# Supplementary material for: In silico Exploration of Inhibitors for SARS-CoV-2's Papain-Like Protease
Source: Front Chem. 2021 Feb 4;8:624163. doi: 10.3389/fchem.2020.624163 (PMC7889802; doi:10.3389/fchem.2020.624163)
Supplement: Supplementary file 2 [file Table_2.DOC]

CRYST1  107.698  107.698  107.698  90.00  90.00  90.00 P 1           1
ATOM      1  N   GLU D   1     -11.212   2.636  51.916  0.00  0.00      D     
ATOM      2  HN  GLU D   1     -10.926   1.880  52.499  0.00  0.00      D     
ATOM      3  CA  GLU D   1     -10.407   3.758  51.779  0.00  0.00      D     
ATOM      4  HA  GLU D   1     -10.860   4.489  52.432  0.00  0.00      D     
ATOM      5  CB  GLU D   1      -8.944   3.542  52.237  0.00  0.00      D     
ATOM      6  HB1 GLU D   1      -9.060   3.179  53.280  0.00  0.00      D     
ATOM      7  HB2 GLU D   1      -8.547   2.670  51.675  0.00  0.00      D     
ATOM      8  CG  GLU D   1      -7.939   4.757  52.117  0.00  0.00      D     
ATOM      9  HG1 GLU D   1      -7.580   4.859  51.070  0.00  0.00      D     
ATOM     10  HG2 GLU D   1      -8.476   5.676  52.438  0.00  0.00      D     
ATOM     11  CD  GLU D   1      -6.722   4.781  53.086  0.00  0.00      D     
ATOM     12  OE1 GLU D   1      -6.882   5.269  54.238  0.00  0.00      D     
ATOM     13  OE2 GLU D   1      -5.606   4.467  52.665  0.00  0.00      D     
ATOM     14  C   GLU D   1     -10.563   4.282  50.370  0.00  0.00      D     
ATOM     15  O   GLU D   1     -10.487   3.548  49.381  0.00  0.00      D     
ATOM     16  N   VAL D   2     -10.854   5.573  50.190  0.00  0.00      D     
ATOM     17  HN  VAL D   2     -10.938   6.133  51.011  0.00  0.00      D     
ATOM     18  CA  VAL D   2     -11.344   6.215  48.947  0.00  0.00      D     
ATOM     19  HA  VAL D   2     -11.763   5.438  48.325  0.00  0.00      D     
ATOM     20  CB  VAL D   2     -12.364   7.297  49.279  0.00  0.00      D     
ATOM     21  HB  VAL D   2     -11.940   8.110  49.905  0.00  0.00      D     
ATOM     22  CG1 VAL D   2     -13.060   7.827  48.003  0.00  0.00      D     
ATOM     23 HG11 VAL D   2     -13.960   8.415  48.282  0.00  0.00      D     
ATOM     24 HG12 VAL D   2     -12.476   8.567  47.415  0.00  0.00      D     
ATOM     25 HG13 VAL D   2     -13.319   6.977  47.337  0.00  0.00      D     
ATOM     26  CG2 VAL D   2     -13.476   6.683  50.227  0.00  0.00      D     
ATOM     27 HG21 VAL D   2     -13.080   6.330  51.203  0.00  0.00      D     
ATOM     28 HG22 VAL D   2     -14.457   7.199  50.292  0.00  0.00      D     
ATOM     29 HG23 VAL D   2     -13.748   5.759  49.673  0.00  0.00      D     
ATOM     30  C   VAL D   2     -10.174   6.903  48.428  0.00  0.00      D     
ATOM     31  O   VAL D   2      -9.432   7.658  49.086  0.00  0.00      D     
ATOM     32  N   ARG D   3      -9.787   6.600  47.071  0.00  0.00      D     
ATOM     33  HN  ARG D   3     -10.373   5.990  46.544  0.00  0.00      D     
ATOM     34  CA  ARG D   3      -8.552   7.028  46.455  0.00  0.00      D     
ATOM     35  HA  ARG D   3      -8.156   7.822  47.072  0.00  0.00      D     
ATOM     36  CB  ARG D   3      -7.432   5.967  46.593  0.00  0.00      D     
ATOM     37  HB1 ARG D   3      -7.752   5.093  45.986  0.00  0.00      D     
ATOM     38  HB2 ARG D   3      -6.463   6.409  46.277  0.00  0.00      D     
ATOM     39  CG  ARG D   3      -7.252   5.364  48.026  0.00  0.00      D     
ATOM     40  HG1 ARG D   3      -7.007   6.042  48.871  0.00  0.00      D     
ATOM     41  HG2 ARG D   3      -8.241   4.951  48.319  0.00  0.00      D     
ATOM     42  CD  ARG D   3      -6.258   4.171  47.883  0.00  0.00      D     
ATOM     43  HD1 ARG D   3      -6.817   3.418  47.286  0.00  0.00      D     
ATOM     44  HD2 ARG D   3      -5.304   4.520  47.432  0.00  0.00      D     
ATOM     45  NE  ARG D   3      -5.946   3.772  49.298  0.00  0.00      D     
ATOM     46  HE  ARG D   3      -5.579   4.456  49.928  0.00  0.00      D     
ATOM     47  CZ  ARG D   3      -5.684   2.562  49.745  0.00  0.00      D     
ATOM     48  NH1 ARG D   3      -5.859   1.613  48.928  0.00  0.00      D     
ATOM     49 HH11 ARG D   3      -5.920   0.648  49.181  0.00  0.00      D     
ATOM     50 HH12 ARG D   3      -5.659   1.827  47.972  0.00  0.00      D     
ATOM     51  NH2 ARG D   3      -5.398   2.296  50.983  0.00  0.00      D     
ATOM     52 HH21 ARG D   3      -5.297   1.359  51.317  0.00  0.00      D     
ATOM     53 HH22 ARG D   3      -5.439   3.046  51.643  0.00  0.00      D     
ATOM     54  C   ARG D   3      -8.712   7.382  44.970  0.00  0.00      D     
ATOM     55  O   ARG D   3      -9.541   6.800  44.261  0.00  0.00      D     
ATOM     56  N   THR D   4      -7.882   8.183  44.410  0.00  0.00      D     
ATOM     57  HN  THR D   4      -7.212   8.709  44.928  0.00  0.00      D     
ATOM     58  CA  THR D   4      -8.021   8.588  43.039  0.00  0.00      D     
ATOM     59  HA  THR D   4      -8.482   7.783  42.487  0.00  0.00      D     
ATOM     60  CB  THR D   4      -8.941   9.803  42.776  0.00  0.00      D     
ATOM     61  HB  THR D   4      -8.981  10.023  41.687  0.00  0.00      D     
ATOM     62  OG1 THR D   4      -8.585  10.928  43.521  0.00  0.00      D     
ATOM     63  HG1 THR D   4      -7.902  11.452  43.096  0.00  0.00      D     
ATOM     64  CG2 THR D   4     -10.379   9.515  43.089  0.00  0.00      D     
ATOM     65 HG21 THR D   4     -10.660   8.613  42.503  0.00  0.00      D     
ATOM     66 HG22 THR D   4     -10.520   9.232  44.154  0.00  0.00      D     
ATOM     67 HG23 THR D   4     -11.046  10.319  42.712  0.00  0.00      D     
ATOM     68  C   THR D   4      -6.661   8.791  42.399  0.00  0.00      D     
ATOM     69  O   THR D   4      -5.652   8.996  43.114  0.00  0.00      D     
ATOM     70  N   ILE D   5      -6.601   8.702  41.057  0.00  0.00      D     
ATOM     71  HN  ILE D   5      -7.334   8.274  40.533  0.00  0.00      D     
ATOM     72  CA  ILE D   5      -5.501   8.966  40.180  0.00  0.00      D     
ATOM     73  HA  ILE D   5      -4.997   9.840  40.565  0.00  0.00      D     
ATOM     74  CB  ILE D   5      -4.583   7.699  39.921  0.00  0.00      D     
ATOM     75  HB  ILE D   5      -3.952   7.854  39.020  0.00  0.00      D     
ATOM     76  CG2 ILE D   5      -3.623   7.502  41.041  0.00  0.00      D     
ATOM     77 HG21 ILE D   5      -2.827   6.746  40.873  0.00  0.00      D     
ATOM     78 HG22 ILE D   5      -3.049   8.446  41.162  0.00  0.00      D     
ATOM     79 HG23 ILE D   5      -4.089   7.248  42.017  0.00  0.00      D     
ATOM     80  CG1 ILE D   5      -5.483   6.467  39.657  0.00  0.00      D     
ATOM     81 HG11 ILE D   5      -5.966   6.038  40.560  0.00  0.00      D     
ATOM     82 HG12 ILE D   5      -6.333   6.760  39.003  0.00  0.00      D     
ATOM     83  CD  ILE D   5      -4.601   5.321  39.069  0.00  0.00      D     
ATOM     84  HD1 ILE D   5      -4.003   5.666  38.198  0.00  0.00      D     
ATOM     85  HD2 ILE D   5      -3.980   4.882  39.878  0.00  0.00      D     
ATOM     86  HD3 ILE D   5      -5.309   4.564  38.668  0.00  0.00      D     
ATOM     87  C   ILE D   5      -6.061   9.527  38.872  0.00  0.00      D     
ATOM     88  O   ILE D   5      -7.279   9.469  38.557  0.00  0.00      D     
ATOM     89  N   LYS D   6      -5.241  10.303  38.135  0.00  0.00      D     
ATOM     90  HN  LYS D   6      -4.264  10.403  38.306  0.00  0.00      D     
ATOM     91  CA  LYS D   6      -5.644  10.856  36.883  0.00  0.00      D     
ATOM     92  HA  LYS D   6      -6.700  10.737  36.690  0.00  0.00      D     
ATOM     93  CB  LYS D   6      -5.218  12.357  36.663  0.00  0.00      D     
ATOM     94  HB1 LYS D   6      -4.111  12.442  36.632  0.00  0.00      D     
ATOM     95  HB2 LYS D   6      -5.748  12.732  35.762  0.00  0.00      D     
ATOM     96  CG  LYS D   6      -5.760  13.191  37.887  0.00  0.00      D     
ATOM     97  HG1 LYS D   6      -6.844  13.008  38.047  0.00  0.00      D     
ATOM     98  HG2 LYS D   6      -5.221  12.858  38.799  0.00  0.00      D     
ATOM     99  CD  LYS D   6      -5.594  14.732  37.693  0.00  0.00      D     
ATOM    100  HD1 LYS D   6      -6.054  15.007  36.720  0.00  0.00      D     
ATOM    101  HD2 LYS D   6      -6.154  15.101  38.578  0.00  0.00      D     
ATOM    102  CE  LYS D   6      -4.129  15.135  37.702  0.00  0.00      D     
ATOM    103  HE1 LYS D   6      -3.744  14.877  38.711  0.00  0.00      D     
ATOM    104  HE2 LYS D   6      -3.540  14.540  36.971  0.00  0.00      D     
ATOM    105  NZ  LYS D   6      -3.938  16.565  37.440  0.00  0.00      D     
ATOM    106  HZ1 LYS D   6      -4.498  17.088  38.143  0.00  0.00      D     
ATOM    107  HZ2 LYS D   6      -2.910  16.687  37.531  0.00  0.00      D     
ATOM    108  HZ3 LYS D   6      -4.237  16.837  36.482  0.00  0.00      D     
ATOM    109  C   LYS D   6      -5.096   9.871  35.729  0.00  0.00      D     
ATOM    110  O   LYS D   6      -3.934   9.413  35.834  0.00  0.00      D     
ATOM    111  N   VAL D   7      -5.850   9.681  34.685  0.00  0.00      D     
ATOM    112  HN  VAL D   7      -6.797   9.970  34.569  0.00  0.00      D     
ATOM    113  CA  VAL D   7      -5.428   8.902  33.552  0.00  0.00      D     
ATOM    114  HA  VAL D   7      -4.358   8.924  33.409  0.00  0.00      D     
ATOM    115  CB  VAL D   7      -5.776   7.407  33.607  0.00  0.00      D     
ATOM    116  HB  VAL D   7      -5.316   6.930  32.715  0.00  0.00      D     
ATOM    117  CG1 VAL D   7      -5.011   6.747  34.784  0.00  0.00      D     
ATOM    118 HG11 VAL D   7      -4.771   5.684  34.567  0.00  0.00      D     
ATOM    119 HG12 VAL D   7      -4.007   7.217  34.854  0.00  0.00      D     
ATOM    120 HG13 VAL D   7      -5.453   6.903  35.791  0.00  0.00      D     
ATOM    121  CG2 VAL D   7      -7.303   7.197  33.646  0.00  0.00      D     
ATOM    122 HG21 VAL D   7      -7.838   7.455  32.707  0.00  0.00      D     
ATOM    123 HG22 VAL D   7      -7.380   6.144  33.992  0.00  0.00      D     
ATOM    124 HG23 VAL D   7      -7.761   7.774  34.477  0.00  0.00      D     
ATOM    125  C   VAL D   7      -5.962   9.516  32.327  0.00  0.00      D     
ATOM    126  O   VAL D   7      -6.883  10.332  32.401  0.00  0.00      D     
ATOM    127  N   PHE D   8      -5.383   9.209  31.185  0.00  0.00      D     
ATOM    128  HN  PHE D   8      -4.806   8.396  31.157  0.00  0.00      D     
ATOM    129  CA  PHE D   8      -5.910   9.734  29.914  0.00  0.00      D     
ATOM    130  HA  PHE D   8      -6.718  10.397  30.185  0.00  0.00      D     
ATOM    131  CB  PHE D   8      -4.870  10.528  29.104  0.00  0.00      D     
ATOM    132  HB1 PHE D   8      -4.152   9.805  28.663  0.00  0.00      D     
ATOM    133  HB2 PHE D   8      -5.394  11.092  28.303  0.00  0.00      D     
ATOM    134  CG  PHE D   8      -4.142  11.532  30.016  0.00  0.00      D     
ATOM    135  CD1 PHE D   8      -2.777  11.334  30.247  0.00  0.00      D     
ATOM    136  HD1 PHE D   8      -2.432  10.343  29.990  0.00  0.00      D     
ATOM    137  CE1 PHE D   8      -2.035  12.376  30.795  0.00  0.00      D     
ATOM    138  HE1 PHE D   8      -0.998  12.229  31.058  0.00  0.00      D     
ATOM    139  CZ  PHE D   8      -2.571  13.623  31.126  0.00  0.00      D     
ATOM    140  HZ  PHE D   8      -2.103  14.439  31.656  0.00  0.00      D     
ATOM    141  CD2 PHE D   8      -4.802  12.715  30.413  0.00  0.00      D     
ATOM    142  HD2 PHE D   8      -5.797  13.009  30.114  0.00  0.00      D     
ATOM    143  CE2 PHE D   8      -3.953  13.773  30.846  0.00  0.00      D     
ATOM    144  HE2 PHE D   8      -4.385  14.709  31.165  0.00  0.00      D     
ATOM    145  C   PHE D   8      -6.502   8.673  29.087  0.00  0.00      D     
ATOM    146  O   PHE D   8      -6.007   7.610  28.898  0.00  0.00      D     
ATOM    147  N   THR D   9      -7.672   8.953  28.468  0.00  0.00      D     
ATOM    148  HN  THR D   9      -8.035   9.881  28.504  0.00  0.00      D     
ATOM    149  CA  THR D   9      -8.403   8.029  27.522  0.00  0.00      D     
ATOM    150  HA  THR D   9      -7.964   7.043  27.517  0.00  0.00      D     
ATOM    151  CB  THR D   9      -9.933   7.915  27.884  0.00  0.00      D     
ATOM    152  HB  THR D   9     -10.501   7.393  27.084  0.00  0.00      D     
ATOM    153  OG1 THR D   9     -10.402   9.202  28.170  0.00  0.00      D     
ATOM    154  HG1 THR D   9     -11.362   9.206  28.190  0.00  0.00      D     
ATOM    155  CG2 THR D   9     -10.138   7.072  29.152  0.00  0.00      D     
ATOM    156 HG21 THR D   9      -9.583   6.110  29.147  0.00  0.00      D     
ATOM    157 HG22 THR D   9      -9.876   7.742  29.999  0.00  0.00      D     
ATOM    158 HG23 THR D   9     -11.224   6.890  29.297  0.00  0.00      D     
ATOM    159  C   THR D   9      -8.296   8.447  26.077  0.00  0.00      D     
ATOM    160  O   THR D   9      -8.097   9.619  25.767  0.00  0.00      D     
ATOM    161  N   THR D  10      -8.506   7.533  25.096  0.00  0.00      D     
ATOM    162  HN  THR D  10      -8.540   6.578  25.382  0.00  0.00      D     
ATOM    163  CA  THR D  10      -8.546   7.964  23.716  0.00  0.00      D     
ATOM    164  HA  THR D  10      -8.851   9.000  23.696  0.00  0.00      D     
ATOM    165  CB  THR D  10      -7.181   7.992  22.981  0.00  0.00      D     
ATOM    166  HB  THR D  10      -6.512   8.661  23.564  0.00  0.00      D     
ATOM    167  OG1 THR D  10      -7.286   8.591  21.714  0.00  0.00      D     
ATOM    168  HG1 THR D  10      -7.395   9.540  21.806  0.00  0.00      D     
ATOM    169  CG2 THR D  10      -6.490   6.686  22.718  0.00  0.00      D     
ATOM    170 HG21 THR D  10      -7.029   6.125  21.925  0.00  0.00      D     
ATOM    171 HG22 THR D  10      -5.503   6.999  22.318  0.00  0.00      D     
ATOM    172 HG23 THR D  10      -6.232   6.092  23.621  0.00  0.00      D     
ATOM    173  C   THR D  10      -9.616   7.162  23.007  0.00  0.00      D     
ATOM    174  O   THR D  10      -9.942   6.064  23.423  0.00  0.00      D     
ATOM    175  N   VAL D  11     -10.229   7.662  21.953  0.00  0.00      D     
ATOM    176  HN  VAL D  11     -10.008   8.598  21.691  0.00  0.00      D     
ATOM    177  CA  VAL D  11     -11.179   6.948  21.129  0.00  0.00      D     
ATOM    178  HA  VAL D  11     -11.171   5.914  21.440  0.00  0.00      D     
ATOM    179  CB  VAL D  11     -12.474   7.593  21.350  0.00  0.00      D     
ATOM    180  HB  VAL D  11     -12.590   8.602  20.900  0.00  0.00      D     
ATOM    181  CG1 VAL D  11     -13.545   6.677  20.725  0.00  0.00      D     
ATOM    182 HG11 VAL D  11     -13.645   6.850  19.632  0.00  0.00      D     
ATOM    183 HG12 VAL D  11     -13.360   5.586  20.818  0.00  0.00      D     
ATOM    184 HG13 VAL D  11     -14.564   6.782  21.157  0.00  0.00      D     
ATOM    185  CG2 VAL D  11     -12.803   7.649  22.912  0.00  0.00      D     
ATOM    186 HG21 VAL D  11     -12.809   6.558  23.119  0.00  0.00      D     
ATOM    187 HG22 VAL D  11     -12.060   8.251  23.477  0.00  0.00      D     
ATOM    188 HG23 VAL D  11     -13.832   7.970  23.182  0.00  0.00      D     
ATOM    189  C   VAL D  11     -10.759   6.825  19.670  0.00  0.00      D     
ATOM    190  O   VAL D  11     -11.321   6.053  18.914  0.00  0.00      D     
ATOM    191  N   ASP D  12      -9.752   7.672  19.240  0.00  0.00      D     
ATOM    192  HN  ASP D  12      -9.337   8.241  19.945  0.00  0.00      D     
ATOM    193  CA  ASP D  12      -9.210   7.671  17.917  0.00  0.00      D     
ATOM    194  HA  ASP D  12      -9.680   6.894  17.333  0.00  0.00      D     
ATOM    195  CB  ASP D  12      -9.447   9.056  17.208  0.00  0.00      D     
ATOM    196  HB1 ASP D  12      -8.923   8.948  16.235  0.00  0.00      D     
ATOM    197  HB2 ASP D  12     -10.526   9.008  16.944  0.00  0.00      D     
ATOM    198  CG  ASP D  12      -8.925  10.210  17.966  0.00  0.00      D     
ATOM    199  OD1 ASP D  12      -8.294   9.943  19.031  0.00  0.00      D     
ATOM    200  OD2 ASP D  12      -9.202  11.346  17.543  0.00  0.00      D     
ATOM    201  C   ASP D  12      -7.777   7.183  17.915  0.00  0.00      D     
ATOM    202  O   ASP D  12      -7.294   6.692  16.874  0.00  0.00      D     
ATOM    203  N   ASN D  13      -7.034   7.324  18.997  0.00  0.00      D     
ATOM    204  HN  ASN D  13      -7.382   7.771  19.817  0.00  0.00      D     
ATOM    205  CA  ASN D  13      -5.575   7.224  18.995  0.00  0.00      D     
ATOM    206  HA  ASN D  13      -5.271   7.143  20.028  0.00  0.00      D     
ATOM    207  CB  ASN D  13      -5.109   5.892  18.412  0.00  0.00      D     
ATOM    208  HB1 ASN D  13      -5.052   5.825  17.304  0.00  0.00      D     
ATOM    209  HB2 ASN D  13      -4.017   5.818  18.600  0.00  0.00      D     
ATOM    210  CG  ASN D  13      -5.715   4.610  18.994  0.00  0.00      D     
ATOM    211  OD1 ASN D  13      -5.361   4.355  20.114  0.00  0.00      D     
ATOM    212  ND2 ASN D  13      -6.461   3.830  18.231  0.00  0.00      D     
ATOM    213 HD21 ASN D  13      -6.822   2.971  18.596  0.00  0.00      D     
ATOM    214 HD22 ASN D  13      -6.703   4.179  17.326  0.00  0.00      D     
ATOM    215  C   ASN D  13      -4.908   8.438  18.442  0.00  0.00      D     
ATOM    216  O   ASN D  13      -3.740   8.353  18.008  0.00  0.00      D     
ATOM    217  N   ILE D  14      -5.561   9.567  18.486  0.00  0.00      D     
ATOM    218  HN  ILE D  14      -6.543   9.526  18.656  0.00  0.00      D     
ATOM    219  CA  ILE D  14      -5.020  10.810  18.067  0.00  0.00      D     
ATOM    220  HA  ILE D  14      -3.940  10.784  18.042  0.00  0.00      D     
ATOM    221  CB  ILE D  14      -5.617  11.232  16.696  0.00  0.00      D     
ATOM    222  HB  ILE D  14      -6.710  11.380  16.834  0.00  0.00      D     
ATOM    223  CG2 ILE D  14      -5.003  12.577  16.219  0.00  0.00      D     
ATOM    224 HG21 ILE D  14      -5.453  12.811  15.231  0.00  0.00      D     
ATOM    225 HG22 ILE D  14      -5.226  13.445  16.875  0.00  0.00      D     
ATOM    226 HG23 ILE D  14      -3.895  12.491  16.234  0.00  0.00      D     
ATOM    227  CG1 ILE D  14      -5.549  10.168  15.655  0.00  0.00      D     
ATOM    228 HG11 ILE D  14      -6.060   9.243  15.999  0.00  0.00      D     
ATOM    229 HG12 ILE D  14      -6.245  10.487  14.849  0.00  0.00      D     
ATOM    230  CD  ILE D  14      -4.296   9.910  14.929  0.00  0.00      D     
ATOM    231  HD1 ILE D  14      -4.527   9.167  14.137  0.00  0.00      D     
ATOM    232  HD2 ILE D  14      -3.835  10.791  14.434  0.00  0.00      D     
ATOM    233  HD3 ILE D  14      -3.459   9.670  15.619  0.00  0.00      D     
ATOM    234  C   ILE D  14      -5.264  11.895  19.095  0.00  0.00      D     
ATOM    235  O   ILE D  14      -4.453  12.794  19.221  0.00  0.00      D     
ATOM    236  N   ASN D  15      -6.385  11.928  19.801  0.00  0.00      D     
ATOM    237  HN  ASN D  15      -7.059  11.209  19.647  0.00  0.00      D     
ATOM    238  CA  ASN D  15      -6.928  12.970  20.741  0.00  0.00      D     
ATOM    239  HA  ASN D  15      -6.124  13.678  20.875  0.00  0.00      D     
ATOM    240  CB  ASN D  15      -8.218  13.735  20.338  0.00  0.00      D     
ATOM    241  HB1 ASN D  15      -9.069  13.035  20.201  0.00  0.00      D     
ATOM    242  HB2 ASN D  15      -8.511  14.529  21.057  0.00  0.00      D     
ATOM    243  CG  ASN D  15      -7.990  14.444  19.073  0.00  0.00      D     
ATOM    244  OD1 ASN D  15      -7.792  15.656  18.892  0.00  0.00      D     
ATOM    245  ND2 ASN D  15      -8.046  13.669  17.963  0.00  0.00      D     
ATOM    246 HD21 ASN D  15      -8.232  14.223  17.152  0.00  0.00      D     
ATOM    247 HD22 ASN D  15      -8.424  12.744  17.914  0.00  0.00      D     
ATOM    248  C   ASN D  15      -7.149  12.309  22.139  0.00  0.00      D     
ATOM    249  O   ASN D  15      -7.789  11.245  22.236  0.00  0.00      D     
ATOM    250  N   LEU D  16      -6.614  12.911  23.161  0.00  0.00      D     
ATOM    251  HN  LEU D  16      -6.072  13.742  23.060  0.00  0.00      D     
ATOM    252  CA  LEU D  16      -6.635  12.383  24.551  0.00  0.00      D     
ATOM    253  HA  LEU D  16      -6.885  11.333  24.594  0.00  0.00      D     
ATOM    254  CB  LEU D  16      -5.186  12.413  25.146  0.00  0.00      D     
ATOM    255  HB1 LEU D  16      -4.645  13.247  24.650  0.00  0.00      D     
ATOM    256  HB2 LEU D  16      -5.202  12.723  26.213  0.00  0.00      D     
ATOM    257  CG  LEU D  16      -4.462  11.022  25.046  0.00  0.00      D     
ATOM    258  HG  LEU D  16      -5.002  10.232  25.611  0.00  0.00      D     
ATOM    259  CD1 LEU D  16      -4.072  10.651  23.616  0.00  0.00      D     
ATOM    260 HD11 LEU D  16      -3.494  11.506  23.203  0.00  0.00      D     
ATOM    261 HD12 LEU D  16      -3.588   9.664  23.457  0.00  0.00      D     
ATOM    262 HD13 LEU D  16      -4.985  10.693  22.985  0.00  0.00      D     
ATOM    263  CD2 LEU D  16      -3.100  11.211  25.834  0.00  0.00      D     
ATOM    264 HD21 LEU D  16      -3.243  11.313  26.931  0.00  0.00      D     
ATOM    265 HD22 LEU D  16      -2.330  10.445  25.599  0.00  0.00      D     
ATOM    266 HD23 LEU D  16      -2.685  12.200  25.546  0.00  0.00      D     
ATOM    267  C   LEU D  16      -7.635  13.056  25.391  0.00  0.00      D     
ATOM    268  O   LEU D  16      -8.008  14.233  25.235  0.00  0.00      D     
ATOM    269  N   HSE D  17      -8.225  12.348  26.343  0.00  0.00      D     
ATOM    270  HN  HSE D  17      -7.845  11.458  26.581  0.00  0.00      D     
ATOM    271  CA  HSE D  17      -9.333  12.815  27.185  0.00  0.00      D     
ATOM    272  HA  HSE D  17      -9.484  13.879  27.079  0.00  0.00      D     
ATOM    273  CB  HSE D  17     -10.605  12.162  26.565  0.00  0.00      D     
ATOM    274  HB1 HSE D  17     -10.568  11.054  26.500  0.00  0.00      D     
ATOM    275  HB2 HSE D  17     -11.476  12.387  27.217  0.00  0.00      D     
ATOM    276  ND1 HSE D  17     -11.192  14.101  25.167  0.00  0.00      D     
ATOM    277  CG  HSE D  17     -10.983  12.758  25.268  0.00  0.00      D     
ATOM    278  CE1 HSE D  17     -11.553  14.238  23.886  0.00  0.00      D     
ATOM    279  HE1 HSE D  17     -11.794  15.142  23.326  0.00  0.00      D     
ATOM    280  NE2 HSE D  17     -11.419  13.106  23.117  0.00  0.00      D     
ATOM    281  HE2 HSE D  17     -11.447  13.174  22.120  0.00  0.00      D     
ATOM    282  CD2 HSE D  17     -11.084  12.124  24.061  0.00  0.00      D     
ATOM    283  HD2 HSE D  17     -10.876  11.088  23.823  0.00  0.00      D     
ATOM    284  C   HSE D  17      -9.023  12.511  28.581  0.00  0.00      D     
ATOM    285  O   HSE D  17      -8.177  11.655  28.894  0.00  0.00      D     
ATOM    286  N   THR D  18      -9.604  13.266  29.553  0.00  0.00      D     
ATOM    287  HN  THR D  18     -10.405  13.824  29.350  0.00  0.00      D     
ATOM    288  CA  THR D  18      -9.174  13.149  30.931  0.00  0.00      D     
ATOM    289  HA  THR D  18      -8.303  12.512  30.975  0.00  0.00      D     
ATOM    290  CB  THR D  18      -8.704  14.399  31.616  0.00  0.00      D     
ATOM    291  HB  THR D  18      -9.506  15.146  31.796  0.00  0.00      D     
ATOM    292  OG1 THR D  18      -7.619  15.024  30.899  0.00  0.00      D     
ATOM    293  HG1 THR D  18      -7.403  15.785  31.443  0.00  0.00      D     
ATOM    294  CG2 THR D  18      -8.163  14.008  32.975  0.00  0.00      D     
ATOM    295 HG21 THR D  18      -8.879  13.591  33.715  0.00  0.00      D     
ATOM    296 HG22 THR D  18      -7.374  13.226  32.953  0.00  0.00      D     
ATOM    297 HG23 THR D  18      -7.656  14.848  33.496  0.00  0.00      D     
ATOM    298  C   THR D  18     -10.203  12.428  31.773  0.00  0.00      D     
ATOM    299  O   THR D  18     -11.321  12.913  31.884  0.00  0.00      D     
ATOM    300  N   GLN D  19      -9.807  11.343  32.401  0.00  0.00      D     
ATOM    301  HN  GLN D  19      -8.822  11.198  32.352  0.00  0.00      D     
ATOM    302  CA  GLN D  19     -10.580  10.630  33.332  0.00  0.00      D     
ATOM    303  HA  GLN D  19     -11.554  11.096  33.344  0.00  0.00      D     
ATOM    304  CB  GLN D  19     -10.888   9.140  33.094  0.00  0.00      D     
ATOM    305  HB1 GLN D  19      -9.868   8.711  32.996  0.00  0.00      D     
ATOM    306  HB2 GLN D  19     -11.334   8.651  33.986  0.00  0.00      D     
ATOM    307  CG  GLN D  19     -11.793   8.911  31.852  0.00  0.00      D     
ATOM    308  HG1 GLN D  19     -11.463   9.273  30.855  0.00  0.00      D     
ATOM    309  HG2 GLN D  19     -11.998   7.824  31.751  0.00  0.00      D     
ATOM    310  CD  GLN D  19     -13.231   9.447  32.003  0.00  0.00      D     
ATOM    311  OE1 GLN D  19     -13.984   8.998  32.881  0.00  0.00      D     
ATOM    312  NE2 GLN D  19     -13.662  10.335  31.109  0.00  0.00      D     
ATOM    313 HE21 GLN D  19     -14.554  10.723  31.337  0.00  0.00      D     
ATOM    314 HE22 GLN D  19     -12.925  10.813  30.630  0.00  0.00      D     
ATOM    315  C   GLN D  19      -9.890  10.813  34.717  0.00  0.00      D     
ATOM    316  O   GLN D  19      -8.678  10.676  34.866  0.00  0.00      D     
ATOM    317  N   VAL D  20     -10.701  11.205  35.793  0.00  0.00      D     
ATOM    318  HN  VAL D  20     -11.592  11.614  35.609  0.00  0.00      D     
ATOM    319  CA  VAL D  20     -10.268  11.001  37.067  0.00  0.00      D     
ATOM    320  HA  VAL D  20      -9.193  10.909  37.123  0.00  0.00      D     
ATOM    321  CB  VAL D  20     -10.525  12.079  38.053  0.00  0.00      D     
ATOM    322  HB  VAL D  20     -11.607  12.049  38.304  0.00  0.00      D     
ATOM    323  CG1 VAL D  20      -9.714  11.955  39.387  0.00  0.00      D     
ATOM    324 HG11 VAL D  20      -9.747  10.945  39.849  0.00  0.00      D     
ATOM    325 HG12 VAL D  20      -8.667  12.298  39.244  0.00  0.00      D     
ATOM    326 HG13 VAL D  20     -10.220  12.625  40.114  0.00  0.00      D     
ATOM    327  CG2 VAL D  20     -10.165  13.474  37.558  0.00  0.00      D     
ATOM    328 HG21 VAL D  20      -9.234  13.402  36.956  0.00  0.00      D     
ATOM    329 HG22 VAL D  20     -10.822  13.817  36.730  0.00  0.00      D     
ATOM    330 HG23 VAL D  20      -9.988  14.233  38.350  0.00  0.00      D     
ATOM    331  C   VAL D  20     -10.870   9.688  37.617  0.00  0.00      D     
ATOM    332  O   VAL D  20     -12.101   9.536  37.630  0.00  0.00      D     
ATOM    333  N   VAL D  21     -10.014   8.759  38.063  0.00  0.00      D     
ATOM    334  HN  VAL D  21      -9.058   8.907  38.306  0.00  0.00      D     
ATOM    335  CA  VAL D  21     -10.418   7.362  38.049  0.00  0.00      D     
ATOM    336  HA  VAL D  21     -11.474   7.300  37.835  0.00  0.00      D     
ATOM    337  CB  VAL D  21      -9.788   6.577  36.925  0.00  0.00      D     
ATOM    338  HB  VAL D  21      -9.807   7.285  36.069  0.00  0.00      D     
ATOM    339  CG1 VAL D  21      -8.288   6.293  37.201  0.00  0.00      D     
ATOM    340 HG11 VAL D  21      -7.667   7.205  37.337  0.00  0.00      D     
ATOM    341 HG12 VAL D  21      -8.190   5.673  38.117  0.00  0.00      D     
ATOM    342 HG13 VAL D  21      -7.835   5.652  36.416  0.00  0.00      D     
ATOM    343  CG2 VAL D  21     -10.646   5.337  36.554  0.00  0.00      D     
ATOM    344 HG21 VAL D  21     -11.561   5.693  36.035  0.00  0.00      D     
ATOM    345 HG22 VAL D  21     -10.034   4.653  35.928  0.00  0.00      D     
ATOM    346 HG23 VAL D  21     -10.973   4.776  37.455  0.00  0.00      D     
ATOM    347  C   VAL D  21     -10.311   6.902  39.432  0.00  0.00      D     
ATOM    348  O   VAL D  21      -9.411   7.228  40.220  0.00  0.00      D     
ATOM    349  N   ASP D  22     -11.372   6.137  39.823  0.00  0.00      D     
ATOM    350  HN  ASP D  22     -12.184   6.023  39.257  0.00  0.00      D     
ATOM    351  CA  ASP D  22     -11.512   5.457  41.145  0.00  0.00      D     
ATOM    352  HA  ASP D  22     -11.065   6.074  41.911  0.00  0.00      D     
ATOM    353  CB  ASP D  22     -13.072   5.425  41.506  0.00  0.00      D     
ATOM    354  HB1 ASP D  22     -13.434   6.437  41.226  0.00  0.00      D     
ATOM    355  HB2 ASP D  22     -13.624   4.735  40.832  0.00  0.00      D     
ATOM    356  CG  ASP D  22     -13.433   5.042  42.919  0.00  0.00      D     
ATOM    357  OD1 ASP D  22     -14.635   5.270  43.241  0.00  0.00      D     
ATOM    358  OD2 ASP D  22     -12.584   4.487  43.645  0.00  0.00      D     
ATOM    359  C   ASP D  22     -10.893   4.111  41.260  0.00  0.00      D     
ATOM    360  O   ASP D  22     -11.027   3.198  40.390  0.00  0.00      D     
ATOM    361  N   MET D  23     -10.153   3.928  42.445  0.00  0.00      D     
ATOM    362  HN  MET D  23     -10.047   4.674  43.098  0.00  0.00      D     
ATOM    363  CA  MET D  23      -9.304   2.762  42.618  0.00  0.00      D     
ATOM    364  HA  MET D  23      -8.891   2.482  41.660  0.00  0.00      D     
ATOM    365  CB  MET D  23      -8.096   3.289  43.467  0.00  0.00      D     
ATOM    366  HB1 MET D  23      -8.576   3.737  44.364  0.00  0.00      D     
ATOM    367  HB2 MET D  23      -7.485   2.399  43.729  0.00  0.00      D     
ATOM    368  CG  MET D  23      -7.265   4.308  42.711  0.00  0.00      D     
ATOM    369  HG1 MET D  23      -7.136   3.930  41.675  0.00  0.00      D     
ATOM    370  HG2 MET D  23      -7.904   5.216  42.718  0.00  0.00      D     
ATOM    371  SD  MET D  23      -5.681   4.799  43.491  0.00  0.00      D     
ATOM    372  CE  MET D  23      -4.758   3.236  43.108  0.00  0.00      D     
ATOM    373  HE1 MET D  23      -5.229   2.433  43.715  0.00  0.00      D     
ATOM    374  HE2 MET D  23      -4.771   3.069  42.010  0.00  0.00      D     
ATOM    375  HE3 MET D  23      -3.736   3.211  43.541  0.00  0.00      D     
ATOM    376  C   MET D  23     -10.154   1.611  43.139  0.00  0.00      D     
ATOM    377  O   MET D  23      -9.659   0.485  43.173  0.00  0.00      D     
ATOM    378  N   SER D  24     -11.374   1.890  43.626  0.00  0.00      D     
ATOM    379  HN  SER D  24     -11.792   2.791  43.713  0.00  0.00      D     
ATOM    380  CA  SER D  24     -12.327   0.869  44.180  0.00  0.00      D     
ATOM    381  HA  SER D  24     -11.653   0.107  44.543  0.00  0.00      D     
ATOM    382  CB  SER D  24     -13.217   1.478  45.286  0.00  0.00      D     
ATOM    383  HB1 SER D  24     -13.811   0.678  45.776  0.00  0.00      D     
ATOM    384  HB2 SER D  24     -12.633   2.065  46.027  0.00  0.00      D     
ATOM    385  OG  SER D  24     -14.148   2.445  44.799  0.00  0.00      D     
ATOM    386  HG1 SER D  24     -13.628   3.153  44.410  0.00  0.00      D     
ATOM    387  C   SER D  24     -13.201   0.124  43.203  0.00  0.00      D     
ATOM    388  O   SER D  24     -13.723  -0.895  43.547  0.00  0.00      D     
ATOM    389  N   MET D  25     -13.174   0.577  41.931  0.00  0.00      D     
ATOM    390  HN  MET D  25     -12.509   1.303  41.770  0.00  0.00      D     
ATOM    391  CA  MET D  25     -14.100   0.026  40.904  0.00  0.00      D     
ATOM    392  HA  MET D  25     -14.620  -0.851  41.260  0.00  0.00      D     
ATOM    393  CB  MET D  25     -15.150   1.000  40.404  0.00  0.00      D     
ATOM    394  HB1 MET D  25     -14.490   1.825  40.059  0.00  0.00      D     
ATOM    395  HB2 MET D  25     -15.672   0.728  39.461  0.00  0.00      D     
ATOM    396  CG  MET D  25     -16.157   1.592  41.429  0.00  0.00      D     
ATOM    397  HG1 MET D  25     -15.556   1.907  42.309  0.00  0.00      D     
ATOM    398  HG2 MET D  25     -16.538   2.577  41.086  0.00  0.00      D     
ATOM    399  SD  MET D  25     -17.578   0.654  41.945  0.00  0.00      D     
ATOM    400  CE  MET D  25     -16.876   0.088  43.505  0.00  0.00      D     
ATOM    401  HE1 MET D  25     -17.429  -0.808  43.860  0.00  0.00      D     
ATOM    402  HE2 MET D  25     -15.813  -0.172  43.315  0.00  0.00      D     
ATOM    403  HE3 MET D  25     -16.842   0.818  44.341  0.00  0.00      D     
ATOM    404  C   MET D  25     -13.250  -0.416  39.741  0.00  0.00      D     
ATOM    405  O   MET D  25     -12.115  -0.041  39.506  0.00  0.00      D     
ATOM    406  N   THR D  26     -13.831  -1.250  38.867  0.00  0.00      D     
ATOM    407  HN  THR D  26     -14.643  -1.735  39.182  0.00  0.00      D     
ATOM    408  CA  THR D  26     -13.184  -1.829  37.670  0.00  0.00      D     
ATOM    409  HA  THR D  26     -12.156  -1.964  37.972  0.00  0.00      D     
ATOM    410  CB  THR D  26     -13.741  -3.169  37.274  0.00  0.00      D     
ATOM    411  HB  THR D  26     -13.281  -3.392  36.287  0.00  0.00      D     
ATOM    412  OG1 THR D  26     -15.146  -3.141  37.087  0.00  0.00      D     
ATOM    413  HG1 THR D  26     -15.439  -2.980  37.987  0.00  0.00      D     
ATOM    414  CG2 THR D  26     -13.338  -4.243  38.284  0.00  0.00      D     
ATOM    415 HG21 THR D  26     -13.361  -5.241  37.796  0.00  0.00      D     
ATOM    416 HG22 THR D  26     -12.244  -4.176  38.471  0.00  0.00      D     
ATOM    417 HG23 THR D  26     -13.952  -4.087  39.196  0.00  0.00      D     
ATOM    418  C   THR D  26     -13.169  -0.751  36.590  0.00  0.00      D     
ATOM    419  O   THR D  26     -13.938   0.238  36.612  0.00  0.00      D     
ATOM    420  N   TYR D  27     -12.243  -0.857  35.656  0.00  0.00      D     
ATOM    421  HN  TYR D  27     -11.489  -1.508  35.713  0.00  0.00      D     
ATOM    422  CA  TYR D  27     -12.234   0.049  34.423  0.00  0.00      D     
ATOM    423  HA  TYR D  27     -12.241   1.073  34.767  0.00  0.00      D     
ATOM    424  CB  TYR D  27     -11.070  -0.278  33.537  0.00  0.00      D     
ATOM    425  HB1 TYR D  27     -11.007  -1.386  33.582  0.00  0.00      D     
ATOM    426  HB2 TYR D  27     -11.107  -0.038  32.453  0.00  0.00      D     
ATOM    427  CG  TYR D  27      -9.828   0.342  34.018  0.00  0.00      D     
ATOM    428  CD1 TYR D  27      -8.772  -0.309  34.587  0.00  0.00      D     
ATOM    429  HD1 TYR D  27      -8.831  -1.379  34.722  0.00  0.00      D     
ATOM    430  CE1 TYR D  27      -7.560   0.340  34.898  0.00  0.00      D     
ATOM    431  HE1 TYR D  27      -6.745  -0.251  35.288  0.00  0.00      D     
ATOM    432  CZ  TYR D  27      -7.500   1.735  34.763  0.00  0.00      D     
ATOM    433  OH  TYR D  27      -6.239   2.284  35.104  0.00  0.00      D     
ATOM    434  HH  TYR D  27      -5.604   1.567  35.167  0.00  0.00      D     
ATOM    435  CD2 TYR D  27      -9.712   1.718  33.798  0.00  0.00      D     
ATOM    436  HD2 TYR D  27     -10.604   2.163  33.381  0.00  0.00      D     
ATOM    437  CE2 TYR D  27      -8.560   2.378  34.061  0.00  0.00      D     
ATOM    438  HE2 TYR D  27      -8.493   3.431  33.833  0.00  0.00      D     
ATOM    439  C   TYR D  27     -13.528  -0.153  33.578  0.00  0.00      D     
ATOM    440  O   TYR D  27     -14.035   0.798  33.043  0.00  0.00      D     
ATOM    441  N   GLY D  28     -13.993  -1.455  33.578  0.00  0.00      D     
ATOM    442  HN  GLY D  28     -13.570  -2.166  34.135  0.00  0.00      D     
ATOM    443  CA  GLY D  28     -15.320  -1.773  33.040  0.00  0.00      D     
ATOM    444  HA1 GLY D  28     -15.450  -2.845  33.049  0.00  0.00      D     
ATOM    445  HA2 GLY D  28     -15.325  -1.413  32.022  0.00  0.00      D     
ATOM    446  C   GLY D  28     -16.528  -1.231  33.736  0.00  0.00      D     
ATOM    447  O   GLY D  28     -17.480  -0.805  33.109  0.00  0.00      D     
ATOM    448  N   GLN D  29     -16.586  -1.128  35.013  0.00  0.00      D     
ATOM    449  HN  GLN D  29     -15.862  -1.539  35.562  0.00  0.00      D     
ATOM    450  CA  GLN D  29     -17.645  -0.461  35.719  0.00  0.00      D     
ATOM    451  HA  GLN D  29     -18.543  -0.976  35.409  0.00  0.00      D     
ATOM    452  CB  GLN D  29     -17.534  -0.845  37.214  0.00  0.00      D     
ATOM    453  HB1 GLN D  29     -17.721  -1.935  37.318  0.00  0.00      D     
ATOM    454  HB2 GLN D  29     -16.484  -0.773  37.570  0.00  0.00      D     
ATOM    455  CG  GLN D  29     -18.349  -0.076  38.247  0.00  0.00      D     
ATOM    456  HG1 GLN D  29     -18.270  -0.310  39.330  0.00  0.00      D     
ATOM    457  HG2 GLN D  29     -18.108   1.005  38.160  0.00  0.00      D     
ATOM    458  CD  GLN D  29     -19.822  -0.290  38.091  0.00  0.00      D     
ATOM    459  OE1 GLN D  29     -20.261  -1.399  37.790  0.00  0.00      D     
ATOM    460  NE2 GLN D  29     -20.699   0.765  38.142  0.00  0.00      D     
ATOM    461 HE21 GLN D  29     -21.679   0.568  38.161  0.00  0.00      D     
ATOM    462 HE22 GLN D  29     -20.285   1.595  38.515  0.00  0.00      D     
ATOM    463  C   GLN D  29     -17.792   1.116  35.469  0.00  0.00      D     
ATOM    464  O   GLN D  29     -18.899   1.660  35.256  0.00  0.00      D     
ATOM    465  N   GLN D  30     -16.645   1.763  35.279  0.00  0.00      D     
ATOM    466  HN  GLN D  30     -15.753   1.320  35.334  0.00  0.00      D     
ATOM    467  CA  GLN D  30     -16.585   3.180  34.927  0.00  0.00      D     
ATOM    468  HA  GLN D  30     -17.402   3.680  35.427  0.00  0.00      D     
ATOM    469  CB  GLN D  30     -15.295   3.782  35.551  0.00  0.00      D     
ATOM    470  HB1 GLN D  30     -14.333   3.335  35.221  0.00  0.00      D     
ATOM    471  HB2 GLN D  30     -15.195   4.840  35.229  0.00  0.00      D     
ATOM    472  CG  GLN D  30     -15.315   3.904  37.088  0.00  0.00      D     
ATOM    473  HG1 GLN D  30     -15.916   4.784  37.403  0.00  0.00      D     
ATOM    474  HG2 GLN D  30     -15.649   2.999  37.638  0.00  0.00      D     
ATOM    475  CD  GLN D  30     -13.885   4.235  37.648  0.00  0.00      D     
ATOM    476  OE1 GLN D  30     -13.625   5.359  38.031  0.00  0.00      D     
ATOM    477  NE2 GLN D  30     -13.043   3.199  37.794  0.00  0.00      D     
ATOM    478 HE21 GLN D  30     -12.215   3.413  38.312  0.00  0.00      D     
ATOM    479 HE22 GLN D  30     -13.323   2.285  37.500  0.00  0.00      D     
ATOM    480  C   GLN D  30     -16.653   3.607  33.445  0.00  0.00      D     
ATOM    481  O   GLN D  30     -17.418   4.498  33.052  0.00  0.00      D     
ATOM    482  N   PHE D  31     -15.880   2.974  32.523  0.00  0.00      D     
ATOM    483  HN  PHE D  31     -15.240   2.249  32.766  0.00  0.00      D     
ATOM    484  CA  PHE D  31     -15.711   3.577  31.125  0.00  0.00      D     
ATOM    485  HA  PHE D  31     -16.018   4.612  31.098  0.00  0.00      D     
ATOM    486  CB  PHE D  31     -14.271   3.623  30.484  0.00  0.00      D     
ATOM    487  HB1 PHE D  31     -13.887   2.591  30.337  0.00  0.00      D     
ATOM    488  HB2 PHE D  31     -14.304   4.106  29.485  0.00  0.00      D     
ATOM    489  CG  PHE D  31     -13.252   4.468  31.276  0.00  0.00      D     
ATOM    490  CD1 PHE D  31     -13.559   5.285  32.424  0.00  0.00      D     
ATOM    491  HD1 PHE D  31     -14.580   5.517  32.689  0.00  0.00      D     
ATOM    492  CE1 PHE D  31     -12.522   5.788  33.201  0.00  0.00      D     
ATOM    493  HE1 PHE D  31     -12.896   6.330  34.057  0.00  0.00      D     
ATOM    494  CZ  PHE D  31     -11.161   5.465  33.016  0.00  0.00      D     
ATOM    495  HZ  PHE D  31     -10.332   5.796  33.624  0.00  0.00      D     
ATOM    496  CD2 PHE D  31     -11.927   4.186  31.081  0.00  0.00      D     
ATOM    497  HD2 PHE D  31     -11.541   3.531  30.314  0.00  0.00      D     
ATOM    498  CE2 PHE D  31     -10.907   4.671  31.894  0.00  0.00      D     
ATOM    499  HE2 PHE D  31      -9.891   4.306  31.854  0.00  0.00      D     
ATOM    500  C   PHE D  31     -16.634   2.780  30.232  0.00  0.00      D     
ATOM    501  O   PHE D  31     -17.452   3.319  29.543  0.00  0.00      D     
ATOM    502  N   GLY D  32     -16.355   1.470  30.143  0.00  0.00      D     
ATOM    503  HN  GLY D  32     -15.615   1.146  30.727  0.00  0.00      D     
ATOM    504  CA  GLY D  32     -16.780   0.594  29.083  0.00  0.00      D     
ATOM    505  HA1 GLY D  32     -17.142   1.082  28.191  0.00  0.00      D     
ATOM    506  HA2 GLY D  32     -17.573  -0.049  29.436  0.00  0.00      D     
ATOM    507  C   GLY D  32     -15.507  -0.206  28.712  0.00  0.00      D     
ATOM    508  O   GLY D  32     -14.526  -0.106  29.529  0.00  0.00      D     
ATOM    509  N   PRO D  33     -15.523  -0.985  27.658  0.00  0.00      D     
ATOM    510  CD  PRO D  33     -16.655  -1.487  26.918  0.00  0.00      D     
ATOM    511  HD1 PRO D  33     -16.652  -0.864  25.998  0.00  0.00      D     
ATOM    512  HD2 PRO D  33     -17.649  -1.457  27.414  0.00  0.00      D     
ATOM    513  CA  PRO D  33     -14.322  -1.801  27.218  0.00  0.00      D     
ATOM    514  HA  PRO D  33     -14.077  -2.545  27.962  0.00  0.00      D     
ATOM    515  CB  PRO D  33     -14.786  -2.573  26.035  0.00  0.00      D     
ATOM    516  HB1 PRO D  33     -14.207  -3.509  25.882  0.00  0.00      D     
ATOM    517  HB2 PRO D  33     -14.836  -2.041  25.061  0.00  0.00      D     
ATOM    518  CG  PRO D  33     -16.202  -2.852  26.407  0.00  0.00      D     
ATOM    519  HG1 PRO D  33     -16.260  -3.579  27.246  0.00  0.00      D     
ATOM    520  HG2 PRO D  33     -16.833  -3.122  25.534  0.00  0.00      D     
ATOM    521  C   PRO D  33     -13.043  -1.032  26.849  0.00  0.00      D     
ATOM    522  O   PRO D  33     -12.950  -0.188  25.984  0.00  0.00      D     
ATOM    523  N   THR D  34     -11.929  -1.378  27.564  0.00  0.00      D     
ATOM    524  HN  THR D  34     -12.032  -2.071  28.273  0.00  0.00      D     
ATOM    525  CA  THR D  34     -10.837  -0.416  27.723  0.00  0.00      D     
ATOM    526  HA  THR D  34     -10.861   0.421  27.040  0.00  0.00      D     
ATOM    527  CB  THR D  34     -10.920   0.258  29.126  0.00  0.00      D     
ATOM    528  HB  THR D  34     -10.875  -0.573  29.861  0.00  0.00      D     
ATOM    529  OG1 THR D  34     -12.094   0.997  29.393  0.00  0.00      D     
ATOM    530  HG1 THR D  34     -12.876   0.443  29.333  0.00  0.00      D     
ATOM    531  CG2 THR D  34      -9.809   1.241  29.453  0.00  0.00      D     
ATOM    532 HG21 THR D  34      -9.760   1.561  30.516  0.00  0.00      D     
ATOM    533 HG22 THR D  34      -8.832   0.781  29.190  0.00  0.00      D     
ATOM    534 HG23 THR D  34      -9.858   2.170  28.846  0.00  0.00      D     
ATOM    535  C   THR D  34      -9.544  -1.177  27.483  0.00  0.00      D     
ATOM    536  O   THR D  34      -9.257  -2.118  28.210  0.00  0.00      D     
ATOM    537  N   TYR D  35      -8.688  -0.780  26.509  0.00  0.00      D     
ATOM    538  HN  TYR D  35      -8.924   0.070  26.044  0.00  0.00      D     
ATOM    539  CA  TYR D  35      -7.433  -1.426  26.165  0.00  0.00      D     
ATOM    540  HA  TYR D  35      -7.296  -2.354  26.700  0.00  0.00      D     
ATOM    541  CB  TYR D  35      -7.306  -1.777  24.657  0.00  0.00      D     
ATOM    542  HB1 TYR D  35      -7.519  -0.868  24.054  0.00  0.00      D     
ATOM    543  HB2 TYR D  35      -6.267  -2.018  24.343  0.00  0.00      D     
ATOM    544  CG  TYR D  35      -8.373  -2.710  24.140  0.00  0.00      D     
ATOM    545  CD1 TYR D  35      -9.712  -2.415  23.918  0.00  0.00      D     
ATOM    546  HD1 TYR D  35      -9.992  -1.374  23.991  0.00  0.00      D     
ATOM    547  CE1 TYR D  35     -10.619  -3.387  23.571  0.00  0.00      D     
ATOM    548  HE1 TYR D  35     -11.613  -3.036  23.337  0.00  0.00      D     
ATOM    549  CZ  TYR D  35     -10.181  -4.701  23.444  0.00  0.00      D     
ATOM    550  OH  TYR D  35     -11.097  -5.626  23.111  0.00  0.00      D     
ATOM    551  HH  TYR D  35     -10.724  -6.471  23.373  0.00  0.00      D     
ATOM    552  CD2 TYR D  35      -7.991  -4.073  23.959  0.00  0.00      D     
ATOM    553  HD2 TYR D  35      -6.987  -4.388  24.204  0.00  0.00      D     
ATOM    554  CE2 TYR D  35      -8.893  -5.059  23.578  0.00  0.00      D     
ATOM    555  HE2 TYR D  35      -8.448  -6.036  23.461  0.00  0.00      D     
ATOM    556  C   TYR D  35      -6.212  -0.553  26.608  0.00  0.00      D     
ATOM    557  O   TYR D  35      -6.101   0.639  26.253  0.00  0.00      D     
ATOM    558  N   LEU D  36      -5.230  -1.198  27.276  0.00  0.00      D     
ATOM    559  HN  LEU D  36      -5.313  -2.175  27.459  0.00  0.00      D     
ATOM    560  CA  LEU D  36      -3.942  -0.537  27.531  0.00  0.00      D     
ATOM    561  HA  LEU D  36      -4.010   0.527  27.359  0.00  0.00      D     
ATOM    562  CB  LEU D  36      -3.400  -0.820  28.973  0.00  0.00      D     
ATOM    563  HB1 LEU D  36      -4.036  -0.375  29.768  0.00  0.00      D     
ATOM    564  HB2 LEU D  36      -3.357  -1.918  29.137  0.00  0.00      D     
ATOM    565  CG  LEU D  36      -2.044  -0.246  29.144  0.00  0.00      D     
ATOM    566  HG  LEU D  36      -1.377  -0.673  28.365  0.00  0.00      D     
ATOM    567  CD1 LEU D  36      -2.056   1.251  28.962  0.00  0.00      D     
ATOM    568 HD11 LEU D  36      -1.091   1.656  29.336  0.00  0.00      D     
ATOM    569 HD12 LEU D  36      -2.198   1.532  27.896  0.00  0.00      D     
ATOM    570 HD13 LEU D  36      -2.843   1.701  29.603  0.00  0.00      D     
ATOM    571  CD2 LEU D  36      -1.443  -0.576  30.529  0.00  0.00      D     
ATOM    572 HD21 LEU D  36      -1.830  -0.096  31.453  0.00  0.00      D     
ATOM    573 HD22 LEU D  36      -1.508  -1.653  30.795  0.00  0.00      D     
ATOM    574 HD23 LEU D  36      -0.362  -0.322  30.553  0.00  0.00      D     
ATOM    575  C   LEU D  36      -2.943  -1.121  26.528  0.00  0.00      D     
ATOM    576  O   LEU D  36      -2.678  -2.350  26.689  0.00  0.00      D     
ATOM    577  N   ASP D  37      -2.485  -0.290  25.647  0.00  0.00      D     
ATOM    578  HN  ASP D  37      -2.658   0.678  25.812  0.00  0.00      D     
ATOM    579  CA  ASP D  37      -1.719  -0.690  24.523  0.00  0.00      D     
ATOM    580  HA  ASP D  37      -1.879   0.062  23.765  0.00  0.00      D     
ATOM    581  CB  ASP D  37      -0.164  -0.724  24.853  0.00  0.00      D     
ATOM    582  HB1 ASP D  37      -0.024  -1.542  25.591  0.00  0.00      D     
ATOM    583  HB2 ASP D  37       0.534  -0.965  24.023  0.00  0.00      D     
ATOM    584  CG  ASP D  37       0.252   0.533  25.550  0.00  0.00      D     
ATOM    585  OD1 ASP D  37      -0.295   1.643  25.318  0.00  0.00      D     
ATOM    586  OD2 ASP D  37       1.165   0.353  26.391  0.00  0.00      D     
ATOM    587  C   ASP D  37      -2.132  -1.964  23.706  0.00  0.00      D     
ATOM    588  O   ASP D  37      -1.346  -2.871  23.474  0.00  0.00      D     
ATOM    589  N   GLY D  38      -3.435  -2.096  23.387  0.00  0.00      D     
ATOM    590  HN  GLY D  38      -4.010  -1.328  23.657  0.00  0.00      D     
ATOM    591  CA  GLY D  38      -3.989  -3.253  22.706  0.00  0.00      D     
ATOM    592  HA1 GLY D  38      -3.292  -3.524  21.927  0.00  0.00      D     
ATOM    593  HA2 GLY D  38      -4.970  -2.934  22.386  0.00  0.00      D     
ATOM    594  C   GLY D  38      -4.215  -4.421  23.546  0.00  0.00      D     
ATOM    595  O   GLY D  38      -4.560  -5.500  22.952  0.00  0.00      D     
ATOM    596  N   ALA D  39      -4.183  -4.255  24.904  0.00  0.00      D     
ATOM    597  HN  ALA D  39      -3.993  -3.410  25.399  0.00  0.00      D     
ATOM    598  CA  ALA D  39      -4.539  -5.361  25.720  0.00  0.00      D     
ATOM    599  HA  ALA D  39      -4.909  -6.188  25.131  0.00  0.00      D     
ATOM    600  CB  ALA D  39      -3.360  -6.010  26.408  0.00  0.00      D     
ATOM    601  HB1 ALA D  39      -2.680  -6.348  25.597  0.00  0.00      D     
ATOM    602  HB2 ALA D  39      -2.752  -5.334  27.046  0.00  0.00      D     
ATOM    603  HB3 ALA D  39      -3.698  -6.861  27.037  0.00  0.00      D     
ATOM    604  C   ALA D  39      -5.469  -4.957  26.814  0.00  0.00      D     
ATOM    605  O   ALA D  39      -5.297  -3.947  27.520  0.00  0.00      D     
ATOM    606  N   ASP D  40      -6.648  -5.694  26.793  0.00  0.00      D     
ATOM    607  HN  ASP D  40      -6.847  -6.413  26.133  0.00  0.00      D     
ATOM    608  CA  ASP D  40      -7.826  -5.419  27.577  0.00  0.00      D     
ATOM    609  HA  ASP D  40      -8.090  -4.412  27.289  0.00  0.00      D     
ATOM    610  CB  ASP D  40      -8.940  -6.299  26.963  0.00  0.00      D     
ATOM    611  HB1 ASP D  40      -9.284  -6.019  25.944  0.00  0.00      D     
ATOM    612  HB2 ASP D  40      -8.601  -7.341  26.780  0.00  0.00      D     
ATOM    613  CG  ASP D  40     -10.231  -6.474  27.698  0.00  0.00      D     
ATOM    614  OD1 ASP D  40     -11.200  -7.108  27.106  0.00  0.00      D     
ATOM    615  OD2 ASP D  40     -10.435  -5.949  28.833  0.00  0.00      D     
ATOM    616  C   ASP D  40      -7.548  -5.443  29.069  0.00  0.00      D     
ATOM    617  O   ASP D  40      -7.215  -6.400  29.783  0.00  0.00      D     
ATOM    618  N   VAL D  41      -7.745  -4.277  29.649  0.00  0.00      D     
ATOM    619  HN  VAL D  41      -8.159  -3.520  29.150  0.00  0.00      D     
ATOM    620  CA  VAL D  41      -7.639  -3.961  31.097  0.00  0.00      D     
ATOM    621  HA  VAL D  41      -7.175  -4.780  31.627  0.00  0.00      D     
ATOM    622  CB  VAL D  41      -6.747  -2.701  31.260  0.00  0.00      D     
ATOM    623  HB  VAL D  41      -6.005  -2.712  30.434  0.00  0.00      D     
ATOM    624  CG1 VAL D  41      -7.595  -1.433  31.224  0.00  0.00      D     
ATOM    625 HG11 VAL D  41      -6.989  -0.505  31.146  0.00  0.00      D     
ATOM    626 HG12 VAL D  41      -8.189  -1.318  30.292  0.00  0.00      D     
ATOM    627 HG13 VAL D  41      -8.416  -1.353  31.969  0.00  0.00      D     
ATOM    628  CG2 VAL D  41      -5.961  -2.733  32.555  0.00  0.00      D     
ATOM    629 HG21 VAL D  41      -6.614  -2.729  33.454  0.00  0.00      D     
ATOM    630 HG22 VAL D  41      -5.371  -3.674  32.561  0.00  0.00      D     
ATOM    631 HG23 VAL D  41      -5.325  -1.857  32.807  0.00  0.00      D     
ATOM    632  C   VAL D  41      -8.951  -3.875  31.804  0.00  0.00      D     
ATOM    633  O   VAL D  41      -8.941  -3.505  33.012  0.00  0.00      D     
ATOM    634  N   THR D  42     -10.112  -4.127  31.224  0.00  0.00      D     
ATOM    635  HN  THR D  42     -10.030  -4.473  30.292  0.00  0.00      D     
ATOM    636  CA  THR D  42     -11.474  -3.900  31.563  0.00  0.00      D     
ATOM    637  HA  THR D  42     -11.570  -2.824  31.561  0.00  0.00      D     
ATOM    638  CB  THR D  42     -12.520  -4.387  30.473  0.00  0.00      D     
ATOM    639  HB  THR D  42     -12.515  -5.497  30.529  0.00  0.00      D     
ATOM    640  OG1 THR D  42     -12.159  -3.938  29.202  0.00  0.00      D     
ATOM    641  HG1 THR D  42     -11.414  -4.484  28.942  0.00  0.00      D     
ATOM    642  CG2 THR D  42     -13.948  -3.866  30.734  0.00  0.00      D     
ATOM    643 HG21 THR D  42     -14.059  -2.762  30.689  0.00  0.00      D     
ATOM    644 HG22 THR D  42     -14.677  -4.249  29.988  0.00  0.00      D     
ATOM    645 HG23 THR D  42     -14.323  -4.336  31.668  0.00  0.00      D     
ATOM    646  C   THR D  42     -11.857  -4.357  32.948  0.00  0.00      D     
ATOM    647  O   THR D  42     -12.455  -3.651  33.721  0.00  0.00      D     
ATOM    648  N   LYS D  43     -11.457  -5.546  33.289  0.00  0.00      D     
ATOM    649  HN  LYS D  43     -10.874  -6.031  32.641  0.00  0.00      D     
ATOM    650  CA  LYS D  43     -11.912  -6.312  34.383  0.00  0.00      D     
ATOM    651  HA  LYS D  43     -12.880  -5.892  34.616  0.00  0.00      D     
ATOM    652  CB  LYS D  43     -12.124  -7.818  34.133  0.00  0.00      D     
ATOM    653  HB1 LYS D  43     -11.133  -8.288  33.959  0.00  0.00      D     
ATOM    654  HB2 LYS D  43     -12.461  -8.424  35.001  0.00  0.00      D     
ATOM    655  CG  LYS D  43     -13.118  -8.272  33.019  0.00  0.00      D     
ATOM    656  HG1 LYS D  43     -14.120  -7.864  33.270  0.00  0.00      D     
ATOM    657  HG2 LYS D  43     -12.877  -7.860  32.016  0.00  0.00      D     
ATOM    658  CD  LYS D  43     -13.223  -9.780  32.824  0.00  0.00      D     
ATOM    659  HD1 LYS D  43     -13.388 -10.296  33.794  0.00  0.00      D     
ATOM    660  HD2 LYS D  43     -14.148 -10.102  32.300  0.00  0.00      D     
ATOM    661  CE  LYS D  43     -11.973 -10.507  32.211  0.00  0.00      D     
ATOM    662  HE1 LYS D  43     -11.012 -10.424  32.762  0.00  0.00      D     
ATOM    663  HE2 LYS D  43     -12.254 -11.580  32.286  0.00  0.00      D     
ATOM    664  NZ  LYS D  43     -11.738 -10.112  30.828  0.00  0.00      D     
ATOM    665  HZ1 LYS D  43     -10.917 -10.658  30.498  0.00  0.00      D     
ATOM    666  HZ2 LYS D  43     -12.518 -10.400  30.203  0.00  0.00      D     
ATOM    667  HZ3 LYS D  43     -11.405  -9.144  30.649  0.00  0.00      D     
ATOM    668  C   LYS D  43     -11.124  -5.984  35.668  0.00  0.00      D     
ATOM    669  O   LYS D  43     -11.269  -6.636  36.704  0.00  0.00      D     
ATOM    670  N   ILE D  44     -10.266  -4.952  35.650  0.00  0.00      D     
ATOM    671  HN  ILE D  44     -10.290  -4.287  34.907  0.00  0.00      D     
ATOM    672  CA  ILE D  44      -9.210  -4.723  36.614  0.00  0.00      D     
ATOM    673  HA  ILE D  44      -9.284  -5.467  37.393  0.00  0.00      D     
ATOM    674  CB  ILE D  44      -7.793  -4.649  35.927  0.00  0.00      D     
ATOM    675  HB  ILE D  44      -7.910  -3.778  35.248  0.00  0.00      D     
ATOM    676  CG2 ILE D  44      -6.671  -4.418  36.953  0.00  0.00      D     
ATOM    677 HG21 ILE D  44      -6.737  -3.413  37.424  0.00  0.00      D     
ATOM    678 HG22 ILE D  44      -6.729  -5.209  37.731  0.00  0.00      D     
ATOM    679 HG23 ILE D  44      -5.682  -4.299  36.462  0.00  0.00      D     
ATOM    680  CG1 ILE D  44      -7.518  -5.971  35.101  0.00  0.00      D     
ATOM    681 HG11 ILE D  44      -8.347  -5.920  34.364  0.00  0.00      D     
ATOM    682 HG12 ILE D  44      -6.512  -5.996  34.629  0.00  0.00      D     
ATOM    683  CD  ILE D  44      -7.683  -7.277  35.915  0.00  0.00      D     
ATOM    684  HD1 ILE D  44      -8.566  -7.295  36.589  0.00  0.00      D     
ATOM    685  HD2 ILE D  44      -7.774  -8.096  35.170  0.00  0.00      D     
ATOM    686  HD3 ILE D  44      -6.702  -7.405  36.420  0.00  0.00      D     
ATOM    687  C   ILE D  44      -9.526  -3.360  37.215  0.00  0.00      D     
ATOM    688  O   ILE D  44     -10.201  -2.469  36.693  0.00  0.00      D     
ATOM    689  N   LYS D  45      -9.236  -3.157  38.501  0.00  0.00      D     
ATOM    690  HN  LYS D  45      -8.677  -3.870  38.918  0.00  0.00      D     
ATOM    691  CA  LYS D  45      -9.419  -1.871  39.191  0.00  0.00      D     
ATOM    692  HA  LYS D  45     -10.249  -1.361  38.726  0.00  0.00      D     
ATOM    693  CB  LYS D  45      -9.570  -2.281  40.663  0.00  0.00      D     
ATOM    694  HB1 LYS D  45      -8.669  -2.817  41.031  0.00  0.00      D     
ATOM    695  HB2 LYS D  45      -9.807  -1.336  41.198  0.00  0.00      D     
ATOM    696  CG  LYS D  45     -10.697  -3.205  40.866  0.00  0.00      D     
ATOM    697  HG1 LYS D  45     -11.567  -2.889  40.251  0.00  0.00      D     
ATOM    698  HG2 LYS D  45     -10.426  -4.255  40.626  0.00  0.00      D     
ATOM    699  CD  LYS D  45     -11.182  -3.192  42.343  0.00  0.00      D     
ATOM    700  HD1 LYS D  45     -11.636  -2.204  42.572  0.00  0.00      D     
ATOM    701  HD2 LYS D  45     -11.946  -3.983  42.505  0.00  0.00      D     
ATOM    702  CE  LYS D  45     -10.052  -3.385  43.382  0.00  0.00      D     
ATOM    703  HE1 LYS D  45      -9.561  -4.347  43.124  0.00  0.00      D     
ATOM    704  HE2 LYS D  45      -9.295  -2.574  43.335  0.00  0.00      D     
ATOM    705  NZ  LYS D  45     -10.586  -3.567  44.793  0.00  0.00      D     
ATOM    706  HZ1 LYS D  45      -9.848  -3.695  45.514  0.00  0.00      D     
ATOM    707  HZ2 LYS D  45     -11.249  -2.780  44.944  0.00  0.00      D     
ATOM    708  HZ3 LYS D  45     -11.219  -4.391  44.822  0.00  0.00      D     
ATOM    709  C   LYS D  45      -8.098  -1.070  39.029  0.00  0.00      D     
ATOM    710  O   LYS D  45      -7.064  -1.781  39.103  0.00  0.00      D     
ATOM    711  N   PRO D  46      -8.083   0.265  38.790  0.00  0.00      D     
ATOM    712  CD  PRO D  46      -9.229   1.144  38.682  0.00  0.00      D     
ATOM    713  HD1 PRO D  46      -9.736   1.208  39.668  0.00  0.00      D     
ATOM    714  HD2 PRO D  46      -9.914   0.775  37.888  0.00  0.00      D     
ATOM    715  CA  PRO D  46      -6.830   0.939  38.486  0.00  0.00      D     
ATOM    716  HA  PRO D  46      -6.447   0.559  37.550  0.00  0.00      D     
ATOM    717  CB  PRO D  46      -7.269   2.420  38.377  0.00  0.00      D     
ATOM    718  HB1 PRO D  46      -6.599   2.934  37.655  0.00  0.00      D     
ATOM    719  HB2 PRO D  46      -7.031   2.893  39.353  0.00  0.00      D     
ATOM    720  CG  PRO D  46      -8.757   2.428  38.110  0.00  0.00      D     
ATOM    721  HG1 PRO D  46      -8.873   2.360  37.007  0.00  0.00      D     
ATOM    722  HG2 PRO D  46      -9.205   3.350  38.538  0.00  0.00      D     
ATOM    723  C   PRO D  46      -5.758   0.725  39.504  0.00  0.00      D     
ATOM    724  O   PRO D  46      -6.049   0.729  40.678  0.00  0.00      D     
ATOM    725  N   HSE D  47      -4.468   0.759  39.045  0.00  0.00      D     
ATOM    726  HN  HSE D  47      -4.300   0.735  38.063  0.00  0.00      D     
ATOM    727  CA  HSE D  47      -3.349   0.675  39.944  0.00  0.00      D     
ATOM    728  HA  HSE D  47      -3.727   0.550  40.948  0.00  0.00      D     
ATOM    729  CB  HSE D  47      -2.656  -0.658  39.797  0.00  0.00      D     
ATOM    730  HB1 HSE D  47      -3.392  -1.309  40.314  0.00  0.00      D     
ATOM    731  HB2 HSE D  47      -2.646  -0.837  38.700  0.00  0.00      D     
ATOM    732  ND1 HSE D  47      -1.176  -0.679  41.823  0.00  0.00      D     
ATOM    733  CG  HSE D  47      -1.301  -0.926  40.472  0.00  0.00      D     
ATOM    734  CE1 HSE D  47       0.108  -0.921  42.111  0.00  0.00      D     
ATOM    735  HE1 HSE D  47       0.653  -0.703  43.030  0.00  0.00      D     
ATOM    736  NE2 HSE D  47       0.729  -1.402  40.991  0.00  0.00      D     
ATOM    737  HE2 HSE D  47       1.676  -1.717  40.923  0.00  0.00      D     
ATOM    738  CD2 HSE D  47      -0.115  -1.388  39.968  0.00  0.00      D     
ATOM    739  HD2 HSE D  47       0.141  -1.668  38.954  0.00  0.00      D     
ATOM    740  C   HSE D  47      -2.431   1.853  39.870  0.00  0.00      D     
ATOM    741  O   HSE D  47      -2.546   2.571  38.879  0.00  0.00      D     
ATOM    742  N   ASN D  48      -1.499   2.118  40.823  0.00  0.00      D     
ATOM    743  HN  ASN D  48      -1.315   1.452  41.543  0.00  0.00      D     
ATOM    744  CA  ASN D  48      -0.522   3.127  40.838  0.00  0.00      D     
ATOM    745  HA  ASN D  48      -0.993   4.097  40.909  0.00  0.00      D     
ATOM    746  CB  ASN D  48       0.497   3.159  42.013  0.00  0.00      D     
ATOM    747  HB1 ASN D  48       1.397   2.507  42.020  0.00  0.00      D     
ATOM    748  HB2 ASN D  48       0.777   4.212  42.231  0.00  0.00      D     
ATOM    749  CG  ASN D  48      -0.212   2.676  43.275  0.00  0.00      D     
ATOM    750  OD1 ASN D  48       0.081   1.600  43.785  0.00  0.00      D     
ATOM    751  ND2 ASN D  48      -1.078   3.460  43.944  0.00  0.00      D     
ATOM    752 HD21 ASN D  48      -1.232   4.434  43.776  0.00  0.00      D     
ATOM    753 HD22 ASN D  48      -1.507   3.084  44.765  0.00  0.00      D     
ATOM    754  C   ASN D  48       0.268   3.304  39.553  0.00  0.00      D     
ATOM    755  O   ASN D  48       0.346   4.423  39.014  0.00  0.00      D     
ATOM    756  N   SER D  49       0.842   2.209  38.947  0.00  0.00      D     
ATOM    757  HN  SER D  49       0.836   1.337  39.428  0.00  0.00      D     
ATOM    758  CA  SER D  49       1.537   2.191  37.649  0.00  0.00      D     
ATOM    759  HA  SER D  49       2.294   2.962  37.672  0.00  0.00      D     
ATOM    760  CB  SER D  49       2.260   0.885  37.293  0.00  0.00      D     
ATOM    761  HB1 SER D  49       2.517   0.766  36.218  0.00  0.00      D     
ATOM    762  HB2 SER D  49       3.180   0.889  37.916  0.00  0.00      D     
ATOM    763  OG  SER D  49       1.471  -0.233  37.825  0.00  0.00      D     
ATOM    764  HG1 SER D  49       2.124  -0.879  38.102  0.00  0.00      D     
ATOM    765  C   SER D  49       0.696   2.659  36.477  0.00  0.00      D     
ATOM    766  O   SER D  49       1.222   2.987  35.377  0.00  0.00      D     
ATOM    767  N   HSE D  50      -0.630   2.848  36.593  0.00  0.00      D     
ATOM    768  HN  HSE D  50      -1.107   2.464  37.379  0.00  0.00      D     
ATOM    769  CA  HSE D  50      -1.440   3.300  35.452  0.00  0.00      D     
ATOM    770  HA  HSE D  50      -0.952   2.899  34.576  0.00  0.00      D     
ATOM    771  CB  HSE D  50      -2.892   2.854  35.341  0.00  0.00      D     
ATOM    772  HB1 HSE D  50      -3.391   3.103  36.302  0.00  0.00      D     
ATOM    773  HB2 HSE D  50      -3.519   3.328  34.556  0.00  0.00      D     
ATOM    774  ND1 HSE D  50      -4.100   0.811  35.924  0.00  0.00      D     
ATOM    775  CG  HSE D  50      -3.033   1.400  35.241  0.00  0.00      D     
ATOM    776  CE1 HSE D  50      -4.074  -0.454  35.553  0.00  0.00      D     
ATOM    777  HE1 HSE D  50      -4.781  -1.136  36.027  0.00  0.00      D     
ATOM    778  NE2 HSE D  50      -3.053  -0.655  34.684  0.00  0.00      D     
ATOM    779  HE2 HSE D  50      -2.824  -1.528  34.254  0.00  0.00      D     
ATOM    780  CD2 HSE D  50      -2.390   0.500  34.524  0.00  0.00      D     
ATOM    781  HD2 HSE D  50      -1.473   0.625  33.961  0.00  0.00      D     
ATOM    782  C   HSE D  50      -1.577   4.826  35.431  0.00  0.00      D     
ATOM    783  O   HSE D  50      -2.126   5.466  34.499  0.00  0.00      D     
ATOM    784  N   GLU D  51      -1.073   5.520  36.471  0.00  0.00      D     
ATOM    785  HN  GLU D  51      -0.678   5.010  37.231  0.00  0.00      D     
ATOM    786  CA  GLU D  51      -1.239   6.995  36.662  0.00  0.00      D     
ATOM    787  HA  GLU D  51      -2.272   7.310  36.624  0.00  0.00      D     
ATOM    788  CB  GLU D  51      -0.499   7.442  37.914  0.00  0.00      D     
ATOM    789  HB1 GLU D  51      -0.713   6.689  38.702  0.00  0.00      D     
ATOM    790  HB2 GLU D  51       0.564   7.268  37.641  0.00  0.00      D     
ATOM    791  CG  GLU D  51      -0.657   8.817  38.364  0.00  0.00      D     
ATOM    792  HG1 GLU D  51      -0.023   9.540  37.807  0.00  0.00      D     
ATOM    793  HG2 GLU D  51      -1.741   9.062  38.364  0.00  0.00      D     
ATOM    794  CD  GLU D  51      -0.152   9.028  39.798  0.00  0.00      D     
ATOM    795  OE1 GLU D  51       0.891   8.430  40.171  0.00  0.00      D     
ATOM    796  OE2 GLU D  51      -0.713   9.931  40.511  0.00  0.00      D     
ATOM    797  C   GLU D  51      -0.600   7.628  35.438  0.00  0.00      D     
ATOM    798  O   GLU D  51       0.520   7.296  35.074  0.00  0.00      D     
ATOM    799  N   GLY D  52      -1.357   8.490  34.766  0.00  0.00      D     
ATOM    800  HN  GLY D  52      -2.282   8.752  35.030  0.00  0.00      D     
ATOM    801  CA  GLY D  52      -1.025   9.189  33.499  0.00  0.00      D     
ATOM    802  HA1 GLY D  52      -0.149   9.814  33.583  0.00  0.00      D     
ATOM    803  HA2 GLY D  52      -1.841   9.813  33.166  0.00  0.00      D     
ATOM    804  C   GLY D  52      -0.694   8.430  32.205  0.00  0.00      D     
ATOM    805  O   GLY D  52      -0.143   9.093  31.354  0.00  0.00      D     
ATOM    806  N   LYS D  53      -1.164   7.171  32.119  0.00  0.00      D     
ATOM    807  HN  LYS D  53      -1.605   6.693  32.874  0.00  0.00      D     
ATOM    808  CA  LYS D  53      -1.208   6.316  30.962  0.00  0.00      D     
ATOM    809  HA  LYS D  53      -0.377   6.671  30.372  0.00  0.00      D     
ATOM    810  CB  LYS D  53      -1.172   4.823  31.299  0.00  0.00      D     
ATOM    811  HB1 LYS D  53      -2.109   4.610  31.857  0.00  0.00      D     
ATOM    812  HB2 LYS D  53      -1.069   4.149  30.422  0.00  0.00      D     
ATOM    813  CG  LYS D  53      -0.018   4.388  32.138  0.00  0.00      D     
ATOM    814  HG1 LYS D  53       0.038   4.975  33.080  0.00  0.00      D     
ATOM    815  HG2 LYS D  53      -0.146   3.354  32.524  0.00  0.00      D     
ATOM    816  CD  LYS D  53       1.258   4.521  31.329  0.00  0.00      D     
ATOM    817  HD1 LYS D  53       1.142   3.811  30.482  0.00  0.00      D     
ATOM    818  HD2 LYS D  53       1.387   5.557  30.950  0.00  0.00      D     
ATOM    819  CE  LYS D  53       2.482   4.063  32.113  0.00  0.00      D     
ATOM    820  HE1 LYS D  53       2.418   4.526  33.120  0.00  0.00      D     
ATOM    821  HE2 LYS D  53       2.510   2.967  32.295  0.00  0.00      D     
ATOM    822  NZ  LYS D  53       3.725   4.402  31.457  0.00  0.00      D     
ATOM    823  HZ1 LYS D  53       3.847   3.916  30.546  0.00  0.00      D     
ATOM    824  HZ2 LYS D  53       3.732   5.435  31.342  0.00  0.00      D     
ATOM    825  HZ3 LYS D  53       4.495   4.232  32.135  0.00  0.00      D     
ATOM    826  C   LYS D  53      -2.323   6.587  29.992  0.00  0.00      D     
ATOM    827  O   LYS D  53      -3.303   7.259  30.357  0.00  0.00      D     
ATOM    828  N   THR D  54      -2.143   6.076  28.711  0.00  0.00      D     
ATOM    829  HN  THR D  54      -1.331   5.528  28.527  0.00  0.00      D     
ATOM    830  CA  THR D  54      -3.125   6.239  27.584  0.00  0.00      D     
ATOM    831  HA  THR D  54      -3.705   7.131  27.766  0.00  0.00      D     
ATOM    832  CB  THR D  54      -2.507   6.442  26.213  0.00  0.00      D     
ATOM    833  HB  THR D  54      -1.959   5.508  25.963  0.00  0.00      D     
ATOM    834  OG1 THR D  54      -1.781   7.637  26.206  0.00  0.00      D     
ATOM    835  HG1 THR D  54      -1.389   7.672  27.082  0.00  0.00      D     
ATOM    836  CG2 THR D  54      -3.567   6.433  25.089  0.00  0.00      D     
ATOM    837 HG21 THR D  54      -3.876   5.410  24.787  0.00  0.00      D     
ATOM    838 HG22 THR D  54      -4.457   7.046  25.347  0.00  0.00      D     
ATOM    839 HG23 THR D  54      -3.232   6.835  24.109  0.00  0.00      D     
ATOM    840  C   THR D  54      -4.095   5.046  27.489  0.00  0.00      D     
ATOM    841  O   THR D  54      -3.656   3.909  27.133  0.00  0.00      D     
ATOM    842  N   PHE D  55      -5.385   5.233  27.753  0.00  0.00      D     
ATOM    843  HN  PHE D  55      -5.688   6.098  28.145  0.00  0.00      D     
ATOM    844  CA  PHE D  55      -6.422   4.121  27.727  0.00  0.00      D     
ATOM    845  HA  PHE D  55      -5.883   3.198  27.569  0.00  0.00      D     
ATOM    846  CB  PHE D  55      -7.185   4.019  29.097  0.00  0.00      D     
ATOM    847  HB1 PHE D  55      -7.585   4.958  29.537  0.00  0.00      D     
ATOM    848  HB2 PHE D  55      -7.963   3.243  28.931  0.00  0.00      D     
ATOM    849  CG  PHE D  55      -6.298   3.419  30.153  0.00  0.00      D     
ATOM    850  CD1 PHE D  55      -5.994   2.037  30.110  0.00  0.00      D     
ATOM    851  HD1 PHE D  55      -6.387   1.371  29.356  0.00  0.00      D     
ATOM    852  CE1 PHE D  55      -5.304   1.432  31.139  0.00  0.00      D     
ATOM    853  HE1 PHE D  55      -5.162   0.368  31.255  0.00  0.00      D     
ATOM    854  CZ  PHE D  55      -4.659   2.290  32.113  0.00  0.00      D     
ATOM    855  HZ  PHE D  55      -3.953   1.759  32.734  0.00  0.00      D     
ATOM    856  CD2 PHE D  55      -5.621   4.251  31.103  0.00  0.00      D     
ATOM    857  HD2 PHE D  55      -5.744   5.309  30.926  0.00  0.00      D     
ATOM    858  CE2 PHE D  55      -4.833   3.668  32.108  0.00  0.00      D     
ATOM    859  HE2 PHE D  55      -4.251   4.349  32.711  0.00  0.00      D     
ATOM    860  C   PHE D  55      -7.363   4.285  26.525  0.00  0.00      D     
ATOM    861  O   PHE D  55      -8.001   5.264  26.437  0.00  0.00      D     
ATOM    862  N   TYR D  56      -7.352   3.308  25.562  0.00  0.00      D     
ATOM    863  HN  TYR D  56      -6.973   2.397  25.711  0.00  0.00      D     
ATOM    864  CA  TYR D  56      -8.222   3.253  24.494  0.00  0.00      D     
ATOM    865  HA  TYR D  56      -8.437   4.286  24.263  0.00  0.00      D     
ATOM    866  CB  TYR D  56      -7.527   2.532  23.332  0.00  0.00      D     
ATOM    867  HB1 TYR D  56      -6.802   3.216  22.841  0.00  0.00      D     
ATOM    868  HB2 TYR D  56      -7.024   1.619  23.717  0.00  0.00      D     
ATOM    869  CG  TYR D  56      -8.619   2.195  22.276  0.00  0.00      D     
ATOM    870  CD1 TYR D  56      -9.148   3.229  21.495  0.00  0.00      D     
ATOM    871  HD1 TYR D  56      -8.894   4.268  21.644  0.00  0.00      D     
ATOM    872  CE1 TYR D  56     -10.049   2.956  20.424  0.00  0.00      D     
ATOM    873  HE1 TYR D  56     -10.427   3.769  19.823  0.00  0.00      D     
ATOM    874  CZ  TYR D  56     -10.438   1.645  20.177  0.00  0.00      D     
ATOM    875  OH  TYR D  56     -11.307   1.411  19.059  0.00  0.00      D     
ATOM    876  HH  TYR D  56     -11.342   2.229  18.559  0.00  0.00      D     
ATOM    877  CD2 TYR D  56      -9.192   0.929  22.049  0.00  0.00      D     
ATOM    878  HD2 TYR D  56      -8.828   0.099  22.636  0.00  0.00      D     
ATOM    879  CE2 TYR D  56     -10.026   0.654  20.934  0.00  0.00      D     
ATOM    880  HE2 TYR D  56     -10.384  -0.340  20.707  0.00  0.00      D     
ATOM    881  C   TYR D  56      -9.579   2.738  24.996  0.00  0.00      D     
ATOM    882  O   TYR D  56      -9.579   1.667  25.645  0.00  0.00      D     
ATOM    883  N   VAL D  57     -10.713   3.443  24.614  0.00  0.00      D     
ATOM    884  HN  VAL D  57     -10.650   4.297  24.103  0.00  0.00      D     
ATOM    885  CA  VAL D  57     -12.058   3.093  25.103  0.00  0.00      D     
ATOM    886  HA  VAL D  57     -11.981   2.116  25.559  0.00  0.00      D     
ATOM    887  CB  VAL D  57     -12.834   3.986  26.069  0.00  0.00      D     
ATOM    888  HB  VAL D  57     -13.127   5.019  25.781  0.00  0.00      D     
ATOM    889  CG1 VAL D  57     -14.110   3.188  26.484  0.00  0.00      D     
ATOM    890 HG11 VAL D  57     -14.639   3.703  27.314  0.00  0.00      D     
ATOM    891 HG12 VAL D  57     -14.845   3.027  25.666  0.00  0.00      D     
ATOM    892 HG13 VAL D  57     -13.867   2.190  26.909  0.00  0.00      D     
ATOM    893  CG2 VAL D  57     -11.944   3.998  27.249  0.00  0.00      D     
ATOM    894 HG21 VAL D  57     -11.917   2.953  27.627  0.00  0.00      D     
ATOM    895 HG22 VAL D  57     -10.945   4.454  27.083  0.00  0.00      D     
ATOM    896 HG23 VAL D  57     -12.481   4.642  27.978  0.00  0.00      D     
ATOM    897  C   VAL D  57     -12.807   2.792  23.846  0.00  0.00      D     
ATOM    898  O   VAL D  57     -13.012   3.710  23.003  0.00  0.00      D     
ATOM    899  N   LEU D  58     -13.252   1.547  23.681  0.00  0.00      D     
ATOM    900  HN  LEU D  58     -13.055   0.869  24.385  0.00  0.00      D     
ATOM    901  CA  LEU D  58     -14.054   1.076  22.546  0.00  0.00      D     
ATOM    902  HA  LEU D  58     -13.368   1.032  21.712  0.00  0.00      D     
ATOM    903  CB  LEU D  58     -14.499  -0.362  22.889  0.00  0.00      D     
ATOM    904  HB1 LEU D  58     -13.630  -0.956  23.243  0.00  0.00      D     
ATOM    905  HB2 LEU D  58     -15.150  -0.289  23.787  0.00  0.00      D     
ATOM    906  CG  LEU D  58     -15.156  -1.195  21.823  0.00  0.00      D     
ATOM    907  HG  LEU D  58     -15.941  -0.574  21.340  0.00  0.00      D     
ATOM    908  CD1 LEU D  58     -14.223  -1.762  20.747  0.00  0.00      D     
ATOM    909 HD11 LEU D  58     -13.290  -2.093  21.250  0.00  0.00      D     
ATOM    910 HD12 LEU D  58     -14.753  -2.513  20.123  0.00  0.00      D     
ATOM    911 HD13 LEU D  58     -13.902  -0.939  20.073  0.00  0.00      D     
ATOM    912  CD2 LEU D  58     -16.027  -2.349  22.414  0.00  0.00      D     
ATOM    913 HD21 LEU D  58     -15.428  -3.097  22.976  0.00  0.00      D     
ATOM    914 HD22 LEU D  58     -16.815  -1.987  23.108  0.00  0.00      D     
ATOM    915 HD23 LEU D  58     -16.585  -2.926  21.646  0.00  0.00      D     
ATOM    916  C   LEU D  58     -15.285   1.937  22.212  0.00  0.00      D     
ATOM    917  O   LEU D  58     -16.051   2.123  23.165  0.00  0.00      D     
ATOM    918  N   PRO D  59     -15.539   2.361  20.960  0.00  0.00      D     
ATOM    919  CD  PRO D  59     -14.551   2.601  19.952  0.00  0.00      D     
ATOM    920  HD1 PRO D  59     -14.302   1.720  19.323  0.00  0.00      D     
ATOM    921  HD2 PRO D  59     -13.680   3.133  20.389  0.00  0.00      D     
ATOM    922  CA  PRO D  59     -16.917   2.638  20.533  0.00  0.00      D     
ATOM    923  HA  PRO D  59     -17.342   3.415  21.150  0.00  0.00      D     
ATOM    924  CB  PRO D  59     -16.668   2.825  19.052  0.00  0.00      D     
ATOM    925  HB1 PRO D  59     -17.426   3.419  18.498  0.00  0.00      D     
ATOM    926  HB2 PRO D  59     -16.575   1.893  18.454  0.00  0.00      D     
ATOM    927  CG  PRO D  59     -15.393   3.575  19.091  0.00  0.00      D     
ATOM    928  HG1 PRO D  59     -15.346   4.556  19.610  0.00  0.00      D     
ATOM    929  HG2 PRO D  59     -14.830   3.644  18.136  0.00  0.00      D     
ATOM    930  C   PRO D  59     -17.982   1.544  20.833  0.00  0.00      D     
ATOM    931  O   PRO D  59     -18.028   0.439  20.381  0.00  0.00      D     
ATOM    932  N   ASN D  60     -19.068   1.938  21.622  0.00  0.00      D     
ATOM    933  HN  ASN D  60     -19.094   2.806  22.112  0.00  0.00      D     
ATOM    934  CA  ASN D  60     -20.160   1.077  21.969  0.00  0.00      D     
ATOM    935  HA  ASN D  60     -20.346   0.402  21.148  0.00  0.00      D     
ATOM    936  CB  ASN D  60     -19.731   0.449  23.342  0.00  0.00      D     
ATOM    937  HB1 ASN D  60     -18.738  -0.031  23.476  0.00  0.00      D     
ATOM    938  HB2 ASN D  60     -19.858   1.250  24.101  0.00  0.00      D     
ATOM    939  CG  ASN D  60     -20.663  -0.704  23.784  0.00  0.00      D     
ATOM    940  OD1 ASN D  60     -21.018  -1.563  22.963  0.00  0.00      D     
ATOM    941  ND2 ASN D  60     -21.022  -0.774  25.066  0.00  0.00      D     
ATOM    942 HD21 ASN D  60     -21.691  -1.472  25.322  0.00  0.00      D     
ATOM    943 HD22 ASN D  60     -20.598  -0.167  25.738  0.00  0.00      D     
ATOM    944  C   ASN D  60     -21.471   1.886  22.118  0.00  0.00      D     
ATOM    945  O   ASN D  60     -22.537   1.368  22.338  0.00  0.00      D     
ATOM    946  N   ASP D  61     -21.394   3.214  21.967  0.00  0.00      D     
ATOM    947  HN  ASP D  61     -20.526   3.697  21.890  0.00  0.00      D     
ATOM    948  CA  ASP D  61     -22.556   4.105  21.813  0.00  0.00      D     
ATOM    949  HA  ASP D  61     -23.407   3.643  22.292  0.00  0.00      D     
ATOM    950  CB  ASP D  61     -22.317   5.502  22.377  0.00  0.00      D     
ATOM    951  HB1 ASP D  61     -21.580   6.035  21.739  0.00  0.00      D     
ATOM    952  HB2 ASP D  61     -23.253   6.100  22.404  0.00  0.00      D     
ATOM    953  CG  ASP D  61     -21.852   5.333  23.803  0.00  0.00      D     
ATOM    954  OD1 ASP D  61     -22.354   4.503  24.627  0.00  0.00      D     
ATOM    955  OD2 ASP D  61     -20.942   6.124  24.141  0.00  0.00      D     
ATOM    956  C   ASP D  61     -22.987   4.127  20.352  0.00  0.00      D     
ATOM    957  O   ASP D  61     -22.228   3.889  19.443  0.00  0.00      D     
ATOM    958  N   ASP D  62     -24.246   4.345  20.190  0.00  0.00      D     
ATOM    959  HN  ASP D  62     -24.747   4.560  21.025  0.00  0.00      D     
ATOM    960  CA  ASP D  62     -25.058   4.054  18.995  0.00  0.00      D     
ATOM    961  HA  ASP D  62     -24.895   3.020  18.730  0.00  0.00      D     
ATOM    962  CB  ASP D  62     -26.596   4.245  19.393  0.00  0.00      D     
ATOM    963  HB1 ASP D  62     -26.832   5.230  19.848  0.00  0.00      D     
ATOM    964  HB2 ASP D  62     -27.305   4.152  18.543  0.00  0.00      D     
ATOM    965  CG  ASP D  62     -27.048   3.222  20.394  0.00  0.00      D     
ATOM    966  OD1 ASP D  62     -28.123   2.601  20.159  0.00  0.00      D     
ATOM    967  OD2 ASP D  62     -26.393   3.044  21.451  0.00  0.00      D     
ATOM    968  C   ASP D  62     -24.669   4.772  17.752  0.00  0.00      D     
ATOM    969  O   ASP D  62     -24.540   4.169  16.659  0.00  0.00      D     
ATOM    970  N   THR D  63     -24.253   6.038  17.895  0.00  0.00      D     
ATOM    971  HN  THR D  63     -24.168   6.375  18.829  0.00  0.00      D     
ATOM    972  CA  THR D  63     -23.890   6.891  16.769  0.00  0.00      D     
ATOM    973  HA  THR D  63     -24.325   6.424  15.897  0.00  0.00      D     
ATOM    974  CB  THR D  63     -24.500   8.270  16.855  0.00  0.00      D     
ATOM    975  HB  THR D  63     -24.361   8.817  15.898  0.00  0.00      D     
ATOM    976  OG1 THR D  63     -24.112   9.179  17.906  0.00  0.00      D     
ATOM    977  HG1 THR D  63     -24.662   9.924  17.657  0.00  0.00      D     
ATOM    978  CG2 THR D  63     -26.002   8.273  17.046  0.00  0.00      D     
ATOM    979 HG21 THR D  63     -26.502   7.659  16.267  0.00  0.00      D     
ATOM    980 HG22 THR D  63     -26.059   7.780  18.040  0.00  0.00      D     
ATOM    981 HG23 THR D  63     -26.430   9.286  17.205  0.00  0.00      D     
ATOM    982  C   THR D  63     -22.337   6.891  16.724  0.00  0.00      D     
ATOM    983  O   THR D  63     -21.678   6.952  15.651  0.00  0.00      D     
ATOM    984  N   LEU D  64     -21.615   6.813  17.887  0.00  0.00      D     
ATOM    985  HN  LEU D  64     -21.998   6.983  18.792  0.00  0.00      D     
ATOM    986  CA  LEU D  64     -20.196   6.830  17.943  0.00  0.00      D     
ATOM    987  HA  LEU D  64     -19.864   7.611  17.275  0.00  0.00      D     
ATOM    988  CB  LEU D  64     -19.619   7.123  19.318  0.00  0.00      D     
ATOM    989  HB1 LEU D  64     -19.948   8.127  19.662  0.00  0.00      D     
ATOM    990  HB2 LEU D  64     -19.833   6.362  20.098  0.00  0.00      D     
ATOM    991  CG  LEU D  64     -18.052   7.149  19.369  0.00  0.00      D     
ATOM    992  HG  LEU D  64     -17.666   6.138  19.121  0.00  0.00      D     
ATOM    993  CD1 LEU D  64     -17.416   8.142  18.354  0.00  0.00      D     
ATOM    994 HD11 LEU D  64     -17.893   9.140  18.451  0.00  0.00      D     
ATOM    995 HD12 LEU D  64     -16.327   8.160  18.573  0.00  0.00      D     
ATOM    996 HD13 LEU D  64     -17.720   7.778  17.349  0.00  0.00      D     
ATOM    997  CD2 LEU D  64     -17.534   7.519  20.704  0.00  0.00      D     
ATOM    998 HD21 LEU D  64     -16.452   7.752  20.797  0.00  0.00      D     
ATOM    999 HD22 LEU D  64     -18.131   8.414  20.982  0.00  0.00      D     
ATOM   1000 HD23 LEU D  64     -17.802   6.701  21.407  0.00  0.00      D     
ATOM   1001  C   LEU D  64     -19.547   5.619  17.250  0.00  0.00      D     
ATOM   1002  O   LEU D  64     -18.513   5.696  16.656  0.00  0.00      D     
ATOM   1003  N   ARG D  65     -20.215   4.412  17.323  0.00  0.00      D     
ATOM   1004  HN  ARG D  65     -20.924   4.396  18.024  0.00  0.00      D     
ATOM   1005  CA  ARG D  65     -19.827   3.240  16.538  0.00  0.00      D     
ATOM   1006  HA  ARG D  65     -18.750   3.179  16.598  0.00  0.00      D     
ATOM   1007  CB  ARG D  65     -20.369   1.886  17.069  0.00  0.00      D     
ATOM   1008  HB1 ARG D  65     -19.909   1.731  18.068  0.00  0.00      D     
ATOM   1009  HB2 ARG D  65     -21.478   1.946  17.112  0.00  0.00      D     
ATOM   1010  CG  ARG D  65     -19.994   0.588  16.304  0.00  0.00      D     
ATOM   1011  HG1 ARG D  65     -20.443   0.519  15.291  0.00  0.00      D     
ATOM   1012  HG2 ARG D  65     -18.905   0.643  16.518  0.00  0.00      D     
ATOM   1013  CD  ARG D  65     -20.406  -0.719  17.115  0.00  0.00      D     
ATOM   1014  HD1 ARG D  65     -20.068  -1.611  16.545  0.00  0.00      D     
ATOM   1015  HD2 ARG D  65     -19.862  -0.697  18.084  0.00  0.00      D     
ATOM   1016  NE  ARG D  65     -21.909  -0.803  17.309  0.00  0.00      D     
ATOM   1017  HE  ARG D  65     -22.553  -0.570  16.580  0.00  0.00      D     
ATOM   1018  CZ  ARG D  65     -22.534  -0.944  18.474  0.00  0.00      D     
ATOM   1019  NH1 ARG D  65     -21.997  -1.303  19.595  0.00  0.00      D     
ATOM   1020 HH11 ARG D  65     -22.491  -1.110  20.443  0.00  0.00      D     
ATOM   1021 HH12 ARG D  65     -21.035  -1.572  19.645  0.00  0.00      D     
ATOM   1022  NH2 ARG D  65     -23.810  -0.689  18.532  0.00  0.00      D     
ATOM   1023 HH21 ARG D  65     -24.077  -0.418  19.457  0.00  0.00      D     
ATOM   1024 HH22 ARG D  65     -24.400  -0.577  17.733  0.00  0.00      D     
ATOM   1025  C   ARG D  65     -20.035   3.344  15.034  0.00  0.00      D     
ATOM   1026  O   ARG D  65     -19.269   2.848  14.268  0.00  0.00      D     
ATOM   1027  N   VAL D  66     -21.060   3.979  14.595  0.00  0.00      D     
ATOM   1028  HN  VAL D  66     -21.595   4.511  15.246  0.00  0.00      D     
ATOM   1029  CA  VAL D  66     -21.312   4.262  13.181  0.00  0.00      D     
ATOM   1030  HA  VAL D  66     -21.349   3.391  12.543  0.00  0.00      D     
ATOM   1031  CB  VAL D  66     -22.770   4.823  13.085  0.00  0.00      D     
ATOM   1032  HB  VAL D  66     -22.926   5.532  13.926  0.00  0.00      D     
ATOM   1033  CG1 VAL D  66     -23.149   5.498  11.732  0.00  0.00      D     
ATOM   1034 HG11 VAL D  66     -24.181   5.899  11.826  0.00  0.00      D     
ATOM   1035 HG12 VAL D  66     -22.486   6.346  11.458  0.00  0.00      D     
ATOM   1036 HG13 VAL D  66     -23.152   4.755  10.905  0.00  0.00      D     
ATOM   1037  CG2 VAL D  66     -23.684   3.670  13.439  0.00  0.00      D     
ATOM   1038 HG21 VAL D  66     -23.593   2.798  12.757  0.00  0.00      D     
ATOM   1039 HG22 VAL D  66     -23.658   3.295  14.484  0.00  0.00      D     
ATOM   1040 HG23 VAL D  66     -24.685   4.041  13.132  0.00  0.00      D     
ATOM   1041  C   VAL D  66     -20.281   5.142  12.549  0.00  0.00      D     
ATOM   1042  O   VAL D  66     -19.709   4.912  11.452  0.00  0.00      D     
ATOM   1043  N   GLU D  67     -19.967   6.232  13.291  0.00  0.00      D     
ATOM   1044  HN  GLU D  67     -20.527   6.477  14.079  0.00  0.00      D     
ATOM   1045  CA  GLU D  67     -18.820   7.121  13.009  0.00  0.00      D     
ATOM   1046  HA  GLU D  67     -18.984   7.475  12.002  0.00  0.00      D     
ATOM   1047  CB  GLU D  67     -18.668   8.325  13.998  0.00  0.00      D     
ATOM   1048  HB1 GLU D  67     -18.543   8.064  15.070  0.00  0.00      D     
ATOM   1049  HB2 GLU D  67     -17.728   8.803  13.650  0.00  0.00      D     
ATOM   1050  CG  GLU D  67     -19.736   9.383  13.730  0.00  0.00      D     
ATOM   1051  HG1 GLU D  67     -19.976   9.504  12.652  0.00  0.00      D     
ATOM   1052  HG2 GLU D  67     -20.686   9.114  14.239  0.00  0.00      D     
ATOM   1053  CD  GLU D  67     -19.344  10.774  14.100  0.00  0.00      D     
ATOM   1054  OE1 GLU D  67     -18.146  11.242  13.998  0.00  0.00      D     
ATOM   1055  OE2 GLU D  67     -20.271  11.538  14.397  0.00  0.00      D     
ATOM   1056  C   GLU D  67     -17.551   6.302  13.008  0.00  0.00      D     
ATOM   1057  O   GLU D  67     -16.706   6.531  12.143  0.00  0.00      D     
ATOM   1058  N   ALA D  68     -17.332   5.356  14.014  0.00  0.00      D     
ATOM   1059  HN  ALA D  68     -17.998   5.223  14.744  0.00  0.00      D     
ATOM   1060  CA  ALA D  68     -16.029   4.650  13.957  0.00  0.00      D     
ATOM   1061  HA  ALA D  68     -15.225   5.365  13.866  0.00  0.00      D     
ATOM   1062  CB  ALA D  68     -15.938   3.577  15.143  0.00  0.00      D     
ATOM   1063  HB1 ALA D  68     -14.962   3.058  15.256  0.00  0.00      D     
ATOM   1064  HB2 ALA D  68     -16.162   4.006  16.143  0.00  0.00      D     
ATOM   1065  HB3 ALA D  68     -16.753   2.849  14.941  0.00  0.00      D     
ATOM   1066  C   ALA D  68     -15.826   3.862  12.689  0.00  0.00      D     
ATOM   1067  O   ALA D  68     -14.824   4.064  12.021  0.00  0.00      D     
ATOM   1068  N   PHE D  69     -16.838   3.155  12.202  0.00  0.00      D     
ATOM   1069  HN  PHE D  69     -17.734   3.259  12.626  0.00  0.00      D     
ATOM   1070  CA  PHE D  69     -16.722   2.361  10.947  0.00  0.00      D     
ATOM   1071  HA  PHE D  69     -15.816   1.775  10.982  0.00  0.00      D     
ATOM   1072  CB  PHE D  69     -17.940   1.450  10.570  0.00  0.00      D     
ATOM   1073  HB1 PHE D  69     -18.866   2.052  10.687  0.00  0.00      D     
ATOM   1074  HB2 PHE D  69     -17.919   1.110   9.513  0.00  0.00      D     
ATOM   1075  CG  PHE D  69     -17.939   0.380  11.638  0.00  0.00      D     
ATOM   1076  CD1 PHE D  69     -16.830  -0.500  11.598  0.00  0.00      D     
ATOM   1077  HD1 PHE D  69     -16.049  -0.364  10.865  0.00  0.00      D     
ATOM   1078  CE1 PHE D  69     -16.804  -1.598  12.440  0.00  0.00      D     
ATOM   1079  HE1 PHE D  69     -15.976  -2.291  12.465  0.00  0.00      D     
ATOM   1080  CZ  PHE D  69     -17.788  -1.761  13.401  0.00  0.00      D     
ATOM   1081  HZ  PHE D  69     -17.649  -2.461  14.211  0.00  0.00      D     
ATOM   1082  CD2 PHE D  69     -19.011   0.173  12.572  0.00  0.00      D     
ATOM   1083  HD2 PHE D  69     -19.879   0.813  12.635  0.00  0.00      D     
ATOM   1084  CE2 PHE D  69     -18.889  -0.925  13.452  0.00  0.00      D     
ATOM   1085  HE2 PHE D  69     -19.659  -1.073  14.195  0.00  0.00      D     
ATOM   1086  C   PHE D  69     -16.404   3.241   9.689  0.00  0.00      D     
ATOM   1087  O   PHE D  69     -15.653   2.786   8.882  0.00  0.00      D     
ATOM   1088  N   GLU D  70     -16.952   4.511   9.578  0.00  0.00      D     
ATOM   1089  HN  GLU D  70     -17.516   4.801  10.348  0.00  0.00      D     
ATOM   1090  CA  GLU D  70     -16.567   5.451   8.594  0.00  0.00      D     
ATOM   1091  HA  GLU D  70     -16.601   5.022   7.603  0.00  0.00      D     
ATOM   1092  CB  GLU D  70     -17.376   6.790   8.710  0.00  0.00      D     
ATOM   1093  HB1 GLU D  70     -17.282   7.219   9.730  0.00  0.00      D     
ATOM   1094  HB2 GLU D  70     -16.902   7.569   8.076  0.00  0.00      D     
ATOM   1095  CG  GLU D  70     -18.799   6.615   8.220  0.00  0.00      D     
ATOM   1096  HG1 GLU D  70     -18.865   6.422   7.127  0.00  0.00      D     
ATOM   1097  HG2 GLU D  70     -19.317   5.722   8.630  0.00  0.00      D     
ATOM   1098  CD  GLU D  70     -19.733   7.838   8.532  0.00  0.00      D     
ATOM   1099  OE1 GLU D  70     -20.701   8.032   7.842  0.00  0.00      D     
ATOM   1100  OE2 GLU D  70     -19.407   8.611   9.445  0.00  0.00      D     
ATOM   1101  C   GLU D  70     -15.093   5.932   8.640  0.00  0.00      D     
ATOM   1102  O   GLU D  70     -14.509   6.194   7.557  0.00  0.00      D     
ATOM   1103  N   TYR D  71     -14.556   6.091   9.861  0.00  0.00      D     
ATOM   1104  HN  TYR D  71     -15.170   6.004  10.642  0.00  0.00      D     
ATOM   1105  CA  TYR D  71     -13.174   6.464  10.196  0.00  0.00      D     
ATOM   1106  HA  TYR D  71     -12.957   7.419   9.740  0.00  0.00      D     
ATOM   1107  CB  TYR D  71     -13.170   6.628  11.761  0.00  0.00      D     
ATOM   1108  HB1 TYR D  71     -14.033   7.226  12.123  0.00  0.00      D     
ATOM   1109  HB2 TYR D  71     -13.121   5.687  12.351  0.00  0.00      D     
ATOM   1110  CG  TYR D  71     -11.967   7.412  12.207  0.00  0.00      D     
ATOM   1111  CD1 TYR D  71     -11.762   8.815  11.998  0.00  0.00      D     
ATOM   1112  HD1 TYR D  71     -12.528   9.404  11.516  0.00  0.00      D     
ATOM   1113  CE1 TYR D  71     -10.674   9.511  12.521  0.00  0.00      D     
ATOM   1114  HE1 TYR D  71     -10.571  10.554  12.261  0.00  0.00      D     
ATOM   1115  CZ  TYR D  71      -9.613   8.761  13.140  0.00  0.00      D     
ATOM   1116  OH  TYR D  71      -8.343   9.380  13.370  0.00  0.00      D     
ATOM   1117  HH  TYR D  71      -8.326  10.164  12.817  0.00  0.00      D     
ATOM   1118  CD2 TYR D  71     -11.070   6.806  13.050  0.00  0.00      D     
ATOM   1119  HD2 TYR D  71     -11.324   5.856  13.495  0.00  0.00      D     
ATOM   1120  CE2 TYR D  71      -9.908   7.387  13.490  0.00  0.00      D     
ATOM   1121  HE2 TYR D  71      -9.272   6.833  14.165  0.00  0.00      D     
ATOM   1122  C   TYR D  71     -12.162   5.493   9.786  0.00  0.00      D     
ATOM   1123  O   TYR D  71     -11.068   5.702   9.279  0.00  0.00      D     
ATOM   1124  N   TYR D  72     -12.546   4.251  10.006  0.00  0.00      D     
ATOM   1125  HN  TYR D  72     -13.444   4.078  10.403  0.00  0.00      D     
ATOM   1126  CA  TYR D  72     -11.644   3.165   9.581  0.00  0.00      D     
ATOM   1127  HA  TYR D  72     -10.627   3.504   9.710  0.00  0.00      D     
ATOM   1128  CB  TYR D  72     -11.828   1.934  10.591  0.00  0.00      D     
ATOM   1129  HB1 TYR D  72     -12.860   1.525  10.653  0.00  0.00      D     
ATOM   1130  HB2 TYR D  72     -11.261   1.065  10.194  0.00  0.00      D     
ATOM   1131  CG  TYR D  72     -11.336   2.329  11.976  0.00  0.00      D     
ATOM   1132  CD1 TYR D  72     -12.183   2.348  13.049  0.00  0.00      D     
ATOM   1133  HD1 TYR D  72     -13.225   2.076  12.979  0.00  0.00      D     
ATOM   1134  CE1 TYR D  72     -11.817   2.840  14.287  0.00  0.00      D     
ATOM   1135  HE1 TYR D  72     -12.474   2.859  15.144  0.00  0.00      D     
ATOM   1136  CZ  TYR D  72     -10.464   3.048  14.612  0.00  0.00      D     
ATOM   1137  OH  TYR D  72     -10.228   3.296  15.976  0.00  0.00      D     
ATOM   1138  HH  TYR D  72     -11.036   3.421  16.478  0.00  0.00      D     
ATOM   1139  CD2 TYR D  72      -9.967   2.502  12.278  0.00  0.00      D     
ATOM   1140  HD2 TYR D  72      -9.197   2.507  11.521  0.00  0.00      D     
ATOM   1141  CE2 TYR D  72      -9.560   2.929  13.539  0.00  0.00      D     
ATOM   1142  HE2 TYR D  72      -8.526   3.156  13.753  0.00  0.00      D     
ATOM   1143  C   TYR D  72     -11.959   2.733   8.165  0.00  0.00      D     
ATOM   1144  O   TYR D  72     -11.165   2.007   7.580  0.00  0.00      D     
ATOM   1145  N   HSE D  73     -13.039   3.157   7.590  0.00  0.00      D     
ATOM   1146  HN  HSE D  73     -13.504   3.762   8.232  0.00  0.00      D     
ATOM   1147  CA  HSE D  73     -13.574   2.862   6.242  0.00  0.00      D     
ATOM   1148  HA  HSE D  73     -14.581   3.250   6.199  0.00  0.00      D     
ATOM   1149  CB  HSE D  73     -12.706   3.486   5.112  0.00  0.00      D     
ATOM   1150  HB1 HSE D  73     -12.508   4.445   5.636  0.00  0.00      D     
ATOM   1151  HB2 HSE D  73     -11.747   2.943   4.969  0.00  0.00      D     
ATOM   1152  ND1 HSE D  73     -14.581   4.289   3.619  0.00  0.00      D     
ATOM   1153  CG  HSE D  73     -13.347   3.639   3.739  0.00  0.00      D     
ATOM   1154  CE1 HSE D  73     -14.784   4.467   2.329  0.00  0.00      D     
ATOM   1155  HE1 HSE D  73     -15.649   4.954   1.878  0.00  0.00      D     
ATOM   1156  NE2 HSE D  73     -13.720   3.941   1.597  0.00  0.00      D     
ATOM   1157  HE2 HSE D  73     -13.589   3.772   0.621  0.00  0.00      D     
ATOM   1158  CD2 HSE D  73     -12.801   3.472   2.509  0.00  0.00      D     
ATOM   1159  HD2 HSE D  73     -11.882   2.960   2.254  0.00  0.00      D     
ATOM   1160  C   HSE D  73     -13.728   1.351   6.063  0.00  0.00      D     
ATOM   1161  O   HSE D  73     -13.208   0.794   5.174  0.00  0.00      D     
ATOM   1162  N   THR D  74     -14.443   0.687   6.989  0.00  0.00      D     
ATOM   1163  HN  THR D  74     -14.841   1.169   7.765  0.00  0.00      D     
ATOM   1164  CA  THR D  74     -14.541  -0.746   7.050  0.00  0.00      D     
ATOM   1165  HA  THR D  74     -14.457  -1.147   6.051  0.00  0.00      D     
ATOM   1166  CB  THR D  74     -13.568  -1.473   7.898  0.00  0.00      D     
ATOM   1167  HB  THR D  74     -12.582  -1.109   7.537  0.00  0.00      D     
ATOM   1168  OG1 THR D  74     -13.654  -2.856   7.726  0.00  0.00      D     
ATOM   1169  HG1 THR D  74     -13.238  -2.963   6.867  0.00  0.00      D     
ATOM   1170  CG2 THR D  74     -13.718  -1.041   9.379  0.00  0.00      D     
ATOM   1171 HG21 THR D  74     -14.069   0.007   9.492  0.00  0.00      D     
ATOM   1172 HG22 THR D  74     -14.587  -1.625   9.751  0.00  0.00      D     
ATOM   1173 HG23 THR D  74     -12.779  -1.214   9.947  0.00  0.00      D     
ATOM   1174  C   THR D  74     -15.959  -1.021   7.426  0.00  0.00      D     
ATOM   1175  O   THR D  74     -16.621  -0.206   8.096  0.00  0.00      D     
ATOM   1176  N   THR D  75     -16.365  -2.213   7.144  0.00  0.00      D     
ATOM   1177  HN  THR D  75     -15.816  -2.760   6.516  0.00  0.00      D     
ATOM   1178  CA  THR D  75     -17.681  -2.683   7.525  0.00  0.00      D     
ATOM   1179  HA  THR D  75     -18.210  -1.916   8.071  0.00  0.00      D     
ATOM   1180  CB  THR D  75     -18.532  -3.146   6.370  0.00  0.00      D     
ATOM   1181  HB  THR D  75     -19.498  -3.589   6.695  0.00  0.00      D     
ATOM   1182  OG1 THR D  75     -17.923  -4.170   5.550  0.00  0.00      D     
ATOM   1183  HG1 THR D  75     -17.047  -3.827   5.358  0.00  0.00      D     
ATOM   1184  CG2 THR D  75     -19.033  -1.930   5.524  0.00  0.00      D     
ATOM   1185 HG21 THR D  75     -19.479  -2.490   4.674  0.00  0.00      D     
ATOM   1186 HG22 THR D  75     -19.805  -1.524   6.213  0.00  0.00      D     
ATOM   1187 HG23 THR D  75     -18.335  -1.154   5.144  0.00  0.00      D     
ATOM   1188  C   THR D  75     -17.543  -3.912   8.455  0.00  0.00      D     
ATOM   1189  O   THR D  75     -18.541  -4.489   8.857  0.00  0.00      D     
ATOM   1190  N   ASP D  76     -16.341  -4.420   8.846  0.00  0.00      D     
ATOM   1191  HN  ASP D  76     -15.507  -3.879   8.768  0.00  0.00      D     
ATOM   1192  CA  ASP D  76     -16.328  -5.681   9.553  0.00  0.00      D     
ATOM   1193  HA  ASP D  76     -17.099  -6.310   9.134  0.00  0.00      D     
ATOM   1194  CB  ASP D  76     -15.005  -6.437   9.153  0.00  0.00      D     
ATOM   1195  HB1 ASP D  76     -15.240  -6.755   8.115  0.00  0.00      D     
ATOM   1196  HB2 ASP D  76     -14.206  -5.667   9.213  0.00  0.00      D     
ATOM   1197  CG  ASP D  76     -14.530  -7.684   9.939  0.00  0.00      D     
ATOM   1198  OD1 ASP D  76     -15.193  -8.085  10.942  0.00  0.00      D     
ATOM   1199  OD2 ASP D  76     -13.512  -8.306   9.561  0.00  0.00      D     
ATOM   1200  C   ASP D  76     -16.563  -5.573  11.081  0.00  0.00      D     
ATOM   1201  O   ASP D  76     -15.859  -4.888  11.721  0.00  0.00      D     
ATOM   1202  N   PRO D  77     -17.563  -6.291  11.742  0.00  0.00      D     
ATOM   1203  CD  PRO D  77     -18.841  -6.740  11.088  0.00  0.00      D     
ATOM   1204  HD1 PRO D  77     -18.849  -7.839  10.923  0.00  0.00      D     
ATOM   1205  HD2 PRO D  77     -19.066  -6.363  10.068  0.00  0.00      D     
ATOM   1206  CA  PRO D  77     -17.754  -6.041  13.178  0.00  0.00      D     
ATOM   1207  HA  PRO D  77     -17.620  -4.980  13.325  0.00  0.00      D     
ATOM   1208  CB  PRO D  77     -19.177  -6.447  13.476  0.00  0.00      D     
ATOM   1209  HB1 PRO D  77     -19.479  -5.787  14.317  0.00  0.00      D     
ATOM   1210  HB2 PRO D  77     -19.174  -7.513  13.789  0.00  0.00      D     
ATOM   1211  CG  PRO D  77     -19.819  -6.245  12.118  0.00  0.00      D     
ATOM   1212  HG1 PRO D  77     -19.908  -5.138  12.091  0.00  0.00      D     
ATOM   1213  HG2 PRO D  77     -20.873  -6.594  12.063  0.00  0.00      D     
ATOM   1214  C   PRO D  77     -16.727  -6.692  14.130  0.00  0.00      D     
ATOM   1215  O   PRO D  77     -16.871  -6.557  15.367  0.00  0.00      D     
ATOM   1216  N   SER D  78     -15.681  -7.319  13.616  0.00  0.00      D     
ATOM   1217  HN  SER D  78     -15.621  -7.448  12.629  0.00  0.00      D     
ATOM   1218  CA  SER D  78     -14.573  -7.867  14.423  0.00  0.00      D     
ATOM   1219  HA  SER D  78     -14.958  -8.052  15.415  0.00  0.00      D     
ATOM   1220  CB  SER D  78     -14.039  -9.211  13.821  0.00  0.00      D     
ATOM   1221  HB1 SER D  78     -13.420  -9.655  14.630  0.00  0.00      D     
ATOM   1222  HB2 SER D  78     -14.953  -9.816  13.642  0.00  0.00      D     
ATOM   1223  OG  SER D  78     -13.393  -9.111  12.561  0.00  0.00      D     
ATOM   1224  HG1 SER D  78     -14.059  -8.863  11.916  0.00  0.00      D     
ATOM   1225  C   SER D  78     -13.379  -6.936  14.252  0.00  0.00      D     
ATOM   1226  O   SER D  78     -12.308  -7.174  14.809  0.00  0.00      D     
ATOM   1227  N   PHE D  79     -13.510  -5.850  13.444  0.00  0.00      D     
ATOM   1228  HN  PHE D  79     -14.355  -5.620  12.967  0.00  0.00      D     
ATOM   1229  CA  PHE D  79     -12.306  -5.100  13.100  0.00  0.00      D     
ATOM   1230  HA  PHE D  79     -11.543  -5.761  12.716  0.00  0.00      D     
ATOM   1231  CB  PHE D  79     -12.580  -4.035  11.949  0.00  0.00      D     
ATOM   1232  HB1 PHE D  79     -12.812  -4.623  11.036  0.00  0.00      D     
ATOM   1233  HB2 PHE D  79     -13.527  -3.478  12.116  0.00  0.00      D     
ATOM   1234  CG  PHE D  79     -11.549  -2.952  11.660  0.00  0.00      D     
ATOM   1235  CD1 PHE D  79     -10.637  -3.174  10.658  0.00  0.00      D     
ATOM   1236  HD1 PHE D  79     -10.778  -3.985   9.958  0.00  0.00      D     
ATOM   1237  CE1 PHE D  79      -9.547  -2.259  10.449  0.00  0.00      D     
ATOM   1238  HE1 PHE D  79      -8.781  -2.505   9.728  0.00  0.00      D     
ATOM   1239  CZ  PHE D  79      -9.395  -1.183  11.305  0.00  0.00      D     
ATOM   1240  HZ  PHE D  79      -8.662  -0.413  11.117  0.00  0.00      D     
ATOM   1241  CD2 PHE D  79     -11.390  -1.836  12.468  0.00  0.00      D     
ATOM   1242  HD2 PHE D  79     -12.126  -1.680  13.244  0.00  0.00      D     
ATOM   1243  CE2 PHE D  79     -10.382  -0.958  12.255  0.00  0.00      D     
ATOM   1244  HE2 PHE D  79     -10.263  -0.078  12.869  0.00  0.00      D     
ATOM   1245  C   PHE D  79     -11.508  -4.515  14.353  0.00  0.00      D     
ATOM   1246  O   PHE D  79     -10.295  -4.636  14.453  0.00  0.00      D     
ATOM   1247  N   LEU D  80     -12.142  -3.953  15.387  0.00  0.00      D     
ATOM   1248  HN  LEU D  80     -13.128  -3.973  15.537  0.00  0.00      D     
ATOM   1249  CA  LEU D  80     -11.481  -3.172  16.497  0.00  0.00      D     
ATOM   1250  HA  LEU D  80     -10.796  -2.431  16.113  0.00  0.00      D     
ATOM   1251  CB  LEU D  80     -12.604  -2.621  17.402  0.00  0.00      D     
ATOM   1252  HB1 LEU D  80     -13.241  -3.362  17.929  0.00  0.00      D     
ATOM   1253  HB2 LEU D  80     -12.116  -1.958  18.149  0.00  0.00      D     
ATOM   1254  CG  LEU D  80     -13.516  -1.688  16.624  0.00  0.00      D     
ATOM   1255  HG  LEU D  80     -13.886  -2.228  15.726  0.00  0.00      D     
ATOM   1256  CD1 LEU D  80     -14.837  -1.177  17.381  0.00  0.00      D     
ATOM   1257 HD11 LEU D  80     -14.586  -0.490  18.218  0.00  0.00      D     
ATOM   1258 HD12 LEU D  80     -15.536  -0.720  16.648  0.00  0.00      D     
ATOM   1259 HD13 LEU D  80     -15.215  -2.103  17.865  0.00  0.00      D     
ATOM   1260  CD2 LEU D  80     -12.904  -0.387  16.023  0.00  0.00      D     
ATOM   1261 HD21 LEU D  80     -13.703   0.055  15.390  0.00  0.00      D     
ATOM   1262 HD22 LEU D  80     -12.500   0.349  16.750  0.00  0.00      D     
ATOM   1263 HD23 LEU D  80     -12.069  -0.676  15.349  0.00  0.00      D     
ATOM   1264  C   LEU D  80     -10.728  -4.168  17.307  0.00  0.00      D     
ATOM   1265  O   LEU D  80      -9.666  -3.972  17.805  0.00  0.00      D     
ATOM   1266  N   GLY D  81     -11.391  -5.324  17.393  0.00  0.00      D     
ATOM   1267  HN  GLY D  81     -12.358  -5.310  17.151  0.00  0.00      D     
ATOM   1268  CA  GLY D  81     -10.802  -6.554  18.003  0.00  0.00      D     
ATOM   1269  HA1 GLY D  81     -11.483  -7.379  17.855  0.00  0.00      D     
ATOM   1270  HA2 GLY D  81     -10.586  -6.488  19.060  0.00  0.00      D     
ATOM   1271  C   GLY D  81      -9.506  -7.029  17.356  0.00  0.00      D     
ATOM   1272  O   GLY D  81      -8.430  -7.086  17.977  0.00  0.00      D     
ATOM   1273  N   ARG D  82      -9.580  -7.361  16.068  0.00  0.00      D     
ATOM   1274  HN  ARG D  82     -10.420  -7.444  15.538  0.00  0.00      D     
ATOM   1275  CA  ARG D  82      -8.374  -7.569  15.272  0.00  0.00      D     
ATOM   1276  HA  ARG D  82      -7.865  -8.478  15.556  0.00  0.00      D     
ATOM   1277  CB  ARG D  82      -8.669  -7.769  13.711  0.00  0.00      D     
ATOM   1278  HB1 ARG D  82      -9.024  -6.882  13.144  0.00  0.00      D     
ATOM   1279  HB2 ARG D  82      -7.709  -8.058  13.233  0.00  0.00      D     
ATOM   1280  CG  ARG D  82      -9.426  -9.027  13.610  0.00  0.00      D     
ATOM   1281  HG1 ARG D  82      -9.007  -9.967  14.029  0.00  0.00      D     
ATOM   1282  HG2 ARG D  82     -10.427  -8.969  14.090  0.00  0.00      D     
ATOM   1283  CD  ARG D  82      -9.744  -9.418  12.141  0.00  0.00      D     
ATOM   1284  HD1 ARG D  82      -8.915  -9.679  11.449  0.00  0.00      D     
ATOM   1285  HD2 ARG D  82     -10.383 -10.320  12.256  0.00  0.00      D     
ATOM   1286  NE  ARG D  82     -10.719  -8.485  11.519  0.00  0.00      D     
ATOM   1287  HE  ARG D  82     -11.619  -8.349  11.932  0.00  0.00      D     
ATOM   1288  CZ  ARG D  82     -10.328  -7.589  10.653  0.00  0.00      D     
ATOM   1289  NH1 ARG D  82      -9.102  -7.271  10.366  0.00  0.00      D     
ATOM   1290 HH11 ARG D  82      -8.802  -6.655   9.638  0.00  0.00      D     
ATOM   1291 HH12 ARG D  82      -8.310  -7.808  10.657  0.00  0.00      D     
ATOM   1292  NH2 ARG D  82     -11.263  -6.790  10.114  0.00  0.00      D     
ATOM   1293 HH21 ARG D  82     -10.900  -6.141   9.445  0.00  0.00      D     
ATOM   1294 HH22 ARG D  82     -12.163  -7.226  10.091  0.00  0.00      D     
ATOM   1295  C   ARG D  82      -7.275  -6.485  15.235  0.00  0.00      D     
ATOM   1296  O   ARG D  82      -6.102  -6.808  15.460  0.00  0.00      D     
ATOM   1297  N   TYR D  83      -7.696  -5.202  15.107  0.00  0.00      D     
ATOM   1298  HN  TYR D  83      -8.648  -5.045  14.856  0.00  0.00      D     
ATOM   1299  CA  TYR D  83      -6.872  -4.011  15.304  0.00  0.00      D     
ATOM   1300  HA  TYR D  83      -6.019  -4.113  14.650  0.00  0.00      D     
ATOM   1301  CB  TYR D  83      -7.711  -2.796  15.035  0.00  0.00      D     
ATOM   1302  HB1 TYR D  83      -8.089  -2.915  13.997  0.00  0.00      D     
ATOM   1303  HB2 TYR D  83      -8.628  -2.734  15.659  0.00  0.00      D     
ATOM   1304  CG  TYR D  83      -7.008  -1.462  15.053  0.00  0.00      D     
ATOM   1305  CD1 TYR D  83      -5.606  -1.281  15.038  0.00  0.00      D     
ATOM   1306  HD1 TYR D  83      -4.897  -2.071  14.838  0.00  0.00      D     
ATOM   1307  CE1 TYR D  83      -5.090   0.049  15.009  0.00  0.00      D     
ATOM   1308  HE1 TYR D  83      -4.034   0.249  14.908  0.00  0.00      D     
ATOM   1309  CZ  TYR D  83      -5.915   1.183  15.153  0.00  0.00      D     
ATOM   1310  OH  TYR D  83      -5.269   2.462  15.218  0.00  0.00      D     
ATOM   1311  HH  TYR D  83      -5.914   3.159  15.077  0.00  0.00      D     
ATOM   1312  CD2 TYR D  83      -7.847  -0.334  15.102  0.00  0.00      D     
ATOM   1313  HD2 TYR D  83      -8.915  -0.469  15.186  0.00  0.00      D     
ATOM   1314  CE2 TYR D  83      -7.327   0.977  15.148  0.00  0.00      D     
ATOM   1315  HE2 TYR D  83      -7.896   1.877  15.332  0.00  0.00      D     
ATOM   1316  C   TYR D  83      -6.171  -3.934  16.656  0.00  0.00      D     
ATOM   1317  O   TYR D  83      -4.938  -3.816  16.746  0.00  0.00      D     
ATOM   1318  N   MET D  84      -6.901  -4.174  17.777  0.00  0.00      D     
ATOM   1319  HN  MET D  84      -7.892  -4.066  17.777  0.00  0.00      D     
ATOM   1320  CA  MET D  84      -6.353  -4.189  19.078  0.00  0.00      D     
ATOM   1321  HA  MET D  84      -5.693  -3.341  19.189  0.00  0.00      D     
ATOM   1322  CB  MET D  84      -7.442  -4.005  20.229  0.00  0.00      D     
ATOM   1323  HB1 MET D  84      -8.279  -4.734  20.183  0.00  0.00      D     
ATOM   1324  HB2 MET D  84      -6.952  -4.102  21.221  0.00  0.00      D     
ATOM   1325  CG  MET D  84      -8.072  -2.584  20.161  0.00  0.00      D     
ATOM   1326  HG1 MET D  84      -8.673  -2.422  19.241  0.00  0.00      D     
ATOM   1327  HG2 MET D  84      -8.914  -2.675  20.879  0.00  0.00      D     
ATOM   1328  SD  MET D  84      -7.042  -1.207  20.723  0.00  0.00      D     
ATOM   1329  CE  MET D  84      -6.995  -0.535  19.083  0.00  0.00      D     
ATOM   1330  HE1 MET D  84      -8.041  -0.280  18.811  0.00  0.00      D     
ATOM   1331  HE2 MET D  84      -6.359   0.371  18.983  0.00  0.00      D     
ATOM   1332  HE3 MET D  84      -6.677  -1.235  18.282  0.00  0.00      D     
ATOM   1333  C   MET D  84      -5.494  -5.334  19.371  0.00  0.00      D     
ATOM   1334  O   MET D  84      -4.496  -5.229  20.087  0.00  0.00      D     
ATOM   1335  N   SER D  85      -5.804  -6.520  18.854  0.00  0.00      D     
ATOM   1336  HN  SER D  85      -6.731  -6.634  18.504  0.00  0.00      D     
ATOM   1337  CA  SER D  85      -4.932  -7.628  18.926  0.00  0.00      D     
ATOM   1338  HA  SER D  85      -4.529  -7.769  19.918  0.00  0.00      D     
ATOM   1339  CB  SER D  85      -5.698  -8.941  18.553  0.00  0.00      D     
ATOM   1340  HB1 SER D  85      -6.412  -9.183  19.369  0.00  0.00      D     
ATOM   1341  HB2 SER D  85      -6.129  -8.827  17.536  0.00  0.00      D     
ATOM   1342  OG  SER D  85      -4.900 -10.085  18.440  0.00  0.00      D     
ATOM   1343  HG1 SER D  85      -4.334  -9.940  17.678  0.00  0.00      D     
ATOM   1344  C   SER D  85      -3.638  -7.425  18.150  0.00  0.00      D     
ATOM   1345  O   SER D  85      -2.585  -7.802  18.699  0.00  0.00      D     
ATOM   1346  N   ALA D  86      -3.603  -6.748  16.916  0.00  0.00      D     
ATOM   1347  HN  ALA D  86      -4.445  -6.580  16.408  0.00  0.00      D     
ATOM   1348  CA  ALA D  86      -2.500  -6.401  16.161  0.00  0.00      D     
ATOM   1349  HA  ALA D  86      -1.887  -7.245  15.881  0.00  0.00      D     
ATOM   1350  CB  ALA D  86      -2.936  -5.974  14.759  0.00  0.00      D     
ATOM   1351  HB1 ALA D  86      -2.076  -5.597  14.165  0.00  0.00      D     
ATOM   1352  HB2 ALA D  86      -3.400  -6.776  14.146  0.00  0.00      D     
ATOM   1353  HB3 ALA D  86      -3.608  -5.090  14.801  0.00  0.00      D     
ATOM   1354  C   ALA D  86      -1.594  -5.364  16.849  0.00  0.00      D     
ATOM   1355  O   ALA D  86      -0.362  -5.445  16.897  0.00  0.00      D     
ATOM   1356  N   LEU D  87      -2.251  -4.370  17.413  0.00  0.00      D     
ATOM   1357  HN  LEU D  87      -3.244  -4.402  17.326  0.00  0.00      D     
ATOM   1358  CA  LEU D  87      -1.720  -3.282  18.143  0.00  0.00      D     
ATOM   1359  HA  LEU D  87      -0.973  -2.769  17.556  0.00  0.00      D     
ATOM   1360  CB  LEU D  87      -2.756  -2.287  18.602  0.00  0.00      D     
ATOM   1361  HB1 LEU D  87      -3.350  -1.860  17.766  0.00  0.00      D     
ATOM   1362  HB2 LEU D  87      -3.471  -2.854  19.236  0.00  0.00      D     
ATOM   1363  CG  LEU D  87      -2.275  -1.121  19.451  0.00  0.00      D     
ATOM   1364  HG  LEU D  87      -1.564  -1.453  20.238  0.00  0.00      D     
ATOM   1365  CD1 LEU D  87      -1.669  -0.073  18.539  0.00  0.00      D     
ATOM   1366 HD11 LEU D  87      -1.207   0.783  19.075  0.00  0.00      D     
ATOM   1367 HD12 LEU D  87      -0.863  -0.526  17.922  0.00  0.00      D     
ATOM   1368 HD13 LEU D  87      -2.458   0.351  17.882  0.00  0.00      D     
ATOM   1369  CD2 LEU D  87      -3.413  -0.354  20.168  0.00  0.00      D     
ATOM   1370 HD21 LEU D  87      -4.018  -1.066  20.769  0.00  0.00      D     
ATOM   1371 HD22 LEU D  87      -3.117   0.449  20.875  0.00  0.00      D     
ATOM   1372 HD23 LEU D  87      -4.168   0.032  19.450  0.00  0.00      D     
ATOM   1373  C   LEU D  87      -0.958  -3.780  19.426  0.00  0.00      D     
ATOM   1374  O   LEU D  87       0.138  -3.295  19.761  0.00  0.00      D     
ATOM   1375  N   ASN D  88      -1.496  -4.811  20.168  0.00  0.00      D     
ATOM   1376  HN  ASN D  88      -2.326  -5.223  19.800  0.00  0.00      D     
ATOM   1377  CA  ASN D  88      -0.882  -5.517  21.246  0.00  0.00      D     
ATOM   1378  HA  ASN D  88      -0.702  -4.856  22.082  0.00  0.00      D     
ATOM   1379  CB  ASN D  88      -1.715  -6.723  21.585  0.00  0.00      D     
ATOM   1380  HB1 ASN D  88      -2.791  -6.448  21.620  0.00  0.00      D     
ATOM   1381  HB2 ASN D  88      -1.491  -7.427  20.754  0.00  0.00      D     
ATOM   1382  CG  ASN D  88      -1.265  -7.408  22.893  0.00  0.00      D     
ATOM   1383  OD1 ASN D  88      -0.598  -6.893  23.797  0.00  0.00      D     
ATOM   1384  ND2 ASN D  88      -1.896  -8.632  23.092  0.00  0.00      D     
ATOM   1385 HD21 ASN D  88      -1.755  -9.078  23.976  0.00  0.00      D     
ATOM   1386 HD22 ASN D  88      -2.579  -8.921  22.421  0.00  0.00      D     
ATOM   1387  C   ASN D  88       0.551  -5.948  20.848  0.00  0.00      D     
ATOM   1388  O   ASN D  88       1.538  -5.685  21.644  0.00  0.00      D     
ATOM   1389  N   HSE D  89       0.872  -6.536  19.666  0.00  0.00      D     
ATOM   1390  HN  HSE D  89       0.248  -6.654  18.897  0.00  0.00      D     
ATOM   1391  CA  HSE D  89       2.263  -6.652  19.202  0.00  0.00      D     
ATOM   1392  HA  HSE D  89       2.850  -7.211  19.916  0.00  0.00      D     
ATOM   1393  CB  HSE D  89       2.358  -7.543  17.916  0.00  0.00      D     
ATOM   1394  HB1 HSE D  89       1.500  -7.256  17.271  0.00  0.00      D     
ATOM   1395  HB2 HSE D  89       3.260  -7.280  17.323  0.00  0.00      D     
ATOM   1396  ND1 HSE D  89       3.226  -9.765  18.685  0.00  0.00      D     
ATOM   1397  CG  HSE D  89       2.228  -8.966  18.177  0.00  0.00      D     
ATOM   1398  CE1 HSE D  89       2.760 -10.998  18.667  0.00  0.00      D     
ATOM   1399  HE1 HSE D  89       3.399 -11.881  18.662  0.00  0.00      D     
ATOM   1400  NE2 HSE D  89       1.522 -11.018  18.141  0.00  0.00      D     
ATOM   1401  HE2 HSE D  89       0.955 -11.814  17.931  0.00  0.00      D     
ATOM   1402  CD2 HSE D  89       1.202  -9.721  17.803  0.00  0.00      D     
ATOM   1403  HD2 HSE D  89       0.219  -9.368  17.517  0.00  0.00      D     
ATOM   1404  C   HSE D  89       3.008  -5.350  18.824  0.00  0.00      D     
ATOM   1405  O   HSE D  89       4.162  -5.214  19.232  0.00  0.00      D     
ATOM   1406  N   THR D  90       2.450  -4.438  18.075  0.00  0.00      D     
ATOM   1407  HN  THR D  90       1.526  -4.537  17.714  0.00  0.00      D     
ATOM   1408  CA  THR D  90       3.154  -3.273  17.495  0.00  0.00      D     
ATOM   1409  HA  THR D  90       3.979  -3.643  16.905  0.00  0.00      D     
ATOM   1410  CB  THR D  90       2.356  -2.486  16.383  0.00  0.00      D     
ATOM   1411  HB  THR D  90       3.073  -1.725  16.008  0.00  0.00      D     
ATOM   1412  OG1 THR D  90       1.187  -1.826  16.875  0.00  0.00      D     
ATOM   1413  HG1 THR D  90       0.941  -1.079  16.323  0.00  0.00      D     
ATOM   1414  CG2 THR D  90       1.915  -3.441  15.278  0.00  0.00      D     
ATOM   1415 HG21 THR D  90       2.766  -4.005  14.840  0.00  0.00      D     
ATOM   1416 HG22 THR D  90       1.207  -4.204  15.665  0.00  0.00      D     
ATOM   1417 HG23 THR D  90       1.560  -2.931  14.357  0.00  0.00      D     
ATOM   1418  C   THR D  90       3.666  -2.378  18.517  0.00  0.00      D     
ATOM   1419  O   THR D  90       4.737  -1.844  18.416  0.00  0.00      D     
ATOM   1420  N   LYS D  91       2.863  -2.163  19.603  0.00  0.00      D     
ATOM   1421  HN  LYS D  91       1.940  -2.541  19.599  0.00  0.00      D     
ATOM   1422  CA  LYS D  91       3.253  -1.353  20.703  0.00  0.00      D     
ATOM   1423  HA  LYS D  91       3.663  -0.491  20.198  0.00  0.00      D     
ATOM   1424  CB  LYS D  91       2.112  -1.087  21.726  0.00  0.00      D     
ATOM   1425  HB1 LYS D  91       1.668  -2.085  21.929  0.00  0.00      D     
ATOM   1426  HB2 LYS D  91       2.354  -0.678  22.730  0.00  0.00      D     
ATOM   1427  CG  LYS D  91       0.912  -0.251  21.226  0.00  0.00      D     
ATOM   1428  HG1 LYS D  91       0.723  -0.706  20.230  0.00  0.00      D     
ATOM   1429  HG2 LYS D  91      -0.018  -0.341  21.827  0.00  0.00      D     
ATOM   1430  CD  LYS D  91       1.228   1.254  21.124  0.00  0.00      D     
ATOM   1431  HD1 LYS D  91       2.315   1.357  20.921  0.00  0.00      D     
ATOM   1432  HD2 LYS D  91       0.732   1.707  20.238  0.00  0.00      D     
ATOM   1433  CE  LYS D  91       0.814   2.063  22.329  0.00  0.00      D     
ATOM   1434  HE1 LYS D  91      -0.272   1.931  22.522  0.00  0.00      D     
ATOM   1435  HE2 LYS D  91       1.354   1.697  23.229  0.00  0.00      D     
ATOM   1436  NZ  LYS D  91       1.160   3.461  22.174  0.00  0.00      D     
ATOM   1437  HZ1 LYS D  91       2.163   3.555  21.917  0.00  0.00      D     
ATOM   1438  HZ2 LYS D  91       0.592   3.888  21.414  0.00  0.00      D     
ATOM   1439  HZ3 LYS D  91       0.883   4.029  23.000  0.00  0.00      D     
ATOM   1440  C   LYS D  91       4.515  -1.826  21.421  0.00  0.00      D     
ATOM   1441  O   LYS D  91       5.357  -0.989  21.779  0.00  0.00      D     
ATOM   1442  N   LYS D  92       4.791  -3.107  21.481  0.00  0.00      D     
ATOM   1443  HN  LYS D  92       4.110  -3.770  21.180  0.00  0.00      D     
ATOM   1444  CA  LYS D  92       5.986  -3.771  22.007  0.00  0.00      D     
ATOM   1445  HA  LYS D  92       6.197  -3.308  22.959  0.00  0.00      D     
ATOM   1446  CB  LYS D  92       5.848  -5.370  22.079  0.00  0.00      D     
ATOM   1447  HB1 LYS D  92       5.510  -5.876  21.150  0.00  0.00      D     
ATOM   1448  HB2 LYS D  92       6.873  -5.765  22.243  0.00  0.00      D     
ATOM   1449  CG  LYS D  92       4.814  -5.747  23.210  0.00  0.00      D     
ATOM   1450  HG1 LYS D  92       5.220  -5.308  24.146  0.00  0.00      D     
ATOM   1451  HG2 LYS D  92       3.796  -5.349  23.008  0.00  0.00      D     
ATOM   1452  CD  LYS D  92       4.746  -7.277  23.416  0.00  0.00      D     
ATOM   1453  HD1 LYS D  92       5.777  -7.575  23.702  0.00  0.00      D     
ATOM   1454  HD2 LYS D  92       4.276  -7.511  24.395  0.00  0.00      D     
ATOM   1455  CE  LYS D  92       4.235  -8.086  22.238  0.00  0.00      D     
ATOM   1456  HE1 LYS D  92       3.260  -7.642  21.944  0.00  0.00      D     
ATOM   1457  HE2 LYS D  92       4.990  -8.047  21.424  0.00  0.00      D     
ATOM   1458  NZ  LYS D  92       3.926  -9.516  22.633  0.00  0.00      D     
ATOM   1459  HZ1 LYS D  92       3.321 -10.036  21.965  0.00  0.00      D     
ATOM   1460  HZ2 LYS D  92       4.806 -10.058  22.750  0.00  0.00      D     
ATOM   1461  HZ3 LYS D  92       3.355  -9.601  23.498  0.00  0.00      D     
ATOM   1462  C   LYS D  92       7.195  -3.517  21.089  0.00  0.00      D     
ATOM   1463  O   LYS D  92       8.264  -3.425  21.622  0.00  0.00      D     
ATOM   1464  N   TRP D  93       7.017  -3.355  19.766  0.00  0.00      D     
ATOM   1465  HN  TRP D  93       6.062  -3.334  19.479  0.00  0.00      D     
ATOM   1466  CA  TRP D  93       8.137  -3.021  18.898  0.00  0.00      D     
ATOM   1467  HA  TRP D  93       8.898  -3.768  19.070  0.00  0.00      D     
ATOM   1468  CB  TRP D  93       7.718  -3.199  17.417  0.00  0.00      D     
ATOM   1469  HB1 TRP D  93       7.137  -2.296  17.133  0.00  0.00      D     
ATOM   1470  HB2 TRP D  93       8.575  -3.144  16.712  0.00  0.00      D     
ATOM   1471  CG  TRP D  93       6.984  -4.465  17.054  0.00  0.00      D     
ATOM   1472  CD1 TRP D  93       6.994  -5.674  17.785  0.00  0.00      D     
ATOM   1473  HD1 TRP D  93       7.575  -5.816  18.685  0.00  0.00      D     
ATOM   1474  NE1 TRP D  93       6.197  -6.601  17.156  0.00  0.00      D     
ATOM   1475  HE1 TRP D  93       6.168  -7.547  17.393  0.00  0.00      D     
ATOM   1476  CE2 TRP D  93       5.818  -6.104  15.955  0.00  0.00      D     
ATOM   1477  CD2 TRP D  93       6.185  -4.720  15.889  0.00  0.00      D     
ATOM   1478  CE3 TRP D  93       5.883  -3.969  14.737  0.00  0.00      D     
ATOM   1479  HE3 TRP D  93       6.107  -2.925  14.570  0.00  0.00      D     
ATOM   1480  CZ3 TRP D  93       5.072  -4.553  13.714  0.00  0.00      D     
ATOM   1481  HZ3 TRP D  93       4.758  -3.951  12.875  0.00  0.00      D     
ATOM   1482  CZ2 TRP D  93       5.042  -6.657  14.914  0.00  0.00      D     
ATOM   1483  HZ2 TRP D  93       4.728  -7.689  14.972  0.00  0.00      D     
ATOM   1484  CH2 TRP D  93       4.679  -5.862  13.792  0.00  0.00      D     
ATOM   1485  HH2 TRP D  93       3.999  -6.269  13.058  0.00  0.00      D     
ATOM   1486  C   TRP D  93       8.781  -1.625  19.208  0.00  0.00      D     
ATOM   1487  O   TRP D  93       8.147  -0.761  19.849  0.00  0.00      D     
ATOM   1488  N   LYS D  94      10.061  -1.417  18.882  0.00  0.00      D     
ATOM   1489  HN  LYS D  94      10.604  -2.055  18.342  0.00  0.00      D     
ATOM   1490  CA  LYS D  94      10.767  -0.133  19.022  0.00  0.00      D     
ATOM   1491  HA  LYS D  94      10.246   0.561  19.665  0.00  0.00      D     
ATOM   1492  CB  LYS D  94      12.176  -0.338  19.555  0.00  0.00      D     
ATOM   1493  HB1 LYS D  94      12.778  -0.861  18.781  0.00  0.00      D     
ATOM   1494  HB2 LYS D  94      12.685   0.625  19.771  0.00  0.00      D     
ATOM   1495  CG  LYS D  94      12.160  -1.125  20.978  0.00  0.00      D     
ATOM   1496  HG1 LYS D  94      11.955  -2.159  20.628  0.00  0.00      D     
ATOM   1497  HG2 LYS D  94      13.179  -1.201  21.413  0.00  0.00      D     
ATOM   1498  CD  LYS D  94      11.314  -0.488  22.023  0.00  0.00      D     
ATOM   1499  HD1 LYS D  94      11.482   0.610  22.054  0.00  0.00      D     
ATOM   1500  HD2 LYS D  94      10.270  -0.564  21.651  0.00  0.00      D     
ATOM   1501  CE  LYS D  94      11.558  -1.091  23.434  0.00  0.00      D     
ATOM   1502  HE1 LYS D  94      12.656  -1.167  23.586  0.00  0.00      D     
ATOM   1503  HE2 LYS D  94      11.114  -0.474  24.243  0.00  0.00      D     
ATOM   1504  NZ  LYS D  94      11.012  -2.444  23.545  0.00  0.00      D     
ATOM   1505  HZ1 LYS D  94      11.566  -3.092  24.140  0.00  0.00      D     
ATOM   1506  HZ2 LYS D  94      10.100  -2.228  23.996  0.00  0.00      D     
ATOM   1507  HZ3 LYS D  94      10.860  -2.812  22.584  0.00  0.00      D     
ATOM   1508  C   LYS D  94      10.893   0.605  17.741  0.00  0.00      D     
ATOM   1509  O   LYS D  94      11.032  -0.012  16.694  0.00  0.00      D     
ATOM   1510  N   TYR D  95      10.946   1.897  17.827  0.00  0.00      D     
ATOM   1511  HN  TYR D  95      10.953   2.349  18.715  0.00  0.00      D     
ATOM   1512  CA  TYR D  95      10.788   2.784  16.672  0.00  0.00      D     
ATOM   1513  HA  TYR D  95      11.005   2.280  15.741  0.00  0.00      D     
ATOM   1514  CB  TYR D  95       9.422   3.499  16.616  0.00  0.00      D     
ATOM   1515  HB1 TYR D  95       9.354   4.051  17.578  0.00  0.00      D     
ATOM   1516  HB2 TYR D  95       9.353   4.222  15.775  0.00  0.00      D     
ATOM   1517  CG  TYR D  95       8.247   2.536  16.492  0.00  0.00      D     
ATOM   1518  CD1 TYR D  95       7.739   2.075  15.273  0.00  0.00      D     
ATOM   1519  HD1 TYR D  95       8.109   2.623  14.418  0.00  0.00      D     
ATOM   1520  CE1 TYR D  95       6.825   1.041  15.115  0.00  0.00      D     
ATOM   1521  HE1 TYR D  95       6.548   0.712  14.124  0.00  0.00      D     
ATOM   1522  CZ  TYR D  95       6.333   0.439  16.248  0.00  0.00      D     
ATOM   1523  OH  TYR D  95       5.304  -0.461  16.131  0.00  0.00      D     
ATOM   1524  HH  TYR D  95       5.078  -0.655  17.043  0.00  0.00      D     
ATOM   1525  CD2 TYR D  95       7.627   2.029  17.591  0.00  0.00      D     
ATOM   1526  HD2 TYR D  95       7.912   2.259  18.606  0.00  0.00      D     
ATOM   1527  CE2 TYR D  95       6.713   0.938  17.525  0.00  0.00      D     
ATOM   1528  HE2 TYR D  95       6.357   0.502  18.447  0.00  0.00      D     
ATOM   1529  C   TYR D  95      11.788   3.916  16.677  0.00  0.00      D     
ATOM   1530  O   TYR D  95      11.553   5.078  17.055  0.00  0.00      D     
ATOM   1531  N   PRO D  96      13.070   3.696  16.245  0.00  0.00      D     
ATOM   1532  CD  PRO D  96      13.706   2.336  15.931  0.00  0.00      D     
ATOM   1533  HD1 PRO D  96      13.082   1.899  15.122  0.00  0.00      D     
ATOM   1534  HD2 PRO D  96      13.639   1.759  16.878  0.00  0.00      D     
ATOM   1535  CA  PRO D  96      13.941   4.757  16.101  0.00  0.00      D     
ATOM   1536  HA  PRO D  96      13.954   5.373  16.988  0.00  0.00      D     
ATOM   1537  CB  PRO D  96      15.364   4.083  15.896  0.00  0.00      D     
ATOM   1538  HB1 PRO D  96      15.855   4.105  16.892  0.00  0.00      D     
ATOM   1539  HB2 PRO D  96      15.928   4.655  15.129  0.00  0.00      D     
ATOM   1540  CG  PRO D  96      15.077   2.699  15.327  0.00  0.00      D     
ATOM   1541  HG1 PRO D  96      15.776   1.861  15.534  0.00  0.00      D     
ATOM   1542  HG2 PRO D  96      14.876   2.747  14.235  0.00  0.00      D     
ATOM   1543  C   PRO D  96      13.544   5.643  14.886  0.00  0.00      D     
ATOM   1544  O   PRO D  96      12.890   5.223  13.930  0.00  0.00      D     
ATOM   1545  N   GLN D  97      13.899   6.937  14.994  0.00  0.00      D     
ATOM   1546  HN  GLN D  97      14.300   7.350  15.808  0.00  0.00      D     
ATOM   1547  CA  GLN D  97      13.879   7.796  13.743  0.00  0.00      D     
ATOM   1548  HA  GLN D  97      13.146   7.334  13.098  0.00  0.00      D     
ATOM   1549  CB  GLN D  97      13.310   9.190  14.060  0.00  0.00      D     
ATOM   1550  HB1 GLN D  97      13.775   9.646  14.960  0.00  0.00      D     
ATOM   1551  HB2 GLN D  97      13.415   9.876  13.192  0.00  0.00      D     
ATOM   1552  CG  GLN D  97      11.746   9.209  14.230  0.00  0.00      D     
ATOM   1553  HG1 GLN D  97      11.379  10.189  14.605  0.00  0.00      D     
ATOM   1554  HG2 GLN D  97      11.351   9.028  13.208  0.00  0.00      D     
ATOM   1555  CD  GLN D  97      11.252   8.173  15.161  0.00  0.00      D     
ATOM   1556  OE1 GLN D  97      11.356   8.417  16.419  0.00  0.00      D     
ATOM   1557  NE2 GLN D  97      10.592   7.158  14.754  0.00  0.00      D     
ATOM   1558 HE21 GLN D  97      10.461   6.443  15.441  0.00  0.00      D     
ATOM   1559 HE22 GLN D  97      10.254   7.134  13.813  0.00  0.00      D     
ATOM   1560  C   GLN D  97      15.249   7.852  13.101  0.00  0.00      D     
ATOM   1561  O   GLN D  97      16.210   8.295  13.744  0.00  0.00      D     
ATOM   1562  N   VAL D  98      15.395   7.466  11.811  0.00  0.00      D     
ATOM   1563  HN  VAL D  98      14.602   7.200  11.267  0.00  0.00      D     
ATOM   1564  CA  VAL D  98      16.684   7.421  11.182  0.00  0.00      D     
ATOM   1565  HA  VAL D  98      17.436   7.771  11.874  0.00  0.00      D     
ATOM   1566  CB  VAL D  98      17.030   6.024  10.634  0.00  0.00      D     
ATOM   1567  HB  VAL D  98      16.283   5.645   9.904  0.00  0.00      D     
ATOM   1568  CG1 VAL D  98      18.466   6.123  10.047  0.00  0.00      D     
ATOM   1569 HG11 VAL D  98      18.721   5.113   9.663  0.00  0.00      D     
ATOM   1570 HG12 VAL D  98      18.697   6.848   9.238  0.00  0.00      D     
ATOM   1571 HG13 VAL D  98      19.164   6.437  10.853  0.00  0.00      D     
ATOM   1572  CG2 VAL D  98      17.064   4.961  11.779  0.00  0.00      D     
ATOM   1573 HG21 VAL D  98      16.064   4.849  12.250  0.00  0.00      D     
ATOM   1574 HG22 VAL D  98      17.316   3.916  11.501  0.00  0.00      D     
ATOM   1575 HG23 VAL D  98      17.833   5.239  12.531  0.00  0.00      D     
ATOM   1576  C   VAL D  98      16.578   8.380  10.040  0.00  0.00      D     
ATOM   1577  O   VAL D  98      15.625   8.302   9.266  0.00  0.00      D     
ATOM   1578  N   ASN D  99      17.452   9.415   9.951  0.00  0.00      D     
ATOM   1579  HN  ASN D  99      18.242   9.368  10.557  0.00  0.00      D     
ATOM   1580  CA  ASN D  99      17.324  10.437   8.855  0.00  0.00      D     
ATOM   1581  HA  ASN D  99      17.917  11.275   9.189  0.00  0.00      D     
ATOM   1582  CB  ASN D  99      18.053   9.990   7.464  0.00  0.00      D     
ATOM   1583  HB1 ASN D  99      19.144   9.909   7.652  0.00  0.00      D     
ATOM   1584  HB2 ASN D  99      17.761   8.935   7.273  0.00  0.00      D     
ATOM   1585  CG  ASN D  99      17.806  10.833   6.253  0.00  0.00      D     
ATOM   1586  OD1 ASN D  99      17.401  10.301   5.198  0.00  0.00      D     
ATOM   1587  ND2 ASN D  99      18.081  12.178   6.360  0.00  0.00      D     
ATOM   1588 HD21 ASN D  99      17.928  12.719   5.534  0.00  0.00      D     
ATOM   1589 HD22 ASN D  99      18.186  12.590   7.265  0.00  0.00      D     
ATOM   1590  C   ASN D  99      16.048  11.177   8.756  0.00  0.00      D     
ATOM   1591  O   ASN D  99      15.536  11.564   7.738  0.00  0.00      D     
ATOM   1592  N   GLY D 100      15.285  11.282   9.880  0.00  0.00      D     
ATOM   1593  HN  GLY D 100      15.596  11.022  10.790  0.00  0.00      D     
ATOM   1594  CA  GLY D 100      13.954  11.846   9.870  0.00  0.00      D     
ATOM   1595  HA1 GLY D 100      13.864  12.660   9.166  0.00  0.00      D     
ATOM   1596  HA2 GLY D 100      13.754  12.272  10.842  0.00  0.00      D     
ATOM   1597  C   GLY D 100      12.856  10.929   9.506  0.00  0.00      D     
ATOM   1598  O   GLY D 100      11.703  11.282   9.274  0.00  0.00      D     
ATOM   1599  N   LEU D 101      13.149   9.670   9.380  0.00  0.00      D     
ATOM   1600  HN  LEU D 101      14.108   9.401   9.433  0.00  0.00      D     
ATOM   1601  CA  LEU D 101      12.195   8.630   8.912  0.00  0.00      D     
ATOM   1602  HA  LEU D 101      11.286   9.117   8.589  0.00  0.00      D     
ATOM   1603  CB  LEU D 101      12.742   7.884   7.686  0.00  0.00      D     
ATOM   1604  HB1 LEU D 101      13.607   7.281   8.036  0.00  0.00      D     
ATOM   1605  HB2 LEU D 101      12.066   7.117   7.250  0.00  0.00      D     
ATOM   1606  CG  LEU D 101      13.237   8.755   6.575  0.00  0.00      D     
ATOM   1607  HG  LEU D 101      13.873   9.608   6.894  0.00  0.00      D     
ATOM   1608  CD1 LEU D 101      14.157   7.969   5.626  0.00  0.00      D     
ATOM   1609 HD11 LEU D 101      15.117   7.706   6.119  0.00  0.00      D     
ATOM   1610 HD12 LEU D 101      13.639   7.077   5.213  0.00  0.00      D     
ATOM   1611 HD13 LEU D 101      14.499   8.601   4.779  0.00  0.00      D     
ATOM   1612  CD2 LEU D 101      12.187   9.462   5.708  0.00  0.00      D     
ATOM   1613 HD21 LEU D 101      11.387   8.849   5.240  0.00  0.00      D     
ATOM   1614 HD22 LEU D 101      11.691  10.170   6.406  0.00  0.00      D     
ATOM   1615 HD23 LEU D 101      12.570   9.887   4.755  0.00  0.00      D     
ATOM   1616  C   LEU D 101      11.968   7.650   9.980  0.00  0.00      D     
ATOM   1617  O   LEU D 101      12.840   7.096  10.671  0.00  0.00      D     
ATOM   1618  N   THR D 102      10.746   7.205  10.079  0.00  0.00      D     
ATOM   1619  HN  THR D 102       9.939   7.625   9.671  0.00  0.00      D     
ATOM   1620  CA  THR D 102      10.416   6.164  11.096  0.00  0.00      D     
ATOM   1621  HA  THR D 102      11.102   6.257  11.925  0.00  0.00      D     
ATOM   1622  CB  THR D 102       9.035   6.304  11.677  0.00  0.00      D     
ATOM   1623  HB  THR D 102       8.237   6.105  10.929  0.00  0.00      D     
ATOM   1624  OG1 THR D 102       8.925   7.602  12.208  0.00  0.00      D     
ATOM   1625  HG1 THR D 102       8.166   8.088  11.879  0.00  0.00      D     
ATOM   1626  CG2 THR D 102       8.837   5.287  12.866  0.00  0.00      D     
ATOM   1627 HG21 THR D 102       9.715   5.152  13.533  0.00  0.00      D     
ATOM   1628 HG22 THR D 102       7.993   5.717  13.446  0.00  0.00      D     
ATOM   1629 HG23 THR D 102       8.429   4.318  12.507  0.00  0.00      D     
ATOM   1630  C   THR D 102      10.618   4.778  10.676  0.00  0.00      D     
ATOM   1631  O   THR D 102      10.057   4.252   9.713  0.00  0.00      D     
ATOM   1632  N   SER D 103      11.340   3.994  11.530  0.00  0.00      D     
ATOM   1633  HN  SER D 103      11.517   4.371  12.436  0.00  0.00      D     
ATOM   1634  CA  SER D 103      11.672   2.601  11.296  0.00  0.00      D     
ATOM   1635  HA  SER D 103      11.291   2.183  10.376  0.00  0.00      D     
ATOM   1636  CB  SER D 103      13.184   2.556  11.259  0.00  0.00      D     
ATOM   1637  HB1 SER D 103      13.515   3.394  10.610  0.00  0.00      D     
ATOM   1638  HB2 SER D 103      13.660   2.663  12.257  0.00  0.00      D     
ATOM   1639  OG  SER D 103      13.802   1.289  10.862  0.00  0.00      D     
ATOM   1640  HG1 SER D 103      14.741   1.463  10.957  0.00  0.00      D     
ATOM   1641  C   SER D 103      11.226   1.736  12.480  0.00  0.00      D     
ATOM   1642  O   SER D 103      10.714   2.279  13.491  0.00  0.00      D     
ATOM   1643  N   ILE D 104      11.461   0.431  12.410  0.00  0.00      D     
ATOM   1644  HN  ILE D 104      12.147   0.029  11.809  0.00  0.00      D     
ATOM   1645  CA  ILE D 104      11.061  -0.413  13.548  0.00  0.00      D     
ATOM   1646  HA  ILE D 104      10.839   0.132  14.454  0.00  0.00      D     
ATOM   1647  CB  ILE D 104       9.875  -1.284  13.237  0.00  0.00      D     
ATOM   1648  HB  ILE D 104      10.302  -2.236  12.854  0.00  0.00      D     
ATOM   1649  CG2 ILE D 104       9.271  -1.615  14.570  0.00  0.00      D     
ATOM   1650 HG21 ILE D 104       8.984  -0.804  15.274  0.00  0.00      D     
ATOM   1651 HG22 ILE D 104       8.330  -2.202  14.505  0.00  0.00      D     
ATOM   1652 HG23 ILE D 104       9.863  -2.356  15.148  0.00  0.00      D     
ATOM   1653  CG1 ILE D 104       8.937  -0.649  12.231  0.00  0.00      D     
ATOM   1654 HG11 ILE D 104       8.679   0.349  12.645  0.00  0.00      D     
ATOM   1655 HG12 ILE D 104       9.520  -0.574  11.288  0.00  0.00      D     
ATOM   1656  CD  ILE D 104       7.718  -1.442  11.980  0.00  0.00      D     
ATOM   1657  HD1 ILE D 104       6.965  -1.613  12.779  0.00  0.00      D     
ATOM   1658  HD2 ILE D 104       7.069  -0.926  11.240  0.00  0.00      D     
ATOM   1659  HD3 ILE D 104       7.932  -2.454  11.576  0.00  0.00      D     
ATOM   1660  C   ILE D 104      12.270  -1.310  13.763  0.00  0.00      D     
ATOM   1661  O   ILE D 104      12.869  -1.757  12.774  0.00  0.00      D     
ATOM   1662  N   LYS D 105      12.620  -1.677  15.022  0.00  0.00      D     
ATOM   1663  HN  LYS D 105      12.143  -1.321  15.821  0.00  0.00      D     
ATOM   1664  CA  LYS D 105      13.487  -2.863  15.225  0.00  0.00      D     
ATOM   1665  HA  LYS D 105      14.289  -2.757  14.509  0.00  0.00      D     
ATOM   1666  CB  LYS D 105      14.177  -2.981  16.626  0.00  0.00      D     
ATOM   1667  HB1 LYS D 105      13.401  -2.815  17.403  0.00  0.00      D     
ATOM   1668  HB2 LYS D 105      14.678  -3.973  16.629  0.00  0.00      D     
ATOM   1669  CG  LYS D 105      15.350  -1.938  16.843  0.00  0.00      D     
ATOM   1670  HG1 LYS D 105      16.093  -2.105  16.034  0.00  0.00      D     
ATOM   1671  HG2 LYS D 105      14.924  -0.912  16.865  0.00  0.00      D     
ATOM   1672  CD  LYS D 105      16.154  -2.292  18.141  0.00  0.00      D     
ATOM   1673  HD1 LYS D 105      15.478  -2.348  19.021  0.00  0.00      D     
ATOM   1674  HD2 LYS D 105      16.709  -3.254  18.123  0.00  0.00      D     
ATOM   1675  CE  LYS D 105      17.052  -1.125  18.586  0.00  0.00      D     
ATOM   1676  HE1 LYS D 105      17.672  -0.822  17.714  0.00  0.00      D     
ATOM   1677  HE2 LYS D 105      16.465  -0.255  18.951  0.00  0.00      D     
ATOM   1678  NZ  LYS D 105      17.957  -1.547  19.682  0.00  0.00      D     
ATOM   1679  HZ1 LYS D 105      18.665  -2.244  19.375  0.00  0.00      D     
ATOM   1680  HZ2 LYS D 105      18.575  -0.803  20.063  0.00  0.00      D     
ATOM   1681  HZ3 LYS D 105      17.487  -1.834  20.564  0.00  0.00      D     
ATOM   1682  C   LYS D 105      12.878  -4.193  14.822  0.00  0.00      D     
ATOM   1683  O   LYS D 105      11.685  -4.347  14.736  0.00  0.00      D     
ATOM   1684  N   TRP D 106      13.707  -5.247  14.478  0.00  0.00      D     
ATOM   1685  HN  TRP D 106      14.691  -5.107  14.400  0.00  0.00      D     
ATOM   1686  CA  TRP D 106      13.131  -6.480  14.255  0.00  0.00      D     
ATOM   1687  HA  TRP D 106      12.329  -6.338  13.547  0.00  0.00      D     
ATOM   1688  CB  TRP D 106      14.062  -7.396  13.487  0.00  0.00      D     
ATOM   1689  HB1 TRP D 106      14.338  -6.833  12.570  0.00  0.00      D     
ATOM   1690  HB2 TRP D 106      15.003  -7.447  14.074  0.00  0.00      D     
ATOM   1691  CG  TRP D 106      13.585  -8.766  12.932  0.00  0.00      D     
ATOM   1692  CD1 TRP D 106      13.237  -9.000  11.593  0.00  0.00      D     
ATOM   1693  HD1 TRP D 106      13.376  -8.297  10.785  0.00  0.00      D     
ATOM   1694  NE1 TRP D 106      12.908 -10.340  11.360  0.00  0.00      D     
ATOM   1695  HE1 TRP D 106      12.478 -10.681  10.553  0.00  0.00      D     
ATOM   1696  CE2 TRP D 106      12.833 -10.929  12.604  0.00  0.00      D     
ATOM   1697  CD2 TRP D 106      13.364 -10.053  13.603  0.00  0.00      D     
ATOM   1698  CE3 TRP D 106      13.561 -10.494  14.940  0.00  0.00      D     
ATOM   1699  HE3 TRP D 106      13.914  -9.782  15.671  0.00  0.00      D     
ATOM   1700  CZ3 TRP D 106      13.347 -11.945  15.234  0.00  0.00      D     
ATOM   1701  HZ3 TRP D 106      13.432 -12.245  16.268  0.00  0.00      D     
ATOM   1702  CZ2 TRP D 106      12.533 -12.235  12.954  0.00  0.00      D     
ATOM   1703  HZ2 TRP D 106      11.992 -12.827  12.229  0.00  0.00      D     
ATOM   1704  CH2 TRP D 106      12.758 -12.727  14.267  0.00  0.00      D     
ATOM   1705  HH2 TRP D 106      12.447 -13.723  14.546  0.00  0.00      D     
ATOM   1706  C   TRP D 106      12.456  -7.178  15.398  0.00  0.00      D     
ATOM   1707  O   TRP D 106      12.919  -7.110  16.546  0.00  0.00      D     
ATOM   1708  N   ALA D 107      11.321  -7.857  15.090  0.00  0.00      D     
ATOM   1709  HN  ALA D 107      10.907  -7.621  14.214  0.00  0.00      D     
ATOM   1710  CA  ALA D 107      10.586  -8.736  16.000  0.00  0.00      D     
ATOM   1711  HA  ALA D 107      11.297  -9.296  16.589  0.00  0.00      D     
ATOM   1712  CB  ALA D 107       9.633  -7.882  16.919  0.00  0.00      D     
ATOM   1713  HB1 ALA D 107       9.101  -8.460  17.704  0.00  0.00      D     
ATOM   1714  HB2 ALA D 107      10.181  -7.110  17.501  0.00  0.00      D     
ATOM   1715  HB3 ALA D 107       8.976  -7.376  16.180  0.00  0.00      D     
ATOM   1716  C   ALA D 107       9.753  -9.709  15.142  0.00  0.00      D     
ATOM   1717  O   ALA D 107       9.062  -9.209  14.268  0.00  0.00      D     
ATOM   1718  N   ASP D 108       9.776 -10.985  15.369  0.00  0.00      D     
ATOM   1719  HN  ASP D 108      10.254 -11.448  16.112  0.00  0.00      D     
ATOM   1720  CA  ASP D 108       8.873 -12.001  14.859  0.00  0.00      D     
ATOM   1721  HA  ASP D 108       9.424 -12.929  14.895  0.00  0.00      D     
ATOM   1722  CB  ASP D 108       7.600 -12.150  15.677  0.00  0.00      D     
ATOM   1723  HB1 ASP D 108       6.914 -11.284  15.557  0.00  0.00      D     
ATOM   1724  HB2 ASP D 108       7.092 -13.113  15.453  0.00  0.00      D     
ATOM   1725  CG  ASP D 108       7.821 -12.110  17.237  0.00  0.00      D     
ATOM   1726  OD1 ASP D 108       6.943 -11.796  18.028  0.00  0.00      D     
ATOM   1727  OD2 ASP D 108       8.950 -12.593  17.599  0.00  0.00      D     
ATOM   1728  C   ASP D 108       8.466 -11.876  13.399  0.00  0.00      D     
ATOM   1729  O   ASP D 108       7.243 -11.921  13.096  0.00  0.00      D     
ATOM   1730  N   ASN D 109       9.393 -11.580  12.524  0.00  0.00      D     
ATOM   1731  HN  ASN D 109      10.337 -11.521  12.840  0.00  0.00      D     
ATOM   1732  CA  ASN D 109       9.089 -11.340  11.162  0.00  0.00      D     
ATOM   1733  HA  ASN D 109      10.103 -11.232  10.806  0.00  0.00      D     
ATOM   1734  CB  ASN D 109       8.346 -12.559  10.462  0.00  0.00      D     
ATOM   1735  HB1 ASN D 109       7.324 -12.711  10.870  0.00  0.00      D     
ATOM   1736  HB2 ASN D 109       8.155 -12.495   9.369  0.00  0.00      D     
ATOM   1737  CG  ASN D 109       9.047 -13.911  10.838  0.00  0.00      D     
ATOM   1738  OD1 ASN D 109      10.244 -13.991  11.151  0.00  0.00      D     
ATOM   1739  ND2 ASN D 109       8.204 -14.986  10.967  0.00  0.00      D     
ATOM   1740 HD21 ASN D 109       7.222 -15.032  10.786  0.00  0.00      D     
ATOM   1741 HD22 ASN D 109       8.521 -15.786  11.477  0.00  0.00      D     
ATOM   1742  C   ASN D 109       8.319 -10.074  10.855  0.00  0.00      D     
ATOM   1743  O   ASN D 109       7.469 -10.027   9.961  0.00  0.00      D     
ATOM   1744  N   ASN D 110       8.528  -8.946  11.573  0.00  0.00      D     
ATOM   1745  HN  ASN D 110       9.187  -9.086  12.308  0.00  0.00      D     
ATOM   1746  CA  ASN D 110       7.856  -7.672  11.280  0.00  0.00      D     
ATOM   1747  HA  ASN D 110       6.822  -7.928  11.102  0.00  0.00      D     
ATOM   1748  CB  ASN D 110       7.735  -6.729  12.519  0.00  0.00      D     
ATOM   1749  HB1 ASN D 110       7.155  -5.808  12.294  0.00  0.00      D     
ATOM   1750  HB2 ASN D 110       7.244  -7.231  13.380  0.00  0.00      D     
ATOM   1751  CG  ASN D 110       9.113  -6.327  13.066  0.00  0.00      D     
ATOM   1752  OD1 ASN D 110      10.174  -6.788  12.606  0.00  0.00      D     
ATOM   1753  ND2 ASN D 110       9.082  -5.366  14.010  0.00  0.00      D     
ATOM   1754 HD21 ASN D 110       9.945  -4.891  14.181  0.00  0.00      D     
ATOM   1755 HD22 ASN D 110       8.248  -4.857  14.223  0.00  0.00      D     
ATOM   1756  C   ASN D 110       8.453  -6.923  10.102  0.00  0.00      D     
ATOM   1757  O   ASN D 110       7.820  -6.006   9.614  0.00  0.00      D     
ATOM   1758  N   CYS D 111       9.759  -7.176   9.715  0.00  0.00      D     
ATOM   1759  HN  CYS D 111      10.255  -7.877  10.221  0.00  0.00      D     
ATOM   1760  CA  CYS D 111      10.564  -6.314   8.885  0.00  0.00      D     
ATOM   1761  HA  CYS D 111      10.668  -5.394   9.441  0.00  0.00      D     
ATOM   1762  CB  CYS D 111      11.996  -6.964   8.710  0.00  0.00      D     
ATOM   1763  HB1 CYS D 111      12.535  -6.400   7.918  0.00  0.00      D     
ATOM   1764  HB2 CYS D 111      12.643  -6.761   9.591  0.00  0.00      D     
ATOM   1765  SG  CYS D 111      11.851  -8.758   8.348  0.00  0.00      D     
ATOM   1766  HG1 CYS D 111      13.128  -9.057   8.540  0.00  0.00      D     
ATOM   1767  C   CYS D 111      10.006  -5.834   7.544  0.00  0.00      D     
ATOM   1768  O   CYS D 111      10.367  -4.696   7.151  0.00  0.00      D     
ATOM   1769  N   TYR D 112       9.094  -6.603   6.937  0.00  0.00      D     
ATOM   1770  HN  TYR D 112       8.869  -7.473   7.369  0.00  0.00      D     
ATOM   1771  CA  TYR D 112       8.312  -6.202   5.708  0.00  0.00      D     
ATOM   1772  HA  TYR D 112       9.039  -5.876   4.979  0.00  0.00      D     
ATOM   1773  CB  TYR D 112       7.351  -7.328   5.201  0.00  0.00      D     
ATOM   1774  HB1 TYR D 112       7.157  -7.019   4.152  0.00  0.00      D     
ATOM   1775  HB2 TYR D 112       7.922  -8.280   5.181  0.00  0.00      D     
ATOM   1776  CG  TYR D 112       6.070  -7.618   5.937  0.00  0.00      D     
ATOM   1777  CD1 TYR D 112       4.878  -7.478   5.212  0.00  0.00      D     
ATOM   1778  HD1 TYR D 112       4.939  -7.236   4.161  0.00  0.00      D     
ATOM   1779  CE1 TYR D 112       3.672  -7.650   5.978  0.00  0.00      D     
ATOM   1780  HE1 TYR D 112       2.747  -7.473   5.449  0.00  0.00      D     
ATOM   1781  CZ  TYR D 112       3.652  -7.988   7.331  0.00  0.00      D     
ATOM   1782  OH  TYR D 112       2.510  -8.181   8.076  0.00  0.00      D     
ATOM   1783  HH  TYR D 112       2.723  -8.927   8.641  0.00  0.00      D     
ATOM   1784  CD2 TYR D 112       6.038  -8.159   7.227  0.00  0.00      D     
ATOM   1785  HD2 TYR D 112       6.968  -8.285   7.761  0.00  0.00      D     
ATOM   1786  CE2 TYR D 112       4.834  -8.265   7.951  0.00  0.00      D     
ATOM   1787  HE2 TYR D 112       4.908  -8.629   8.965  0.00  0.00      D     
ATOM   1788  C   TYR D 112       7.560  -4.867   5.997  0.00  0.00      D     
ATOM   1789  O   TYR D 112       7.573  -3.907   5.187  0.00  0.00      D     
ATOM   1790  N   LEU D 113       6.958  -4.728   7.184  0.00  0.00      D     
ATOM   1791  HN  LEU D 113       6.981  -5.462   7.859  0.00  0.00      D     
ATOM   1792  CA  LEU D 113       6.303  -3.465   7.670  0.00  0.00      D     
ATOM   1793  HA  LEU D 113       5.506  -3.172   7.004  0.00  0.00      D     
ATOM   1794  CB  LEU D 113       5.506  -3.683   9.038  0.00  0.00      D     
ATOM   1795  HB1 LEU D 113       6.145  -4.046   9.872  0.00  0.00      D     
ATOM   1796  HB2 LEU D 113       5.054  -2.710   9.324  0.00  0.00      D     
ATOM   1797  CG  LEU D 113       4.419  -4.744   8.971  0.00  0.00      D     
ATOM   1798  HG  LEU D 113       4.934  -5.510   8.353  0.00  0.00      D     
ATOM   1799  CD1 LEU D 113       4.131  -5.334  10.298  0.00  0.00      D     
ATOM   1800 HD11 LEU D 113       5.040  -5.454  10.924  0.00  0.00      D     
ATOM   1801 HD12 LEU D 113       3.348  -4.720  10.793  0.00  0.00      D     
ATOM   1802 HD13 LEU D 113       3.591  -6.303  10.240  0.00  0.00      D     
ATOM   1803  CD2 LEU D 113       3.160  -4.318   8.155  0.00  0.00      D     
ATOM   1804 HD21 LEU D 113       2.832  -3.344   8.576  0.00  0.00      D     
ATOM   1805 HD22 LEU D 113       3.364  -4.272   7.064  0.00  0.00      D     
ATOM   1806 HD23 LEU D 113       2.369  -5.094   8.243  0.00  0.00      D     
ATOM   1807  C   LEU D 113       7.169  -2.266   7.750  0.00  0.00      D     
ATOM   1808  O   LEU D 113       6.870  -1.183   7.291  0.00  0.00      D     
ATOM   1809  N   ALA D 114       8.384  -2.384   8.204  0.00  0.00      D     
ATOM   1810  HN  ALA D 114       8.661  -3.316   8.426  0.00  0.00      D     
ATOM   1811  CA  ALA D 114       9.218  -1.236   8.455  0.00  0.00      D     
ATOM   1812  HA  ALA D 114       8.617  -0.475   8.931  0.00  0.00      D     
ATOM   1813  CB  ALA D 114      10.400  -1.661   9.285  0.00  0.00      D     
ATOM   1814  HB1 ALA D 114      11.128  -0.856   9.525  0.00  0.00      D     
ATOM   1815  HB2 ALA D 114       9.997  -2.036  10.249  0.00  0.00      D     
ATOM   1816  HB3 ALA D 114      10.842  -2.526   8.745  0.00  0.00      D     
ATOM   1817  C   ALA D 114       9.867  -0.677   7.256  0.00  0.00      D     
ATOM   1818  O   ALA D 114      10.000   0.550   7.123  0.00  0.00      D     
ATOM   1819  N   THR D 115      10.176  -1.579   6.311  0.00  0.00      D     
ATOM   1820  HN  THR D 115      10.081  -2.552   6.507  0.00  0.00      D     
ATOM   1821  CA  THR D 115      10.518  -1.125   4.949  0.00  0.00      D     
ATOM   1822  HA  THR D 115      11.299  -0.379   4.943  0.00  0.00      D     
ATOM   1823  CB  THR D 115      11.100  -2.267   4.095  0.00  0.00      D     
ATOM   1824  HB  THR D 115      10.359  -3.090   4.011  0.00  0.00      D     
ATOM   1825  OG1 THR D 115      12.305  -2.868   4.651  0.00  0.00      D     
ATOM   1826  HG1 THR D 115      12.044  -3.688   5.076  0.00  0.00      D     
ATOM   1827  CG2 THR D 115      11.566  -1.880   2.657  0.00  0.00      D     
ATOM   1828 HG21 THR D 115      12.361  -1.110   2.748  0.00  0.00      D     
ATOM   1829 HG22 THR D 115      11.974  -2.787   2.162  0.00  0.00      D     
ATOM   1830 HG23 THR D 115      10.704  -1.477   2.084  0.00  0.00      D     
ATOM   1831  C   THR D 115       9.436  -0.398   4.098  0.00  0.00      D     
ATOM   1832  O   THR D 115       9.782   0.541   3.420  0.00  0.00      D     
ATOM   1833  N   ALA D 116       8.149  -0.809   4.131  0.00  0.00      D     
ATOM   1834  HN  ALA D 116       7.875  -1.654   4.584  0.00  0.00      D     
ATOM   1835  CA  ALA D 116       7.084  -0.129   3.481  0.00  0.00      D     
ATOM   1836  HA  ALA D 116       7.375   0.106   2.468  0.00  0.00      D     
ATOM   1837  CB  ALA D 116       5.837  -0.995   3.536  0.00  0.00      D     
ATOM   1838  HB1 ALA D 116       4.906  -0.500   3.188  0.00  0.00      D     
ATOM   1839  HB2 ALA D 116       6.034  -1.902   2.925  0.00  0.00      D     
ATOM   1840  HB3 ALA D 116       5.662  -1.395   4.558  0.00  0.00      D     
ATOM   1841  C   ALA D 116       7.002   1.236   4.075  0.00  0.00      D     
ATOM   1842  O   ALA D 116       6.775   2.234   3.407  0.00  0.00      D     
ATOM   1843  N   LEU D 117       7.079   1.336   5.353  0.00  0.00      D     
ATOM   1844  HN  LEU D 117       7.150   0.474   5.848  0.00  0.00      D     
ATOM   1845  CA  LEU D 117       7.009   2.618   6.085  0.00  0.00      D     
ATOM   1846  HA  LEU D 117       6.039   2.960   5.759  0.00  0.00      D     
ATOM   1847  CB  LEU D 117       6.962   2.292   7.620  0.00  0.00      D     
ATOM   1848  HB1 LEU D 117       6.037   1.678   7.666  0.00  0.00      D     
ATOM   1849  HB2 LEU D 117       7.788   1.603   7.895  0.00  0.00      D     
ATOM   1850  CG  LEU D 117       6.766   3.475   8.611  0.00  0.00      D     
ATOM   1851  HG  LEU D 117       7.592   4.217   8.627  0.00  0.00      D     
ATOM   1852  CD1 LEU D 117       5.626   4.291   8.112  0.00  0.00      D     
ATOM   1853 HD11 LEU D 117       5.359   5.080   8.847  0.00  0.00      D     
ATOM   1854 HD12 LEU D 117       5.846   4.765   7.132  0.00  0.00      D     
ATOM   1855 HD13 LEU D 117       4.684   3.720   7.968  0.00  0.00      D     
ATOM   1856  CD2 LEU D 117       6.681   2.970  10.048  0.00  0.00      D     
ATOM   1857 HD21 LEU D 117       7.607   2.442  10.361  0.00  0.00      D     
ATOM   1858 HD22 LEU D 117       6.367   3.821  10.689  0.00  0.00      D     
ATOM   1859 HD23 LEU D 117       5.888   2.197  10.140  0.00  0.00      D     
ATOM   1860  C   LEU D 117       8.081   3.651   5.748  0.00  0.00      D     
ATOM   1861  O   LEU D 117       7.841   4.813   5.548  0.00  0.00      D     
ATOM   1862  N   LEU D 118       9.347   3.278   5.687  0.00  0.00      D     
ATOM   1863  HN  LEU D 118       9.578   2.364   6.009  0.00  0.00      D     
ATOM   1864  CA  LEU D 118      10.456   4.053   5.115  0.00  0.00      D     
ATOM   1865  HA  LEU D 118      10.532   4.915   5.761  0.00  0.00      D     
ATOM   1866  CB  LEU D 118      11.755   3.272   5.136  0.00  0.00      D     
ATOM   1867  HB1 LEU D 118      11.716   2.335   4.541  0.00  0.00      D     
ATOM   1868  HB2 LEU D 118      12.456   3.915   4.562  0.00  0.00      D     
ATOM   1869  CG  LEU D 118      12.361   2.950   6.517  0.00  0.00      D     
ATOM   1870  HG  LEU D 118      11.585   2.498   7.171  0.00  0.00      D     
ATOM   1871  CD1 LEU D 118      13.481   1.963   6.330  0.00  0.00      D     
ATOM   1872 HD11 LEU D 118      13.118   1.021   5.865  0.00  0.00      D     
ATOM   1873 HD12 LEU D 118      14.212   2.507   5.695  0.00  0.00      D     
ATOM   1874 HD13 LEU D 118      13.942   1.820   7.331  0.00  0.00      D     
ATOM   1875  CD2 LEU D 118      12.966   4.223   7.182  0.00  0.00      D     
ATOM   1876 HD21 LEU D 118      12.081   4.882   7.308  0.00  0.00      D     
ATOM   1877 HD22 LEU D 118      13.487   4.066   8.151  0.00  0.00      D     
ATOM   1878 HD23 LEU D 118      13.732   4.780   6.601  0.00  0.00      D     
ATOM   1879  C   LEU D 118      10.192   4.481   3.684  0.00  0.00      D     
ATOM   1880  O   LEU D 118      10.319   5.620   3.311  0.00  0.00      D     
ATOM   1881  N   THR D 119       9.751   3.547   2.810  0.00  0.00      D     
ATOM   1882  HN  THR D 119       9.952   2.589   2.999  0.00  0.00      D     
ATOM   1883  CA  THR D 119       9.381   3.876   1.386  0.00  0.00      D     
ATOM   1884  HA  THR D 119      10.298   4.373   1.105  0.00  0.00      D     
ATOM   1885  CB  THR D 119       9.156   2.657   0.608  0.00  0.00      D     
ATOM   1886  HB  THR D 119       8.217   2.128   0.875  0.00  0.00      D     
ATOM   1887  OG1 THR D 119      10.117   1.671   0.796  0.00  0.00      D     
ATOM   1888  HG1 THR D 119      10.167   1.369   1.706  0.00  0.00      D     
ATOM   1889  CG2 THR D 119       9.098   2.870  -0.886  0.00  0.00      D     
ATOM   1890 HG21 THR D 119      10.027   3.397  -1.190  0.00  0.00      D     
ATOM   1891 HG22 THR D 119       9.169   1.935  -1.483  0.00  0.00      D     
ATOM   1892 HG23 THR D 119       8.162   3.416  -1.129  0.00  0.00      D     
ATOM   1893  C   THR D 119       8.232   4.856   1.324  0.00  0.00      D     
ATOM   1894  O   THR D 119       8.325   5.875   0.637  0.00  0.00      D     
ATOM   1895  N   LEU D 120       7.157   4.686   2.057  0.00  0.00      D     
ATOM   1896  HN  LEU D 120       7.074   3.923   2.693  0.00  0.00      D     
ATOM   1897  CA  LEU D 120       6.006   5.594   2.129  0.00  0.00      D     
ATOM   1898  HA  LEU D 120       5.533   5.572   1.159  0.00  0.00      D     
ATOM   1899  CB  LEU D 120       4.996   5.028   3.127  0.00  0.00      D     
ATOM   1900  HB1 LEU D 120       4.569   4.106   2.678  0.00  0.00      D     
ATOM   1901  HB2 LEU D 120       5.341   4.617   4.100  0.00  0.00      D     
ATOM   1902  CG  LEU D 120       3.819   5.936   3.403  0.00  0.00      D     
ATOM   1903  HG  LEU D 120       4.181   6.904   3.810  0.00  0.00      D     
ATOM   1904  CD1 LEU D 120       2.963   6.207   2.198  0.00  0.00      D     
ATOM   1905 HD11 LEU D 120       2.707   5.185   1.845  0.00  0.00      D     
ATOM   1906 HD12 LEU D 120       2.197   6.849   2.683  0.00  0.00      D     
ATOM   1907 HD13 LEU D 120       3.423   6.807   1.384  0.00  0.00      D     
ATOM   1908  CD2 LEU D 120       2.943   5.293   4.489  0.00  0.00      D     
ATOM   1909 HD21 LEU D 120       2.617   4.257   4.255  0.00  0.00      D     
ATOM   1910 HD22 LEU D 120       3.634   5.072   5.331  0.00  0.00      D     
ATOM   1911 HD23 LEU D 120       2.116   5.916   4.890  0.00  0.00      D     
ATOM   1912  C   LEU D 120       6.358   7.053   2.507  0.00  0.00      D     
ATOM   1913  O   LEU D 120       5.927   8.050   1.804  0.00  0.00      D     
ATOM   1914  N   GLN D 121       7.255   7.183   3.564  0.00  0.00      D     
ATOM   1915  HN  GLN D 121       7.609   6.430   4.113  0.00  0.00      D     
ATOM   1916  CA  GLN D 121       7.748   8.521   3.867  0.00  0.00      D     
ATOM   1917  HA  GLN D 121       6.898   9.169   4.015  0.00  0.00      D     
ATOM   1918  CB  GLN D 121       8.544   8.384   5.208  0.00  0.00      D     
ATOM   1919  HB1 GLN D 121       9.354   7.632   5.091  0.00  0.00      D     
ATOM   1920  HB2 GLN D 121       9.033   9.348   5.463  0.00  0.00      D     
ATOM   1921  CG  GLN D 121       7.685   8.243   6.448  0.00  0.00      D     
ATOM   1922  HG1 GLN D 121       7.213   9.201   6.756  0.00  0.00      D     
ATOM   1923  HG2 GLN D 121       6.895   7.519   6.155  0.00  0.00      D     
ATOM   1924  CD  GLN D 121       8.384   7.709   7.691  0.00  0.00      D     
ATOM   1925  OE1 GLN D 121       8.391   8.393   8.683  0.00  0.00      D     
ATOM   1926  NE2 GLN D 121       9.044   6.503   7.620  0.00  0.00      D     
ATOM   1927 HE21 GLN D 121       9.309   6.098   8.495  0.00  0.00      D     
ATOM   1928 HE22 GLN D 121       8.899   5.836   6.889  0.00  0.00      D     
ATOM   1929  C   GLN D 121       8.502   9.225   2.764  0.00  0.00      D     
ATOM   1930  O   GLN D 121       8.213  10.342   2.433  0.00  0.00      D     
ATOM   1931  N   GLN D 122       9.438   8.567   2.192  0.00  0.00      D     
ATOM   1932  HN  GLN D 122       9.628   7.679   2.605  0.00  0.00      D     
ATOM   1933  CA  GLN D 122      10.071   8.985   0.938  0.00  0.00      D     
ATOM   1934  HA  GLN D 122      10.464   9.914   1.324  0.00  0.00      D     
ATOM   1935  CB  GLN D 122      11.338   8.099   0.658  0.00  0.00      D     
ATOM   1936  HB1 GLN D 122      11.073   7.040   0.455  0.00  0.00      D     
ATOM   1937  HB2 GLN D 122      11.778   8.531  -0.266  0.00  0.00      D     
ATOM   1938  CG  GLN D 122      12.348   8.123   1.827  0.00  0.00      D     
ATOM   1939  HG1 GLN D 122      12.499   9.192   2.090  0.00  0.00      D     
ATOM   1940  HG2 GLN D 122      11.998   7.668   2.778  0.00  0.00      D     
ATOM   1941  CD  GLN D 122      13.750   7.561   1.512  0.00  0.00      D     
ATOM   1942  OE1 GLN D 122      13.941   6.338   1.645  0.00  0.00      D     
ATOM   1943  NE2 GLN D 122      14.737   8.479   1.354  0.00  0.00      D     
ATOM   1944 HE21 GLN D 122      14.508   9.452   1.382  0.00  0.00      D     
ATOM   1945 HE22 GLN D 122      15.570   8.195   0.879  0.00  0.00      D     
ATOM   1946  C   GLN D 122       9.290   9.261  -0.311  0.00  0.00      D     
ATOM   1947  O   GLN D 122       9.526  10.334  -0.967  0.00  0.00      D     
ATOM   1948  N   ILE D 123       8.340   8.363  -0.587  0.00  0.00      D     
ATOM   1949  HN  ILE D 123       8.269   7.531  -0.042  0.00  0.00      D     
ATOM   1950  CA  ILE D 123       7.577   8.468  -1.796  0.00  0.00      D     
ATOM   1951  HA  ILE D 123       8.133   8.981  -2.565  0.00  0.00      D     
ATOM   1952  CB  ILE D 123       7.481   7.071  -2.426  0.00  0.00      D     
ATOM   1953  HB  ILE D 123       7.157   7.080  -3.489  0.00  0.00      D     
ATOM   1954  CG2 ILE D 123       8.847   6.424  -2.520  0.00  0.00      D     
ATOM   1955 HG21 ILE D 123       9.569   7.021  -3.117  0.00  0.00      D     
ATOM   1956 HG22 ILE D 123       9.340   6.176  -1.556  0.00  0.00      D     
ATOM   1957 HG23 ILE D 123       8.823   5.419  -2.993  0.00  0.00      D     
ATOM   1958  CG1 ILE D 123       6.448   6.119  -1.712  0.00  0.00      D     
ATOM   1959 HG11 ILE D 123       6.836   5.100  -1.924  0.00  0.00      D     
ATOM   1960 HG12 ILE D 123       6.427   6.271  -0.612  0.00  0.00      D     
ATOM   1961  CD  ILE D 123       5.039   6.308  -2.214  0.00  0.00      D     
ATOM   1962  HD1 ILE D 123       4.988   6.100  -3.304  0.00  0.00      D     
ATOM   1963  HD2 ILE D 123       4.327   5.594  -1.748  0.00  0.00      D     
ATOM   1964  HD3 ILE D 123       4.781   7.377  -2.060  0.00  0.00      D     
ATOM   1965  C   ILE D 123       6.297   9.213  -1.792  0.00  0.00      D     
ATOM   1966  O   ILE D 123       5.927   9.802  -2.769  0.00  0.00      D     
ATOM   1967  N   GLU D 124       5.590   9.277  -0.649  0.00  0.00      D     
ATOM   1968  HN  GLU D 124       6.074   8.869   0.121  0.00  0.00      D     
ATOM   1969  CA  GLU D 124       4.508  10.121  -0.288  0.00  0.00      D     
ATOM   1970  HA  GLU D 124       4.440   9.897   0.766  0.00  0.00      D     
ATOM   1971  CB  GLU D 124       4.965  11.632  -0.383  0.00  0.00      D     
ATOM   1972  HB1 GLU D 124       5.352  11.896  -1.390  0.00  0.00      D     
ATOM   1973  HB2 GLU D 124       4.044  12.204  -0.142  0.00  0.00      D     
ATOM   1974  CG  GLU D 124       5.996  12.092   0.723  0.00  0.00      D     
ATOM   1975  HG1 GLU D 124       5.749  11.626   1.701  0.00  0.00      D     
ATOM   1976  HG2 GLU D 124       6.997  11.722   0.415  0.00  0.00      D     
ATOM   1977  CD  GLU D 124       6.047  13.607   0.931  0.00  0.00      D     
ATOM   1978  OE1 GLU D 124       5.859  14.128   2.053  0.00  0.00      D     
ATOM   1979  OE2 GLU D 124       6.140  14.321  -0.092  0.00  0.00      D     
ATOM   1980  C   GLU D 124       3.177   9.792  -0.971  0.00  0.00      D     
ATOM   1981  O   GLU D 124       2.978   9.813  -2.194  0.00  0.00      D     
ATOM   1982  N   LEU D 125       2.109   9.411  -0.161  0.00  0.00      D     
ATOM   1983  HN  LEU D 125       2.310   9.246   0.802  0.00  0.00      D     
ATOM   1984  CA  LEU D 125       0.834   9.081  -0.604  0.00  0.00      D     
ATOM   1985  HA  LEU D 125       0.800   9.473  -1.610  0.00  0.00      D     
ATOM   1986  CB  LEU D 125       0.547   7.530  -0.604  0.00  0.00      D     
ATOM   1987  HB1 LEU D 125       0.673   7.156   0.435  0.00  0.00      D     
ATOM   1988  HB2 LEU D 125      -0.400   7.260  -1.118  0.00  0.00      D     
ATOM   1989  CG  LEU D 125       1.691   6.685  -1.352  0.00  0.00      D     
ATOM   1990  HG  LEU D 125       2.676   7.134  -1.100  0.00  0.00      D     
ATOM   1991  CD1 LEU D 125       1.612   5.105  -1.067  0.00  0.00      D     
ATOM   1992 HD11 LEU D 125       0.578   4.751  -1.268  0.00  0.00      D     
ATOM   1993 HD12 LEU D 125       2.224   4.673  -1.887  0.00  0.00      D     
ATOM   1994 HD13 LEU D 125       1.893   4.804  -0.036  0.00  0.00      D     
ATOM   1995  CD2 LEU D 125       1.418   6.808  -2.836  0.00  0.00      D     
ATOM   1996 HD21 LEU D 125       2.177   6.133  -3.287  0.00  0.00      D     
ATOM   1997 HD22 LEU D 125       0.445   6.335  -3.091  0.00  0.00      D     
ATOM   1998 HD23 LEU D 125       1.429   7.877  -3.139  0.00  0.00      D     
ATOM   1999  C   LEU D 125      -0.327   9.761   0.093  0.00  0.00      D     
ATOM   2000  O   LEU D 125      -0.205  10.328   1.165  0.00  0.00      D     
ATOM   2001  N   LYS D 126      -1.473   9.900  -0.554  0.00  0.00      D     
ATOM   2002  HN  LYS D 126      -1.473   9.604  -1.506  0.00  0.00      D     
ATOM   2003  CA  LYS D 126      -2.693  10.510  -0.022  0.00  0.00      D     
ATOM   2004  HA  LYS D 126      -2.540  11.075   0.885  0.00  0.00      D     
ATOM   2005  CB  LYS D 126      -3.170  11.655  -1.062  0.00  0.00      D     
ATOM   2006  HB1 LYS D 126      -3.385  11.183  -2.044  0.00  0.00      D     
ATOM   2007  HB2 LYS D 126      -4.086  12.193  -0.736  0.00  0.00      D     
ATOM   2008  CG  LYS D 126      -2.006  12.672  -1.230  0.00  0.00      D     
ATOM   2009  HG1 LYS D 126      -1.947  13.268  -0.294  0.00  0.00      D     
ATOM   2010  HG2 LYS D 126      -0.979  12.283  -1.395  0.00  0.00      D     
ATOM   2011  CD  LYS D 126      -2.257  13.676  -2.325  0.00  0.00      D     
ATOM   2012  HD1 LYS D 126      -1.462  14.448  -2.247  0.00  0.00      D     
ATOM   2013  HD2 LYS D 126      -2.056  13.308  -3.354  0.00  0.00      D     
ATOM   2014  CE  LYS D 126      -3.654  14.367  -2.232  0.00  0.00      D     
ATOM   2015  HE1 LYS D 126      -4.488  13.642  -2.114  0.00  0.00      D     
ATOM   2016  HE2 LYS D 126      -3.614  15.082  -1.383  0.00  0.00      D     
ATOM   2017  NZ  LYS D 126      -3.907  15.125  -3.453  0.00  0.00      D     
ATOM   2018  HZ1 LYS D 126      -3.096  15.725  -3.706  0.00  0.00      D     
ATOM   2019  HZ2 LYS D 126      -4.012  14.554  -4.317  0.00  0.00      D     
ATOM   2020  HZ3 LYS D 126      -4.699  15.767  -3.248  0.00  0.00      D     
ATOM   2021  C   LYS D 126      -3.718   9.469   0.314  0.00  0.00      D     
ATOM   2022  O   LYS D 126      -4.257   8.868  -0.617  0.00  0.00      D     
ATOM   2023  N   PHE D 127      -3.960   9.137   1.577  0.00  0.00      D     
ATOM   2024  HN  PHE D 127      -3.454   9.493   2.359  0.00  0.00      D     
ATOM   2025  CA  PHE D 127      -4.748   7.949   1.931  0.00  0.00      D     
ATOM   2026  HA  PHE D 127      -4.740   7.255   1.104  0.00  0.00      D     
ATOM   2027  CB  PHE D 127      -4.334   7.368   3.279  0.00  0.00      D     
ATOM   2028  HB1 PHE D 127      -4.287   8.151   4.066  0.00  0.00      D     
ATOM   2029  HB2 PHE D 127      -5.076   6.578   3.525  0.00  0.00      D     
ATOM   2030  CG  PHE D 127      -2.976   6.779   3.237  0.00  0.00      D     
ATOM   2031  CD1 PHE D 127      -2.705   5.832   2.271  0.00  0.00      D     
ATOM   2032  HD1 PHE D 127      -3.519   5.624   1.592  0.00  0.00      D     
ATOM   2033  CE1 PHE D 127      -1.473   5.229   2.156  0.00  0.00      D     
ATOM   2034  HE1 PHE D 127      -1.327   4.556   1.324  0.00  0.00      D     
ATOM   2035  CZ  PHE D 127      -0.457   5.566   2.994  0.00  0.00      D     
ATOM   2036  HZ  PHE D 127       0.441   4.972   2.906  0.00  0.00      D     
ATOM   2037  CD2 PHE D 127      -1.899   7.120   4.145  0.00  0.00      D     
ATOM   2038  HD2 PHE D 127      -2.167   7.842   4.903  0.00  0.00      D     
ATOM   2039  CE2 PHE D 127      -0.682   6.415   4.096  0.00  0.00      D     
ATOM   2040  HE2 PHE D 127       0.051   6.421   4.890  0.00  0.00      D     
ATOM   2041  C   PHE D 127      -6.188   8.347   2.095  0.00  0.00      D     
ATOM   2042  O   PHE D 127      -6.432   9.263   2.870  0.00  0.00      D     
ATOM   2043  N   ASN D 128      -7.107   7.686   1.376  0.00  0.00      D     
ATOM   2044  HN  ASN D 128      -6.900   6.925   0.766  0.00  0.00      D     
ATOM   2045  CA  ASN D 128      -8.557   7.988   1.479  0.00  0.00      D     
ATOM   2046  HA  ASN D 128      -8.674   9.058   1.392  0.00  0.00      D     
ATOM   2047  CB  ASN D 128      -9.286   7.254   0.286  0.00  0.00      D     
ATOM   2048  HB1 ASN D 128      -9.183   6.149   0.254  0.00  0.00      D     
ATOM   2049  HB2 ASN D 128     -10.348   7.574   0.353  0.00  0.00      D     
ATOM   2050  CG  ASN D 128      -8.926   7.806  -1.086  0.00  0.00      D     
ATOM   2051  OD1 ASN D 128      -8.397   8.918  -1.020  0.00  0.00      D     
ATOM   2052  ND2 ASN D 128      -9.063   7.027  -2.171  0.00  0.00      D     
ATOM   2053 HD21 ASN D 128      -8.663   7.307  -3.044  0.00  0.00      D     
ATOM   2054 HD22 ASN D 128      -9.531   6.147  -2.081  0.00  0.00      D     
ATOM   2055  C   ASN D 128      -9.262   7.650   2.782  0.00  0.00      D     
ATOM   2056  O   ASN D 128     -10.004   8.503   3.181  0.00  0.00      D     
ATOM   2057  N   PRO D 129      -9.149   6.427   3.470  0.00  0.00      D     
ATOM   2058  CD  PRO D 129      -8.181   5.274   3.192  0.00  0.00      D     
ATOM   2059  HD1 PRO D 129      -7.138   5.490   3.510  0.00  0.00      D     
ATOM   2060  HD2 PRO D 129      -8.138   5.163   2.087  0.00  0.00      D     
ATOM   2061  CA  PRO D 129      -9.629   6.167   4.832  0.00  0.00      D     
ATOM   2062  HA  PRO D 129     -10.697   6.134   4.675  0.00  0.00      D     
ATOM   2063  CB  PRO D 129      -9.063   4.857   5.311  0.00  0.00      D     
ATOM   2064  HB1 PRO D 129      -9.702   4.277   6.011  0.00  0.00      D     
ATOM   2065  HB2 PRO D 129      -8.050   4.989   5.748  0.00  0.00      D     
ATOM   2066  CG  PRO D 129      -8.763   4.179   4.006  0.00  0.00      D     
ATOM   2067  HG1 PRO D 129      -9.633   3.803   3.426  0.00  0.00      D     
ATOM   2068  HG2 PRO D 129      -8.008   3.364   4.002  0.00  0.00      D     
ATOM   2069  C   PRO D 129      -9.222   7.297   5.831  0.00  0.00      D     
ATOM   2070  O   PRO D 129      -8.032   7.589   5.769  0.00  0.00      D     
ATOM   2071  N   PRO D 130      -9.999   7.816   6.688  0.00  0.00      D     
ATOM   2072  CD  PRO D 130     -11.449   7.942   6.488  0.00  0.00      D     
ATOM   2073  HD1 PRO D 130     -11.937   7.144   7.088  0.00  0.00      D     
ATOM   2074  HD2 PRO D 130     -11.708   7.998   5.409  0.00  0.00      D     
ATOM   2075  CA  PRO D 130      -9.499   8.943   7.552  0.00  0.00      D     
ATOM   2076  HA  PRO D 130      -8.924   9.559   6.877  0.00  0.00      D     
ATOM   2077  CB  PRO D 130     -10.796   9.525   8.167  0.00  0.00      D     
ATOM   2078  HB1 PRO D 130     -10.689  10.599   8.431  0.00  0.00      D     
ATOM   2079  HB2 PRO D 130     -11.139   9.016   9.093  0.00  0.00      D     
ATOM   2080  CG  PRO D 130     -11.778   9.362   7.018  0.00  0.00      D     
ATOM   2081  HG1 PRO D 130     -11.607  10.154   6.258  0.00  0.00      D     
ATOM   2082  HG2 PRO D 130     -12.817   9.477   7.393  0.00  0.00      D     
ATOM   2083  C   PRO D 130      -8.516   8.456   8.637  0.00  0.00      D     
ATOM   2084  O   PRO D 130      -7.577   9.185   8.934  0.00  0.00      D     
ATOM   2085  N   ALA D 131      -8.760   7.283   9.278  0.00  0.00      D     
ATOM   2086  HN  ALA D 131      -9.566   6.740   9.056  0.00  0.00      D     
ATOM   2087  CA  ALA D 131      -7.908   6.780  10.330  0.00  0.00      D     
ATOM   2088  HA  ALA D 131      -7.882   7.505  11.130  0.00  0.00      D     
ATOM   2089  CB  ALA D 131      -8.416   5.495  10.981  0.00  0.00      D     
ATOM   2090  HB1 ALA D 131      -9.514   5.637  11.082  0.00  0.00      D     
ATOM   2091  HB2 ALA D 131      -8.230   4.555  10.419  0.00  0.00      D     
ATOM   2092  HB3 ALA D 131      -8.025   5.433  12.019  0.00  0.00      D     
ATOM   2093  C   ALA D 131      -6.536   6.654   9.902  0.00  0.00      D     
ATOM   2094  O   ALA D 131      -5.609   7.134  10.519  0.00  0.00      D     
ATOM   2095  N   LEU D 132      -6.276   5.937   8.694  0.00  0.00      D     
ATOM   2096  HN  LEU D 132      -7.087   5.676   8.176  0.00  0.00      D     
ATOM   2097  CA  LEU D 132      -4.975   5.704   8.131  0.00  0.00      D     
ATOM   2098  HA  LEU D 132      -4.390   5.231   8.906  0.00  0.00      D     
ATOM   2099  CB  LEU D 132      -5.203   4.770   6.975  0.00  0.00      D     
ATOM   2100  HB1 LEU D 132      -5.707   3.900   7.448  0.00  0.00      D     
ATOM   2101  HB2 LEU D 132      -5.840   5.327   6.255  0.00  0.00      D     
ATOM   2102  CG  LEU D 132      -4.048   4.186   6.162  0.00  0.00      D     
ATOM   2103  HG  LEU D 132      -3.383   4.998   5.798  0.00  0.00      D     
ATOM   2104  CD1 LEU D 132      -3.431   3.140   7.009  0.00  0.00      D     
ATOM   2105 HD11 LEU D 132      -4.207   2.381   7.248  0.00  0.00      D     
ATOM   2106 HD12 LEU D 132      -2.587   2.707   6.431  0.00  0.00      D     
ATOM   2107 HD13 LEU D 132      -3.057   3.596   7.951  0.00  0.00      D     
ATOM   2108  CD2 LEU D 132      -4.539   3.435   4.961  0.00  0.00      D     
ATOM   2109 HD21 LEU D 132      -5.357   3.925   4.392  0.00  0.00      D     
ATOM   2110 HD22 LEU D 132      -3.654   3.163   4.347  0.00  0.00      D     
ATOM   2111 HD23 LEU D 132      -5.032   2.511   5.331  0.00  0.00      D     
ATOM   2112  C   LEU D 132      -4.166   6.923   7.737  0.00  0.00      D     
ATOM   2113  O   LEU D 132      -2.965   6.958   8.064  0.00  0.00      D     
ATOM   2114  N   GLN D 133      -4.755   8.052   7.230  0.00  0.00      D     
ATOM   2115  HN  GLN D 133      -5.677   7.980   6.859  0.00  0.00      D     
ATOM   2116  CA  GLN D 133      -4.033   9.363   7.164  0.00  0.00      D     
ATOM   2117  HA  GLN D 133      -3.057   9.101   6.781  0.00  0.00      D     
ATOM   2118  CB  GLN D 133      -4.910  10.271   6.332  0.00  0.00      D     
ATOM   2119  HB1 GLN D 133      -4.859   9.823   5.316  0.00  0.00      D     
ATOM   2120  HB2 GLN D 133      -5.897  10.289   6.842  0.00  0.00      D     
ATOM   2121  CG  GLN D 133      -4.347  11.631   6.180  0.00  0.00      D     
ATOM   2122  HG1 GLN D 133      -4.309  12.125   7.174  0.00  0.00      D     
ATOM   2123  HG2 GLN D 133      -3.308  11.599   5.788  0.00  0.00      D     
ATOM   2124  CD  GLN D 133      -5.031  12.522   5.154  0.00  0.00      D     
ATOM   2125  OE1 GLN D 133      -4.581  12.813   4.045  0.00  0.00      D     
ATOM   2126  NE2 GLN D 133      -6.196  13.044   5.601  0.00  0.00      D     
ATOM   2127 HE21 GLN D 133      -6.549  12.683   6.463  0.00  0.00      D     
ATOM   2128 HE22 GLN D 133      -6.803  13.459   4.923  0.00  0.00      D     
ATOM   2129  C   GLN D 133      -3.699  10.009   8.510  0.00  0.00      D     
ATOM   2130  O   GLN D 133      -2.527  10.450   8.733  0.00  0.00      D     
ATOM   2131  N   ASP D 134      -4.646  10.058   9.525  0.00  0.00      D     
ATOM   2132  HN  ASP D 134      -5.544   9.624   9.533  0.00  0.00      D     
ATOM   2133  CA  ASP D 134      -4.337  10.667  10.817  0.00  0.00      D     
ATOM   2134  HA  ASP D 134      -4.014  11.693  10.714  0.00  0.00      D     
ATOM   2135  CB  ASP D 134      -5.642  10.597  11.663  0.00  0.00      D     
ATOM   2136  HB1 ASP D 134      -6.196   9.636  11.610  0.00  0.00      D     
ATOM   2137  HB2 ASP D 134      -5.486  10.872  12.728  0.00  0.00      D     
ATOM   2138  CG  ASP D 134      -6.720  11.616  11.229  0.00  0.00      D     
ATOM   2139  OD1 ASP D 134      -6.441  12.609  10.487  0.00  0.00      D     
ATOM   2140  OD2 ASP D 134      -7.849  11.340  11.735  0.00  0.00      D     
ATOM   2141  C   ASP D 134      -3.210   9.922  11.582  0.00  0.00      D     
ATOM   2142  O   ASP D 134      -2.237  10.537  12.090  0.00  0.00      D     
ATOM   2143  N   ALA D 135      -3.356   8.607  11.448  0.00  0.00      D     
ATOM   2144  HN  ALA D 135      -4.238   8.300  11.101  0.00  0.00      D     
ATOM   2145  CA  ALA D 135      -2.358   7.653  11.779  0.00  0.00      D     
ATOM   2146  HA  ALA D 135      -2.159   7.748  12.836  0.00  0.00      D     
ATOM   2147  CB  ALA D 135      -2.938   6.262  11.769  0.00  0.00      D     
ATOM   2148  HB1 ALA D 135      -2.133   5.573  12.102  0.00  0.00      D     
ATOM   2149  HB2 ALA D 135      -3.787   6.128  12.473  0.00  0.00      D     
ATOM   2150  HB3 ALA D 135      -3.389   6.016  10.784  0.00  0.00      D     
ATOM   2151  C   ALA D 135      -1.065   7.729  11.073  0.00  0.00      D     
ATOM   2152  O   ALA D 135       0.023   7.738  11.689  0.00  0.00      D     
ATOM   2153  N   TYR D 136      -1.073   7.944   9.742  0.00  0.00      D     
ATOM   2154  HN  TYR D 136      -1.914   7.836   9.216  0.00  0.00      D     
ATOM   2155  CA  TYR D 136       0.135   8.243   8.964  0.00  0.00      D     
ATOM   2156  HA  TYR D 136       0.826   7.450   9.205  0.00  0.00      D     
ATOM   2157  CB  TYR D 136      -0.253   8.241   7.420  0.00  0.00      D     
ATOM   2158  HB1 TYR D 136      -0.533   7.182   7.234  0.00  0.00      D     
ATOM   2159  HB2 TYR D 136      -1.073   8.983   7.309  0.00  0.00      D     
ATOM   2160  CG  TYR D 136       0.784   8.724   6.409  0.00  0.00      D     
ATOM   2161  CD1 TYR D 136       0.367   9.547   5.318  0.00  0.00      D     
ATOM   2162  HD1 TYR D 136      -0.669   9.796   5.138  0.00  0.00      D     
ATOM   2163  CE1 TYR D 136       1.313  10.153   4.460  0.00  0.00      D     
ATOM   2164  HE1 TYR D 136       0.880  10.652   3.605  0.00  0.00      D     
ATOM   2165  CZ  TYR D 136       2.683   9.804   4.609  0.00  0.00      D     
ATOM   2166  OH  TYR D 136       3.558  10.230   3.581  0.00  0.00      D     
ATOM   2167  HH  TYR D 136       3.146  10.936   3.079  0.00  0.00      D     
ATOM   2168  CD2 TYR D 136       2.141   8.396   6.501  0.00  0.00      D     
ATOM   2169  HD2 TYR D 136       2.498   7.689   7.236  0.00  0.00      D     
ATOM   2170  CE2 TYR D 136       3.031   8.919   5.661  0.00  0.00      D     
ATOM   2171  HE2 TYR D 136       4.087   8.718   5.758  0.00  0.00      D     
ATOM   2172  C   TYR D 136       0.892   9.525   9.401  0.00  0.00      D     
ATOM   2173  O   TYR D 136       2.120   9.438   9.611  0.00  0.00      D     
ATOM   2174  N   TYR D 137       0.118  10.573   9.749  0.00  0.00      D     
ATOM   2175  HN  TYR D 137      -0.873  10.481   9.684  0.00  0.00      D     
ATOM   2176  CA  TYR D 137       0.656  11.828  10.171  0.00  0.00      D     
ATOM   2177  HA  TYR D 137       1.425  12.185   9.501  0.00  0.00      D     
ATOM   2178  CB  TYR D 137      -0.347  13.057  10.094  0.00  0.00      D     
ATOM   2179  HB1 TYR D 137      -1.224  12.829  10.737  0.00  0.00      D     
ATOM   2180  HB2 TYR D 137       0.117  13.938  10.587  0.00  0.00      D     
ATOM   2181  CG  TYR D 137      -0.776  13.484   8.727  0.00  0.00      D     
ATOM   2182  CD1 TYR D 137      -1.276  14.731   8.693  0.00  0.00      D     
ATOM   2183  HD1 TYR D 137      -1.512  15.298   9.581  0.00  0.00      D     
ATOM   2184  CE1 TYR D 137      -1.822  15.190   7.537  0.00  0.00      D     
ATOM   2185  HE1 TYR D 137      -2.286  16.165   7.553  0.00  0.00      D     
ATOM   2186  CZ  TYR D 137      -1.864  14.561   6.326  0.00  0.00      D     
ATOM   2187  OH  TYR D 137      -2.417  15.057   5.102  0.00  0.00      D     
ATOM   2188  HH  TYR D 137      -2.908  15.810   5.437  0.00  0.00      D     
ATOM   2189  CD2 TYR D 137      -0.680  12.804   7.430  0.00  0.00      D     
ATOM   2190  HD2 TYR D 137      -0.168  11.852   7.436  0.00  0.00      D     
ATOM   2191  CE2 TYR D 137      -1.198  13.370   6.248  0.00  0.00      D     
ATOM   2192  HE2 TYR D 137      -1.006  12.797   5.353  0.00  0.00      D     
ATOM   2193  C   TYR D 137       1.262  11.698  11.575  0.00  0.00      D     
ATOM   2194  O   TYR D 137       2.040  12.525  12.093  0.00  0.00      D     
ATOM   2195  N   ARG D 138       0.794  10.682  12.400  0.00  0.00      D     
ATOM   2196  HN  ARG D 138       0.037  10.141  12.042  0.00  0.00      D     
ATOM   2197  CA  ARG D 138       1.387  10.236  13.627  0.00  0.00      D     
ATOM   2198  HA  ARG D 138       1.708  11.155  14.095  0.00  0.00      D     
ATOM   2199  CB  ARG D 138       0.356   9.603  14.639  0.00  0.00      D     
ATOM   2200  HB1 ARG D 138      -0.134   8.675  14.274  0.00  0.00      D     
ATOM   2201  HB2 ARG D 138       0.954   9.380  15.548  0.00  0.00      D     
ATOM   2202  CG  ARG D 138      -0.758  10.629  15.098  0.00  0.00      D     
ATOM   2203  HG1 ARG D 138      -1.605  10.680  14.381  0.00  0.00      D     
ATOM   2204  HG2 ARG D 138      -1.127  10.198  16.053  0.00  0.00      D     
ATOM   2205  CD  ARG D 138      -0.376  12.059  15.358  0.00  0.00      D     
ATOM   2206  HD1 ARG D 138      -0.042  12.567  14.427  0.00  0.00      D     
ATOM   2207  HD2 ARG D 138      -1.204  12.574  15.890  0.00  0.00      D     
ATOM   2208  NE  ARG D 138       0.782  12.124  16.373  0.00  0.00      D     
ATOM   2209  HE  ARG D 138       0.859  11.368  17.023  0.00  0.00      D     
ATOM   2210  CZ  ARG D 138       1.657  13.124  16.558  0.00  0.00      D     
ATOM   2211  NH1 ARG D 138       1.709  14.174  15.772  0.00  0.00      D     
ATOM   2212 HH11 ARG D 138       2.415  14.849  15.986  0.00  0.00      D     
ATOM   2213 HH12 ARG D 138       0.976  14.313  15.106  0.00  0.00      D     
ATOM   2214  NH2 ARG D 138       2.484  13.035  17.546  0.00  0.00      D     
ATOM   2215 HH21 ARG D 138       3.179  13.754  17.541  0.00  0.00      D     
ATOM   2216 HH22 ARG D 138       2.565  12.168  18.038  0.00  0.00      D     
ATOM   2217  C   ARG D 138       2.664   9.432  13.472  0.00  0.00      D     
ATOM   2218  O   ARG D 138       3.617   9.538  14.248  0.00  0.00      D     
ATOM   2219  N   ALA D 139       2.695   8.525  12.483  0.00  0.00      D     
ATOM   2220  HN  ALA D 139       1.892   8.420  11.901  0.00  0.00      D     
ATOM   2221  CA  ALA D 139       3.863   7.728  12.109  0.00  0.00      D     
ATOM   2222  HA  ALA D 139       4.200   7.123  12.938  0.00  0.00      D     
ATOM   2223  CB  ALA D 139       3.427   6.677  11.006  0.00  0.00      D     
ATOM   2224  HB1 ALA D 139       4.269   5.990  10.778  0.00  0.00      D     
ATOM   2225  HB2 ALA D 139       2.507   6.140  11.321  0.00  0.00      D     
ATOM   2226  HB3 ALA D 139       3.268   7.263  10.075  0.00  0.00      D     
ATOM   2227  C   ALA D 139       5.078   8.642  11.666  0.00  0.00      D     
ATOM   2228  O   ALA D 139       6.271   8.396  11.943  0.00  0.00      D     
ATOM   2229  N   ARG D 140       4.806   9.712  10.843  0.00  0.00      D     
ATOM   2230  HN  ARG D 140       3.931   9.852  10.386  0.00  0.00      D     
ATOM   2231  CA  ARG D 140       5.788  10.690  10.506  0.00  0.00      D     
ATOM   2232  HA  ARG D 140       6.666  10.320   9.998  0.00  0.00      D     
ATOM   2233  CB  ARG D 140       5.229  11.612   9.434  0.00  0.00      D     
ATOM   2234  HB1 ARG D 140       4.149  11.714   9.671  0.00  0.00      D     
ATOM   2235  HB2 ARG D 140       5.708  12.609   9.537  0.00  0.00      D     
ATOM   2236  CG  ARG D 140       5.319  11.149   8.020  0.00  0.00      D     
ATOM   2237  HG1 ARG D 140       6.382  10.835   7.946  0.00  0.00      D     
ATOM   2238  HG2 ARG D 140       4.673  10.248   7.937  0.00  0.00      D     
ATOM   2239  CD  ARG D 140       5.160  12.235   6.869  0.00  0.00      D     
ATOM   2240  HD1 ARG D 140       6.034  12.921   6.857  0.00  0.00      D     
ATOM   2241  HD2 ARG D 140       4.959  11.571   6.001  0.00  0.00      D     
ATOM   2242  NE  ARG D 140       3.915  13.071   7.153  0.00  0.00      D     
ATOM   2243  HE  ARG D 140       3.832  13.492   8.056  0.00  0.00      D     
ATOM   2244  CZ  ARG D 140       3.248  13.641   6.181  0.00  0.00      D     
ATOM   2245  NH1 ARG D 140       3.530  13.433   4.906  0.00  0.00      D     
ATOM   2246 HH11 ARG D 140       3.106  13.951   4.163  0.00  0.00      D     
ATOM   2247 HH12 ARG D 140       4.316  12.854   4.687  0.00  0.00      D     
ATOM   2248  NH2 ARG D 140       2.222  14.510   6.368  0.00  0.00      D     
ATOM   2249 HH21 ARG D 140       2.265  15.244   5.689  0.00  0.00      D     
ATOM   2250 HH22 ARG D 140       1.982  14.845   7.279  0.00  0.00      D     
ATOM   2251  C   ARG D 140       6.381  11.471  11.733  0.00  0.00      D     
ATOM   2252  O   ARG D 140       7.585  11.724  11.780  0.00  0.00      D     
ATOM   2253  N   ALA D 141       5.508  11.884  12.656  0.00  0.00      D     
ATOM   2254  HN  ALA D 141       4.525  11.844  12.490  0.00  0.00      D     
ATOM   2255  CA  ALA D 141       5.968  12.473  13.897  0.00  0.00      D     
ATOM   2256  HA  ALA D 141       6.567  13.338  13.652  0.00  0.00      D     
ATOM   2257  CB  ALA D 141       4.748  12.971  14.693  0.00  0.00      D     
ATOM   2258  HB1 ALA D 141       4.071  12.207  15.132  0.00  0.00      D     
ATOM   2259  HB2 ALA D 141       5.129  13.580  15.541  0.00  0.00      D     
ATOM   2260  HB3 ALA D 141       4.157  13.621  14.013  0.00  0.00      D     
ATOM   2261  C   ALA D 141       6.769  11.579  14.825  0.00  0.00      D     
ATOM   2262  O   ALA D 141       7.553  12.076  15.654  0.00  0.00      D     
ATOM   2263  N   GLY D 142       6.664  10.212  14.685  0.00  0.00      D     
ATOM   2264  HN  GLY D 142       5.954   9.980  14.024  0.00  0.00      D     
ATOM   2265  CA  GLY D 142       7.419   9.170  15.358  0.00  0.00      D     
ATOM   2266  HA1 GLY D 142       8.066   9.654  16.075  0.00  0.00      D     
ATOM   2267  HA2 GLY D 142       7.830   8.508  14.610  0.00  0.00      D     
ATOM   2268  C   GLY D 142       6.542   8.191  16.159  0.00  0.00      D     
ATOM   2269  O   GLY D 142       7.004   7.207  16.738  0.00  0.00      D     
ATOM   2270  N   GLU D 143       5.203   8.314  16.082  0.00  0.00      D     
ATOM   2271  HN  GLU D 143       4.829   9.066  15.546  0.00  0.00      D     
ATOM   2272  CA  GLU D 143       4.271   7.454  16.744  0.00  0.00      D     
ATOM   2273  HA  GLU D 143       4.753   6.748  17.404  0.00  0.00      D     
ATOM   2274  CB  GLU D 143       3.279   8.274  17.487  0.00  0.00      D     
ATOM   2275  HB1 GLU D 143       2.921   9.107  16.846  0.00  0.00      D     
ATOM   2276  HB2 GLU D 143       2.315   7.767  17.706  0.00  0.00      D     
ATOM   2277  CG  GLU D 143       3.860   8.683  18.837  0.00  0.00      D     
ATOM   2278  HG1 GLU D 143       4.034   7.747  19.410  0.00  0.00      D     
ATOM   2279  HG2 GLU D 143       4.766   9.251  18.535  0.00  0.00      D     
ATOM   2280  CD  GLU D 143       2.964   9.573  19.576  0.00  0.00      D     
ATOM   2281  OE1 GLU D 143       2.280   8.987  20.452  0.00  0.00      D     
ATOM   2282  OE2 GLU D 143       2.838  10.786  19.364  0.00  0.00      D     
ATOM   2283  C   GLU D 143       3.561   6.688  15.710  0.00  0.00      D     
ATOM   2284  O   GLU D 143       2.392   6.979  15.286  0.00  0.00      D     
ATOM   2285  N   ALA D 144       4.290   5.545  15.292  0.00  0.00      D     
ATOM   2286  HN  ALA D 144       5.131   5.264  15.748  0.00  0.00      D     
ATOM   2287  CA  ALA D 144       3.950   4.776  14.122  0.00  0.00      D     
ATOM   2288  HA  ALA D 144       3.266   5.395  13.561  0.00  0.00      D     
ATOM   2289  CB  ALA D 144       5.253   4.397  13.355  0.00  0.00      D     
ATOM   2290  HB1 ALA D 144       5.956   3.821  13.994  0.00  0.00      D     
ATOM   2291  HB2 ALA D 144       5.014   3.835  12.427  0.00  0.00      D     
ATOM   2292  HB3 ALA D 144       5.777   5.339  13.085  0.00  0.00      D     
ATOM   2293  C   ALA D 144       3.277   3.358  14.438  0.00  0.00      D     
ATOM   2294  O   ALA D 144       2.912   2.635  13.488  0.00  0.00      D     
ATOM   2295  N   ALA D 145       3.070   2.959  15.741  0.00  0.00      D     
ATOM   2296  HN  ALA D 145       3.398   3.555  16.470  0.00  0.00      D     
ATOM   2297  CA  ALA D 145       2.544   1.691  16.095  0.00  0.00      D     
ATOM   2298  HA  ALA D 145       3.151   0.927  15.633  0.00  0.00      D     
ATOM   2299  CB  ALA D 145       2.880   1.525  17.593  0.00  0.00      D     
ATOM   2300  HB1 ALA D 145       3.864   2.003  17.789  0.00  0.00      D     
ATOM   2301  HB2 ALA D 145       2.120   2.060  18.201  0.00  0.00      D     
ATOM   2302  HB3 ALA D 145       2.822   0.449  17.860  0.00  0.00      D     
ATOM   2303  C   ALA D 145       1.076   1.469  15.721  0.00  0.00      D     
ATOM   2304  O   ALA D 145       0.703   0.362  15.409  0.00  0.00      D     
ATOM   2305  N   ASN D 146       0.273   2.513  15.614  0.00  0.00      D     
ATOM   2306  HN  ASN D 146       0.632   3.362  15.995  0.00  0.00      D     
ATOM   2307  CA  ASN D 146      -1.092   2.459  15.094  0.00  0.00      D     
ATOM   2308  HA  ASN D 146      -1.500   1.643  15.671  0.00  0.00      D     
ATOM   2309  CB  ASN D 146      -1.874   3.760  15.372  0.00  0.00      D     
ATOM   2310  HB1 ASN D 146      -1.314   4.692  15.143  0.00  0.00      D     
ATOM   2311  HB2 ASN D 146      -2.806   3.753  14.768  0.00  0.00      D     
ATOM   2312  CG  ASN D 146      -2.243   3.859  16.818  0.00  0.00      D     
ATOM   2313  OD1 ASN D 146      -1.826   4.686  17.641  0.00  0.00      D     
ATOM   2314  ND2 ASN D 146      -3.170   2.984  17.290  0.00  0.00      D     
ATOM   2315 HD21 ASN D 146      -3.377   2.929  18.267  0.00  0.00      D     
ATOM   2316 HD22 ASN D 146      -3.637   2.309  16.718  0.00  0.00      D     
ATOM   2317  C   ASN D 146      -1.137   2.200  13.648  0.00  0.00      D     
ATOM   2318  O   ASN D 146      -1.877   1.356  13.244  0.00  0.00      D     
ATOM   2319  N   PHE D 147      -0.321   2.836  12.837  0.00  0.00      D     
ATOM   2320  HN  PHE D 147       0.216   3.626  13.123  0.00  0.00      D     
ATOM   2321  CA  PHE D 147      -0.244   2.609  11.383  0.00  0.00      D     
ATOM   2322  HA  PHE D 147      -1.222   2.771  10.955  0.00  0.00      D     
ATOM   2323  CB  PHE D 147       0.515   3.835  10.761  0.00  0.00      D     
ATOM   2324  HB1 PHE D 147      -0.049   4.767  10.980  0.00  0.00      D     
ATOM   2325  HB2 PHE D 147       1.424   3.922  11.393  0.00  0.00      D     
ATOM   2326  CG  PHE D 147       0.853   3.680   9.363  0.00  0.00      D     
ATOM   2327  CD1 PHE D 147       1.837   2.738   8.918  0.00  0.00      D     
ATOM   2328  HD1 PHE D 147       2.415   2.130   9.599  0.00  0.00      D     
ATOM   2329  CE1 PHE D 147       2.035   2.514   7.548  0.00  0.00      D     
ATOM   2330  HE1 PHE D 147       2.771   1.786   7.243  0.00  0.00      D     
ATOM   2331  CZ  PHE D 147       1.262   3.213   6.566  0.00  0.00      D     
ATOM   2332  HZ  PHE D 147       1.439   2.953   5.533  0.00  0.00      D     
ATOM   2333  CD2 PHE D 147       0.037   4.263   8.399  0.00  0.00      D     
ATOM   2334  HD2 PHE D 147      -0.740   4.899   8.795  0.00  0.00      D     
ATOM   2335  CE2 PHE D 147       0.330   4.166   7.031  0.00  0.00      D     
ATOM   2336  HE2 PHE D 147      -0.339   4.599   6.303  0.00  0.00      D     
ATOM   2337  C   PHE D 147       0.167   1.189  11.078  0.00  0.00      D     
ATOM   2338  O   PHE D 147      -0.457   0.577  10.207  0.00  0.00      D     
ATOM   2339  N   CYS D 148       1.243   0.622  11.726  0.00  0.00      D     
ATOM   2340  HN  CYS D 148       1.716   1.130  12.442  0.00  0.00      D     
ATOM   2341  CA  CYS D 148       1.636  -0.783  11.595  0.00  0.00      D     
ATOM   2342  HA  CYS D 148       1.878  -0.972  10.560  0.00  0.00      D     
ATOM   2343  CB  CYS D 148       2.817  -1.028  12.614  0.00  0.00      D     
ATOM   2344  HB1 CYS D 148       2.391  -0.762  13.606  0.00  0.00      D     
ATOM   2345  HB2 CYS D 148       3.202  -2.070  12.633  0.00  0.00      D     
ATOM   2346  SG  CYS D 148       4.169   0.180  12.330  0.00  0.00      D     
ATOM   2347  HG1 CYS D 148       3.633   1.139  13.071  0.00  0.00      D     
ATOM   2348  C   CYS D 148       0.506  -1.684  11.979  0.00  0.00      D     
ATOM   2349  O   CYS D 148       0.227  -2.645  11.300  0.00  0.00      D     
ATOM   2350  N   ALA D 149      -0.205  -1.376  13.022  0.00  0.00      D     
ATOM   2351  HN  ALA D 149      -0.179  -0.495  13.489  0.00  0.00      D     
ATOM   2352  CA  ALA D 149      -1.425  -2.170  13.302  0.00  0.00      D     
ATOM   2353  HA  ALA D 149      -1.217  -3.229  13.337  0.00  0.00      D     
ATOM   2354  CB  ALA D 149      -1.725  -1.748  14.756  0.00  0.00      D     
ATOM   2355  HB1 ALA D 149      -0.858  -2.144  15.327  0.00  0.00      D     
ATOM   2356  HB2 ALA D 149      -1.961  -0.673  14.909  0.00  0.00      D     
ATOM   2357  HB3 ALA D 149      -2.609  -2.296  15.148  0.00  0.00      D     
ATOM   2358  C   ALA D 149      -2.592  -1.946  12.356  0.00  0.00      D     
ATOM   2359  O   ALA D 149      -3.207  -2.921  11.987  0.00  0.00      D     
ATOM   2360  N   LEU D 150      -2.885  -0.697  11.829  0.00  0.00      D     
ATOM   2361  HN  LEU D 150      -2.377   0.025  12.293  0.00  0.00      D     
ATOM   2362  CA  LEU D 150      -3.894  -0.542  10.735  0.00  0.00      D     
ATOM   2363  HA  LEU D 150      -4.829  -0.986  11.045  0.00  0.00      D     
ATOM   2364  CB  LEU D 150      -4.030   0.970  10.361  0.00  0.00      D     
ATOM   2365  HB1 LEU D 150      -2.976   1.316  10.302  0.00  0.00      D     
ATOM   2366  HB2 LEU D 150      -4.457   1.158   9.352  0.00  0.00      D     
ATOM   2367  CG  LEU D 150      -4.736   1.956  11.383  0.00  0.00      D     
ATOM   2368  HG  LEU D 150      -4.267   1.738  12.366  0.00  0.00      D     
ATOM   2369  CD1 LEU D 150      -4.588   3.462  10.989  0.00  0.00      D     
ATOM   2370 HD11 LEU D 150      -4.756   4.072  11.902  0.00  0.00      D     
ATOM   2371 HD12 LEU D 150      -3.558   3.676  10.633  0.00  0.00      D     
ATOM   2372 HD13 LEU D 150      -5.377   3.813  10.290  0.00  0.00      D     
ATOM   2373  CD2 LEU D 150      -6.209   1.674  11.604  0.00  0.00      D     
ATOM   2374 HD21 LEU D 150      -6.666   1.741  10.594  0.00  0.00      D     
ATOM   2375 HD22 LEU D 150      -6.374   0.639  11.973  0.00  0.00      D     
ATOM   2376 HD23 LEU D 150      -6.625   2.438  12.296  0.00  0.00      D     
ATOM   2377  C   LEU D 150      -3.422  -1.333   9.517  0.00  0.00      D     
ATOM   2378  O   LEU D 150      -4.244  -1.950   8.906  0.00  0.00      D     
ATOM   2379  N   ILE D 151      -2.144  -1.305   9.171  0.00  0.00      D     
ATOM   2380  HN  ILE D 151      -1.462  -0.844   9.733  0.00  0.00      D     
ATOM   2381  CA  ILE D 151      -1.647  -2.161   8.033  0.00  0.00      D     
ATOM   2382  HA  ILE D 151      -2.355  -1.983   7.236  0.00  0.00      D     
ATOM   2383  CB  ILE D 151      -0.242  -1.642   7.525  0.00  0.00      D     
ATOM   2384  HB  ILE D 151       0.479  -1.778   8.360  0.00  0.00      D     
ATOM   2385  CG2 ILE D 151       0.382  -2.594   6.326  0.00  0.00      D     
ATOM   2386 HG21 ILE D 151       0.528  -3.657   6.614  0.00  0.00      D     
ATOM   2387 HG22 ILE D 151      -0.189  -2.341   5.407  0.00  0.00      D     
ATOM   2388 HG23 ILE D 151       1.392  -2.163   6.162  0.00  0.00      D     
ATOM   2389  CG1 ILE D 151      -0.222  -0.208   7.012  0.00  0.00      D     
ATOM   2390 HG11 ILE D 151      -0.561   0.374   7.896  0.00  0.00      D     
ATOM   2391 HG12 ILE D 151       0.787   0.101   6.665  0.00  0.00      D     
ATOM   2392  CD  ILE D 151      -1.212   0.061   5.838  0.00  0.00      D     
ATOM   2393  HD1 ILE D 151      -2.209  -0.418   5.947  0.00  0.00      D     
ATOM   2394  HD2 ILE D 151      -1.278   1.149   5.622  0.00  0.00      D     
ATOM   2395  HD3 ILE D 151      -0.788  -0.259   4.863  0.00  0.00      D     
ATOM   2396  C   ILE D 151      -1.749  -3.633   8.272  0.00  0.00      D     
ATOM   2397  O   ILE D 151      -2.202  -4.365   7.376  0.00  0.00      D     
ATOM   2398  N   LEU D 152      -1.583  -4.100   9.515  0.00  0.00      D     
ATOM   2399  HN  LEU D 152      -1.125  -3.513  10.178  0.00  0.00      D     
ATOM   2400  CA  LEU D 152      -1.965  -5.420   9.915  0.00  0.00      D     
ATOM   2401  HA  LEU D 152      -1.506  -6.199   9.324  0.00  0.00      D     
ATOM   2402  CB  LEU D 152      -1.356  -5.711  11.375  0.00  0.00      D     
ATOM   2403  HB1 LEU D 152      -1.380  -4.729  11.895  0.00  0.00      D     
ATOM   2404  HB2 LEU D 152      -1.878  -6.535  11.907  0.00  0.00      D     
ATOM   2405  CG  LEU D 152       0.151  -5.922  11.432  0.00  0.00      D     
ATOM   2406  HG  LEU D 152       0.774  -5.165  10.910  0.00  0.00      D     
ATOM   2407  CD1 LEU D 152       0.693  -5.868  12.959  0.00  0.00      D     
ATOM   2408 HD11 LEU D 152       1.765  -6.148  13.038  0.00  0.00      D     
ATOM   2409 HD12 LEU D 152       0.357  -4.880  13.339  0.00  0.00      D     
ATOM   2410 HD13 LEU D 152       0.190  -6.656  13.560  0.00  0.00      D     
ATOM   2411  CD2 LEU D 152       0.588  -7.248  10.723  0.00  0.00      D     
ATOM   2412 HD21 LEU D 152       1.021  -8.110  11.274  0.00  0.00      D     
ATOM   2413 HD22 LEU D 152      -0.303  -7.713  10.249  0.00  0.00      D     
ATOM   2414 HD23 LEU D 152       1.289  -7.073   9.879  0.00  0.00      D     
ATOM   2415  C   LEU D 152      -3.426  -5.780   9.870  0.00  0.00      D     
ATOM   2416  O   LEU D 152      -3.845  -6.808   9.262  0.00  0.00      D     
ATOM   2417  N   ALA D 153      -4.371  -5.000  10.418  0.00  0.00      D     
ATOM   2418  HN  ALA D 153      -4.061  -4.194  10.916  0.00  0.00      D     
ATOM   2419  CA  ALA D 153      -5.808  -5.265  10.202  0.00  0.00      D     
ATOM   2420  HA  ALA D 153      -5.955  -6.241  10.641  0.00  0.00      D     
ATOM   2421  CB  ALA D 153      -6.594  -4.255  11.070  0.00  0.00      D     
ATOM   2422  HB1 ALA D 153      -6.565  -3.295  10.511  0.00  0.00      D     
ATOM   2423  HB2 ALA D 153      -7.653  -4.592  11.075  0.00  0.00      D     
ATOM   2424  HB3 ALA D 153      -6.265  -4.217  12.130  0.00  0.00      D     
ATOM   2425  C   ALA D 153      -6.286  -5.071   8.645  0.00  0.00      D     
ATOM   2426  O   ALA D 153      -7.107  -5.861   8.183  0.00  0.00      D     
ATOM   2427  N   TYR D 154      -5.846  -4.070   7.937  0.00  0.00      D     
ATOM   2428  HN  TYR D 154      -5.047  -3.591   8.293  0.00  0.00      D     
ATOM   2429  CA  TYR D 154      -6.264  -3.928   6.540  0.00  0.00      D     
ATOM   2430  HA  TYR D 154      -7.334  -4.018   6.432  0.00  0.00      D     
ATOM   2431  CB  TYR D 154      -5.922  -2.507   5.986  0.00  0.00      D     
ATOM   2432  HB1 TYR D 154      -4.822  -2.369   6.058  0.00  0.00      D     
ATOM   2433  HB2 TYR D 154      -6.246  -2.352   4.934  0.00  0.00      D     
ATOM   2434  CG  TYR D 154      -6.677  -1.346   6.607  0.00  0.00      D     
ATOM   2435  CD1 TYR D 154      -8.102  -1.187   6.379  0.00  0.00      D     
ATOM   2436  HD1 TYR D 154      -8.738  -1.987   6.030  0.00  0.00      D     
ATOM   2437  CE1 TYR D 154      -8.741  -0.024   6.637  0.00  0.00      D     
ATOM   2438  HE1 TYR D 154      -9.784   0.125   6.400  0.00  0.00      D     
ATOM   2439  CZ  TYR D 154      -8.002   1.033   7.137  0.00  0.00      D     
ATOM   2440  OH  TYR D 154      -8.585   2.297   7.536  0.00  0.00      D     
ATOM   2441  HH  TYR D 154      -9.529   2.196   7.395  0.00  0.00      D     
ATOM   2442  CD2 TYR D 154      -5.926  -0.226   6.989  0.00  0.00      D     
ATOM   2443  HD2 TYR D 154      -4.851  -0.253   7.084  0.00  0.00      D     
ATOM   2444  CE2 TYR D 154      -6.624   0.964   7.278  0.00  0.00      D     
ATOM   2445  HE2 TYR D 154      -6.072   1.821   7.633  0.00  0.00      D     
ATOM   2446  C   TYR D 154      -5.852  -5.035   5.599  0.00  0.00      D     
ATOM   2447  O   TYR D 154      -6.643  -5.465   4.750  0.00  0.00      D     
ATOM   2448  N   CYS D 155      -4.673  -5.625   5.657  0.00  0.00      D     
ATOM   2449  HN  CYS D 155      -3.986  -5.342   6.322  0.00  0.00      D     
ATOM   2450  CA  CYS D 155      -4.135  -6.685   4.800  0.00  0.00      D     
ATOM   2451  HA  CYS D 155      -4.519  -6.570   3.797  0.00  0.00      D     
ATOM   2452  CB  CYS D 155      -2.625  -6.665   4.805  0.00  0.00      D     
ATOM   2453  HB1 CYS D 155      -2.222  -6.938   5.804  0.00  0.00      D     
ATOM   2454  HB2 CYS D 155      -2.308  -7.487   4.129  0.00  0.00      D     
ATOM   2455  SG  CYS D 155      -1.886  -5.156   4.208  0.00  0.00      D     
ATOM   2456  HG1 CYS D 155      -2.018  -4.533   5.370  0.00  0.00      D     
ATOM   2457  C   CYS D 155      -4.617  -8.061   5.276  0.00  0.00      D     
ATOM   2458  O   CYS D 155      -4.551  -9.070   4.570  0.00  0.00      D     
ATOM   2459  N   ASN D 156      -4.761  -8.173   6.609  0.00  0.00      D     
ATOM   2460  HN  ASN D 156      -4.789  -7.339   7.155  0.00  0.00      D     
ATOM   2461  CA  ASN D 156      -5.000  -9.388   7.354  0.00  0.00      D     
ATOM   2462  HA  ASN D 156      -5.290  -9.009   8.322  0.00  0.00      D     
ATOM   2463  CB  ASN D 156      -6.271 -10.089   6.767  0.00  0.00      D     
ATOM   2464  HB1 ASN D 156      -6.025 -10.441   5.742  0.00  0.00      D     
ATOM   2465  HB2 ASN D 156      -6.681 -10.945   7.344  0.00  0.00      D     
ATOM   2466  CG  ASN D 156      -7.431  -9.032   6.503  0.00  0.00      D     
ATOM   2467  OD1 ASN D 156      -7.526  -8.490   5.431  0.00  0.00      D     
ATOM   2468  ND2 ASN D 156      -8.222  -8.764   7.572  0.00  0.00      D     
ATOM   2469 HD21 ASN D 156      -8.933  -8.098   7.347  0.00  0.00      D     
ATOM   2470 HD22 ASN D 156      -8.002  -9.163   8.462  0.00  0.00      D     
ATOM   2471  C   ASN D 156      -3.839 -10.283   7.675  0.00  0.00      D     
ATOM   2472  O   ASN D 156      -4.061 -11.483   7.924  0.00  0.00      D     
ATOM   2473  N   LYS D 157      -2.581  -9.844   7.560  0.00  0.00      D     
ATOM   2474  HN  LYS D 157      -2.403  -8.872   7.433  0.00  0.00      D     
ATOM   2475  CA  LYS D 157      -1.430 -10.638   7.817  0.00  0.00      D     
ATOM   2476  HA  LYS D 157      -1.387 -11.448   7.103  0.00  0.00      D     
ATOM   2477  CB  LYS D 157      -0.109  -9.891   7.380  0.00  0.00      D     
ATOM   2478  HB1 LYS D 157      -0.291  -8.798   7.299  0.00  0.00      D     
ATOM   2479  HB2 LYS D 157       0.750 -10.052   8.066  0.00  0.00      D     
ATOM   2480  CG  LYS D 157       0.366 -10.275   5.931  0.00  0.00      D     
ATOM   2481  HG1 LYS D 157      -0.539 -10.514   5.332  0.00  0.00      D     
ATOM   2482  HG2 LYS D 157       0.942  -9.425   5.509  0.00  0.00      D     
ATOM   2483  CD  LYS D 157       1.268 -11.485   6.035  0.00  0.00      D     
ATOM   2484  HD1 LYS D 157       2.170 -11.221   6.628  0.00  0.00      D     
ATOM   2485  HD2 LYS D 157       0.706 -12.204   6.668  0.00  0.00      D     
ATOM   2486  CE  LYS D 157       1.526 -12.116   4.662  0.00  0.00      D     
ATOM   2487  HE1 LYS D 157       0.571 -12.310   4.130  0.00  0.00      D     
ATOM   2488  HE2 LYS D 157       2.110 -11.431   4.012  0.00  0.00      D     
ATOM   2489  NZ  LYS D 157       2.240 -13.442   4.786  0.00  0.00      D     
ATOM   2490  HZ1 LYS D 157       1.878 -13.995   5.588  0.00  0.00      D     
ATOM   2491  HZ2 LYS D 157       2.084 -14.045   3.953  0.00  0.00      D     
ATOM   2492  HZ3 LYS D 157       3.280 -13.440   4.746  0.00  0.00      D     
ATOM   2493  C   LYS D 157      -1.349 -11.032   9.297  0.00  0.00      D     
ATOM   2494  O   LYS D 157      -1.528 -10.271  10.226  0.00  0.00      D     
ATOM   2495  N   THR D 158      -0.909 -12.320   9.590  0.00  0.00      D     
ATOM   2496  HN  THR D 158      -0.728 -13.040   8.924  0.00  0.00      D     
ATOM   2497  CA  THR D 158      -0.774 -12.744  10.983  0.00  0.00      D     
ATOM   2498  HA  THR D 158      -1.562 -12.263  11.545  0.00  0.00      D     
ATOM   2499  CB  THR D 158      -1.037 -14.261  11.224  0.00  0.00      D     
ATOM   2500  HB  THR D 158      -1.923 -14.599  10.645  0.00  0.00      D     
ATOM   2501  OG1 THR D 158      -1.300 -14.526  12.594  0.00  0.00      D     
ATOM   2502  HG1 THR D 158      -2.115 -14.024  12.668  0.00  0.00      D     
ATOM   2503  CG2 THR D 158       0.093 -15.200  10.746  0.00  0.00      D     
ATOM   2504 HG21 THR D 158      -0.213 -16.216  11.079  0.00  0.00      D     
ATOM   2505 HG22 THR D 158       0.230 -15.173   9.644  0.00  0.00      D     
ATOM   2506 HG23 THR D 158       1.106 -15.004  11.158  0.00  0.00      D     
ATOM   2507  C   THR D 158       0.539 -12.306  11.491  0.00  0.00      D     
ATOM   2508  O   THR D 158       1.583 -12.440  10.836  0.00  0.00      D     
ATOM   2509  N   VAL D 159       0.635 -11.673  12.659  0.00  0.00      D     
ATOM   2510  HN  VAL D 159      -0.231 -11.242  12.901  0.00  0.00      D     
ATOM   2511  CA  VAL D 159       1.855 -11.356  13.370  0.00  0.00      D     
ATOM   2512  HA  VAL D 159       2.570 -11.090  12.606  0.00  0.00      D     
ATOM   2513  CB  VAL D 159       1.733 -10.401  14.550  0.00  0.00      D     
ATOM   2514  HB  VAL D 159       1.215 -10.874  15.412  0.00  0.00      D     
ATOM   2515  CG1 VAL D 159       3.185  -9.932  14.923  0.00  0.00      D     
ATOM   2516 HG11 VAL D 159       3.594 -10.691  15.624  0.00  0.00      D     
ATOM   2517 HG12 VAL D 159       3.791  -9.763  14.007  0.00  0.00      D     
ATOM   2518 HG13 VAL D 159       3.132  -9.031  15.570  0.00  0.00      D     
ATOM   2519  CG2 VAL D 159       0.981  -9.182  14.091  0.00  0.00      D     
ATOM   2520 HG21 VAL D 159       1.373  -8.821  13.116  0.00  0.00      D     
ATOM   2521 HG22 VAL D 159      -0.126  -9.280  14.107  0.00  0.00      D     
ATOM   2522 HG23 VAL D 159       1.069  -8.401  14.876  0.00  0.00      D     
ATOM   2523  C   VAL D 159       2.444 -12.674  13.897  0.00  0.00      D     
ATOM   2524  O   VAL D 159       1.974 -13.359  14.785  0.00  0.00      D     
ATOM   2525  N   GLY D 160       3.531 -13.002  13.177  0.00  0.00      D     
ATOM   2526  HN  GLY D 160       3.910 -12.297  12.583  0.00  0.00      D     
ATOM   2527  CA  GLY D 160       4.393 -14.202  13.343  0.00  0.00      D     
ATOM   2528  HA1 GLY D 160       3.829 -15.021  13.765  0.00  0.00      D     
ATOM   2529  HA2 GLY D 160       5.324 -14.071  13.874  0.00  0.00      D     
ATOM   2530  C   GLY D 160       4.746 -14.806  12.080  0.00  0.00      D     
ATOM   2531  O   GLY D 160       5.605 -15.663  11.973  0.00  0.00      D     
ATOM   2532  N   GLU D 161       4.035 -14.428  10.942  0.00  0.00      D     
ATOM   2533  HN  GLU D 161       3.267 -13.796  11.000  0.00  0.00      D     
ATOM   2534  CA  GLU D 161       4.335 -14.925   9.605  0.00  0.00      D     
ATOM   2535  HA  GLU D 161       5.059 -15.726   9.577  0.00  0.00      D     
ATOM   2536  CB  GLU D 161       3.010 -15.450   8.918  0.00  0.00      D     
ATOM   2537  HB1 GLU D 161       2.550 -16.315   9.442  0.00  0.00      D     
ATOM   2538  HB2 GLU D 161       2.297 -14.602   8.829  0.00  0.00      D     
ATOM   2539  CG  GLU D 161       3.193 -16.045   7.458  0.00  0.00      D     
ATOM   2540  HG1 GLU D 161       3.780 -15.300   6.880  0.00  0.00      D     
ATOM   2541  HG2 GLU D 161       3.734 -17.014   7.514  0.00  0.00      D     
ATOM   2542  CD  GLU D 161       1.870 -16.356   6.798  0.00  0.00      D     
ATOM   2543  OE1 GLU D 161       1.234 -15.320   6.402  0.00  0.00      D     
ATOM   2544  OE2 GLU D 161       1.464 -17.525   6.593  0.00  0.00      D     
ATOM   2545  C   GLU D 161       4.833 -13.806   8.806  0.00  0.00      D     
ATOM   2546  O   GLU D 161       4.340 -12.664   8.864  0.00  0.00      D     
ATOM   2547  N   LEU D 162       5.871 -14.035   7.959  0.00  0.00      D     
ATOM   2548  HN  LEU D 162       6.230 -14.950   7.792  0.00  0.00      D     
ATOM   2549  CA  LEU D 162       6.444 -13.048   7.018  0.00  0.00      D     
ATOM   2550  HA  LEU D 162       6.637 -12.171   7.619  0.00  0.00      D     
ATOM   2551  CB  LEU D 162       7.880 -13.436   6.614  0.00  0.00      D     
ATOM   2552  HB1 LEU D 162       8.571 -13.784   7.412  0.00  0.00      D     
ATOM   2553  HB2 LEU D 162       7.735 -14.365   6.023  0.00  0.00      D     
ATOM   2554  CG  LEU D 162       8.707 -12.351   5.885  0.00  0.00      D     
ATOM   2555  HG  LEU D 162       8.160 -12.042   4.969  0.00  0.00      D     
ATOM   2556  CD1 LEU D 162       8.902 -11.214   6.827  0.00  0.00      D     
ATOM   2557 HD11 LEU D 162       7.941 -10.757   7.147  0.00  0.00      D     
ATOM   2558 HD12 LEU D 162       9.370 -11.507   7.791  0.00  0.00      D     
ATOM   2559 HD13 LEU D 162       9.457 -10.442   6.252  0.00  0.00      D     
ATOM   2560  CD2 LEU D 162      10.051 -12.858   5.482  0.00  0.00      D     
ATOM   2561 HD21 LEU D 162      10.677 -12.161   4.884  0.00  0.00      D     
ATOM   2562 HD22 LEU D 162      10.685 -13.143   6.348  0.00  0.00      D     
ATOM   2563 HD23 LEU D 162       9.805 -13.734   4.844  0.00  0.00      D     
ATOM   2564  C   LEU D 162       5.579 -12.723   5.900  0.00  0.00      D     
ATOM   2565  O   LEU D 162       4.775 -13.516   5.454  0.00  0.00      D     
ATOM   2566  N   GLY D 163       5.631 -11.471   5.386  0.00  0.00      D     
ATOM   2567  HN  GLY D 163       6.107 -10.698   5.799  0.00  0.00      D     
ATOM   2568  CA  GLY D 163       4.987 -11.027   4.195  0.00  0.00      D     
ATOM   2569  HA1 GLY D 163       4.315 -10.233   4.486  0.00  0.00      D     
ATOM   2570  HA2 GLY D 163       4.592 -11.828   3.588  0.00  0.00      D     
ATOM   2571  C   GLY D 163       5.948 -10.432   3.242  0.00  0.00      D     
ATOM   2572  O   GLY D 163       6.963  -9.897   3.587  0.00  0.00      D     
ATOM   2573  N   ASP D 164       5.642 -10.384   1.962  0.00  0.00      D     
ATOM   2574  HN  ASP D 164       4.800 -10.790   1.614  0.00  0.00      D     
ATOM   2575  CA  ASP D 164       6.398  -9.651   1.001  0.00  0.00      D     
ATOM   2576  HA  ASP D 164       7.442  -9.552   1.259  0.00  0.00      D     
ATOM   2577  CB  ASP D 164       6.430 -10.315  -0.460  0.00  0.00      D     
ATOM   2578  HB1 ASP D 164       6.846  -9.542  -1.141  0.00  0.00      D     
ATOM   2579  HB2 ASP D 164       7.129 -11.179  -0.464  0.00  0.00      D     
ATOM   2580  CG  ASP D 164       5.100 -10.710  -0.970  0.00  0.00      D     
ATOM   2581  OD1 ASP D 164       4.367 -11.512  -0.319  0.00  0.00      D     
ATOM   2582  OD2 ASP D 164       4.856 -10.417  -2.153  0.00  0.00      D     
ATOM   2583  C   ASP D 164       6.079  -8.147   0.987  0.00  0.00      D     
ATOM   2584  O   ASP D 164       4.921  -7.736   0.997  0.00  0.00      D     
ATOM   2585  N   VAL D 165       7.102  -7.326   0.994  0.00  0.00      D     
ATOM   2586  HN  VAL D 165       8.046  -7.647   1.016  0.00  0.00      D     
ATOM   2587  CA  VAL D 165       7.000  -5.915   1.052  0.00  0.00      D     
ATOM   2588  HA  VAL D 165       6.400  -5.679   1.918  0.00  0.00      D     
ATOM   2589  CB  VAL D 165       8.352  -5.274   1.087  0.00  0.00      D     
ATOM   2590  HB  VAL D 165       8.985  -5.489   0.199  0.00  0.00      D     
ATOM   2591  CG1 VAL D 165       8.141  -3.744   1.189  0.00  0.00      D     
ATOM   2592 HG11 VAL D 165       9.013  -3.288   1.706  0.00  0.00      D     
ATOM   2593 HG12 VAL D 165       8.085  -3.217   0.213  0.00  0.00      D     
ATOM   2594 HG13 VAL D 165       7.251  -3.408   1.762  0.00  0.00      D     
ATOM   2595  CG2 VAL D 165       9.158  -5.740   2.282  0.00  0.00      D     
ATOM   2596 HG21 VAL D 165      10.156  -5.280   2.441  0.00  0.00      D     
ATOM   2597 HG22 VAL D 165       8.552  -5.291   3.098  0.00  0.00      D     
ATOM   2598 HG23 VAL D 165       9.136  -6.821   2.537  0.00  0.00      D     
ATOM   2599  C   VAL D 165       6.232  -5.338  -0.109  0.00  0.00      D     
ATOM   2600  O   VAL D 165       5.501  -4.399  -0.012  0.00  0.00      D     
ATOM   2601  N   ARG D 166       6.381  -5.873  -1.290  0.00  0.00      D     
ATOM   2602  HN  ARG D 166       6.967  -6.679  -1.319  0.00  0.00      D     
ATOM   2603  CA  ARG D 166       5.616  -5.435  -2.419  0.00  0.00      D     
ATOM   2604  HA  ARG D 166       5.788  -4.371  -2.494  0.00  0.00      D     
ATOM   2605  CB  ARG D 166       6.120  -6.093  -3.699  0.00  0.00      D     
ATOM   2606  HB1 ARG D 166       5.708  -5.689  -4.648  0.00  0.00      D     
ATOM   2607  HB2 ARG D 166       7.187  -5.795  -3.777  0.00  0.00      D     
ATOM   2608  CG  ARG D 166       5.966  -7.663  -3.863  0.00  0.00      D     
ATOM   2609  HG1 ARG D 166       6.428  -8.124  -2.963  0.00  0.00      D     
ATOM   2610  HG2 ARG D 166       4.915  -8.013  -3.777  0.00  0.00      D     
ATOM   2611  CD  ARG D 166       6.516  -8.263  -5.178  0.00  0.00      D     
ATOM   2612  HD1 ARG D 166       7.625  -8.246  -5.122  0.00  0.00      D     
ATOM   2613  HD2 ARG D 166       6.196  -9.308  -5.375  0.00  0.00      D     
ATOM   2614  NE  ARG D 166       5.942  -7.483  -6.338  0.00  0.00      D     
ATOM   2615  HE  ARG D 166       6.597  -6.808  -6.677  0.00  0.00      D     
ATOM   2616  CZ  ARG D 166       4.812  -7.791  -7.001  0.00  0.00      D     
ATOM   2617  NH1 ARG D 166       3.852  -8.552  -6.583  0.00  0.00      D     
ATOM   2618 HH11 ARG D 166       3.046  -8.618  -7.171  0.00  0.00      D     
ATOM   2619 HH12 ARG D 166       3.925  -9.134  -5.773  0.00  0.00      D     
ATOM   2620  NH2 ARG D 166       4.629  -7.082  -8.123  0.00  0.00      D     
ATOM   2621 HH21 ARG D 166       3.987  -7.406  -8.819  0.00  0.00      D     
ATOM   2622 HH22 ARG D 166       5.381  -6.512  -8.454  0.00  0.00      D     
ATOM   2623  C   ARG D 166       4.151  -5.608  -2.239  0.00  0.00      D     
ATOM   2624  O   ARG D 166       3.341  -4.788  -2.703  0.00  0.00      D     
ATOM   2625  N   GLU D 167       3.661  -6.725  -1.635  0.00  0.00      D     
ATOM   2626  HN  GLU D 167       4.346  -7.339  -1.250  0.00  0.00      D     
ATOM   2627  CA  GLU D 167       2.238  -6.925  -1.326  0.00  0.00      D     
ATOM   2628  HA  GLU D 167       1.797  -6.936  -2.312  0.00  0.00      D     
ATOM   2629  CB  GLU D 167       1.977  -8.355  -0.724  0.00  0.00      D     
ATOM   2630  HB1 GLU D 167       2.242  -9.145  -1.459  0.00  0.00      D     
ATOM   2631  HB2 GLU D 167       2.743  -8.421   0.077  0.00  0.00      D     
ATOM   2632  CG  GLU D 167       0.512  -8.526  -0.289  0.00  0.00      D     
ATOM   2633  HG1 GLU D 167       0.292  -8.110   0.717  0.00  0.00      D     
ATOM   2634  HG2 GLU D 167      -0.204  -8.079  -1.013  0.00  0.00      D     
ATOM   2635  CD  GLU D 167       0.114  -9.983  -0.349  0.00  0.00      D     
ATOM   2636  OE1 GLU D 167      -0.302 -10.602   0.695  0.00  0.00      D     
ATOM   2637  OE2 GLU D 167       0.151 -10.439  -1.494  0.00  0.00      D     
ATOM   2638  C   GLU D 167       1.653  -5.834  -0.442  0.00  0.00      D     
ATOM   2639  O   GLU D 167       0.597  -5.290  -0.712  0.00  0.00      D     
ATOM   2640  N   THR D 168       2.374  -5.437   0.647  0.00  0.00      D     
ATOM   2641  HN  THR D 168       3.256  -5.835   0.889  0.00  0.00      D     
ATOM   2642  CA  THR D 168       2.068  -4.424   1.571  0.00  0.00      D     
ATOM   2643  HA  THR D 168       1.074  -4.589   1.959  0.00  0.00      D     
ATOM   2644  CB  THR D 168       3.079  -4.158   2.665  0.00  0.00      D     
ATOM   2645  HB  THR D 168       3.987  -3.703   2.215  0.00  0.00      D     
ATOM   2646  OG1 THR D 168       3.420  -5.362   3.278  0.00  0.00      D     
ATOM   2647  HG1 THR D 168       2.629  -5.781   3.626  0.00  0.00      D     
ATOM   2648  CG2 THR D 168       2.621  -3.285   3.807  0.00  0.00      D     
ATOM   2649 HG21 THR D 168       1.945  -3.937   4.402  0.00  0.00      D     
ATOM   2650 HG22 THR D 168       3.420  -2.940   4.498  0.00  0.00      D     
ATOM   2651 HG23 THR D 168       2.051  -2.412   3.422  0.00  0.00      D     
ATOM   2652  C   THR D 168       2.008  -3.115   0.821  0.00  0.00      D     
ATOM   2653  O   THR D 168       1.102  -2.259   0.980  0.00  0.00      D     
ATOM   2654  N   MET D 169       2.949  -2.846  -0.089  0.00  0.00      D     
ATOM   2655  HN  MET D 169       3.613  -3.539  -0.357  0.00  0.00      D     
ATOM   2656  CA  MET D 169       2.990  -1.620  -0.789  0.00  0.00      D     
ATOM   2657  HA  MET D 169       3.001  -0.789  -0.099  0.00  0.00      D     
ATOM   2658  CB  MET D 169       4.253  -1.443  -1.623  0.00  0.00      D     
ATOM   2659  HB1 MET D 169       4.371  -2.295  -2.327  0.00  0.00      D     
ATOM   2660  HB2 MET D 169       4.219  -0.447  -2.113  0.00  0.00      D     
ATOM   2661  CG  MET D 169       5.547  -1.180  -0.796  0.00  0.00      D     
ATOM   2662  HG1 MET D 169       5.854  -2.059  -0.190  0.00  0.00      D     
ATOM   2663  HG2 MET D 169       6.387  -1.032  -1.508  0.00  0.00      D     
ATOM   2664  SD  MET D 169       5.693   0.265   0.257  0.00  0.00      D     
ATOM   2665  CE  MET D 169       5.593   1.626  -0.907  0.00  0.00      D     
ATOM   2666  HE1 MET D 169       4.656   1.573  -1.501  0.00  0.00      D     
ATOM   2667  HE2 MET D 169       5.693   2.560  -0.314  0.00  0.00      D     
ATOM   2668  HE3 MET D 169       6.389   1.589  -1.681  0.00  0.00      D     
ATOM   2669  C   MET D 169       1.806  -1.314  -1.677  0.00  0.00      D     
ATOM   2670  O   MET D 169       1.273  -0.198  -1.677  0.00  0.00      D     
ATOM   2671  N   SER D 170       1.261  -2.406  -2.248  0.00  0.00      D     
ATOM   2672  HN  SER D 170       1.701  -3.298  -2.171  0.00  0.00      D     
ATOM   2673  CA  SER D 170       0.024  -2.500  -3.034  0.00  0.00      D     
ATOM   2674  HA  SER D 170       0.046  -1.676  -3.732  0.00  0.00      D     
ATOM   2675  CB  SER D 170      -0.058  -3.882  -3.775  0.00  0.00      D     
ATOM   2676  HB1 SER D 170      -0.398  -4.721  -3.131  0.00  0.00      D     
ATOM   2677  HB2 SER D 170      -0.782  -3.969  -4.613  0.00  0.00      D     
ATOM   2678  OG  SER D 170       1.219  -4.209  -4.432  0.00  0.00      D     
ATOM   2679  HG1 SER D 170       1.737  -4.490  -3.674  0.00  0.00      D     
ATOM   2680  C   SER D 170      -1.315  -2.248  -2.317  0.00  0.00      D     
ATOM   2681  O   SER D 170      -2.219  -1.568  -2.842  0.00  0.00      D     
ATOM   2682  N   TYR D 171      -1.365  -2.712  -1.062  0.00  0.00      D     
ATOM   2683  HN  TYR D 171      -0.652  -3.255  -0.626  0.00  0.00      D     
ATOM   2684  CA  TYR D 171      -2.381  -2.108  -0.248  0.00  0.00      D     
ATOM   2685  HA  TYR D 171      -3.306  -2.436  -0.698  0.00  0.00      D     
ATOM   2686  CB  TYR D 171      -2.397  -2.808   1.183  0.00  0.00      D     
ATOM   2687  HB1 TYR D 171      -1.331  -2.988   1.441  0.00  0.00      D     
ATOM   2688  HB2 TYR D 171      -3.031  -2.346   1.970  0.00  0.00      D     
ATOM   2689  CG  TYR D 171      -2.994  -4.254   1.146  0.00  0.00      D     
ATOM   2690  CD1 TYR D 171      -2.278  -5.431   1.126  0.00  0.00      D     
ATOM   2691  HD1 TYR D 171      -1.204  -5.521   1.184  0.00  0.00      D     
ATOM   2692  CE1 TYR D 171      -3.008  -6.620   0.982  0.00  0.00      D     
ATOM   2693  HE1 TYR D 171      -2.460  -7.550   1.009  0.00  0.00      D     
ATOM   2694  CZ  TYR D 171      -4.386  -6.605   0.832  0.00  0.00      D     
ATOM   2695  OH  TYR D 171      -5.204  -7.717   0.820  0.00  0.00      D     
ATOM   2696  HH  TYR D 171      -4.593  -8.458   0.842  0.00  0.00      D     
ATOM   2697  CD2 TYR D 171      -4.359  -4.239   0.867  0.00  0.00      D     
ATOM   2698  HD2 TYR D 171      -4.866  -3.285   0.866  0.00  0.00      D     
ATOM   2699  CE2 TYR D 171      -5.005  -5.386   0.647  0.00  0.00      D     
ATOM   2700  HE2 TYR D 171      -6.081  -5.328   0.577  0.00  0.00      D     
ATOM   2701  C   TYR D 171      -2.323  -0.607   0.065  0.00  0.00      D     
ATOM   2702  O   TYR D 171      -3.303   0.076   0.053  0.00  0.00      D     
ATOM   2703  N   LEU D 172      -1.118   0.017   0.341  0.00  0.00      D     
ATOM   2704  HN  LEU D 172      -0.261  -0.482   0.444  0.00  0.00      D     
ATOM   2705  CA  LEU D 172      -1.021   1.434   0.432  0.00  0.00      D     
ATOM   2706  HA  LEU D 172      -1.725   1.774   1.176  0.00  0.00      D     
ATOM   2707  CB  LEU D 172       0.477   1.841   0.762  0.00  0.00      D     
ATOM   2708  HB1 LEU D 172       1.051   1.682  -0.176  0.00  0.00      D     
ATOM   2709  HB2 LEU D 172       0.436   2.950   0.808  0.00  0.00      D     
ATOM   2710  CG  LEU D 172       1.215   1.244   2.012  0.00  0.00      D     
ATOM   2711  HG  LEU D 172       1.158   0.135   1.999  0.00  0.00      D     
ATOM   2712  CD1 LEU D 172       2.624   1.645   2.072  0.00  0.00      D     
ATOM   2713 HD11 LEU D 172       3.137   1.414   3.030  0.00  0.00      D     
ATOM   2714 HD12 LEU D 172       3.263   1.123   1.328  0.00  0.00      D     
ATOM   2715 HD13 LEU D 172       2.608   2.747   1.935  0.00  0.00      D     
ATOM   2716  CD2 LEU D 172       0.414   1.550   3.346  0.00  0.00      D     
ATOM   2717 HD21 LEU D 172      -0.633   1.189   3.251  0.00  0.00      D     
ATOM   2718 HD22 LEU D 172       0.929   1.022   4.177  0.00  0.00      D     
ATOM   2719 HD23 LEU D 172       0.543   2.647   3.466  0.00  0.00      D     
ATOM   2720  C   LEU D 172      -1.407   2.148  -0.836  0.00  0.00      D     
ATOM   2721  O   LEU D 172      -2.158   3.063  -0.759  0.00  0.00      D     
ATOM   2722  N   PHE D 173      -1.014   1.658  -2.028  0.00  0.00      D     
ATOM   2723  HN  PHE D 173      -0.322   0.942  -2.072  0.00  0.00      D     
ATOM   2724  CA  PHE D 173      -1.464   2.234  -3.304  0.00  0.00      D     
ATOM   2725  HA  PHE D 173      -1.159   3.269  -3.274  0.00  0.00      D     
ATOM   2726  CB  PHE D 173      -0.750   1.477  -4.449  0.00  0.00      D     
ATOM   2727  HB1 PHE D 173      -1.006   0.399  -4.364  0.00  0.00      D     
ATOM   2728  HB2 PHE D 173      -1.086   1.927  -5.408  0.00  0.00      D     
ATOM   2729  CG  PHE D 173       0.747   1.731  -4.323  0.00  0.00      D     
ATOM   2730  CD1 PHE D 173       1.285   3.041  -4.483  0.00  0.00      D     
ATOM   2731  HD1 PHE D 173       0.686   3.914  -4.270  0.00  0.00      D     
ATOM   2732  CE1 PHE D 173       2.650   3.261  -4.556  0.00  0.00      D     
ATOM   2733  HE1 PHE D 173       3.020   4.264  -4.707  0.00  0.00      D     
ATOM   2734  CZ  PHE D 173       3.449   2.097  -4.754  0.00  0.00      D     
ATOM   2735  HZ  PHE D 173       4.489   2.208  -5.024  0.00  0.00      D     
ATOM   2736  CD2 PHE D 173       1.639   0.674  -4.451  0.00  0.00      D     
ATOM   2737  HD2 PHE D 173       1.338  -0.358  -4.347  0.00  0.00      D     
ATOM   2738  CE2 PHE D 173       2.995   0.848  -4.743  0.00  0.00      D     
ATOM   2739  HE2 PHE D 173       3.504  -0.070  -4.998  0.00  0.00      D     
ATOM   2740  C   PHE D 173      -2.926   2.149  -3.565  0.00  0.00      D     
ATOM   2741  O   PHE D 173      -3.584   3.053  -4.100  0.00  0.00      D     
ATOM   2742  N   GLN D 174      -3.548   0.981  -3.184  0.00  0.00      D     
ATOM   2743  HN  GLN D 174      -3.086   0.142  -2.908  0.00  0.00      D     
ATOM   2744  CA  GLN D 174      -5.015   0.820  -3.255  0.00  0.00      D     
ATOM   2745  HA  GLN D 174      -5.307   1.077  -4.262  0.00  0.00      D     
ATOM   2746  CB  GLN D 174      -5.390  -0.641  -3.032  0.00  0.00      D     
ATOM   2747  HB1 GLN D 174      -4.923  -0.902  -2.058  0.00  0.00      D     
ATOM   2748  HB2 GLN D 174      -6.498  -0.627  -2.961  0.00  0.00      D     
ATOM   2749  CG  GLN D 174      -5.014  -1.541  -4.223  0.00  0.00      D     
ATOM   2750  HG1 GLN D 174      -5.365  -1.127  -5.192  0.00  0.00      D     
ATOM   2751  HG2 GLN D 174      -3.906  -1.590  -4.286  0.00  0.00      D     
ATOM   2752  CD  GLN D 174      -5.542  -3.020  -4.020  0.00  0.00      D     
ATOM   2753  OE1 GLN D 174      -4.712  -3.907  -3.749  0.00  0.00      D     
ATOM   2754  NE2 GLN D 174      -6.855  -3.186  -4.099  0.00  0.00      D     
ATOM   2755 HE21 GLN D 174      -7.183  -4.102  -3.865  0.00  0.00      D     
ATOM   2756 HE22 GLN D 174      -7.484  -2.476  -4.416  0.00  0.00      D     
ATOM   2757  C   GLN D 174      -5.795   1.803  -2.346  0.00  0.00      D     
ATOM   2758  O   GLN D 174      -6.792   2.376  -2.791  0.00  0.00      D     
ATOM   2759  N   HSE D 175      -5.408   2.074  -1.065  0.00  0.00      D     
ATOM   2760  HN  HSE D 175      -4.635   1.519  -0.766  0.00  0.00      D     
ATOM   2761  CA  HSE D 175      -6.058   2.964  -0.160  0.00  0.00      D     
ATOM   2762  HA  HSE D 175      -7.106   2.873  -0.406  0.00  0.00      D     
ATOM   2763  CB  HSE D 175      -5.957   2.415   1.289  0.00  0.00      D     
ATOM   2764  HB1 HSE D 175      -4.864   2.385   1.484  0.00  0.00      D     
ATOM   2765  HB2 HSE D 175      -6.463   3.043   2.054  0.00  0.00      D     
ATOM   2766  ND1 HSE D 175      -7.993   1.039   1.295  0.00  0.00      D     
ATOM   2767  CG  HSE D 175      -6.590   1.080   1.420  0.00  0.00      D     
ATOM   2768  CE1 HSE D 175      -8.264  -0.175   1.695  0.00  0.00      D     
ATOM   2769  HE1 HSE D 175      -9.254  -0.591   1.880  0.00  0.00      D     
ATOM   2770  NE2 HSE D 175      -7.167  -0.890   2.072  0.00  0.00      D     
ATOM   2771  HE2 HSE D 175      -7.149  -1.776   2.535  0.00  0.00      D     
ATOM   2772  CD2 HSE D 175      -6.099  -0.092   1.895  0.00  0.00      D     
ATOM   2773  HD2 HSE D 175      -5.085  -0.317   2.201  0.00  0.00      D     
ATOM   2774  C   HSE D 175      -5.591   4.374  -0.294  0.00  0.00      D     
ATOM   2775  O   HSE D 175      -5.870   5.209   0.549  0.00  0.00      D     
ATOM   2776  N   ALA D 176      -5.169   4.776  -1.509  0.00  0.00      D     
ATOM   2777  HN  ALA D 176      -5.201   4.150  -2.285  0.00  0.00      D     
ATOM   2778  CA  ALA D 176      -4.735   6.136  -1.812  0.00  0.00      D     
ATOM   2779  HA  ALA D 176      -5.092   6.810  -1.048  0.00  0.00      D     
ATOM   2780  CB  ALA D 176      -3.212   6.087  -1.897  0.00  0.00      D     
ATOM   2781  HB1 ALA D 176      -2.768   5.662  -0.972  0.00  0.00      D     
ATOM   2782  HB2 ALA D 176      -2.940   5.618  -2.867  0.00  0.00      D     
ATOM   2783  HB3 ALA D 176      -2.787   7.114  -1.888  0.00  0.00      D     
ATOM   2784  C   ALA D 176      -5.350   6.688  -3.090  0.00  0.00      D     
ATOM   2785  O   ALA D 176      -5.723   5.926  -3.999  0.00  0.00      D     
ATOM   2786  N   ASN D 177      -5.459   8.023  -3.167  0.00  0.00      D     
ATOM   2787  HN  ASN D 177      -5.122   8.464  -2.338  0.00  0.00      D     
ATOM   2788  CA  ASN D 177      -5.855   8.634  -4.396  0.00  0.00      D     
ATOM   2789  HA  ASN D 177      -6.441   7.909  -4.942  0.00  0.00      D     
ATOM   2790  CB  ASN D 177      -6.632   9.910  -4.108  0.00  0.00      D     
ATOM   2791  HB1 ASN D 177      -7.519   9.666  -3.485  0.00  0.00      D     
ATOM   2792  HB2 ASN D 177      -6.011  10.605  -3.503  0.00  0.00      D     
ATOM   2793  CG  ASN D 177      -7.149  10.598  -5.356  0.00  0.00      D     
ATOM   2794  OD1 ASN D 177      -7.074   9.971  -6.427  0.00  0.00      D     
ATOM   2795  ND2 ASN D 177      -7.709  11.853  -5.289  0.00  0.00      D     
ATOM   2796 HD21 ASN D 177      -8.065  12.234  -6.143  0.00  0.00      D     
ATOM   2797 HD22 ASN D 177      -7.850  12.304  -4.408  0.00  0.00      D     
ATOM   2798  C   ASN D 177      -4.663   8.798  -5.239  0.00  0.00      D     
ATOM   2799  O   ASN D 177      -3.768   9.547  -4.835  0.00  0.00      D     
ATOM   2800  N   LEU D 178      -4.496   8.089  -6.413  0.00  0.00      D     
ATOM   2801  HN  LEU D 178      -5.199   7.458  -6.732  0.00  0.00      D     
ATOM   2802  CA  LEU D 178      -3.289   8.109  -7.255  0.00  0.00      D     
ATOM   2803  HA  LEU D 178      -2.494   8.734  -6.877  0.00  0.00      D     
ATOM   2804  CB  LEU D 178      -2.892   6.660  -7.583  0.00  0.00      D     
ATOM   2805  HB1 LEU D 178      -3.756   6.189  -8.098  0.00  0.00      D     
ATOM   2806  HB2 LEU D 178      -1.975   6.611  -8.209  0.00  0.00      D     
ATOM   2807  CG  LEU D 178      -2.540   5.808  -6.325  0.00  0.00      D     
ATOM   2808  HG  LEU D 178      -3.375   5.864  -5.595  0.00  0.00      D     
ATOM   2809  CD1 LEU D 178      -2.214   4.400  -6.620  0.00  0.00      D     
ATOM   2810 HD11 LEU D 178      -1.476   4.218  -7.431  0.00  0.00      D     
ATOM   2811 HD12 LEU D 178      -1.763   3.901  -5.736  0.00  0.00      D     
ATOM   2812 HD13 LEU D 178      -3.092   3.738  -6.776  0.00  0.00      D     
ATOM   2813  CD2 LEU D 178      -1.288   6.430  -5.645  0.00  0.00      D     
ATOM   2814 HD21 LEU D 178      -1.402   7.510  -5.410  0.00  0.00      D     
ATOM   2815 HD22 LEU D 178      -1.133   5.804  -4.740  0.00  0.00      D     
ATOM   2816 HD23 LEU D 178      -0.390   6.196  -6.257  0.00  0.00      D     
ATOM   2817  C   LEU D 178      -3.735   8.755  -8.582  0.00  0.00      D     
ATOM   2818  O   LEU D 178      -4.808   8.499  -9.083  0.00  0.00      D     
ATOM   2819  N   ASP D 179      -2.880   9.631  -9.253  0.00  0.00      D     
ATOM   2820  HN  ASP D 179      -1.950   9.681  -8.897  0.00  0.00      D     
ATOM   2821  CA  ASP D 179      -3.018  10.069 -10.640  0.00  0.00      D     
ATOM   2822  HA  ASP D 179      -4.042  10.388 -10.762  0.00  0.00      D     
ATOM   2823  CB  ASP D 179      -1.820  11.045 -11.003  0.00  0.00      D     
ATOM   2824  HB1 ASP D 179      -0.869  10.501 -10.819  0.00  0.00      D     
ATOM   2825  HB2 ASP D 179      -1.943  11.369 -12.058  0.00  0.00      D     
ATOM   2826  CG  ASP D 179      -1.865  12.229 -10.072  0.00  0.00      D     
ATOM   2827  OD1 ASP D 179      -2.945  12.788  -9.794  0.00  0.00      D     
ATOM   2828  OD2 ASP D 179      -0.795  12.807  -9.761  0.00  0.00      D     
ATOM   2829  C   ASP D 179      -2.988   8.725 -11.583  0.00  0.00      D     
ATOM   2830  O   ASP D 179      -2.554   7.607 -11.259  0.00  0.00      D     
ATOM   2831  N   SER D 180      -3.589   8.830 -12.790  0.00  0.00      D     
ATOM   2832  HN  SER D 180      -3.977   9.714 -13.036  0.00  0.00      D     
ATOM   2833  CA  SER D 180      -3.861   7.775 -13.789  0.00  0.00      D     
ATOM   2834  HA  SER D 180      -4.696   7.189 -13.435  0.00  0.00      D     
ATOM   2835  CB  SER D 180      -4.460   8.366 -15.091  0.00  0.00      D     
ATOM   2836  HB1 SER D 180      -3.800   9.157 -15.506  0.00  0.00      D     
ATOM   2837  HB2 SER D 180      -4.556   7.583 -15.873  0.00  0.00      D     
ATOM   2838  OG  SER D 180      -5.772   8.897 -14.875  0.00  0.00      D     
ATOM   2839  HG1 SER D 180      -6.286   8.184 -14.489  0.00  0.00      D     
ATOM   2840  C   SER D 180      -2.781   6.785 -14.113  0.00  0.00      D     
ATOM   2841  O   SER D 180      -1.842   7.004 -14.861  0.00  0.00      D     
ATOM   2842  N   CYS D 181      -2.957   5.526 -13.537  0.00  0.00      D     
ATOM   2843  HN  CYS D 181      -3.734   5.372 -12.931  0.00  0.00      D     
ATOM   2844  CA  CYS D 181      -2.019   4.459 -13.719  0.00  0.00      D     
ATOM   2845  HA  CYS D 181      -1.029   4.829 -13.939  0.00  0.00      D     
ATOM   2846  CB  CYS D 181      -2.025   3.688 -12.414  0.00  0.00      D     
ATOM   2847  HB1 CYS D 181      -3.063   3.555 -12.040  0.00  0.00      D     
ATOM   2848  HB2 CYS D 181      -1.396   2.788 -12.579  0.00  0.00      D     
ATOM   2849  SG  CYS D 181      -1.256   4.661 -11.068  0.00  0.00      D     
ATOM   2850  HG1 CYS D 181      -2.320   5.356 -10.691  0.00  0.00      D     
ATOM   2851  C   CYS D 181      -2.510   3.480 -14.793  0.00  0.00      D     
ATOM   2852  O   CYS D 181      -3.463   2.708 -14.564  0.00  0.00      D     
ATOM   2853  N   LYS D 182      -1.873   3.561 -15.959  0.00  0.00      D     
ATOM   2854  HN  LYS D 182      -1.074   4.147 -16.072  0.00  0.00      D     
ATOM   2855  CA  LYS D 182      -2.192   2.666 -17.054  0.00  0.00      D     
ATOM   2856  HA  LYS D 182      -2.293   1.720 -16.544  0.00  0.00      D     
ATOM   2857  CB  LYS D 182      -3.540   3.066 -17.737  0.00  0.00      D     
ATOM   2858  HB1 LYS D 182      -3.710   2.336 -18.557  0.00  0.00      D     
ATOM   2859  HB2 LYS D 182      -4.354   2.800 -17.028  0.00  0.00      D     
ATOM   2860  CG  LYS D 182      -3.503   4.527 -18.298  0.00  0.00      D     
ATOM   2861  HG1 LYS D 182      -3.553   5.140 -17.372  0.00  0.00      D     
ATOM   2862  HG2 LYS D 182      -2.622   4.781 -18.926  0.00  0.00      D     
ATOM   2863  CD  LYS D 182      -4.711   4.684 -19.171  0.00  0.00      D     
ATOM   2864  HD1 LYS D 182      -4.450   4.373 -20.205  0.00  0.00      D     
ATOM   2865  HD2 LYS D 182      -5.482   3.977 -18.798  0.00  0.00      D     
ATOM   2866  CE  LYS D 182      -5.382   5.987 -19.025  0.00  0.00      D     
ATOM   2867  HE1 LYS D 182      -6.440   5.815 -19.316  0.00  0.00      D     
ATOM   2868  HE2 LYS D 182      -5.448   6.165 -17.930  0.00  0.00      D     
ATOM   2869  NZ  LYS D 182      -4.691   7.002 -19.776  0.00  0.00      D     
ATOM   2870  HZ1 LYS D 182      -4.520   7.814 -19.149  0.00  0.00      D     
ATOM   2871  HZ2 LYS D 182      -3.751   6.702 -20.105  0.00  0.00      D     
ATOM   2872  HZ3 LYS D 182      -5.170   7.339 -20.635  0.00  0.00      D     
ATOM   2873  C   LYS D 182      -1.039   2.581 -18.049  0.00  0.00      D     
ATOM   2874  O   LYS D 182      -0.335   3.521 -18.316  0.00  0.00      D     
ATOM   2875  N   ARG D 183      -0.816   1.398 -18.706  0.00  0.00      D     
ATOM   2876  HN  ARG D 183      -1.526   0.700 -18.661  0.00  0.00      D     
ATOM   2877  CA  ARG D 183       0.306   1.185 -19.549  0.00  0.00      D     
ATOM   2878  HA  ARG D 183       0.779   2.096 -19.886  0.00  0.00      D     
ATOM   2879  CB  ARG D 183       1.491   0.439 -18.894  0.00  0.00      D     
ATOM   2880  HB1 ARG D 183       2.369   0.399 -19.573  0.00  0.00      D     
ATOM   2881  HB2 ARG D 183       1.855   1.099 -18.078  0.00  0.00      D     
ATOM   2882  CG  ARG D 183       1.092  -0.922 -18.356  0.00  0.00      D     
ATOM   2883  HG1 ARG D 183       0.429  -0.829 -17.469  0.00  0.00      D     
ATOM   2884  HG2 ARG D 183       0.584  -1.476 -19.175  0.00  0.00      D     
ATOM   2885  CD  ARG D 183       2.268  -1.946 -17.956  0.00  0.00      D     
ATOM   2886  HD1 ARG D 183       1.894  -2.848 -17.426  0.00  0.00      D     
ATOM   2887  HD2 ARG D 183       2.667  -2.239 -18.951  0.00  0.00      D     
ATOM   2888  NE  ARG D 183       3.314  -1.185 -17.242  0.00  0.00      D     
ATOM   2889  HE  ARG D 183       3.398  -0.192 -17.331  0.00  0.00      D     
ATOM   2890  CZ  ARG D 183       4.009  -1.732 -16.237  0.00  0.00      D     
ATOM   2891  NH1 ARG D 183       3.948  -2.976 -15.838  0.00  0.00      D     
ATOM   2892 HH11 ARG D 183       4.157  -3.168 -14.879  0.00  0.00      D     
ATOM   2893 HH12 ARG D 183       3.442  -3.706 -16.297  0.00  0.00      D     
ATOM   2894  NH2 ARG D 183       4.703  -0.822 -15.607  0.00  0.00      D     
ATOM   2895 HH21 ARG D 183       5.199  -0.905 -14.743  0.00  0.00      D     
ATOM   2896 HH22 ARG D 183       4.404   0.117 -15.775  0.00  0.00      D     
ATOM   2897  C   ARG D 183      -0.032   0.333 -20.760  0.00  0.00      D     
ATOM   2898  O   ARG D 183      -1.046  -0.316 -20.864  0.00  0.00      D     
ATOM   2899  N   VAL D 184       0.825   0.371 -21.750  0.00  0.00      D     
ATOM   2900  HN  VAL D 184       1.697   0.808 -21.547  0.00  0.00      D     
ATOM   2901  CA  VAL D 184       0.692  -0.340 -22.995  0.00  0.00      D     
ATOM   2902  HA  VAL D 184      -0.108  -1.064 -22.975  0.00  0.00      D     
ATOM   2903  CB  VAL D 184       0.480   0.474 -24.319  0.00  0.00      D     
ATOM   2904  HB  VAL D 184       1.382   1.086 -24.537  0.00  0.00      D     
ATOM   2905  CG1 VAL D 184       0.197  -0.375 -25.534  0.00  0.00      D     
ATOM   2906 HG11 VAL D 184      -0.013   0.187 -26.469  0.00  0.00      D     
ATOM   2907 HG12 VAL D 184       1.086  -0.998 -25.770  0.00  0.00      D     
ATOM   2908 HG13 VAL D 184      -0.571  -1.171 -25.420  0.00  0.00      D     
ATOM   2909  CG2 VAL D 184      -0.617   1.561 -24.260  0.00  0.00      D     
ATOM   2910 HG21 VAL D 184      -0.580   2.228 -23.372  0.00  0.00      D     
ATOM   2911 HG22 VAL D 184      -0.463   2.168 -25.179  0.00  0.00      D     
ATOM   2912 HG23 VAL D 184      -1.634   1.166 -24.466  0.00  0.00      D     
ATOM   2913  C   VAL D 184       1.982  -1.071 -23.168  0.00  0.00      D     
ATOM   2914  O   VAL D 184       3.058  -0.521 -23.019  0.00  0.00      D     
ATOM   2915  N   LEU D 185       1.918  -2.403 -23.553  0.00  0.00      D     
ATOM   2916  HN  LEU D 185       1.006  -2.801 -23.619  0.00  0.00      D     
ATOM   2917  CA  LEU D 185       3.061  -3.291 -23.897  0.00  0.00      D     
ATOM   2918  HA  LEU D 185       4.033  -2.842 -23.761  0.00  0.00      D     
ATOM   2919  CB  LEU D 185       3.230  -4.475 -22.978  0.00  0.00      D     
ATOM   2920  HB1 LEU D 185       2.380  -5.163 -23.172  0.00  0.00      D     
ATOM   2921  HB2 LEU D 185       4.199  -4.943 -23.254  0.00  0.00      D     
ATOM   2922  CG  LEU D 185       3.238  -4.223 -21.489  0.00  0.00      D     
ATOM   2923  HG  LEU D 185       2.430  -3.491 -21.278  0.00  0.00      D     
ATOM   2924  CD1 LEU D 185       2.859  -5.541 -20.829  0.00  0.00      D     
ATOM   2925 HD11 LEU D 185       3.792  -6.142 -20.886  0.00  0.00      D     
ATOM   2926 HD12 LEU D 185       2.578  -5.455 -19.757  0.00  0.00      D     
ATOM   2927 HD13 LEU D 185       2.067  -6.127 -21.342  0.00  0.00      D     
ATOM   2928  CD2 LEU D 185       4.574  -3.544 -21.099  0.00  0.00      D     
ATOM   2929 HD21 LEU D 185       4.699  -2.581 -21.638  0.00  0.00      D     
ATOM   2930 HD22 LEU D 185       4.436  -3.209 -20.049  0.00  0.00      D     
ATOM   2931 HD23 LEU D 185       5.462  -4.212 -21.080  0.00  0.00      D     
ATOM   2932  C   LEU D 185       2.803  -3.823 -25.293  0.00  0.00      D     
ATOM   2933  O   LEU D 185       1.787  -4.541 -25.491  0.00  0.00      D     
ATOM   2934  N   ASN D 186       3.725  -3.479 -26.301  0.00  0.00      D     
ATOM   2935  HN  ASN D 186       4.529  -2.940 -26.063  0.00  0.00      D     
ATOM   2936  CA  ASN D 186       3.787  -4.233 -27.534  0.00  0.00      D     
ATOM   2937  HA  ASN D 186       2.853  -4.679 -27.845  0.00  0.00      D     
ATOM   2938  CB  ASN D 186       4.318  -3.294 -28.622  0.00  0.00      D     
ATOM   2939  HB1 ASN D 186       3.599  -2.451 -28.706  0.00  0.00      D     
ATOM   2940  HB2 ASN D 186       5.310  -2.916 -28.295  0.00  0.00      D     
ATOM   2941  CG  ASN D 186       4.492  -3.923 -30.043  0.00  0.00      D     
ATOM   2942  OD1 ASN D 186       3.618  -4.680 -30.440  0.00  0.00      D     
ATOM   2943  ND2 ASN D 186       5.521  -3.437 -30.771  0.00  0.00      D     
ATOM   2944 HD21 ASN D 186       5.869  -3.854 -31.610  0.00  0.00      D     
ATOM   2945 HD22 ASN D 186       6.081  -2.807 -30.233  0.00  0.00      D     
ATOM   2946  C   ASN D 186       4.594  -5.491 -27.227  0.00  0.00      D     
ATOM   2947  O   ASN D 186       5.529  -5.578 -26.394  0.00  0.00      D     
ATOM   2948  N   VAL D 187       4.070  -6.602 -27.789  0.00  0.00      D     
ATOM   2949  HN  VAL D 187       3.260  -6.586 -28.370  0.00  0.00      D     
ATOM   2950  CA  VAL D 187       4.709  -7.936 -27.928  0.00  0.00      D     
ATOM   2951  HA  VAL D 187       5.649  -7.898 -27.397  0.00  0.00      D     
ATOM   2952  CB  VAL D 187       3.828  -9.088 -27.312  0.00  0.00      D     
ATOM   2953  HB  VAL D 187       2.800  -9.067 -27.733  0.00  0.00      D     
ATOM   2954  CG1 VAL D 187       4.582 -10.407 -27.552  0.00  0.00      D     
ATOM   2955 HG11 VAL D 187       4.490 -10.718 -28.615  0.00  0.00      D     
ATOM   2956 HG12 VAL D 187       5.670 -10.242 -27.396  0.00  0.00      D     
ATOM   2957 HG13 VAL D 187       4.197 -11.188 -26.862  0.00  0.00      D     
ATOM   2958  CG2 VAL D 187       3.577  -8.946 -25.837  0.00  0.00      D     
ATOM   2959 HG21 VAL D 187       3.022  -9.848 -25.499  0.00  0.00      D     
ATOM   2960 HG22 VAL D 187       4.509  -8.876 -25.236  0.00  0.00      D     
ATOM   2961 HG23 VAL D 187       2.976  -8.033 -25.643  0.00  0.00      D     
ATOM   2962  C   VAL D 187       5.010  -7.991 -29.440  0.00  0.00      D     
ATOM   2963  O   VAL D 187       4.161  -7.752 -30.273  0.00  0.00      D     
ATOM   2964  N   VAL D 188       6.240  -8.426 -29.816  0.00  0.00      D     
ATOM   2965  HN  VAL D 188       6.949  -8.437 -29.115  0.00  0.00      D     
ATOM   2966  CA  VAL D 188       6.643  -8.639 -31.191  0.00  0.00      D     
ATOM   2967  HA  VAL D 188       5.850  -8.436 -31.896  0.00  0.00      D     
ATOM   2968  CB  VAL D 188       7.836  -7.696 -31.522  0.00  0.00      D     
ATOM   2969  HB  VAL D 188       8.492  -7.463 -30.656  0.00  0.00      D     
ATOM   2970  CG1 VAL D 188       8.780  -8.235 -32.660  0.00  0.00      D     
ATOM   2971 HG11 VAL D 188       9.376  -7.374 -33.034  0.00  0.00      D     
ATOM   2972 HG12 VAL D 188       9.451  -9.019 -32.249  0.00  0.00      D     
ATOM   2973 HG13 VAL D 188       8.191  -8.721 -33.467  0.00  0.00      D     
ATOM   2974  CG2 VAL D 188       7.227  -6.361 -31.882  0.00  0.00      D     
ATOM   2975 HG21 VAL D 188       7.883  -5.557 -32.279  0.00  0.00      D     
ATOM   2976 HG22 VAL D 188       6.594  -6.546 -32.776  0.00  0.00      D     
ATOM   2977 HG23 VAL D 188       6.598  -6.012 -31.035  0.00  0.00      D     
ATOM   2978  C   VAL D 188       7.046 -10.083 -31.319  0.00  0.00      D     
ATOM   2979  O   VAL D 188       7.979 -10.501 -30.639  0.00  0.00      D     
ATOM   2980  CB  CYS D 189       5.213 -12.933 -32.376  0.00  0.00      D     
ATOM   2981  HB1 CYS D 189       4.883 -12.688 -31.344  0.00  0.00      D     
ATOM   2982  HB2 CYS D 189       4.507 -12.428 -33.070  0.00  0.00      D     
ATOM   2983  SG  CYS D 189       4.999 -14.740 -32.695  0.00  0.00      D     
ATOM   2984  N   CYS D 189       6.424 -10.847 -32.163  0.00  0.00      D     
ATOM   2985  HN  CYS D 189       5.656 -10.416 -32.630  0.00  0.00      D     
ATOM   2986  CA  CYS D 189       6.626 -12.226 -32.511  0.00  0.00      D     
ATOM   2987  HA  CYS D 189       7.192 -12.782 -31.778  0.00  0.00      D     
ATOM   2988  C   CYS D 189       7.307 -12.350 -33.904  0.00  0.00      D     
ATOM   2989  O   CYS D 189       7.166 -11.440 -34.756  0.00  0.00      D     
ATOM   2990  N   LYS D 190       8.003 -13.469 -34.185  0.00  0.00      D     
ATOM   2991  HN  LYS D 190       8.089 -14.166 -33.478  0.00  0.00      D     
ATOM   2992  CA  LYS D 190       8.628 -13.841 -35.464  0.00  0.00      D     
ATOM   2993  HA  LYS D 190       9.091 -12.977 -35.917  0.00  0.00      D     
ATOM   2994  CB  LYS D 190       9.835 -14.753 -35.156  0.00  0.00      D     
ATOM   2995  HB1 LYS D 190       9.543 -15.650 -34.570  0.00  0.00      D     
ATOM   2996  HB2 LYS D 190      10.372 -15.121 -36.057  0.00  0.00      D     
ATOM   2997  CG  LYS D 190      10.963 -14.081 -34.328  0.00  0.00      D     
ATOM   2998  HG1 LYS D 190      10.556 -13.624 -33.401  0.00  0.00      D     
ATOM   2999  HG2 LYS D 190      11.685 -14.814 -33.907  0.00  0.00      D     
ATOM   3000  CD  LYS D 190      11.821 -13.016 -35.119  0.00  0.00      D     
ATOM   3001  HD1 LYS D 190      12.199 -13.652 -35.947  0.00  0.00      D     
ATOM   3002  HD2 LYS D 190      11.065 -12.232 -35.340  0.00  0.00      D     
ATOM   3003  CE  LYS D 190      12.980 -12.464 -34.311  0.00  0.00      D     
ATOM   3004  HE1 LYS D 190      12.654 -12.252 -33.270  0.00  0.00      D     
ATOM   3005  HE2 LYS D 190      13.799 -13.215 -34.324  0.00  0.00      D     
ATOM   3006  NZ  LYS D 190      13.484 -11.315 -34.960  0.00  0.00      D     
ATOM   3007  HZ1 LYS D 190      14.432 -11.182 -34.551  0.00  0.00      D     
ATOM   3008  HZ2 LYS D 190      13.636 -11.282 -35.988  0.00  0.00      D     
ATOM   3009  HZ3 LYS D 190      13.016 -10.425 -34.694  0.00  0.00      D     
ATOM   3010  C   LYS D 190       7.630 -14.468 -36.469  0.00  0.00      D     
ATOM   3011  O   LYS D 190       7.988 -14.966 -37.530  0.00  0.00      D     
ATOM   3012  N   THR D 191       6.324 -14.580 -36.144  0.00  0.00      D     
ATOM   3013  HN  THR D 191       5.973 -14.141 -35.320  0.00  0.00      D     
ATOM   3014  CA  THR D 191       5.366 -15.164 -37.070  0.00  0.00      D     
ATOM   3015  HA  THR D 191       5.751 -15.144 -38.079  0.00  0.00      D     
ATOM   3016  CB  THR D 191       4.835 -16.572 -36.629  0.00  0.00      D     
ATOM   3017  HB  THR D 191       4.518 -16.545 -35.564  0.00  0.00      D     
ATOM   3018  OG1 THR D 191       5.952 -17.410 -36.575  0.00  0.00      D     
ATOM   3019  HG1 THR D 191       6.351 -17.405 -35.702  0.00  0.00      D     
ATOM   3020  CG2 THR D 191       3.798 -17.141 -37.603  0.00  0.00      D     
ATOM   3021 HG21 THR D 191       2.802 -16.650 -37.619  0.00  0.00      D     
ATOM   3022 HG22 THR D 191       4.290 -17.066 -38.596  0.00  0.00      D     
ATOM   3023 HG23 THR D 191       3.679 -18.239 -37.479  0.00  0.00      D     
ATOM   3024  C   THR D 191       4.175 -14.198 -37.022  0.00  0.00      D     
ATOM   3025  O   THR D 191       3.720 -13.672 -38.012  0.00  0.00      D     
ATOM   3026  CB  CYS D 192       1.765 -13.914 -34.159  0.00  0.00      D     
ATOM   3027  HB1 CYS D 192       2.372 -13.420 -33.371  0.00  0.00      D     
ATOM   3028  HB2 CYS D 192       0.746 -13.510 -33.980  0.00  0.00      D     
ATOM   3029  SG  CYS D 192       1.760 -15.762 -33.818  0.00  0.00      D     
ATOM   3030  N   CYS D 192       3.568 -14.080 -35.790  0.00  0.00      D     
ATOM   3031  HN  CYS D 192       3.897 -14.735 -35.114  0.00  0.00      D     
ATOM   3032  CA  CYS D 192       2.387 -13.313 -35.500  0.00  0.00      D     
ATOM   3033  HA  CYS D 192       1.682 -13.407 -36.313  0.00  0.00      D     
ATOM   3034  C   CYS D 192       2.627 -11.875 -35.434  0.00  0.00      D     
ATOM   3035  O   CYS D 192       1.701 -11.073 -35.626  0.00  0.00      D     
ATOM   3036  N   GLY D 193       3.910 -11.420 -35.145  0.00  0.00      D     
ATOM   3037  HN  GLY D 193       4.578 -12.141 -34.976  0.00  0.00      D     
ATOM   3038  CA  GLY D 193       4.316 -10.012 -35.316  0.00  0.00      D     
ATOM   3039  HA1 GLY D 193       3.918  -9.573 -36.219  0.00  0.00      D     
ATOM   3040  HA2 GLY D 193       5.394  -9.992 -35.381  0.00  0.00      D     
ATOM   3041  C   GLY D 193       3.902  -9.145 -34.219  0.00  0.00      D     
ATOM   3042  O   GLY D 193       3.893  -9.489 -33.041  0.00  0.00      D     
ATOM   3043  N   GLN D 194       3.679  -7.865 -34.522  0.00  0.00      D     
ATOM   3044  HN  GLN D 194       3.590  -7.521 -35.454  0.00  0.00      D     
ATOM   3045  CA  GLN D 194       3.434  -6.849 -33.532  0.00  0.00      D     
ATOM   3046  HA  GLN D 194       4.137  -7.058 -32.739  0.00  0.00      D     
ATOM   3047  CB  GLN D 194       3.763  -5.439 -34.209  0.00  0.00      D     
ATOM   3048  HB1 GLN D 194       3.958  -4.733 -33.373  0.00  0.00      D     
ATOM   3049  HB2 GLN D 194       4.687  -5.474 -34.825  0.00  0.00      D     
ATOM   3050  CG  GLN D 194       2.675  -4.853 -35.042  0.00  0.00      D     
ATOM   3051  HG1 GLN D 194       2.311  -5.479 -35.885  0.00  0.00      D     
ATOM   3052  HG2 GLN D 194       1.894  -4.520 -34.325  0.00  0.00      D     
ATOM   3053  CD  GLN D 194       3.149  -3.575 -35.722  0.00  0.00      D     
ATOM   3054  OE1 GLN D 194       4.352  -3.288 -35.809  0.00  0.00      D     
ATOM   3055  NE2 GLN D 194       2.197  -2.743 -36.198  0.00  0.00      D     
ATOM   3056 HE21 GLN D 194       2.526  -1.849 -36.500  0.00  0.00      D     
ATOM   3057 HE22 GLN D 194       1.220  -2.841 -36.008  0.00  0.00      D     
ATOM   3058  C   GLN D 194       1.955  -6.838 -32.975  0.00  0.00      D     
ATOM   3059  O   GLN D 194       0.998  -6.907 -33.747  0.00  0.00      D     
ATOM   3060  N   GLN D 195       1.818  -6.870 -31.588  0.00  0.00      D     
ATOM   3061  HN  GLN D 195       2.528  -6.560 -30.960  0.00  0.00      D     
ATOM   3062  CA  GLN D 195       0.507  -7.010 -30.953  0.00  0.00      D     
ATOM   3063  HA  GLN D 195      -0.273  -6.518 -31.516  0.00  0.00      D     
ATOM   3064  CB  GLN D 195       0.108  -8.424 -30.717  0.00  0.00      D     
ATOM   3065  HB1 GLN D 195       0.343  -9.149 -31.525  0.00  0.00      D     
ATOM   3066  HB2 GLN D 195       0.666  -8.983 -29.935  0.00  0.00      D     
ATOM   3067  CG  GLN D 195      -1.367  -8.629 -30.349  0.00  0.00      D     
ATOM   3068  HG1 GLN D 195      -1.717  -9.655 -30.590  0.00  0.00      D     
ATOM   3069  HG2 GLN D 195      -1.459  -8.532 -29.246  0.00  0.00      D     
ATOM   3070  CD  GLN D 195      -2.293  -7.698 -30.986  0.00  0.00      D     
ATOM   3071  OE1 GLN D 195      -2.963  -6.903 -30.285  0.00  0.00      D     
ATOM   3072  NE2 GLN D 195      -2.413  -7.626 -32.332  0.00  0.00      D     
ATOM   3073 HE21 GLN D 195      -2.983  -6.971 -32.827  0.00  0.00      D     
ATOM   3074 HE22 GLN D 195      -1.895  -8.346 -32.794  0.00  0.00      D     
ATOM   3075  C   GLN D 195       0.573  -6.390 -29.583  0.00  0.00      D     
ATOM   3076  O   GLN D 195       1.547  -6.545 -28.794  0.00  0.00      D     
ATOM   3077  N   GLN D 196      -0.431  -5.585 -29.234  0.00  0.00      D     
ATOM   3078  HN  GLN D 196      -1.265  -5.576 -29.781  0.00  0.00      D     
ATOM   3079  CA  GLN D 196      -0.323  -4.770 -27.993  0.00  0.00      D     
ATOM   3080  HA  GLN D 196       0.609  -5.011 -27.503  0.00  0.00      D     
ATOM   3081  CB  GLN D 196      -0.518  -3.232 -28.294  0.00  0.00      D     
ATOM   3082  HB1 GLN D 196      -1.524  -3.098 -28.746  0.00  0.00      D     
ATOM   3083  HB2 GLN D 196      -0.395  -2.749 -27.300  0.00  0.00      D     
ATOM   3084  CG  GLN D 196       0.517  -2.580 -29.223  0.00  0.00      D     
ATOM   3085  HG1 GLN D 196       0.787  -1.565 -28.863  0.00  0.00      D     
ATOM   3086  HG2 GLN D 196       1.478  -3.136 -29.181  0.00  0.00      D     
ATOM   3087  CD  GLN D 196       0.159  -2.519 -30.639  0.00  0.00      D     
ATOM   3088  OE1 GLN D 196      -0.800  -1.937 -31.073  0.00  0.00      D     
ATOM   3089  NE2 GLN D 196       1.006  -3.260 -31.436  0.00  0.00      D     
ATOM   3090 HE21 GLN D 196       0.848  -3.249 -32.423  0.00  0.00      D     
ATOM   3091 HE22 GLN D 196       1.634  -3.895 -30.986  0.00  0.00      D     
ATOM   3092  C   GLN D 196      -1.376  -5.187 -27.131  0.00  0.00      D     
ATOM   3093  O   GLN D 196      -2.424  -5.686 -27.481  0.00  0.00      D     
ATOM   3094  N   THR D 197      -1.168  -4.933 -25.803  0.00  0.00      D     
ATOM   3095  HN  THR D 197      -0.283  -4.557 -25.540  0.00  0.00      D     
ATOM   3096  CA  THR D 197      -2.148  -5.179 -24.736  0.00  0.00      D     
ATOM   3097  HA  THR D 197      -3.183  -5.122 -25.042  0.00  0.00      D     
ATOM   3098  CB  THR D 197      -1.935  -6.461 -24.002  0.00  0.00      D     
ATOM   3099  HB  THR D 197      -2.270  -7.281 -24.672  0.00  0.00      D     
ATOM   3100  OG1 THR D 197      -2.755  -6.636 -22.905  0.00  0.00      D     
ATOM   3101  HG1 THR D 197      -2.833  -7.575 -22.719  0.00  0.00      D     
ATOM   3102  CG2 THR D 197      -0.554  -6.671 -23.490  0.00  0.00      D     
ATOM   3103 HG21 THR D 197      -0.238  -7.660 -23.094  0.00  0.00      D     
ATOM   3104 HG22 THR D 197       0.140  -6.300 -24.273  0.00  0.00      D     
ATOM   3105 HG23 THR D 197      -0.275  -5.996 -22.653  0.00  0.00      D     
ATOM   3106  C   THR D 197      -2.007  -4.026 -23.768  0.00  0.00      D     
ATOM   3107  O   THR D 197      -0.954  -3.465 -23.538  0.00  0.00      D     
ATOM   3108  N   THR D 198      -3.130  -3.666 -23.143  0.00  0.00      D     
ATOM   3109  HN  THR D 198      -4.001  -4.126 -23.298  0.00  0.00      D     
ATOM   3110  CA  THR D 198      -3.235  -2.545 -22.147  0.00  0.00      D     
ATOM   3111  HA  THR D 198      -2.266  -2.070 -22.102  0.00  0.00      D     
ATOM   3112  CB  THR D 198      -4.259  -1.434 -22.445  0.00  0.00      D     
ATOM   3113  HB  THR D 198      -4.457  -0.785 -21.566  0.00  0.00      D     
ATOM   3114  OG1 THR D 198      -5.452  -2.121 -22.764  0.00  0.00      D     
ATOM   3115  HG1 THR D 198      -6.178  -1.494 -22.744  0.00  0.00      D     
ATOM   3116  CG2 THR D 198      -3.867  -0.675 -23.721  0.00  0.00      D     
ATOM   3117 HG21 THR D 198      -2.776  -0.470 -23.676  0.00  0.00      D     
ATOM   3118 HG22 THR D 198      -4.087  -1.198 -24.676  0.00  0.00      D     
ATOM   3119 HG23 THR D 198      -4.450   0.261 -23.856  0.00  0.00      D     
ATOM   3120  C   THR D 198      -3.523  -3.003 -20.725  0.00  0.00      D     
ATOM   3121  O   THR D 198      -4.230  -3.931 -20.438  0.00  0.00      D     
ATOM   3122  N   LEU D 199      -2.787  -2.353 -19.782  0.00  0.00      D     
ATOM   3123  HN  LEU D 199      -2.052  -1.728 -20.034  0.00  0.00      D     
ATOM   3124  CA  LEU D 199      -3.007  -2.673 -18.357  0.00  0.00      D     
ATOM   3125  HA  LEU D 199      -3.925  -3.241 -18.322  0.00  0.00      D     
ATOM   3126  CB  LEU D 199      -1.840  -3.391 -17.637  0.00  0.00      D     
ATOM   3127  HB1 LEU D 199      -0.993  -2.742 -17.329  0.00  0.00      D     
ATOM   3128  HB2 LEU D 199      -2.264  -3.719 -16.664  0.00  0.00      D     
ATOM   3129  CG  LEU D 199      -1.339  -4.636 -18.488  0.00  0.00      D     
ATOM   3130  HG  LEU D 199      -2.243  -4.960 -19.047  0.00  0.00      D     
ATOM   3131  CD1 LEU D 199      -0.322  -4.216 -19.536  0.00  0.00      D     
ATOM   3132 HD11 LEU D 199       0.637  -3.891 -19.078  0.00  0.00      D     
ATOM   3133 HD12 LEU D 199      -0.113  -5.221 -19.961  0.00  0.00      D     
ATOM   3134 HD13 LEU D 199      -0.593  -3.536 -20.372  0.00  0.00      D     
ATOM   3135  CD2 LEU D 199      -0.949  -5.817 -17.668  0.00  0.00      D     
ATOM   3136 HD21 LEU D 199      -1.855  -6.245 -17.187  0.00  0.00      D     
ATOM   3137 HD22 LEU D 199      -0.665  -6.660 -18.334  0.00  0.00      D     
ATOM   3138 HD23 LEU D 199      -0.191  -5.726 -16.861  0.00  0.00      D     
ATOM   3139  C   LEU D 199      -3.293  -1.393 -17.676  0.00  0.00      D     
ATOM   3140  O   LEU D 199      -2.961  -0.241 -18.177  0.00  0.00      D     
ATOM   3141  N   LYS D 200      -3.872  -1.465 -16.427  0.00  0.00      D     
ATOM   3142  HN  LYS D 200      -4.218  -2.321 -16.053  0.00  0.00      D     
ATOM   3143  CA  LYS D 200      -4.283  -0.352 -15.695  0.00  0.00      D     
ATOM   3144  HA  LYS D 200      -3.526   0.417 -15.726  0.00  0.00      D     
ATOM   3145  CB  LYS D 200      -5.614   0.265 -16.228  0.00  0.00      D     
ATOM   3146  HB1 LYS D 200      -5.768   1.294 -15.839  0.00  0.00      D     
ATOM   3147  HB2 LYS D 200      -5.591   0.393 -17.331  0.00  0.00      D     
ATOM   3148  CG  LYS D 200      -6.800  -0.587 -15.873  0.00  0.00      D     
ATOM   3149  HG1 LYS D 200      -6.724  -1.675 -16.087  0.00  0.00      D     
ATOM   3150  HG2 LYS D 200      -6.954  -0.537 -14.774  0.00  0.00      D     
ATOM   3151  CD  LYS D 200      -8.187  -0.214 -16.467  0.00  0.00      D     
ATOM   3152  HD1 LYS D 200      -8.587   0.674 -15.932  0.00  0.00      D     
ATOM   3153  HD2 LYS D 200      -8.007   0.020 -17.538  0.00  0.00      D     
ATOM   3154  CE  LYS D 200      -9.155  -1.382 -16.486  0.00  0.00      D     
ATOM   3155  HE1 LYS D 200     -10.018  -0.916 -17.008  0.00  0.00      D     
ATOM   3156  HE2 LYS D 200      -8.795  -2.292 -17.011  0.00  0.00      D     
ATOM   3157  NZ  LYS D 200      -9.513  -1.712 -15.111  0.00  0.00      D     
ATOM   3158  HZ1 LYS D 200     -10.509  -2.008 -15.144  0.00  0.00      D     
ATOM   3159  HZ2 LYS D 200      -9.004  -2.461 -14.600  0.00  0.00      D     
ATOM   3160  HZ3 LYS D 200      -9.511  -0.834 -14.554  0.00  0.00      D     
ATOM   3161  C   LYS D 200      -4.340  -0.686 -14.220  0.00  0.00      D     
ATOM   3162  O   LYS D 200      -4.448  -1.822 -13.735  0.00  0.00      D     
ATOM   3163  N   GLY D 201      -4.274   0.337 -13.359  0.00  0.00      D     
ATOM   3164  HN  GLY D 201      -4.092   1.180 -13.859  0.00  0.00      D     
ATOM   3165  CA  GLY D 201      -4.215   0.212 -11.872  0.00  0.00      D     
ATOM   3166  HA1 GLY D 201      -4.975  -0.494 -11.573  0.00  0.00      D     
ATOM   3167  HA2 GLY D 201      -4.348   1.179 -11.408  0.00  0.00      D     
ATOM   3168  C   GLY D 201      -2.870  -0.356 -11.435  0.00  0.00      D     
ATOM   3169  O   GLY D 201      -1.815  -0.104 -11.990  0.00  0.00      D     
ATOM   3170  N   VAL D 202      -2.888  -1.292 -10.433  0.00  0.00      D     
ATOM   3171  HN  VAL D 202      -3.773  -1.467 -10.008  0.00  0.00      D     
ATOM   3172  CA  VAL D 202      -1.724  -2.051  -9.955  0.00  0.00      D     
ATOM   3173  HA  VAL D 202      -1.020  -1.292  -9.649  0.00  0.00      D     
ATOM   3174  CB  VAL D 202      -2.089  -2.896  -8.723  0.00  0.00      D     
ATOM   3175  HB  VAL D 202      -1.222  -3.472  -8.335  0.00  0.00      D     
ATOM   3176  CG1 VAL D 202      -2.324  -1.906  -7.624  0.00  0.00      D     
ATOM   3177 HG11 VAL D 202      -1.370  -1.358  -7.471  0.00  0.00      D     
ATOM   3178 HG12 VAL D 202      -3.116  -1.168  -7.877  0.00  0.00      D     
ATOM   3179 HG13 VAL D 202      -2.638  -2.418  -6.690  0.00  0.00      D     
ATOM   3180  CG2 VAL D 202      -3.190  -3.919  -8.858  0.00  0.00      D     
ATOM   3181 HG21 VAL D 202      -2.904  -4.638  -9.655  0.00  0.00      D     
ATOM   3182 HG22 VAL D 202      -3.356  -4.399  -7.870  0.00  0.00      D     
ATOM   3183 HG23 VAL D 202      -4.070  -3.389  -9.280  0.00  0.00      D     
ATOM   3184  C   VAL D 202      -0.832  -2.788 -11.003  0.00  0.00      D     
ATOM   3185  O   VAL D 202       0.384  -2.833 -10.864  0.00  0.00      D     
ATOM   3186  N   GLU D 203      -1.433  -3.271 -12.154  0.00  0.00      D     
ATOM   3187  HN  GLU D 203      -2.426  -3.178 -12.158  0.00  0.00      D     
ATOM   3188  CA  GLU D 203      -0.734  -3.953 -13.281  0.00  0.00      D     
ATOM   3189  HA  GLU D 203       0.006  -4.616 -12.857  0.00  0.00      D     
ATOM   3190  CB  GLU D 203      -1.845  -4.874 -14.016  0.00  0.00      D     
ATOM   3191  HB1 GLU D 203      -2.540  -4.120 -14.443  0.00  0.00      D     
ATOM   3192  HB2 GLU D 203      -1.311  -5.372 -14.853  0.00  0.00      D     
ATOM   3193  CG  GLU D 203      -2.419  -6.043 -13.150  0.00  0.00      D     
ATOM   3194  HG1 GLU D 203      -1.548  -6.524 -12.656  0.00  0.00      D     
ATOM   3195  HG2 GLU D 203      -3.029  -5.592 -12.339  0.00  0.00      D     
ATOM   3196  CD  GLU D 203      -3.119  -7.065 -14.037  0.00  0.00      D     
ATOM   3197  OE1 GLU D 203      -2.676  -7.581 -15.109  0.00  0.00      D     
ATOM   3198  OE2 GLU D 203      -4.341  -7.330 -13.705  0.00  0.00      D     
ATOM   3199  C   GLU D 203      -0.027  -2.949 -14.208  0.00  0.00      D     
ATOM   3200  O   GLU D 203       0.734  -3.215 -15.121  0.00  0.00      D     
ATOM   3201  N   ALA D 204      -0.363  -1.679 -14.011  0.00  0.00      D     
ATOM   3202  HN  ALA D 204      -1.093  -1.327 -13.430  0.00  0.00      D     
ATOM   3203  CA  ALA D 204       0.375  -0.638 -14.649  0.00  0.00      D     
ATOM   3204  HA  ALA D 204       0.883  -0.897 -15.566  0.00  0.00      D     
ATOM   3205  CB  ALA D 204      -0.676   0.430 -15.056  0.00  0.00      D     
ATOM   3206  HB1 ALA D 204      -1.296   0.792 -14.208  0.00  0.00      D     
ATOM   3207  HB2 ALA D 204      -0.191   1.311 -15.528  0.00  0.00      D     
ATOM   3208  HB3 ALA D 204      -1.404  -0.022 -15.762  0.00  0.00      D     
ATOM   3209  C   ALA D 204       1.417   0.006 -13.706  0.00  0.00      D     
ATOM   3210  O   ALA D 204       2.298   0.736 -14.152  0.00  0.00      D     
ATOM   3211  N   VAL D 205       1.399  -0.378 -12.403  0.00  0.00      D     
ATOM   3212  HN  VAL D 205       0.723  -1.032 -12.071  0.00  0.00      D     
ATOM   3213  CA  VAL D 205       2.392   0.112 -11.520  0.00  0.00      D     
ATOM   3214  HA  VAL D 205       2.817   1.041 -11.871  0.00  0.00      D     
ATOM   3215  CB  VAL D 205       1.707   0.517 -10.155  0.00  0.00      D     
ATOM   3216  HB  VAL D 205       0.985  -0.294  -9.919  0.00  0.00      D     
ATOM   3217  CG1 VAL D 205       2.756   0.542  -9.027  0.00  0.00      D     
ATOM   3218 HG11 VAL D 205       2.161   0.583  -8.089  0.00  0.00      D     
ATOM   3219 HG12 VAL D 205       3.484  -0.281  -8.865  0.00  0.00      D     
ATOM   3220 HG13 VAL D 205       3.296   1.502  -9.173  0.00  0.00      D     
ATOM   3221  CG2 VAL D 205       0.960   1.835 -10.271  0.00  0.00      D     
ATOM   3222 HG21 VAL D 205       0.242   1.976  -9.435  0.00  0.00      D     
ATOM   3223 HG22 VAL D 205       1.593   2.735 -10.422  0.00  0.00      D     
ATOM   3224 HG23 VAL D 205       0.343   1.832 -11.196  0.00  0.00      D     
ATOM   3225  C   VAL D 205       3.541  -0.812 -11.401  0.00  0.00      D     
ATOM   3226  O   VAL D 205       4.699  -0.464 -11.595  0.00  0.00      D     
ATOM   3227  N   MET D 206       3.216  -2.119 -11.256  0.00  0.00      D     
ATOM   3228  HN  MET D 206       2.247  -2.353 -11.254  0.00  0.00      D     
ATOM   3229  CA  MET D 206       4.138  -3.193 -10.910  0.00  0.00      D     
ATOM   3230  HA  MET D 206       4.924  -2.757 -10.311  0.00  0.00      D     
ATOM   3231  CB  MET D 206       3.372  -4.209 -10.080  0.00  0.00      D     
ATOM   3232  HB1 MET D 206       2.391  -4.483 -10.524  0.00  0.00      D     
ATOM   3233  HB2 MET D 206       3.840  -5.208  -9.948  0.00  0.00      D     
ATOM   3234  CG  MET D 206       3.000  -3.678  -8.615  0.00  0.00      D     
ATOM   3235  HG1 MET D 206       2.277  -2.835  -8.626  0.00  0.00      D     
ATOM   3236  HG2 MET D 206       2.488  -4.530  -8.120  0.00  0.00      D     
ATOM   3237  SD  MET D 206       4.494  -3.305  -7.651  0.00  0.00      D     
ATOM   3238  CE  MET D 206       3.552  -3.173  -6.133  0.00  0.00      D     
ATOM   3239  HE1 MET D 206       2.742  -2.423  -6.258  0.00  0.00      D     
ATOM   3240  HE2 MET D 206       3.296  -4.233  -5.920  0.00  0.00      D     
ATOM   3241  HE3 MET D 206       4.339  -2.793  -5.447  0.00  0.00      D     
ATOM   3242  C   MET D 206       4.616  -3.930 -12.194  0.00  0.00      D     
ATOM   3243  O   MET D 206       3.935  -4.066 -13.248  0.00  0.00      D     
ATOM   3244  N   TYR D 207       5.899  -4.457 -12.129  0.00  0.00      D     
ATOM   3245  HN  TYR D 207       6.594  -4.190 -11.466  0.00  0.00      D     
ATOM   3246  CA  TYR D 207       6.268  -5.443 -13.102  0.00  0.00      D     
ATOM   3247  HA  TYR D 207       5.414  -5.923 -13.557  0.00  0.00      D     
ATOM   3248  CB  TYR D 207       7.180  -4.804 -14.262  0.00  0.00      D     
ATOM   3249  HB1 TYR D 207       6.637  -4.005 -14.810  0.00  0.00      D     
ATOM   3250  HB2 TYR D 207       7.999  -4.237 -13.769  0.00  0.00      D     
ATOM   3251  CG  TYR D 207       7.665  -5.885 -15.220  0.00  0.00      D     
ATOM   3252  CD1 TYR D 207       6.637  -6.541 -16.020  0.00  0.00      D     
ATOM   3253  HD1 TYR D 207       5.687  -6.031 -15.976  0.00  0.00      D     
ATOM   3254  CE1 TYR D 207       6.965  -7.612 -16.828  0.00  0.00      D     
ATOM   3255  HE1 TYR D 207       6.210  -8.075 -17.447  0.00  0.00      D     
ATOM   3256  CZ  TYR D 207       8.253  -8.112 -16.743  0.00  0.00      D     
ATOM   3257  OH  TYR D 207       8.594  -9.223 -17.550  0.00  0.00      D     
ATOM   3258  HH  TYR D 207       9.407  -9.597 -17.201  0.00  0.00      D     
ATOM   3259  CD2 TYR D 207       8.969  -6.397 -15.213  0.00  0.00      D     
ATOM   3260  HD2 TYR D 207       9.708  -5.929 -14.579  0.00  0.00      D     
ATOM   3261  CE2 TYR D 207       9.274  -7.496 -16.003  0.00  0.00      D     
ATOM   3262  HE2 TYR D 207      10.259  -7.938 -16.026  0.00  0.00      D     
ATOM   3263  C   TYR D 207       7.040  -6.543 -12.367  0.00  0.00      D     
ATOM   3264  O   TYR D 207       7.535  -6.278 -11.256  0.00  0.00      D     
ATOM   3265  N   MET D 208       7.112  -7.710 -12.971  0.00  0.00      D     
ATOM   3266  HN  MET D 208       6.779  -7.924 -13.885  0.00  0.00      D     
ATOM   3267  CA  MET D 208       7.706  -8.881 -12.286  0.00  0.00      D     
ATOM   3268  HA  MET D 208       8.334  -8.515 -11.488  0.00  0.00      D     
ATOM   3269  CB  MET D 208       6.508  -9.733 -11.564  0.00  0.00      D     
ATOM   3270  HB1 MET D 208       5.984  -9.103 -10.814  0.00  0.00      D     
ATOM   3271  HB2 MET D 208       5.884 -10.105 -12.405  0.00  0.00      D     
ATOM   3272  CG  MET D 208       6.972 -11.045 -10.881  0.00  0.00      D     
ATOM   3273  HG1 MET D 208       6.129 -11.558 -10.371  0.00  0.00      D     
ATOM   3274  HG2 MET D 208       7.348 -11.730 -11.671  0.00  0.00      D     
ATOM   3275  SD  MET D 208       8.337 -10.806  -9.611  0.00  0.00      D     
ATOM   3276  CE  MET D 208       7.202 -10.020  -8.444  0.00  0.00      D     
ATOM   3277  HE1 MET D 208       6.395 -10.646  -8.008  0.00  0.00      D     
ATOM   3278  HE2 MET D 208       7.774  -9.775  -7.524  0.00  0.00      D     
ATOM   3279  HE3 MET D 208       6.860  -9.041  -8.841  0.00  0.00      D     
ATOM   3280  C   MET D 208       8.694  -9.718 -13.160  0.00  0.00      D     
ATOM   3281  O   MET D 208       8.326 -10.354 -14.152  0.00  0.00      D     
ATOM   3282  N   GLY D 209       9.966  -9.751 -12.707  0.00  0.00      D     
ATOM   3283  HN  GLY D 209      10.165  -9.286 -11.848  0.00  0.00      D     
ATOM   3284  CA  GLY D 209      10.977 -10.581 -13.293  0.00  0.00      D     
ATOM   3285  HA1 GLY D 209      10.584 -11.245 -14.049  0.00  0.00      D     
ATOM   3286  HA2 GLY D 209      11.414 -11.197 -12.521  0.00  0.00      D     
ATOM   3287  C   GLY D 209      12.092  -9.886 -13.892  0.00  0.00      D     
ATOM   3288  O   GLY D 209      12.946 -10.468 -14.537  0.00  0.00      D     
ATOM   3289  N   THR D 210      12.229  -8.556 -13.763  0.00  0.00      D     
ATOM   3290  HN  THR D 210      11.534  -8.042 -13.266  0.00  0.00      D     
ATOM   3291  CA  THR D 210      13.474  -7.954 -14.048  0.00  0.00      D     
ATOM   3292  HA  THR D 210      14.295  -8.528 -13.644  0.00  0.00      D     
ATOM   3293  CB  THR D 210      13.583  -7.565 -15.544  0.00  0.00      D     
ATOM   3294  HB  THR D 210      13.096  -8.358 -16.151  0.00  0.00      D     
ATOM   3295  OG1 THR D 210      14.874  -7.392 -16.007  0.00  0.00      D     
ATOM   3296  HG1 THR D 210      15.036  -8.147 -16.578  0.00  0.00      D     
ATOM   3297  CG2 THR D 210      12.894  -6.208 -15.868  0.00  0.00      D     
ATOM   3298 HG21 THR D 210      11.808  -6.157 -15.641  0.00  0.00      D     
ATOM   3299 HG22 THR D 210      13.434  -5.406 -15.321  0.00  0.00      D     
ATOM   3300 HG23 THR D 210      12.833  -5.855 -16.920  0.00  0.00      D     
ATOM   3301  C   THR D 210      13.447  -6.739 -13.107  0.00  0.00      D     
ATOM   3302  O   THR D 210      12.352  -6.364 -12.776  0.00  0.00      D     
ATOM   3303  N   LEU D 211      14.578  -6.141 -12.765  0.00  0.00      D     
ATOM   3304  HN  LEU D 211      15.371  -6.729 -12.909  0.00  0.00      D     
ATOM   3305  CA  LEU D 211      14.529  -4.943 -11.897  0.00  0.00      D     
ATOM   3306  HA  LEU D 211      13.530  -4.806 -11.510  0.00  0.00      D     
ATOM   3307  CB  LEU D 211      15.514  -5.047 -10.717  0.00  0.00      D     
ATOM   3308  HB1 LEU D 211      16.541  -5.236 -11.097  0.00  0.00      D     
ATOM   3309  HB2 LEU D 211      15.536  -4.122 -10.102  0.00  0.00      D     
ATOM   3310  CG  LEU D 211      15.385  -6.264  -9.853  0.00  0.00      D     
ATOM   3311  HG  LEU D 211      15.587  -7.188 -10.435  0.00  0.00      D     
ATOM   3312  CD1 LEU D 211      16.214  -6.014  -8.596  0.00  0.00      D     
ATOM   3313 HD11 LEU D 211      16.451  -7.024  -8.200  0.00  0.00      D     
ATOM   3314 HD12 LEU D 211      17.189  -5.564  -8.881  0.00  0.00      D     
ATOM   3315 HD13 LEU D 211      15.673  -5.428  -7.822  0.00  0.00      D     
ATOM   3316  CD2 LEU D 211      13.927  -6.319  -9.352  0.00  0.00      D     
ATOM   3317 HD21 LEU D 211      13.787  -7.142  -8.619  0.00  0.00      D     
ATOM   3318 HD22 LEU D 211      13.576  -5.385  -8.864  0.00  0.00      D     
ATOM   3319 HD23 LEU D 211      13.296  -6.615 -10.218  0.00  0.00      D     
ATOM   3320  C   LEU D 211      14.774  -3.694 -12.551  0.00  0.00      D     
ATOM   3321  O   LEU D 211      14.461  -2.657 -11.923  0.00  0.00      D     
ATOM   3322  N   SER D 212      15.326  -3.699 -13.762  0.00  0.00      D     
ATOM   3323  HN  SER D 212      15.742  -4.512 -14.163  0.00  0.00      D     
ATOM   3324  CA  SER D 212      15.652  -2.564 -14.516  0.00  0.00      D     
ATOM   3325  HA  SER D 212      15.808  -1.741 -13.834  0.00  0.00      D     
ATOM   3326  CB  SER D 212      16.969  -2.706 -15.220  0.00  0.00      D     
ATOM   3327  HB1 SER D 212      17.715  -2.844 -14.408  0.00  0.00      D     
ATOM   3328  HB2 SER D 212      17.019  -3.616 -15.856  0.00  0.00      D     
ATOM   3329  OG  SER D 212      17.375  -1.584 -15.951  0.00  0.00      D     
ATOM   3330  HG1 SER D 212      17.383  -0.912 -15.265  0.00  0.00      D     
ATOM   3331  C   SER D 212      14.510  -2.130 -15.469  0.00  0.00      D     
ATOM   3332  O   SER D 212      14.113  -2.709 -16.465  0.00  0.00      D     
ATOM   3333  N   TYR D 213      14.081  -0.889 -15.152  0.00  0.00      D     
ATOM   3334  HN  TYR D 213      14.383  -0.468 -14.301  0.00  0.00      D     
ATOM   3335  CA  TYR D 213      13.037  -0.209 -15.894  0.00  0.00      D     
ATOM   3336  HA  TYR D 213      12.189  -0.873 -15.965  0.00  0.00      D     
ATOM   3337  CB  TYR D 213      12.694   1.062 -15.082  0.00  0.00      D     
ATOM   3338  HB1 TYR D 213      12.366   0.826 -14.047  0.00  0.00      D     
ATOM   3339  HB2 TYR D 213      13.632   1.658 -15.059  0.00  0.00      D     
ATOM   3340  CG  TYR D 213      11.662   2.002 -15.657  0.00  0.00      D     
ATOM   3341  CD1 TYR D 213      10.382   1.502 -16.058  0.00  0.00      D     
ATOM   3342  HD1 TYR D 213      10.257   0.448 -15.859  0.00  0.00      D     
ATOM   3343  CE1 TYR D 213       9.364   2.392 -16.429  0.00  0.00      D     
ATOM   3344  HE1 TYR D 213       8.404   1.943 -16.638  0.00  0.00      D     
ATOM   3345  CZ  TYR D 213       9.599   3.718 -16.522  0.00  0.00      D     
ATOM   3346  OH  TYR D 213       8.474   4.572 -16.845  0.00  0.00      D     
ATOM   3347  HH  TYR D 213       8.698   5.501 -16.754  0.00  0.00      D     
ATOM   3348  CD2 TYR D 213      11.919   3.345 -15.738  0.00  0.00      D     
ATOM   3349  HD2 TYR D 213      12.780   3.831 -15.306  0.00  0.00      D     
ATOM   3350  CE2 TYR D 213      10.849   4.169 -16.150  0.00  0.00      D     
ATOM   3351  HE2 TYR D 213      11.022   5.235 -16.122  0.00  0.00      D     
ATOM   3352  C   TYR D 213      13.535   0.165 -17.318  0.00  0.00      D     
ATOM   3353  O   TYR D 213      12.805   0.021 -18.317  0.00  0.00      D     
ATOM   3354  N   GLU D 214      14.761   0.582 -17.466  0.00  0.00      D     
ATOM   3355  HN  GLU D 214      15.372   0.810 -16.712  0.00  0.00      D     
ATOM   3356  CA  GLU D 214      15.452   0.726 -18.773  0.00  0.00      D     
ATOM   3357  HA  GLU D 214      14.910   1.423 -19.395  0.00  0.00      D     
ATOM   3358  CB  GLU D 214      16.867   1.151 -18.511  0.00  0.00      D     
ATOM   3359  HB1 GLU D 214      17.482   0.411 -17.955  0.00  0.00      D     
ATOM   3360  HB2 GLU D 214      17.236   1.274 -19.551  0.00  0.00      D     
ATOM   3361  CG  GLU D 214      16.814   2.542 -17.740  0.00  0.00      D     
ATOM   3362  HG1 GLU D 214      16.257   3.145 -18.488  0.00  0.00      D     
ATOM   3363  HG2 GLU D 214      16.276   2.605 -16.769  0.00  0.00      D     
ATOM   3364  CD  GLU D 214      18.163   3.139 -17.464  0.00  0.00      D     
ATOM   3365  OE1 GLU D 214      19.028   2.461 -16.843  0.00  0.00      D     
ATOM   3366  OE2 GLU D 214      18.429   4.293 -17.886  0.00  0.00      D     
ATOM   3367  C   GLU D 214      15.501  -0.583 -19.592  0.00  0.00      D     
ATOM   3368  O   GLU D 214      15.154  -0.565 -20.807  0.00  0.00      D     
ATOM   3369  N   GLN D 215      15.838  -1.738 -18.944  0.00  0.00      D     
ATOM   3370  HN  GLN D 215      16.159  -1.605 -18.010  0.00  0.00      D     
ATOM   3371  CA  GLN D 215      15.693  -3.053 -19.463  0.00  0.00      D     
ATOM   3372  HA  GLN D 215      16.187  -3.041 -20.424  0.00  0.00      D     
ATOM   3373  CB  GLN D 215      16.441  -4.103 -18.587  0.00  0.00      D     
ATOM   3374  HB1 GLN D 215      17.490  -3.795 -18.390  0.00  0.00      D     
ATOM   3375  HB2 GLN D 215      15.888  -4.114 -17.624  0.00  0.00      D     
ATOM   3376  CG  GLN D 215      16.350  -5.573 -19.115  0.00  0.00      D     
ATOM   3377  HG1 GLN D 215      16.982  -6.142 -18.400  0.00  0.00      D     
ATOM   3378  HG2 GLN D 215      15.330  -6.003 -19.214  0.00  0.00      D     
ATOM   3379  CD  GLN D 215      17.054  -5.682 -20.502  0.00  0.00      D     
ATOM   3380  OE1 GLN D 215      18.274  -5.917 -20.636  0.00  0.00      D     
ATOM   3381  NE2 GLN D 215      16.272  -5.627 -21.595  0.00  0.00      D     
ATOM   3382 HE21 GLN D 215      15.281  -5.534 -21.497  0.00  0.00      D     
ATOM   3383 HE22 GLN D 215      16.660  -5.859 -22.487  0.00  0.00      D     
ATOM   3384  C   GLN D 215      14.244  -3.404 -19.895  0.00  0.00      D     
ATOM   3385  O   GLN D 215      14.045  -4.085 -20.885  0.00  0.00      D     
ATOM   3386  N   PHE D 216      13.177  -2.908 -19.212  0.00  0.00      D     
ATOM   3387  HN  PHE D 216      13.345  -2.249 -18.483  0.00  0.00      D     
ATOM   3388  CA  PHE D 216      11.810  -3.365 -19.494  0.00  0.00      D     
ATOM   3389  HA  PHE D 216      11.938  -4.371 -19.866  0.00  0.00      D     
ATOM   3390  CB  PHE D 216      11.010  -3.448 -18.253  0.00  0.00      D     
ATOM   3391  HB1 PHE D 216      11.295  -4.324 -17.631  0.00  0.00      D     
ATOM   3392  HB2 PHE D 216      11.017  -2.523 -17.637  0.00  0.00      D     
ATOM   3393  CG  PHE D 216       9.552  -3.698 -18.539  0.00  0.00      D     
ATOM   3394  CD1 PHE D 216       8.483  -2.938 -18.143  0.00  0.00      D     
ATOM   3395  HD1 PHE D 216       8.675  -2.053 -17.554  0.00  0.00      D     
ATOM   3396  CE1 PHE D 216       7.196  -3.444 -18.307  0.00  0.00      D     
ATOM   3397  HE1 PHE D 216       6.394  -2.813 -17.953  0.00  0.00      D     
ATOM   3398  CZ  PHE D 216       6.987  -4.688 -18.892  0.00  0.00      D     
ATOM   3399  HZ  PHE D 216       6.009  -5.148 -18.904  0.00  0.00      D     
ATOM   3400  CD2 PHE D 216       9.281  -4.927 -19.268  0.00  0.00      D     
ATOM   3401  HD2 PHE D 216      10.022  -5.557 -19.738  0.00  0.00      D     
ATOM   3402  CE2 PHE D 216       7.997  -5.399 -19.489  0.00  0.00      D     
ATOM   3403  HE2 PHE D 216       7.808  -6.280 -20.085  0.00  0.00      D     
ATOM   3404  C   PHE D 216      11.279  -2.418 -20.559  0.00  0.00      D     
ATOM   3405  O   PHE D 216      10.503  -2.885 -21.410  0.00  0.00      D     
ATOM   3406  N   LYS D 217      11.719  -1.121 -20.696  0.00  0.00      D     
ATOM   3407  HN  LYS D 217      12.281  -0.755 -19.959  0.00  0.00      D     
ATOM   3408  CA  LYS D 217      11.567  -0.295 -21.886  0.00  0.00      D     
ATOM   3409  HA  LYS D 217      10.518  -0.243 -22.137  0.00  0.00      D     
ATOM   3410  CB  LYS D 217      12.218   1.064 -21.645  0.00  0.00      D     
ATOM   3411  HB1 LYS D 217      13.169   0.826 -21.121  0.00  0.00      D     
ATOM   3412  HB2 LYS D 217      12.378   1.575 -22.619  0.00  0.00      D     
ATOM   3413  CG  LYS D 217      11.285   1.920 -20.676  0.00  0.00      D     
ATOM   3414  HG1 LYS D 217      10.257   1.973 -21.095  0.00  0.00      D     
ATOM   3415  HG2 LYS D 217      11.295   1.531 -19.636  0.00  0.00      D     
ATOM   3416  CD  LYS D 217      11.761   3.332 -20.750  0.00  0.00      D     
ATOM   3417  HD1 LYS D 217      12.853   3.313 -20.549  0.00  0.00      D     
ATOM   3418  HD2 LYS D 217      11.647   3.802 -21.750  0.00  0.00      D     
ATOM   3419  CE  LYS D 217      11.130   4.279 -19.738  0.00  0.00      D     
ATOM   3420  HE1 LYS D 217      10.066   4.509 -19.961  0.00  0.00      D     
ATOM   3421  HE2 LYS D 217      11.172   3.913 -18.690  0.00  0.00      D     
ATOM   3422  NZ  LYS D 217      11.752   5.517 -19.824  0.00  0.00      D     
ATOM   3423  HZ1 LYS D 217      11.916   5.737 -20.827  0.00  0.00      D     
ATOM   3424  HZ2 LYS D 217      11.094   6.266 -19.528  0.00  0.00      D     
ATOM   3425  HZ3 LYS D 217      12.694   5.630 -19.396  0.00  0.00      D     
ATOM   3426  C   LYS D 217      12.171  -0.924 -23.105  0.00  0.00      D     
ATOM   3427  O   LYS D 217      11.629  -0.882 -24.252  0.00  0.00      D     
ATOM   3428  N   LYS D 218      13.360  -1.547 -22.894  0.00  0.00      D     
ATOM   3429  HN  LYS D 218      13.648  -1.786 -21.969  0.00  0.00      D     
ATOM   3430  CA  LYS D 218      14.122  -2.187 -23.978  0.00  0.00      D     
ATOM   3431  HA  LYS D 218      14.143  -1.475 -24.789  0.00  0.00      D     
ATOM   3432  CB  LYS D 218      15.618  -2.582 -23.500  0.00  0.00      D     
ATOM   3433  HB1 LYS D 218      16.089  -1.596 -23.303  0.00  0.00      D     
ATOM   3434  HB2 LYS D 218      15.483  -3.099 -22.526  0.00  0.00      D     
ATOM   3435  CG  LYS D 218      16.570  -3.317 -24.452  0.00  0.00      D     
ATOM   3436  HG1 LYS D 218      17.538  -3.439 -23.921  0.00  0.00      D     
ATOM   3437  HG2 LYS D 218      16.270  -4.364 -24.672  0.00  0.00      D     
ATOM   3438  CD  LYS D 218      17.015  -2.575 -25.773  0.00  0.00      D     
ATOM   3439  HD1 LYS D 218      17.846  -3.170 -26.208  0.00  0.00      D     
ATOM   3440  HD2 LYS D 218      16.136  -2.467 -26.444  0.00  0.00      D     
ATOM   3441  CE  LYS D 218      17.632  -1.193 -25.574  0.00  0.00      D     
ATOM   3442  HE1 LYS D 218      17.002  -0.445 -25.047  0.00  0.00      D     
ATOM   3443  HE2 LYS D 218      18.535  -1.297 -24.934  0.00  0.00      D     
ATOM   3444  NZ  LYS D 218      18.002  -0.718 -26.927  0.00  0.00      D     
ATOM   3445  HZ1 LYS D 218      18.555   0.159 -26.846  0.00  0.00      D     
ATOM   3446  HZ2 LYS D 218      18.479  -1.397 -27.554  0.00  0.00      D     
ATOM   3447  HZ3 LYS D 218      17.160  -0.339 -27.406  0.00  0.00      D     
ATOM   3448  C   LYS D 218      13.476  -3.470 -24.501  0.00  0.00      D     
ATOM   3449  O   LYS D 218      13.317  -3.739 -25.677  0.00  0.00      D     
ATOM   3450  N   GLY D 219      12.998  -4.303 -23.586  0.00  0.00      D     
ATOM   3451  HN  GLY D 219      13.117  -4.140 -22.610  0.00  0.00      D     
ATOM   3452  CA  GLY D 219      12.199  -5.473 -23.903  0.00  0.00      D     
ATOM   3453  HA1 GLY D 219      12.078  -5.653 -24.961  0.00  0.00      D     
ATOM   3454  HA2 GLY D 219      11.280  -5.305 -23.360  0.00  0.00      D     
ATOM   3455  C   GLY D 219      12.825  -6.644 -23.356  0.00  0.00      D     
ATOM   3456  O   GLY D 219      14.025  -6.801 -23.383  0.00  0.00      D     
ATOM   3457  N   VAL D 220      11.925  -7.593 -22.975  0.00  0.00      D     
ATOM   3458  HN  VAL D 220      10.952  -7.424 -23.111  0.00  0.00      D     
ATOM   3459  CA  VAL D 220      12.237  -8.919 -22.423  0.00  0.00      D     
ATOM   3460  HA  VAL D 220      13.316  -8.935 -22.468  0.00  0.00      D     
ATOM   3461  CB  VAL D 220      11.954  -9.119 -20.877  0.00  0.00      D     
ATOM   3462  HB  VAL D 220      12.166 -10.183 -20.636  0.00  0.00      D     
ATOM   3463  CG1 VAL D 220      12.760  -8.223 -19.984  0.00  0.00      D     
ATOM   3464 HG11 VAL D 220      12.576  -7.149 -20.204  0.00  0.00      D     
ATOM   3465 HG12 VAL D 220      12.530  -8.191 -18.897  0.00  0.00      D     
ATOM   3466 HG13 VAL D 220      13.862  -8.361 -20.011  0.00  0.00      D     
ATOM   3467  CG2 VAL D 220      10.470  -9.005 -20.557  0.00  0.00      D     
ATOM   3468 HG21 VAL D 220      10.236  -9.282 -19.507  0.00  0.00      D     
ATOM   3469 HG22 VAL D 220       9.997  -8.018 -20.745  0.00  0.00      D     
ATOM   3470 HG23 VAL D 220       9.902  -9.702 -21.210  0.00  0.00      D     
ATOM   3471  C   VAL D 220      11.755  -9.942 -23.436  0.00  0.00      D     
ATOM   3472  O   VAL D 220      10.697  -9.870 -24.086  0.00  0.00      D     
ATOM   3473  N   GLN D 221      12.543 -11.071 -23.444  0.00  0.00      D     
ATOM   3474  HN  GLN D 221      13.400 -11.155 -22.941  0.00  0.00      D     
ATOM   3475  CA  GLN D 221      12.227 -12.270 -24.198  0.00  0.00      D     
ATOM   3476  HA  GLN D 221      11.594 -11.951 -25.013  0.00  0.00      D     
ATOM   3477  CB  GLN D 221      13.530 -13.044 -24.691  0.00  0.00      D     
ATOM   3478  HB1 GLN D 221      14.079 -13.242 -23.746  0.00  0.00      D     
ATOM   3479  HB2 GLN D 221      13.297 -13.990 -25.225  0.00  0.00      D     
ATOM   3480  CG  GLN D 221      14.421 -12.238 -25.643  0.00  0.00      D     
ATOM   3481  HG1 GLN D 221      14.713 -11.300 -25.125  0.00  0.00      D     
ATOM   3482  HG2 GLN D 221      15.388 -12.714 -25.912  0.00  0.00      D     
ATOM   3483  CD  GLN D 221      13.780 -11.798 -26.908  0.00  0.00      D     
ATOM   3484  OE1 GLN D 221      13.391 -10.607 -27.163  0.00  0.00      D     
ATOM   3485  NE2 GLN D 221      13.544 -12.735 -27.777  0.00  0.00      D     
ATOM   3486 HE21 GLN D 221      12.969 -12.521 -28.567  0.00  0.00      D     
ATOM   3487 HE22 GLN D 221      14.140 -13.520 -27.943  0.00  0.00      D     
ATOM   3488  C   GLN D 221      11.391 -13.307 -23.415  0.00  0.00      D     
ATOM   3489  O   GLN D 221      11.645 -13.692 -22.309  0.00  0.00      D     
ATOM   3490  N   ILE D 222      10.237 -13.660 -23.980  0.00  0.00      D     
ATOM   3491  HN  ILE D 222       9.949 -13.300 -24.864  0.00  0.00      D     
ATOM   3492  CA  ILE D 222       9.214 -14.538 -23.406  0.00  0.00      D     
ATOM   3493  HA  ILE D 222       9.717 -14.881 -22.515  0.00  0.00      D     
ATOM   3494  CB  ILE D 222       7.919 -13.825 -22.909  0.00  0.00      D     
ATOM   3495  HB  ILE D 222       7.108 -14.582 -22.837  0.00  0.00      D     
ATOM   3496  CG2 ILE D 222       8.301 -13.252 -21.539  0.00  0.00      D     
ATOM   3497 HG21 ILE D 222       9.014 -12.416 -21.701  0.00  0.00      D     
ATOM   3498 HG22 ILE D 222       7.361 -12.988 -21.009  0.00  0.00      D     
ATOM   3499 HG23 ILE D 222       8.859 -14.038 -20.986  0.00  0.00      D     
ATOM   3500  CG1 ILE D 222       7.466 -12.711 -23.746  0.00  0.00      D     
ATOM   3501 HG11 ILE D 222       8.117 -11.825 -23.591  0.00  0.00      D     
ATOM   3502 HG12 ILE D 222       7.516 -13.036 -24.808  0.00  0.00      D     
ATOM   3503  CD  ILE D 222       6.024 -12.345 -23.424  0.00  0.00      D     
ATOM   3504  HD1 ILE D 222       5.571 -11.580 -24.091  0.00  0.00      D     
ATOM   3505  HD2 ILE D 222       5.352 -13.219 -23.282  0.00  0.00      D     
ATOM   3506  HD3 ILE D 222       5.890 -11.941 -22.398  0.00  0.00      D     
ATOM   3507  C   ILE D 222       8.875 -15.646 -24.348  0.00  0.00      D     
ATOM   3508  O   ILE D 222       8.229 -15.281 -25.336  0.00  0.00      D     
ATOM   3509  N   PRO D 223       9.089 -16.956 -24.138  0.00  0.00      D     
ATOM   3510  CD  PRO D 223       9.754 -17.508 -22.898  0.00  0.00      D     
ATOM   3511  HD1 PRO D 223       9.196 -17.327 -21.955  0.00  0.00      D     
ATOM   3512  HD2 PRO D 223      10.759 -17.037 -22.965  0.00  0.00      D     
ATOM   3513  CA  PRO D 223       8.413 -18.090 -24.895  0.00  0.00      D     
ATOM   3514  HA  PRO D 223       8.891 -18.190 -25.859  0.00  0.00      D     
ATOM   3515  CB  PRO D 223       8.703 -19.391 -24.103  0.00  0.00      D     
ATOM   3516  HB1 PRO D 223       8.731 -20.262 -24.791  0.00  0.00      D     
ATOM   3517  HB2 PRO D 223       7.809 -19.533 -23.459  0.00  0.00      D     
ATOM   3518  CG  PRO D 223       9.822 -19.026 -23.100  0.00  0.00      D     
ATOM   3519  HG1 PRO D 223      10.798 -19.325 -23.538  0.00  0.00      D     
ATOM   3520  HG2 PRO D 223       9.777 -19.778 -22.284  0.00  0.00      D     
ATOM   3521  C   PRO D 223       6.985 -17.903 -25.265  0.00  0.00      D     
ATOM   3522  O   PRO D 223       6.208 -17.616 -24.403  0.00  0.00      D     
ATOM   3523  CB  CYS D 224       5.686 -17.010 -28.362  0.00  0.00      D     
ATOM   3524  HB1 CYS D 224       5.910 -16.044 -27.861  0.00  0.00      D     
ATOM   3525  HB2 CYS D 224       6.598 -17.158 -28.979  0.00  0.00      D     
ATOM   3526  SG  CYS D 224       4.359 -16.500 -29.473  0.00  0.00      D     
ATOM   3527  N   CYS D 224       6.667 -18.051 -26.540  0.00  0.00      D     
ATOM   3528  HN  CYS D 224       7.434 -18.265 -27.138  0.00  0.00      D     
ATOM   3529  CA  CYS D 224       5.446 -18.069 -27.276  0.00  0.00      D     
ATOM   3530  HA  CYS D 224       4.635 -17.683 -26.676  0.00  0.00      D     
ATOM   3531  C   CYS D 224       5.258 -19.422 -27.860  0.00  0.00      D     
ATOM   3532  O   CYS D 224       6.097 -20.306 -27.877  0.00  0.00      D     
ATOM   3533  N   THR D 225       4.010 -19.708 -28.402  0.00  0.00      D     
ATOM   3534  HN  THR D 225       3.282 -19.035 -28.512  0.00  0.00      D     
ATOM   3535  CA  THR D 225       3.489 -21.055 -28.582  0.00  0.00      D     
ATOM   3536  HA  THR D 225       3.972 -21.705 -27.868  0.00  0.00      D     
ATOM   3537  CB  THR D 225       2.003 -21.071 -28.543  0.00  0.00      D     
ATOM   3538  HB  THR D 225       1.611 -22.007 -28.995  0.00  0.00      D     
ATOM   3539  OG1 THR D 225       1.433 -19.967 -29.291  0.00  0.00      D     
ATOM   3540  HG1 THR D 225       0.832 -20.393 -29.907  0.00  0.00      D     
ATOM   3541  CG2 THR D 225       1.419 -20.836 -27.148  0.00  0.00      D     
ATOM   3542 HG21 THR D 225       1.720 -21.705 -26.525  0.00  0.00      D     
ATOM   3543 HG22 THR D 225       1.814 -19.900 -26.700  0.00  0.00      D     
ATOM   3544 HG23 THR D 225       0.314 -20.833 -27.265  0.00  0.00      D     
ATOM   3545  C   THR D 225       4.042 -21.531 -29.926  0.00  0.00      D     
ATOM   3546  O   THR D 225       3.837 -22.647 -30.333  0.00  0.00      D     
ATOM   3547  CB  CYS D 226       5.852 -19.487 -32.680  0.00  0.00      D     
ATOM   3548  HB1 CYS D 226       6.574 -18.916 -32.058  0.00  0.00      D     
ATOM   3549  HB2 CYS D 226       6.480 -19.740 -33.561  0.00  0.00      D     
ATOM   3550  SG  CYS D 226       4.409 -18.371 -33.161  0.00  0.00      D     
ATOM   3551  N   CYS D 226       4.750 -20.688 -30.790  0.00  0.00      D     
ATOM   3552  HN  CYS D 226       4.791 -19.778 -30.387  0.00  0.00      D     
ATOM   3553  CA  CYS D 226       5.483 -20.917 -32.018  0.00  0.00      D     
ATOM   3554  HA  CYS D 226       4.803 -21.397 -32.707  0.00  0.00      D     
ATOM   3555  C   CYS D 226       6.660 -21.757 -31.816  0.00  0.00      D     
ATOM   3556  O   CYS D 226       7.304 -22.304 -32.672  0.00  0.00      D     
ATOM   3557  N   GLY D 227       7.191 -21.778 -30.587  0.00  0.00      D     
ATOM   3558  HN  GLY D 227       6.758 -21.206 -29.896  0.00  0.00      D     
ATOM   3559  CA  GLY D 227       8.495 -22.481 -30.210  0.00  0.00      D     
ATOM   3560  HA1 GLY D 227       8.750 -23.166 -31.005  0.00  0.00      D     
ATOM   3561  HA2 GLY D 227       8.372 -22.937 -29.239  0.00  0.00      D     
ATOM   3562  C   GLY D 227       9.707 -21.553 -30.148  0.00  0.00      D     
ATOM   3563  O   GLY D 227      10.863 -21.896 -29.872  0.00  0.00      D     
ATOM   3564  N   LYS D 228       9.544 -20.257 -30.448  0.00  0.00      D     
ATOM   3565  HN  LYS D 228       8.673 -19.914 -30.789  0.00  0.00      D     
ATOM   3566  CA  LYS D 228      10.537 -19.167 -30.163  0.00  0.00      D     
ATOM   3567  HA  LYS D 228      11.488 -19.564 -29.839  0.00  0.00      D     
ATOM   3568  CB  LYS D 228      10.804 -18.295 -31.474  0.00  0.00      D     
ATOM   3569  HB1 LYS D 228       9.875 -17.705 -31.628  0.00  0.00      D     
ATOM   3570  HB2 LYS D 228      11.588 -17.516 -31.360  0.00  0.00      D     
ATOM   3571  CG  LYS D 228      10.983 -19.078 -32.725  0.00  0.00      D     
ATOM   3572  HG1 LYS D 228      10.009 -19.584 -32.898  0.00  0.00      D     
ATOM   3573  HG2 LYS D 228      11.201 -18.431 -33.602  0.00  0.00      D     
ATOM   3574  CD  LYS D 228      12.062 -20.186 -32.800  0.00  0.00      D     
ATOM   3575  HD1 LYS D 228      13.075 -19.749 -32.936  0.00  0.00      D     
ATOM   3576  HD2 LYS D 228      12.023 -20.720 -31.827  0.00  0.00      D     
ATOM   3577  CE  LYS D 228      11.780 -21.195 -33.857  0.00  0.00      D     
ATOM   3578  HE1 LYS D 228      11.116 -22.013 -33.507  0.00  0.00      D     
ATOM   3579  HE2 LYS D 228      11.377 -20.823 -34.823  0.00  0.00      D     
ATOM   3580  NZ  LYS D 228      13.032 -21.994 -34.180  0.00  0.00      D     
ATOM   3581  HZ1 LYS D 228      12.960 -22.603 -35.020  0.00  0.00      D     
ATOM   3582  HZ2 LYS D 228      13.759 -21.257 -34.282  0.00  0.00      D     
ATOM   3583  HZ3 LYS D 228      13.180 -22.630 -33.371  0.00  0.00      D     
ATOM   3584  C   LYS D 228       9.935 -18.266 -29.080  0.00  0.00      D     
ATOM   3585  O   LYS D 228       8.894 -18.438 -28.523  0.00  0.00      D     
ATOM   3586  N   GLN D 229      10.876 -17.347 -28.645  0.00  0.00      D     
ATOM   3587  HN  GLN D 229      11.769 -17.301 -29.084  0.00  0.00      D     
ATOM   3588  CA  GLN D 229      10.598 -16.325 -27.721  0.00  0.00      D     
ATOM   3589  HA  GLN D 229       9.818 -16.722 -27.088  0.00  0.00      D     
ATOM   3590  CB  GLN D 229      11.829 -15.911 -26.791  0.00  0.00      D     
ATOM   3591  HB1 GLN D 229      12.470 -15.393 -27.536  0.00  0.00      D     
ATOM   3592  HB2 GLN D 229      11.600 -15.132 -26.033  0.00  0.00      D     
ATOM   3593  CG  GLN D 229      12.644 -17.060 -26.201  0.00  0.00      D     
ATOM   3594  HG1 GLN D 229      12.137 -17.295 -25.241  0.00  0.00      D     
ATOM   3595  HG2 GLN D 229      12.683 -17.967 -26.841  0.00  0.00      D     
ATOM   3596  CD  GLN D 229      14.119 -16.696 -25.797  0.00  0.00      D     
ATOM   3597  OE1 GLN D 229      14.485 -16.783 -24.637  0.00  0.00      D     
ATOM   3598  NE2 GLN D 229      14.968 -16.377 -26.819  0.00  0.00      D     
ATOM   3599 HE21 GLN D 229      15.758 -15.805 -26.597  0.00  0.00      D     
ATOM   3600 HE22 GLN D 229      14.650 -16.767 -27.683  0.00  0.00      D     
ATOM   3601  C   GLN D 229      10.096 -15.154 -28.530  0.00  0.00      D     
ATOM   3602  O   GLN D 229      10.598 -14.825 -29.591  0.00  0.00      D     
ATOM   3603  N   ALA D 230       9.082 -14.558 -27.948  0.00  0.00      D     
ATOM   3604  HN  ALA D 230       8.496 -14.836 -27.190  0.00  0.00      D     
ATOM   3605  CA  ALA D 230       8.542 -13.294 -28.290  0.00  0.00      D     
ATOM   3606  HA  ALA D 230       8.879 -12.992 -29.270  0.00  0.00      D     
ATOM   3607  CB  ALA D 230       7.047 -13.231 -28.325  0.00  0.00      D     
ATOM   3608  HB1 ALA D 230       6.647 -13.841 -29.164  0.00  0.00      D     
ATOM   3609  HB2 ALA D 230       6.612 -13.590 -27.368  0.00  0.00      D     
ATOM   3610  HB3 ALA D 230       6.543 -12.316 -28.704  0.00  0.00      D     
ATOM   3611  C   ALA D 230       9.048 -12.137 -27.461  0.00  0.00      D     
ATOM   3612  O   ALA D 230       9.303 -12.370 -26.305  0.00  0.00      D     
ATOM   3613  N   THR D 231       9.055 -10.905 -27.928  0.00  0.00      D     
ATOM   3614  HN  THR D 231       8.712 -10.664 -28.833  0.00  0.00      D     
ATOM   3615  CA  THR D 231       9.678  -9.756 -27.274  0.00  0.00      D     
ATOM   3616  HA  THR D 231      10.249 -10.054 -26.407  0.00  0.00      D     
ATOM   3617  CB  THR D 231      10.560  -8.899 -28.172  0.00  0.00      D     
ATOM   3618  HB  THR D 231       9.930  -8.500 -28.995  0.00  0.00      D     
ATOM   3619  OG1 THR D 231      11.413  -9.757 -28.880  0.00  0.00      D     
ATOM   3620  HG1 THR D 231      11.913 -10.212 -28.198  0.00  0.00      D     
ATOM   3621  CG2 THR D 231      11.466  -7.807 -27.502  0.00  0.00      D     
ATOM   3622 HG21 THR D 231      10.910  -6.908 -27.160  0.00  0.00      D     
ATOM   3623 HG22 THR D 231      12.059  -8.275 -26.688  0.00  0.00      D     
ATOM   3624 HG23 THR D 231      12.152  -7.409 -28.280  0.00  0.00      D     
ATOM   3625  C   THR D 231       8.593  -8.896 -26.671  0.00  0.00      D     
ATOM   3626  O   THR D 231       7.771  -8.378 -27.424  0.00  0.00      D     
ATOM   3627  N   LYS D 232       8.530  -8.730 -25.338  0.00  0.00      D     
ATOM   3628  HN  LYS D 232       9.270  -9.101 -24.783  0.00  0.00      D     
ATOM   3629  CA  LYS D 232       7.563  -7.934 -24.585  0.00  0.00      D     
ATOM   3630  HA  LYS D 232       6.727  -7.783 -25.253  0.00  0.00      D     
ATOM   3631  CB  LYS D 232       7.093  -8.712 -23.346  0.00  0.00      D     
ATOM   3632  HB1 LYS D 232       6.393  -9.486 -23.727  0.00  0.00      D     
ATOM   3633  HB2 LYS D 232       7.823  -9.414 -22.889  0.00  0.00      D     
ATOM   3634  CG  LYS D 232       6.284  -8.078 -22.299  0.00  0.00      D     
ATOM   3635  HG1 LYS D 232       6.938  -7.378 -21.736  0.00  0.00      D     
ATOM   3636  HG2 LYS D 232       5.346  -7.716 -22.770  0.00  0.00      D     
ATOM   3637  CD  LYS D 232       5.750  -9.061 -21.340  0.00  0.00      D     
ATOM   3638  HD1 LYS D 232       5.022  -8.520 -20.699  0.00  0.00      D     
ATOM   3639  HD2 LYS D 232       5.166  -9.838 -21.879  0.00  0.00      D     
ATOM   3640  CE  LYS D 232       6.862  -9.676 -20.445  0.00  0.00      D     
ATOM   3641  HE1 LYS D 232       7.507 -10.318 -21.083  0.00  0.00      D     
ATOM   3642  HE2 LYS D 232       7.423  -8.876 -19.916  0.00  0.00      D     
ATOM   3643  NZ  LYS D 232       6.284 -10.493 -19.363  0.00  0.00      D     
ATOM   3644  HZ1 LYS D 232       5.593 -11.080 -19.872  0.00  0.00      D     
ATOM   3645  HZ2 LYS D 232       6.985 -11.079 -18.865  0.00  0.00      D     
ATOM   3646  HZ3 LYS D 232       5.657  -9.931 -18.752  0.00  0.00      D     
ATOM   3647  C   LYS D 232       8.128  -6.615 -24.127  0.00  0.00      D     
ATOM   3648  O   LYS D 232       9.135  -6.651 -23.414  0.00  0.00      D     
ATOM   3649  N   TYR D 233       7.698  -5.406 -24.658  0.00  0.00      D     
ATOM   3650  HN  TYR D 233       6.923  -5.462 -25.283  0.00  0.00      D     
ATOM   3651  CA  TYR D 233       8.410  -4.132 -24.397  0.00  0.00      D     
ATOM   3652  HA  TYR D 233       8.943  -4.320 -23.476  0.00  0.00      D     
ATOM   3653  CB  TYR D 233       9.532  -3.777 -25.396  0.00  0.00      D     
ATOM   3654  HB1 TYR D 233      10.213  -3.044 -24.911  0.00  0.00      D     
ATOM   3655  HB2 TYR D 233      10.010  -4.772 -25.519  0.00  0.00      D     
ATOM   3656  CG  TYR D 233       9.121  -3.113 -26.733  0.00  0.00      D     
ATOM   3657  CD1 TYR D 233       9.281  -1.730 -26.932  0.00  0.00      D     
ATOM   3658  HD1 TYR D 233       9.798  -1.087 -26.235  0.00  0.00      D     
ATOM   3659  CE1 TYR D 233       9.059  -1.215 -28.194  0.00  0.00      D     
ATOM   3660  HE1 TYR D 233       9.287  -0.168 -28.326  0.00  0.00      D     
ATOM   3661  CZ  TYR D 233       8.592  -1.995 -29.274  0.00  0.00      D     
ATOM   3662  OH  TYR D 233       8.424  -1.380 -30.552  0.00  0.00      D     
ATOM   3663  HH  TYR D 233       8.427  -2.040 -31.249  0.00  0.00      D     
ATOM   3664  CD2 TYR D 233       8.650  -3.947 -27.737  0.00  0.00      D     
ATOM   3665  HD2 TYR D 233       8.452  -4.993 -27.557  0.00  0.00      D     
ATOM   3666  CE2 TYR D 233       8.366  -3.332 -28.990  0.00  0.00      D     
ATOM   3667  HE2 TYR D 233       8.116  -3.969 -29.825  0.00  0.00      D     
ATOM   3668  C   TYR D 233       7.491  -2.973 -24.180  0.00  0.00      D     
ATOM   3669  O   TYR D 233       6.470  -2.773 -24.811  0.00  0.00      D     
ATOM   3670  N   LEU D 234       7.863  -2.114 -23.209  0.00  0.00      D     
ATOM   3671  HN  LEU D 234       8.699  -2.263 -22.686  0.00  0.00      D     
ATOM   3672  CA  LEU D 234       7.033  -1.078 -22.643  0.00  0.00      D     
ATOM   3673  HA  LEU D 234       5.981  -1.320 -22.671  0.00  0.00      D     
ATOM   3674  CB  LEU D 234       7.545  -0.782 -21.225  0.00  0.00      D     
ATOM   3675  HB1 LEU D 234       7.426  -1.725 -20.649  0.00  0.00      D     
ATOM   3676  HB2 LEU D 234       8.592  -0.425 -21.331  0.00  0.00      D     
ATOM   3677  CG  LEU D 234       6.886   0.389 -20.427  0.00  0.00      D     
ATOM   3678  HG  LEU D 234       6.937   1.335 -21.008  0.00  0.00      D     
ATOM   3679  CD1 LEU D 234       5.434   0.073 -20.009  0.00  0.00      D     
ATOM   3680 HD11 LEU D 234       5.359  -0.883 -19.449  0.00  0.00      D     
ATOM   3681 HD12 LEU D 234       4.928   0.911 -19.483  0.00  0.00      D     
ATOM   3682 HD13 LEU D 234       4.906  -0.078 -20.975  0.00  0.00      D     
ATOM   3683  CD2 LEU D 234       7.644   0.742 -19.187  0.00  0.00      D     
ATOM   3684 HD21 LEU D 234       7.242   1.678 -18.745  0.00  0.00      D     
ATOM   3685 HD22 LEU D 234       7.551  -0.025 -18.389  0.00  0.00      D     
ATOM   3686 HD23 LEU D 234       8.696   0.970 -19.464  0.00  0.00      D     
ATOM   3687  C   LEU D 234       6.968   0.188 -23.417  0.00  0.00      D     
ATOM   3688  O   LEU D 234       7.908   0.984 -23.385  0.00  0.00      D     
ATOM   3689  N   VAL D 235       5.827   0.342 -24.204  0.00  0.00      D     
ATOM   3690  HN  VAL D 235       5.107  -0.348 -24.202  0.00  0.00      D     
ATOM   3691  CA  VAL D 235       5.734   1.404 -25.221  0.00  0.00      D     
ATOM   3692  HA  VAL D 235       6.696   1.816 -25.487  0.00  0.00      D     
ATOM   3693  CB  VAL D 235       5.080   0.923 -26.580  0.00  0.00      D     
ATOM   3694  HB  VAL D 235       4.907   1.844 -27.177  0.00  0.00      D     
ATOM   3695  CG1 VAL D 235       6.028   0.026 -27.419  0.00  0.00      D     
ATOM   3696 HG11 VAL D 235       6.340  -0.868 -26.838  0.00  0.00      D     
ATOM   3697 HG12 VAL D 235       5.512  -0.326 -28.337  0.00  0.00      D     
ATOM   3698 HG13 VAL D 235       6.891   0.659 -27.719  0.00  0.00      D     
ATOM   3699  CG2 VAL D 235       3.729   0.149 -26.391  0.00  0.00      D     
ATOM   3700 HG21 VAL D 235       3.043   0.868 -25.896  0.00  0.00      D     
ATOM   3701 HG22 VAL D 235       3.286  -0.178 -27.356  0.00  0.00      D     
ATOM   3702 HG23 VAL D 235       3.814  -0.713 -25.694  0.00  0.00      D     
ATOM   3703  C   VAL D 235       5.060   2.564 -24.710  0.00  0.00      D     
ATOM   3704  O   VAL D 235       5.178   3.682 -25.290  0.00  0.00      D     
ATOM   3705  N   GLN D 236       4.280   2.457 -23.593  0.00  0.00      D     
ATOM   3706  HN  GLN D 236       4.058   1.547 -23.250  0.00  0.00      D     
ATOM   3707  CA  GLN D 236       3.703   3.553 -22.896  0.00  0.00      D     
ATOM   3708  HA  GLN D 236       4.364   4.393 -23.053  0.00  0.00      D     
ATOM   3709  CB  GLN D 236       2.323   3.951 -23.528  0.00  0.00      D     
ATOM   3710  HB1 GLN D 236       2.531   4.405 -24.521  0.00  0.00      D     
ATOM   3711  HB2 GLN D 236       1.602   3.112 -23.629  0.00  0.00      D     
ATOM   3712  CG  GLN D 236       1.564   5.065 -22.731  0.00  0.00      D     
ATOM   3713  HG1 GLN D 236       1.141   4.636 -21.798  0.00  0.00      D     
ATOM   3714  HG2 GLN D 236       2.246   5.845 -22.330  0.00  0.00      D     
ATOM   3715  CD  GLN D 236       0.538   5.653 -23.645  0.00  0.00      D     
ATOM   3716  OE1 GLN D 236      -0.611   5.214 -23.665  0.00  0.00      D     
ATOM   3717  NE2 GLN D 236       0.764   6.613 -24.529  0.00  0.00      D     
ATOM   3718 HE21 GLN D 236       0.019   6.996 -25.075  0.00  0.00      D     
ATOM   3719 HE22 GLN D 236       1.684   7.005 -24.552  0.00  0.00      D     
ATOM   3720  C   GLN D 236       3.591   3.170 -21.409  0.00  0.00      D     
ATOM   3721  O   GLN D 236       3.060   2.099 -21.071  0.00  0.00      D     
ATOM   3722  N   GLN D 237       3.964   4.096 -20.514  0.00  0.00      D     
ATOM   3723  HN  GLN D 237       4.207   4.955 -20.958  0.00  0.00      D     
ATOM   3724  CA  GLN D 237       3.835   4.028 -19.062  0.00  0.00      D     
ATOM   3725  HA  GLN D 237       3.149   3.214 -18.878  0.00  0.00      D     
ATOM   3726  CB  GLN D 237       5.242   3.822 -18.302  0.00  0.00      D     
ATOM   3727  HB1 GLN D 237       5.793   2.984 -18.780  0.00  0.00      D     
ATOM   3728  HB2 GLN D 237       5.785   4.761 -18.541  0.00  0.00      D     
ATOM   3729  CG  GLN D 237       5.123   3.606 -16.762  0.00  0.00      D     
ATOM   3730  HG1 GLN D 237       6.069   3.310 -16.259  0.00  0.00      D     
ATOM   3731  HG2 GLN D 237       4.884   4.615 -16.361  0.00  0.00      D     
ATOM   3732  CD  GLN D 237       4.059   2.531 -16.522  0.00  0.00      D     
ATOM   3733  OE1 GLN D 237       3.994   1.443 -17.083  0.00  0.00      D     
ATOM   3734  NE2 GLN D 237       3.171   2.826 -15.579  0.00  0.00      D     
ATOM   3735 HE21 GLN D 237       2.626   2.068 -15.221  0.00  0.00      D     
ATOM   3736 HE22 GLN D 237       3.306   3.692 -15.098  0.00  0.00      D     
ATOM   3737  C   GLN D 237       3.236   5.341 -18.597  0.00  0.00      D     
ATOM   3738  O   GLN D 237       3.841   6.434 -18.623  0.00  0.00      D     
ATOM   3739  N   GLU D 238       2.031   5.356 -18.112  0.00  0.00      D     
ATOM   3740  HN  GLU D 238       1.589   4.503 -17.845  0.00  0.00      D     
ATOM   3741  CA  GLU D 238       1.453   6.486 -17.534  0.00  0.00      D     
ATOM   3742  HA  GLU D 238       2.106   7.340 -17.432  0.00  0.00      D     
ATOM   3743  CB  GLU D 238       0.066   6.774 -18.087  0.00  0.00      D     
ATOM   3744  HB1 GLU D 238      -0.610   5.902 -17.960  0.00  0.00      D     
ATOM   3745  HB2 GLU D 238      -0.308   7.723 -17.646  0.00  0.00      D     
ATOM   3746  CG  GLU D 238       0.035   6.955 -19.659  0.00  0.00      D     
ATOM   3747  HG1 GLU D 238       0.803   7.682 -19.997  0.00  0.00      D     
ATOM   3748  HG2 GLU D 238       0.206   5.950 -20.101  0.00  0.00      D     
ATOM   3749  CD  GLU D 238      -1.321   7.413 -20.053  0.00  0.00      D     
ATOM   3750  OE1 GLU D 238      -2.133   6.550 -20.498  0.00  0.00      D     
ATOM   3751  OE2 GLU D 238      -1.656   8.658 -19.784  0.00  0.00      D     
ATOM   3752  C   GLU D 238       1.187   6.266 -16.063  0.00  0.00      D     
ATOM   3753  O   GLU D 238       0.554   5.255 -15.838  0.00  0.00      D     
ATOM   3754  N   SER D 239       1.672   7.112 -15.087  0.00  0.00      D     
ATOM   3755  HN  SER D 239       2.158   7.957 -15.294  0.00  0.00      D     
ATOM   3756  CA  SER D 239       1.524   6.863 -13.667  0.00  0.00      D     
ATOM   3757  HA  SER D 239       0.565   7.260 -13.370  0.00  0.00      D     
ATOM   3758  CB  SER D 239       1.933   5.374 -13.220  0.00  0.00      D     
ATOM   3759  HB1 SER D 239       1.964   5.313 -12.111  0.00  0.00      D     
ATOM   3760  HB2 SER D 239       1.213   4.574 -13.497  0.00  0.00      D     
ATOM   3761  OG  SER D 239       3.191   4.945 -13.691  0.00  0.00      D     
ATOM   3762  HG1 SER D 239       3.611   4.707 -12.861  0.00  0.00      D     
ATOM   3763  C   SER D 239       2.576   7.701 -12.996  0.00  0.00      D     
ATOM   3764  O   SER D 239       3.487   8.219 -13.612  0.00  0.00      D     
ATOM   3765  N   PRO D 240       2.497   7.900 -11.668  0.00  0.00      D     
ATOM   3766  CD  PRO D 240       1.154   7.856 -11.067  0.00  0.00      D     
ATOM   3767  HD1 PRO D 240       0.936   6.782 -10.886  0.00  0.00      D     
ATOM   3768  HD2 PRO D 240       0.313   8.397 -11.550  0.00  0.00      D     
ATOM   3769  CA  PRO D 240       3.460   8.753 -10.910  0.00  0.00      D     
ATOM   3770  HA  PRO D 240       3.907   9.476 -11.575  0.00  0.00      D     
ATOM   3771  CB  PRO D 240       2.536   9.413  -9.927  0.00  0.00      D     
ATOM   3772  HB1 PRO D 240       2.109  10.353 -10.336  0.00  0.00      D     
ATOM   3773  HB2 PRO D 240       2.977   9.688  -8.945  0.00  0.00      D     
ATOM   3774  CG  PRO D 240       1.305   8.583  -9.740  0.00  0.00      D     
ATOM   3775  HG1 PRO D 240       0.379   9.147  -9.499  0.00  0.00      D     
ATOM   3776  HG2 PRO D 240       1.502   7.892  -8.892  0.00  0.00      D     
ATOM   3777  C   PRO D 240       4.509   7.954 -10.106  0.00  0.00      D     
ATOM   3778  O   PRO D 240       5.529   8.461  -9.741  0.00  0.00      D     
ATOM   3779  N   PHE D 241       4.159   6.650  -9.948  0.00  0.00      D     
ATOM   3780  HN  PHE D 241       3.293   6.411 -10.382  0.00  0.00      D     
ATOM   3781  CA  PHE D 241       5.042   5.669  -9.414  0.00  0.00      D     
ATOM   3782  HA  PHE D 241       6.017   6.070  -9.179  0.00  0.00      D     
ATOM   3783  CB  PHE D 241       4.356   5.060  -8.113  0.00  0.00      D     
ATOM   3784  HB1 PHE D 241       3.426   4.514  -8.377  0.00  0.00      D     
ATOM   3785  HB2 PHE D 241       5.195   4.473  -7.682  0.00  0.00      D     
ATOM   3786  CG  PHE D 241       4.184   6.188  -7.111  0.00  0.00      D     
ATOM   3787  CD1 PHE D 241       5.161   7.028  -6.541  0.00  0.00      D     
ATOM   3788  HD1 PHE D 241       6.222   6.905  -6.699  0.00  0.00      D     
ATOM   3789  CE1 PHE D 241       4.831   8.140  -5.783  0.00  0.00      D     
ATOM   3790  HE1 PHE D 241       5.625   8.777  -5.423  0.00  0.00      D     
ATOM   3791  CZ  PHE D 241       3.482   8.326  -5.390  0.00  0.00      D     
ATOM   3792  HZ  PHE D 241       3.291   8.983  -4.555  0.00  0.00      D     
ATOM   3793  CD2 PHE D 241       2.847   6.486  -6.809  0.00  0.00      D     
ATOM   3794  HD2 PHE D 241       2.033   5.861  -7.146  0.00  0.00      D     
ATOM   3795  CE2 PHE D 241       2.489   7.547  -5.956  0.00  0.00      D     
ATOM   3796  HE2 PHE D 241       1.429   7.659  -5.783  0.00  0.00      D     
ATOM   3797  C   PHE D 241       5.166   4.561 -10.357  0.00  0.00      D     
ATOM   3798  O   PHE D 241       4.350   4.261 -11.252  0.00  0.00      D     
ATOM   3799  N   VAL D 242       6.248   3.802 -10.203  0.00  0.00      D     
ATOM   3800  HN  VAL D 242       6.923   3.990  -9.494  0.00  0.00      D     
ATOM   3801  CA  VAL D 242       6.583   2.633 -10.963  0.00  0.00      D     
ATOM   3802  HA  VAL D 242       5.690   2.082 -11.219  0.00  0.00      D     
ATOM   3803  CB  VAL D 242       7.415   2.991 -12.254  0.00  0.00      D     
ATOM   3804  HB  VAL D 242       8.164   3.765 -11.981  0.00  0.00      D     
ATOM   3805  CG1 VAL D 242       8.263   1.796 -12.830  0.00  0.00      D     
ATOM   3806 HG11 VAL D 242       8.909   2.163 -13.656  0.00  0.00      D     
ATOM   3807 HG12 VAL D 242       9.043   1.458 -12.115  0.00  0.00      D     
ATOM   3808 HG13 VAL D 242       7.601   0.960 -13.142  0.00  0.00      D     
ATOM   3809  CG2 VAL D 242       6.433   3.354 -13.437  0.00  0.00      D     
ATOM   3810 HG21 VAL D 242       7.012   3.382 -14.384  0.00  0.00      D     
ATOM   3811 HG22 VAL D 242       5.711   2.509 -13.441  0.00  0.00      D     
ATOM   3812 HG23 VAL D 242       5.860   4.303 -13.358  0.00  0.00      D     
ATOM   3813  C   VAL D 242       7.340   1.677 -10.018  0.00  0.00      D     
ATOM   3814  O   VAL D 242       8.002   2.094  -9.067  0.00  0.00      D     
ATOM   3815  N   MET D 243       7.152   0.386 -10.097  0.00  0.00      D     
ATOM   3816  HN  MET D 243       6.506  -0.050 -10.719  0.00  0.00      D     
ATOM   3817  CA  MET D 243       7.980  -0.487  -9.306  0.00  0.00      D     
ATOM   3818  HA  MET D 243       8.981  -0.098  -9.186  0.00  0.00      D     
ATOM   3819  CB  MET D 243       7.412  -0.588  -7.848  0.00  0.00      D     
ATOM   3820  HB1 MET D 243       7.566   0.378  -7.321  0.00  0.00      D     
ATOM   3821  HB2 MET D 243       6.317  -0.767  -7.888  0.00  0.00      D     
ATOM   3822  CG  MET D 243       7.967  -1.729  -6.875  0.00  0.00      D     
ATOM   3823  HG1 MET D 243       7.779  -2.634  -7.491  0.00  0.00      D     
ATOM   3824  HG2 MET D 243       9.033  -1.497  -6.669  0.00  0.00      D     
ATOM   3825  SD  MET D 243       7.087  -1.757  -5.277  0.00  0.00      D     
ATOM   3826  CE  MET D 243       7.957  -3.210  -4.685  0.00  0.00      D     
ATOM   3827  HE1 MET D 243       7.778  -3.570  -3.650  0.00  0.00      D     
ATOM   3828  HE2 MET D 243       7.818  -4.055  -5.392  0.00  0.00      D     
ATOM   3829  HE3 MET D 243       9.057  -3.060  -4.630  0.00  0.00      D     
ATOM   3830  C   MET D 243       8.227  -1.801  -9.976  0.00  0.00      D     
ATOM   3831  O   MET D 243       7.454  -2.410 -10.686  0.00  0.00      D     
ATOM   3832  N   MET D 244       9.461  -2.253  -9.784  0.00  0.00      D     
ATOM   3833  HN  MET D 244      10.083  -1.809  -9.143  0.00  0.00      D     
ATOM   3834  CA  MET D 244       9.989  -3.442 -10.373  0.00  0.00      D     
ATOM   3835  HA  MET D 244       9.209  -3.975 -10.896  0.00  0.00      D     
ATOM   3836  CB  MET D 244      11.077  -3.114 -11.337  0.00  0.00      D     
ATOM   3837  HB1 MET D 244      11.978  -2.715 -10.825  0.00  0.00      D     
ATOM   3838  HB2 MET D 244      11.411  -4.072 -11.788  0.00  0.00      D     
ATOM   3839  CG  MET D 244      10.891  -2.014 -12.531  0.00  0.00      D     
ATOM   3840  HG1 MET D 244      10.590  -1.045 -12.077  0.00  0.00      D     
ATOM   3841  HG2 MET D 244      11.909  -1.705 -12.848  0.00  0.00      D     
ATOM   3842  SD  MET D 244       9.737  -2.358 -13.854  0.00  0.00      D     
ATOM   3843  CE  MET D 244      10.791  -3.527 -14.790  0.00  0.00      D     
ATOM   3844  HE1 MET D 244      11.167  -4.384 -14.191  0.00  0.00      D     
ATOM   3845  HE2 MET D 244      10.224  -4.018 -15.609  0.00  0.00      D     
ATOM   3846  HE3 MET D 244      11.679  -2.984 -15.180  0.00  0.00      D     
ATOM   3847  C   MET D 244      10.545  -4.405  -9.326  0.00  0.00      D     
ATOM   3848  O   MET D 244      11.324  -4.012  -8.442  0.00  0.00      D     
ATOM   3849  N   SER D 245      10.096  -5.639  -9.450  0.00  0.00      D     
ATOM   3850  HN  SER D 245       9.468  -5.843 -10.198  0.00  0.00      D     
ATOM   3851  CA  SER D 245      10.451  -6.755  -8.584  0.00  0.00      D     
ATOM   3852  HA  SER D 245      11.260  -6.539  -7.901  0.00  0.00      D     
ATOM   3853  CB  SER D 245       9.182  -7.215  -7.816  0.00  0.00      D     
ATOM   3854  HB1 SER D 245       8.402  -7.539  -8.538  0.00  0.00      D     
ATOM   3855  HB2 SER D 245       9.451  -8.030  -7.110  0.00  0.00      D     
ATOM   3856  OG  SER D 245       8.486  -6.307  -6.934  0.00  0.00      D     
ATOM   3857  HG1 SER D 245       9.078  -6.215  -6.184  0.00  0.00      D     
ATOM   3858  C   SER D 245      10.916  -7.920  -9.448  0.00  0.00      D     
ATOM   3859  O   SER D 245      10.586  -8.083 -10.601  0.00  0.00      D     
ATOM   3860  N   ALA D 246      11.804  -8.733  -8.859  0.00  0.00      D     
ATOM   3861  HN  ALA D 246      11.961  -8.542  -7.894  0.00  0.00      D     
ATOM   3862  CA  ALA D 246      12.371  -9.927  -9.389  0.00  0.00      D     
ATOM   3863  HA  ALA D 246      11.608 -10.502  -9.893  0.00  0.00      D     
ATOM   3864  CB  ALA D 246      13.565  -9.660 -10.420  0.00  0.00      D     
ATOM   3865  HB1 ALA D 246      13.800 -10.461 -11.153  0.00  0.00      D     
ATOM   3866  HB2 ALA D 246      13.267  -8.792 -11.047  0.00  0.00      D     
ATOM   3867  HB3 ALA D 246      14.502  -9.354  -9.908  0.00  0.00      D     
ATOM   3868  C   ALA D 246      12.811 -10.804  -8.249  0.00  0.00      D     
ATOM   3869  O   ALA D 246      13.068 -10.184  -7.193  0.00  0.00      D     
ATOM   3870  N   PRO D 247      12.916 -12.126  -8.295  0.00  0.00      D     
ATOM   3871  CD  PRO D 247      12.608 -12.888  -9.497  0.00  0.00      D     
ATOM   3872  HD1 PRO D 247      13.508 -12.995 -10.139  0.00  0.00      D     
ATOM   3873  HD2 PRO D 247      11.786 -12.553 -10.165  0.00  0.00      D     
ATOM   3874  CA  PRO D 247      13.657 -12.935  -7.333  0.00  0.00      D     
ATOM   3875  HA  PRO D 247      13.006 -12.810  -6.480  0.00  0.00      D     
ATOM   3876  CB  PRO D 247      13.570 -14.382  -7.948  0.00  0.00      D     
ATOM   3877  HB1 PRO D 247      13.301 -15.064  -7.113  0.00  0.00      D     
ATOM   3878  HB2 PRO D 247      14.521 -14.678  -8.439  0.00  0.00      D     
ATOM   3879  CG  PRO D 247      12.398 -14.287  -8.902  0.00  0.00      D     
ATOM   3880  HG1 PRO D 247      11.435 -14.449  -8.371  0.00  0.00      D     
ATOM   3881  HG2 PRO D 247      12.379 -15.007  -9.748  0.00  0.00      D     
ATOM   3882  C   PRO D 247      15.056 -12.545  -6.879  0.00  0.00      D     
ATOM   3883  O   PRO D 247      15.857 -12.074  -7.692  0.00  0.00      D     
ATOM   3884  N   PRO D 248      15.390 -12.800  -5.577  0.00  0.00      D     
ATOM   3885  CD  PRO D 248      14.482 -13.351  -4.618  0.00  0.00      D     
ATOM   3886  HD1 PRO D 248      14.167 -14.352  -4.983  0.00  0.00      D     
ATOM   3887  HD2 PRO D 248      13.726 -12.569  -4.392  0.00  0.00      D     
ATOM   3888  CA  PRO D 248      16.629 -12.267  -4.977  0.00  0.00      D     
ATOM   3889  HA  PRO D 248      16.598 -11.220  -5.240  0.00  0.00      D     
ATOM   3890  CB  PRO D 248      16.531 -12.721  -3.482  0.00  0.00      D     
ATOM   3891  HB1 PRO D 248      16.591 -11.814  -2.843  0.00  0.00      D     
ATOM   3892  HB2 PRO D 248      17.351 -13.384  -3.132  0.00  0.00      D     
ATOM   3893  CG  PRO D 248      15.223 -13.549  -3.330  0.00  0.00      D     
ATOM   3894  HG1 PRO D 248      14.701 -13.249  -2.396  0.00  0.00      D     
ATOM   3895  HG2 PRO D 248      15.554 -14.609  -3.371  0.00  0.00      D     
ATOM   3896  C   PRO D 248      17.834 -12.881  -5.699  0.00  0.00      D     
ATOM   3897  O   PRO D 248      18.202 -14.015  -5.385  0.00  0.00      D     
ATOM   3898  N   ALA D 249      18.662 -12.095  -6.489  0.00  0.00      D     
ATOM   3899  HN  ALA D 249      18.192 -11.251  -6.733  0.00  0.00      D     
ATOM   3900  CA  ALA D 249      19.931 -12.558  -6.977  0.00  0.00      D     
ATOM   3901  HA  ALA D 249      20.411 -13.112  -6.184  0.00  0.00      D     
ATOM   3902  CB  ALA D 249      19.820 -13.337  -8.318  0.00  0.00      D     
ATOM   3903  HB1 ALA D 249      20.799 -13.668  -8.725  0.00  0.00      D     
ATOM   3904  HB2 ALA D 249      19.134 -14.211  -8.283  0.00  0.00      D     
ATOM   3905  HB3 ALA D 249      19.471 -12.666  -9.132  0.00  0.00      D     
ATOM   3906  C   ALA D 249      20.716 -11.270  -7.101  0.00  0.00      D     
ATOM   3907  O   ALA D 249      20.233 -10.204  -7.423  0.00  0.00      D     
ATOM   3908  N   GLN D 250      22.042 -11.332  -6.741  0.00  0.00      D     
ATOM   3909  HN  GLN D 250      22.411 -12.205  -6.431  0.00  0.00      D     
ATOM   3910  CA  GLN D 250      23.065 -10.388  -7.175  0.00  0.00      D     
ATOM   3911  HA  GLN D 250      23.246  -9.814  -6.278  0.00  0.00      D     
ATOM   3912  CB  GLN D 250      24.412 -11.150  -7.534  0.00  0.00      D     
ATOM   3913  HB1 GLN D 250      24.187 -12.038  -8.164  0.00  0.00      D     
ATOM   3914  HB2 GLN D 250      25.043 -10.401  -8.058  0.00  0.00      D     
ATOM   3915  CG  GLN D 250      25.332 -11.533  -6.237  0.00  0.00      D     
ATOM   3916  HG1 GLN D 250      24.792 -12.397  -5.794  0.00  0.00      D     
ATOM   3917  HG2 GLN D 250      26.288 -11.996  -6.564  0.00  0.00      D     
ATOM   3918  CD  GLN D 250      25.562 -10.447  -5.216  0.00  0.00      D     
ATOM   3919  OE1 GLN D 250      25.606  -9.274  -5.539  0.00  0.00      D     
ATOM   3920  NE2 GLN D 250      25.490 -10.840  -3.949  0.00  0.00      D     
ATOM   3921 HE21 GLN D 250      25.360 -10.131  -3.255  0.00  0.00      D     
ATOM   3922 HE22 GLN D 250      26.001 -11.696  -3.873  0.00  0.00      D     
ATOM   3923  C   GLN D 250      22.777  -9.310  -8.271  0.00  0.00      D     
ATOM   3924  O   GLN D 250      22.624  -9.534  -9.463  0.00  0.00      D     
ATOM   3925  N   TYR D 251      22.568  -8.076  -7.760  0.00  0.00      D     
ATOM   3926  HN  TYR D 251      22.598  -7.830  -6.794  0.00  0.00      D     
ATOM   3927  CA  TYR D 251      22.209  -6.963  -8.573  0.00  0.00      D     
ATOM   3928  HA  TYR D 251      22.626  -7.083  -9.562  0.00  0.00      D     
ATOM   3929  CB  TYR D 251      20.705  -6.722  -8.398  0.00  0.00      D     
ATOM   3930  HB1 TYR D 251      20.236  -7.698  -8.644  0.00  0.00      D     
ATOM   3931  HB2 TYR D 251      20.488  -6.498  -7.331  0.00  0.00      D     
ATOM   3932  CG  TYR D 251      20.192  -5.678  -9.336  0.00  0.00      D     
ATOM   3933  CD1 TYR D 251      19.465  -5.951 -10.543  0.00  0.00      D     
ATOM   3934  HD1 TYR D 251      19.270  -6.967 -10.852  0.00  0.00      D     
ATOM   3935  CE1 TYR D 251      19.133  -4.966 -11.437  0.00  0.00      D     
ATOM   3936  HE1 TYR D 251      18.730  -5.283 -12.387  0.00  0.00      D     
ATOM   3937  CZ  TYR D 251      19.436  -3.627 -11.167  0.00  0.00      D     
ATOM   3938  OH  TYR D 251      19.060  -2.698 -12.152  0.00  0.00      D     
ATOM   3939  HH  TYR D 251      19.813  -2.115 -12.271  0.00  0.00      D     
ATOM   3940  CD2 TYR D 251      20.356  -4.277  -9.041  0.00  0.00      D     
ATOM   3941  HD2 TYR D 251      20.691  -3.948  -8.068  0.00  0.00      D     
ATOM   3942  CE2 TYR D 251      20.078  -3.273  -9.964  0.00  0.00      D     
ATOM   3943  HE2 TYR D 251      20.276  -2.234  -9.744  0.00  0.00      D     
ATOM   3944  C   TYR D 251      23.063  -5.912  -7.903  0.00  0.00      D     
ATOM   3945  O   TYR D 251      23.095  -5.871  -6.735  0.00  0.00      D     
ATOM   3946  N   GLU D 252      23.722  -4.990  -8.715  0.00  0.00      D     
ATOM   3947  HN  GLU D 252      23.658  -5.152  -9.696  0.00  0.00      D     
ATOM   3948  CA  GLU D 252      24.392  -3.814  -8.180  0.00  0.00      D     
ATOM   3949  HA  GLU D 252      24.391  -3.952  -7.108  0.00  0.00      D     
ATOM   3950  CB  GLU D 252      25.860  -3.605  -8.692  0.00  0.00      D     
ATOM   3951  HB1 GLU D 252      26.402  -4.558  -8.513  0.00  0.00      D     
ATOM   3952  HB2 GLU D 252      25.955  -3.421  -9.784  0.00  0.00      D     
ATOM   3953  CG  GLU D 252      26.595  -2.422  -8.011  0.00  0.00      D     
ATOM   3954  HG1 GLU D 252      26.290  -1.410  -8.353  0.00  0.00      D     
ATOM   3955  HG2 GLU D 252      26.385  -2.519  -6.925  0.00  0.00      D     
ATOM   3956  CD  GLU D 252      28.067  -2.504  -8.006  0.00  0.00      D     
ATOM   3957  OE1 GLU D 252      28.671  -2.285  -9.103  0.00  0.00      D     
ATOM   3958  OE2 GLU D 252      28.748  -2.663  -6.932  0.00  0.00      D     
ATOM   3959  C   GLU D 252      23.532  -2.632  -8.619  0.00  0.00      D     
ATOM   3960  O   GLU D 252      23.323  -2.355  -9.758  0.00  0.00      D     
ATOM   3961  N   LEU D 253      23.085  -1.891  -7.592  0.00  0.00      D     
ATOM   3962  HN  LEU D 253      23.364  -2.299  -6.726  0.00  0.00      D     
ATOM   3963  CA  LEU D 253      22.387  -0.650  -7.627  0.00  0.00      D     
ATOM   3964  HA  LEU D 253      21.701  -0.675  -8.461  0.00  0.00      D     
ATOM   3965  CB  LEU D 253      21.440  -0.519  -6.358  0.00  0.00      D     
ATOM   3966  HB1 LEU D 253      21.990  -0.805  -5.436  0.00  0.00      D     
ATOM   3967  HB2 LEU D 253      20.969   0.460  -6.125  0.00  0.00      D     
ATOM   3968  CG  LEU D 253      20.261  -1.579  -6.240  0.00  0.00      D     
ATOM   3969  HG  LEU D 253      20.601  -2.603  -6.505  0.00  0.00      D     
ATOM   3970  CD1 LEU D 253      19.616  -1.499  -4.813  0.00  0.00      D     
ATOM   3971 HD11 LEU D 253      20.303  -1.961  -4.072  0.00  0.00      D     
ATOM   3972 HD12 LEU D 253      19.390  -0.433  -4.597  0.00  0.00      D     
ATOM   3973 HD13 LEU D 253      18.698  -2.124  -4.775  0.00  0.00      D     
ATOM   3974  CD2 LEU D 253      19.142  -1.245  -7.257  0.00  0.00      D     
ATOM   3975 HD21 LEU D 253      19.444  -0.950  -8.284  0.00  0.00      D     
ATOM   3976 HD22 LEU D 253      18.531  -2.144  -7.485  0.00  0.00      D     
ATOM   3977 HD23 LEU D 253      18.540  -0.360  -6.958  0.00  0.00      D     
ATOM   3978  C   LEU D 253      23.234   0.528  -7.789  0.00  0.00      D     
ATOM   3979  O   LEU D 253      24.070   0.733  -6.907  0.00  0.00      D     
ATOM   3980  N   LYS D 254      23.032   1.349  -8.801  0.00  0.00      D     
ATOM   3981  HN  LYS D 254      22.311   1.155  -9.462  0.00  0.00      D     
ATOM   3982  CA  LYS D 254      23.950   2.458  -8.979  0.00  0.00      D     
ATOM   3983  HA  LYS D 254      24.821   2.355  -8.349  0.00  0.00      D     
ATOM   3984  CB  LYS D 254      24.408   2.525 -10.476  0.00  0.00      D     
ATOM   3985  HB1 LYS D 254      23.562   2.847 -11.120  0.00  0.00      D     
ATOM   3986  HB2 LYS D 254      25.084   3.389 -10.650  0.00  0.00      D     
ATOM   3987  CG  LYS D 254      24.932   1.232 -11.046  0.00  0.00      D     
ATOM   3988  HG1 LYS D 254      24.142   0.458 -10.944  0.00  0.00      D     
ATOM   3989  HG2 LYS D 254      25.186   1.410 -12.113  0.00  0.00      D     
ATOM   3990  CD  LYS D 254      26.270   0.849 -10.438  0.00  0.00      D     
ATOM   3991  HD1 LYS D 254      26.817   1.783 -10.187  0.00  0.00      D     
ATOM   3992  HD2 LYS D 254      26.288   0.308  -9.467  0.00  0.00      D     
ATOM   3993  CE  LYS D 254      27.138   0.058 -11.497  0.00  0.00      D     
ATOM   3994  HE1 LYS D 254      26.605  -0.912 -11.592  0.00  0.00      D     
ATOM   3995  HE2 LYS D 254      27.203   0.676 -12.418  0.00  0.00      D     
ATOM   3996  NZ  LYS D 254      28.495  -0.192 -10.999  0.00  0.00      D     
ATOM   3997  HZ1 LYS D 254      28.482  -1.034 -10.389  0.00  0.00      D     
ATOM   3998  HZ2 LYS D 254      29.149  -0.353 -11.791  0.00  0.00      D     
ATOM   3999  HZ3 LYS D 254      28.936   0.535 -10.401  0.00  0.00      D     
ATOM   4000  C   LYS D 254      23.225   3.712  -8.542  0.00  0.00      D     
ATOM   4001  O   LYS D 254      22.054   3.737  -8.682  0.00  0.00      D     
ATOM   4002  N   HSE D 255      23.960   4.666  -7.973  0.00  0.00      D     
ATOM   4003  HN  HSE D 255      24.945   4.570  -7.849  0.00  0.00      D     
ATOM   4004  CA  HSE D 255      23.358   5.973  -7.584  0.00  0.00      D     
ATOM   4005  HA  HSE D 255      22.479   5.721  -7.009  0.00  0.00      D     
ATOM   4006  CB  HSE D 255      24.417   6.749  -6.731  0.00  0.00      D     
ATOM   4007  HB1 HSE D 255      24.705   6.161  -5.833  0.00  0.00      D     
ATOM   4008  HB2 HSE D 255      25.376   6.786  -7.290  0.00  0.00      D     
ATOM   4009  ND1 HSE D 255      22.776   8.238  -5.728  0.00  0.00      D     
ATOM   4010  CG  HSE D 255      23.986   8.178  -6.241  0.00  0.00      D     
ATOM   4011  CE1 HSE D 255      22.522   9.544  -5.734  0.00  0.00      D     
ATOM   4012  HE1 HSE D 255      21.533   9.929  -5.483  0.00  0.00      D     
ATOM   4013  NE2 HSE D 255      23.519  10.341  -6.151  0.00  0.00      D     
ATOM   4014  HE2 HSE D 255      23.493  11.336  -6.247  0.00  0.00      D     
ATOM   4015  CD2 HSE D 255      24.514   9.400  -6.485  0.00  0.00      D     
ATOM   4016  HD2 HSE D 255      25.423   9.787  -6.930  0.00  0.00      D     
ATOM   4017  C   HSE D 255      22.848   6.898  -8.726  0.00  0.00      D     
ATOM   4018  O   HSE D 255      23.480   7.053  -9.700  0.00  0.00      D     
ATOM   4019  N   GLY D 256      21.769   7.583  -8.502  0.00  0.00      D     
ATOM   4020  HN  GLY D 256      21.364   7.424  -7.605  0.00  0.00      D     
ATOM   4021  CA  GLY D 256      21.191   8.545  -9.515  0.00  0.00      D     
ATOM   4022  HA1 GLY D 256      21.961   9.000 -10.120  0.00  0.00      D     
ATOM   4023  HA2 GLY D 256      20.512   9.198  -8.986  0.00  0.00      D     
ATOM   4024  C   GLY D 256      20.391   7.903 -10.518  0.00  0.00      D     
ATOM   4025  O   GLY D 256      20.028   8.496 -11.477  0.00  0.00      D     
ATOM   4026  N   THR D 257      20.062   6.610 -10.334  0.00  0.00      D     
ATOM   4027  HN  THR D 257      20.361   6.222  -9.466  0.00  0.00      D     
ATOM   4028  CA  THR D 257      19.434   5.753 -11.377  0.00  0.00      D     
ATOM   4029  HA  THR D 257      19.268   6.347 -12.264  0.00  0.00      D     
ATOM   4030  CB  THR D 257      20.301   4.570 -11.899  0.00  0.00      D     
ATOM   4031  HB  THR D 257      19.756   4.150 -12.771  0.00  0.00      D     
ATOM   4032  OG1 THR D 257      20.482   3.559 -10.884  0.00  0.00      D     
ATOM   4033  HG1 THR D 257      20.889   4.015 -10.144  0.00  0.00      D     
ATOM   4034  CG2 THR D 257      21.650   5.057 -12.503  0.00  0.00      D     
ATOM   4035 HG21 THR D 257      21.570   5.813 -13.314  0.00  0.00      D     
ATOM   4036 HG22 THR D 257      22.395   5.515 -11.817  0.00  0.00      D     
ATOM   4037 HG23 THR D 257      22.142   4.142 -12.898  0.00  0.00      D     
ATOM   4038  C   THR D 257      18.053   5.158 -10.926  0.00  0.00      D     
ATOM   4039  O   THR D 257      17.378   4.441 -11.637  0.00  0.00      D     
ATOM   4040  N   PHE D 258      17.585   5.546  -9.690  0.00  0.00      D     
ATOM   4041  HN  PHE D 258      18.116   6.103  -9.057  0.00  0.00      D     
ATOM   4042  CA  PHE D 258      16.344   4.928  -9.148  0.00  0.00      D     
ATOM   4043  HA  PHE D 258      15.541   5.154  -9.834  0.00  0.00      D     
ATOM   4044  CB  PHE D 258      16.459   3.443  -8.938  0.00  0.00      D     
ATOM   4045  HB1 PHE D 258      15.454   2.995  -8.785  0.00  0.00      D     
ATOM   4046  HB2 PHE D 258      16.947   2.930  -9.795  0.00  0.00      D     
ATOM   4047  CG  PHE D 258      17.328   3.012  -7.809  0.00  0.00      D     
ATOM   4048  CD1 PHE D 258      16.720   2.637  -6.610  0.00  0.00      D     
ATOM   4049  HD1 PHE D 258      15.641   2.614  -6.564  0.00  0.00      D     
ATOM   4050  CE1 PHE D 258      17.466   2.298  -5.504  0.00  0.00      D     
ATOM   4051  HE1 PHE D 258      17.033   2.127  -4.529  0.00  0.00      D     
ATOM   4052  CZ  PHE D 258      18.853   2.051  -5.641  0.00  0.00      D     
ATOM   4053  HZ  PHE D 258      19.449   1.686  -4.817  0.00  0.00      D     
ATOM   4054  CD2 PHE D 258      18.729   2.916  -7.974  0.00  0.00      D     
ATOM   4055  HD2 PHE D 258      19.285   3.217  -8.850  0.00  0.00      D     
ATOM   4056  CE2 PHE D 258      19.472   2.408  -6.927  0.00  0.00      D     
ATOM   4057  HE2 PHE D 258      20.542   2.298  -7.024  0.00  0.00      D     
ATOM   4058  C   PHE D 258      15.967   5.706  -7.843  0.00  0.00      D     
ATOM   4059  O   PHE D 258      16.716   6.515  -7.318  0.00  0.00      D     
ATOM   4060  N   THR D 259      14.788   5.385  -7.173  0.00  0.00      D     
ATOM   4061  HN  THR D 259      14.146   4.755  -7.604  0.00  0.00      D     
ATOM   4062  CA  THR D 259      14.232   6.060  -6.025  0.00  0.00      D     
ATOM   4063  HA  THR D 259      14.774   6.967  -5.803  0.00  0.00      D     
ATOM   4064  CB  THR D 259      12.744   6.224  -6.145  0.00  0.00      D     
ATOM   4065  HB  THR D 259      12.268   5.220  -6.160  0.00  0.00      D     
ATOM   4066  OG1 THR D 259      12.384   6.850  -7.376  0.00  0.00      D     
ATOM   4067  HG1 THR D 259      12.691   7.749  -7.234  0.00  0.00      D     
ATOM   4068  CG2 THR D 259      12.202   7.117  -5.013  0.00  0.00      D     
ATOM   4069 HG21 THR D 259      12.249   6.598  -4.031  0.00  0.00      D     
ATOM   4070 HG22 THR D 259      12.798   8.053  -4.964  0.00  0.00      D     
ATOM   4071 HG23 THR D 259      11.189   7.470  -5.303  0.00  0.00      D     
ATOM   4072  C   THR D 259      14.548   5.329  -4.652  0.00  0.00      D     
ATOM   4073  O   THR D 259      15.470   5.756  -3.903  0.00  0.00      D     
ATOM   4074  N   CYS D 260      13.926   4.186  -4.426  0.00  0.00      D     
ATOM   4075  HN  CYS D 260      13.342   3.689  -5.064  0.00  0.00      D     
ATOM   4076  CA  CYS D 260      14.201   3.300  -3.338  0.00  0.00      D     
ATOM   4077  HA  CYS D 260      15.206   3.560  -3.041  0.00  0.00      D     
ATOM   4078  CB  CYS D 260      13.176   3.396  -2.221  0.00  0.00      D     
ATOM   4079  HB1 CYS D 260      12.176   2.953  -2.419  0.00  0.00      D     
ATOM   4080  HB2 CYS D 260      13.376   2.832  -1.285  0.00  0.00      D     
ATOM   4081  SG  CYS D 260      12.837   5.073  -1.668  0.00  0.00      D     
ATOM   4082  HG1 CYS D 260      14.138   5.320  -1.716  0.00  0.00      D     
ATOM   4083  C   CYS D 260      14.413   1.823  -3.753  0.00  0.00      D     
ATOM   4084  O   CYS D 260      14.123   1.500  -4.921  0.00  0.00      D     
ATOM   4085  N   ALA D 261      14.893   0.935  -2.864  0.00  0.00      D     
ATOM   4086  HN  ALA D 261      15.111   1.179  -1.922  0.00  0.00      D     
ATOM   4087  CA  ALA D 261      15.032  -0.479  -3.129  0.00  0.00      D     
ATOM   4088  HA  ALA D 261      14.087  -0.832  -3.515  0.00  0.00      D     
ATOM   4089  CB  ALA D 261      16.171  -0.786  -4.091  0.00  0.00      D     
ATOM   4090  HB1 ALA D 261      16.301  -1.890  -4.090  0.00  0.00      D     
ATOM   4091  HB2 ALA D 261      15.916  -0.333  -5.072  0.00  0.00      D     
ATOM   4092  HB3 ALA D 261      17.106  -0.274  -3.778  0.00  0.00      D     
ATOM   4093  C   ALA D 261      15.176  -1.247  -1.850  0.00  0.00      D     
ATOM   4094  O   ALA D 261      15.234  -0.709  -0.745  0.00  0.00      D     
ATOM   4095  N   SER D 262      15.113  -2.621  -1.978  0.00  0.00      D     
ATOM   4096  HN  SER D 262      14.805  -3.016  -2.840  0.00  0.00      D     
ATOM   4097  CA  SER D 262      15.193  -3.504  -0.858  0.00  0.00      D     
ATOM   4098  HA  SER D 262      15.823  -3.061  -0.101  0.00  0.00      D     
ATOM   4099  CB  SER D 262      13.782  -3.782  -0.425  0.00  0.00      D     
ATOM   4100  HB1 SER D 262      13.254  -2.806  -0.369  0.00  0.00      D     
ATOM   4101  HB2 SER D 262      13.149  -4.294  -1.181  0.00  0.00      D     
ATOM   4102  OG  SER D 262      13.598  -4.309   0.891  0.00  0.00      D     
ATOM   4103  HG1 SER D 262      13.661  -3.597   1.531  0.00  0.00      D     
ATOM   4104  C   SER D 262      15.883  -4.858  -1.147  0.00  0.00      D     
ATOM   4105  O   SER D 262      15.629  -5.474  -2.180  0.00  0.00      D     
ATOM   4106  N   GLU D 263      16.777  -5.237  -0.251  0.00  0.00      D     
ATOM   4107  HN  GLU D 263      16.971  -4.595   0.487  0.00  0.00      D     
ATOM   4108  CA  GLU D 263      17.549  -6.509  -0.281  0.00  0.00      D     
ATOM   4109  HA  GLU D 263      17.642  -6.952  -1.261  0.00  0.00      D     
ATOM   4110  CB  GLU D 263      19.047  -6.259   0.144  0.00  0.00      D     
ATOM   4111  HB1 GLU D 263      19.464  -5.607  -0.653  0.00  0.00      D     
ATOM   4112  HB2 GLU D 263      19.005  -5.678   1.090  0.00  0.00      D     
ATOM   4113  CG  GLU D 263      19.982  -7.535   0.345  0.00  0.00      D     
ATOM   4114  HG1 GLU D 263      19.483  -8.398   0.835  0.00  0.00      D     
ATOM   4115  HG2 GLU D 263      20.359  -7.779  -0.672  0.00  0.00      D     
ATOM   4116  CD  GLU D 263      21.221  -7.188   1.182  0.00  0.00      D     
ATOM   4117  OE1 GLU D 263      22.005  -6.304   0.774  0.00  0.00      D     
ATOM   4118  OE2 GLU D 263      21.469  -7.842   2.226  0.00  0.00      D     
ATOM   4119  C   GLU D 263      16.921  -7.563   0.592  0.00  0.00      D     
ATOM   4120  O   GLU D 263      16.478  -7.349   1.685  0.00  0.00      D     
ATOM   4121  N   TYR D 264      16.926  -8.856   0.137  0.00  0.00      D     
ATOM   4122  HN  TYR D 264      17.248  -9.038  -0.788  0.00  0.00      D     
ATOM   4123  CA  TYR D 264      16.417 -10.005   0.943  0.00  0.00      D     
ATOM   4124  HA  TYR D 264      16.014  -9.635   1.874  0.00  0.00      D     
ATOM   4125  CB  TYR D 264      15.302 -10.769   0.079  0.00  0.00      D     
ATOM   4126  HB1 TYR D 264      14.607  -9.912  -0.052  0.00  0.00      D     
ATOM   4127  HB2 TYR D 264      15.598 -11.180  -0.910  0.00  0.00      D     
ATOM   4128  CG  TYR D 264      14.598 -11.765   0.911  0.00  0.00      D     
ATOM   4129  CD1 TYR D 264      14.931 -13.166   1.029  0.00  0.00      D     
ATOM   4130  HD1 TYR D 264      15.831 -13.552   0.573  0.00  0.00      D     
ATOM   4131  CE1 TYR D 264      14.241 -14.064   1.814  0.00  0.00      D     
ATOM   4132  HE1 TYR D 264      14.671 -15.047   1.942  0.00  0.00      D     
ATOM   4133  CZ  TYR D 264      13.156 -13.543   2.487  0.00  0.00      D     
ATOM   4134  OH  TYR D 264      12.377 -14.462   3.249  0.00  0.00      D     
ATOM   4135  HH  TYR D 264      12.927 -15.233   3.089  0.00  0.00      D     
ATOM   4136  CD2 TYR D 264      13.505 -11.311   1.658  0.00  0.00      D     
ATOM   4137  HD2 TYR D 264      13.204 -10.278   1.568  0.00  0.00      D     
ATOM   4138  CE2 TYR D 264      12.810 -12.203   2.512  0.00  0.00      D     
ATOM   4139  HE2 TYR D 264      11.975 -11.897   3.124  0.00  0.00      D     
ATOM   4140  C   TYR D 264      17.425 -11.019   1.296  0.00  0.00      D     
ATOM   4141  O   TYR D 264      17.965 -11.723   0.433  0.00  0.00      D     
ATOM   4142  N   THR D 265      17.669 -11.149   2.573  0.00  0.00      D     
ATOM   4143  HN  THR D 265      17.122 -10.671   3.255  0.00  0.00      D     
ATOM   4144  CA  THR D 265      18.513 -12.189   3.072  0.00  0.00      D     
ATOM   4145  HA  THR D 265      18.977 -12.758   2.280  0.00  0.00      D     
ATOM   4146  CB  THR D 265      19.512 -11.582   4.088  0.00  0.00      D     
ATOM   4147  HB  THR D 265      20.162 -12.342   4.570  0.00  0.00      D     
ATOM   4148  OG1 THR D 265      18.787 -10.805   5.044  0.00  0.00      D     
ATOM   4149  HG1 THR D 265      18.965 -11.301   5.846  0.00  0.00      D     
ATOM   4150  CG2 THR D 265      20.476 -10.647   3.325  0.00  0.00      D     
ATOM   4151 HG21 THR D 265      20.016  -9.673   3.055  0.00  0.00      D     
ATOM   4152 HG22 THR D 265      21.345 -10.291   3.918  0.00  0.00      D     
ATOM   4153 HG23 THR D 265      20.868 -11.120   2.399  0.00  0.00      D     
ATOM   4154  C   THR D 265      17.790 -13.343   3.799  0.00  0.00      D     
ATOM   4155  O   THR D 265      16.702 -13.095   4.300  0.00  0.00      D     
ATOM   4156  N   GLY D 266      18.336 -14.580   3.825  0.00  0.00      D     
ATOM   4157  HN  GLY D 266      19.127 -14.822   3.268  0.00  0.00      D     
ATOM   4158  CA  GLY D 266      17.883 -15.610   4.736  0.00  0.00      D     
ATOM   4159  HA1 GLY D 266      17.198 -15.154   5.436  0.00  0.00      D     
ATOM   4160  HA2 GLY D 266      18.659 -16.239   5.147  0.00  0.00      D     
ATOM   4161  C   GLY D 266      17.045 -16.651   3.979  0.00  0.00      D     
ATOM   4162  O   GLY D 266      17.223 -16.895   2.786  0.00  0.00      D     
ATOM   4163  N   ASN D 267      16.110 -17.312   4.778  0.00  0.00      D     
ATOM   4164  HN  ASN D 267      15.889 -17.109   5.729  0.00  0.00      D     
ATOM   4165  CA  ASN D 267      15.407 -18.437   4.282  0.00  0.00      D     
ATOM   4166  HA  ASN D 267      16.038 -18.843   3.505  0.00  0.00      D     
ATOM   4167  CB  ASN D 267      15.095 -19.490   5.360  0.00  0.00      D     
ATOM   4168  HB1 ASN D 267      14.627 -20.363   4.856  0.00  0.00      D     
ATOM   4169  HB2 ASN D 267      15.987 -19.924   5.860  0.00  0.00      D     
ATOM   4170  CG  ASN D 267      14.202 -18.967   6.407  0.00  0.00      D     
ATOM   4171  OD1 ASN D 267      12.987 -19.193   6.374  0.00  0.00      D     
ATOM   4172  ND2 ASN D 267      14.728 -18.251   7.445  0.00  0.00      D     
ATOM   4173 HD21 ASN D 267      15.664 -17.913   7.349  0.00  0.00      D     
ATOM   4174 HD22 ASN D 267      14.192 -18.173   8.285  0.00  0.00      D     
ATOM   4175  C   ASN D 267      14.164 -17.932   3.500  0.00  0.00      D     
ATOM   4176  O   ASN D 267      13.802 -16.781   3.658  0.00  0.00      D     
ATOM   4177  N   TYR D 268      13.578 -18.755   2.621  0.00  0.00      D     
ATOM   4178  HN  TYR D 268      14.021 -19.613   2.373  0.00  0.00      D     
ATOM   4179  CA  TYR D 268      12.328 -18.508   1.947  0.00  0.00      D     
ATOM   4180  HA  TYR D 268      12.398 -17.594   1.375  0.00  0.00      D     
ATOM   4181  CB  TYR D 268      12.151 -19.504   0.738  0.00  0.00      D     
ATOM   4182  HB1 TYR D 268      12.021 -20.541   1.114  0.00  0.00      D     
ATOM   4183  HB2 TYR D 268      12.996 -19.469   0.017  0.00  0.00      D     
ATOM   4184  CG  TYR D 268      10.884 -19.309  -0.074  0.00  0.00      D     
ATOM   4185  CD1 TYR D 268      10.835 -18.517  -1.237  0.00  0.00      D     
ATOM   4186  HD1 TYR D 268      11.638 -17.940  -1.669  0.00  0.00      D     
ATOM   4187  CE1 TYR D 268       9.578 -18.435  -1.915  0.00  0.00      D     
ATOM   4188  HE1 TYR D 268       9.562 -17.849  -2.822  0.00  0.00      D     
ATOM   4189  CZ  TYR D 268       8.473 -19.179  -1.497  0.00  0.00      D     
ATOM   4190  OH  TYR D 268       7.243 -19.294  -2.261  0.00  0.00      D     
ATOM   4191  HH  TYR D 268       7.383 -18.792  -3.067  0.00  0.00      D     
ATOM   4192  CD2 TYR D 268       9.772 -19.967   0.424  0.00  0.00      D     
ATOM   4193  HD2 TYR D 268       9.821 -20.516   1.353  0.00  0.00      D     
ATOM   4194  CE2 TYR D 268       8.542 -19.904  -0.314  0.00  0.00      D     
ATOM   4195  HE2 TYR D 268       7.667 -20.374   0.110  0.00  0.00      D     
ATOM   4196  C   TYR D 268      11.081 -18.293   2.864  0.00  0.00      D     
ATOM   4197  O   TYR D 268      10.132 -17.532   2.636  0.00  0.00      D     
ATOM   4198  N   GLN D 269      11.081 -18.915   4.053  0.00  0.00      D     
ATOM   4199  HN  GLN D 269      11.891 -19.421   4.340  0.00  0.00      D     
ATOM   4200  CA  GLN D 269       9.930 -18.757   5.007  0.00  0.00      D     
ATOM   4201  HA  GLN D 269       9.010 -18.646   4.453  0.00  0.00      D     
ATOM   4202  CB  GLN D 269       9.836 -20.045   5.928  0.00  0.00      D     
ATOM   4203  HB1 GLN D 269      10.700 -20.121   6.621  0.00  0.00      D     
ATOM   4204  HB2 GLN D 269       9.019 -19.836   6.651  0.00  0.00      D     
ATOM   4205  CG  GLN D 269       9.671 -21.408   5.186  0.00  0.00      D     
ATOM   4206  HG1 GLN D 269       9.563 -22.189   5.969  0.00  0.00      D     
ATOM   4207  HG2 GLN D 269       8.722 -21.358   4.610  0.00  0.00      D     
ATOM   4208  CD  GLN D 269      10.858 -21.877   4.380  0.00  0.00      D     
ATOM   4209  OE1 GLN D 269      12.069 -21.614   4.544  0.00  0.00      D     
ATOM   4210  NE2 GLN D 269      10.512 -22.771   3.395  0.00  0.00      D     
ATOM   4211 HE21 GLN D 269      11.207 -23.156   2.788  0.00  0.00      D     
ATOM   4212 HE22 GLN D 269       9.647 -23.266   3.471  0.00  0.00      D     
ATOM   4213  C   GLN D 269       9.993 -17.555   5.907  0.00  0.00      D     
ATOM   4214  O   GLN D 269       8.932 -16.979   6.224  0.00  0.00      D     
ATOM   4215  N   CYS D 270      11.162 -17.071   6.326  0.00  0.00      D     
ATOM   4216  HN  CYS D 270      12.019 -17.524   6.094  0.00  0.00      D     
ATOM   4217  CA  CYS D 270      11.357 -16.137   7.440  0.00  0.00      D     
ATOM   4218  HA  CYS D 270      10.700 -15.303   7.239  0.00  0.00      D     
ATOM   4219  CB  CYS D 270      10.970 -16.697   8.804  0.00  0.00      D     
ATOM   4220  HB1 CYS D 270      11.249 -16.046   9.659  0.00  0.00      D     
ATOM   4221  HB2 CYS D 270       9.870 -16.544   8.769  0.00  0.00      D     
ATOM   4222  SG  CYS D 270      11.393 -18.532   8.958  0.00  0.00      D     
ATOM   4223  HG1 CYS D 270      11.146 -18.963   7.730  0.00  0.00      D     
ATOM   4224  C   CYS D 270      12.726 -15.486   7.420  0.00  0.00      D     
ATOM   4225  O   CYS D 270      13.380 -15.334   8.421  0.00  0.00      D     
ATOM   4226  N   GLY D 271      13.096 -14.976   6.206  0.00  0.00      D     
ATOM   4227  HN  GLY D 271      12.529 -15.116   5.398  0.00  0.00      D     
ATOM   4228  CA  GLY D 271      14.223 -14.052   6.007  0.00  0.00      D     
ATOM   4229  HA1 GLY D 271      14.548 -14.130   4.980  0.00  0.00      D     
ATOM   4230  HA2 GLY D 271      15.078 -14.478   6.511  0.00  0.00      D     
ATOM   4231  C   GLY D 271      14.071 -12.599   6.383  0.00  0.00      D     
ATOM   4232  O   GLY D 271      13.085 -12.152   6.966  0.00  0.00      D     
ATOM   4233  N   HSE D 272      15.069 -11.791   6.028  0.00  0.00      D     
ATOM   4234  HN  HSE D 272      15.871 -12.200   5.599  0.00  0.00      D     
ATOM   4235  CA  HSE D 272      15.142 -10.388   6.459  0.00  0.00      D     
ATOM   4236  HA  HSE D 272      14.224 -10.201   6.997  0.00  0.00      D     
ATOM   4237  CB  HSE D 272      16.237 -10.159   7.575  0.00  0.00      D     
ATOM   4238  HB1 HSE D 272      15.960 -10.876   8.377  0.00  0.00      D     
ATOM   4239  HB2 HSE D 272      17.279 -10.311   7.223  0.00  0.00      D     
ATOM   4240  ND1 HSE D 272      15.249  -8.290   8.908  0.00  0.00      D     
ATOM   4241  CG  HSE D 272      16.245  -8.773   8.078  0.00  0.00      D     
ATOM   4242  CE1 HSE D 272      15.630  -6.996   9.176  0.00  0.00      D     
ATOM   4243  HE1 HSE D 272      15.246  -6.281   9.903  0.00  0.00      D     
ATOM   4244  NE2 HSE D 272      16.784  -6.664   8.531  0.00  0.00      D     
ATOM   4245  HE2 HSE D 272      17.214  -5.761   8.554  0.00  0.00      D     
ATOM   4246  CD2 HSE D 272      17.189  -7.807   7.831  0.00  0.00      D     
ATOM   4247  HD2 HSE D 272      18.061  -7.880   7.193  0.00  0.00      D     
ATOM   4248  C   HSE D 272      15.152  -9.426   5.199  0.00  0.00      D     
ATOM   4249  O   HSE D 272      15.731  -9.697   4.183  0.00  0.00      D     
ATOM   4250  N   TYR D 273      14.463  -8.236   5.320  0.00  0.00      D     
ATOM   4251  HN  TYR D 273      14.021  -7.988   6.179  0.00  0.00      D     
ATOM   4252  CA  TYR D 273      14.415  -7.173   4.321  0.00  0.00      D     
ATOM   4253  HA  TYR D 273      14.981  -7.548   3.481  0.00  0.00      D     
ATOM   4254  CB  TYR D 273      12.951  -6.801   3.871  0.00  0.00      D     
ATOM   4255  HB1 TYR D 273      12.289  -6.666   4.752  0.00  0.00      D     
ATOM   4256  HB2 TYR D 273      12.889  -5.835   3.327  0.00  0.00      D     
ATOM   4257  CG  TYR D 273      12.317  -7.762   2.851  0.00  0.00      D     
ATOM   4258  CD1 TYR D 273      11.308  -8.686   3.256  0.00  0.00      D     
ATOM   4259  HD1 TYR D 273      11.337  -8.997   4.290  0.00  0.00      D     
ATOM   4260  CE1 TYR D 273      10.364  -9.065   2.266  0.00  0.00      D     
ATOM   4261  HE1 TYR D 273       9.627  -9.792   2.571  0.00  0.00      D     
ATOM   4262  CZ  TYR D 273      10.534  -8.763   0.969  0.00  0.00      D     
ATOM   4263  OH  TYR D 273       9.567  -9.265   0.138  0.00  0.00      D     
ATOM   4264  HH  TYR D 273       9.471  -8.698  -0.631  0.00  0.00      D     
ATOM   4265  CD2 TYR D 273      12.427  -7.380   1.497  0.00  0.00      D     
ATOM   4266  HD2 TYR D 273      13.187  -6.630   1.337  0.00  0.00      D     
ATOM   4267  CE2 TYR D 273      11.563  -7.953   0.476  0.00  0.00      D     
ATOM   4268  HE2 TYR D 273      11.598  -7.662  -0.564  0.00  0.00      D     
ATOM   4269  C   TYR D 273      15.189  -5.956   4.907  0.00  0.00      D     
ATOM   4270  O   TYR D 273      15.175  -5.686   6.075  0.00  0.00      D     
ATOM   4271  N   LYS D 274      15.984  -5.261   4.101  0.00  0.00      D     
ATOM   4272  HN  LYS D 274      16.136  -5.486   3.142  0.00  0.00      D     
ATOM   4273  CA  LYS D 274      16.571  -3.969   4.563  0.00  0.00      D     
ATOM   4274  HA  LYS D 274      16.027  -3.636   5.434  0.00  0.00      D     
ATOM   4275  CB  LYS D 274      18.088  -4.106   4.914  0.00  0.00      D     
ATOM   4276  HB1 LYS D 274      18.545  -3.165   5.291  0.00  0.00      D     
ATOM   4277  HB2 LYS D 274      18.017  -4.935   5.649  0.00  0.00      D     
ATOM   4278  CG  LYS D 274      19.019  -4.699   3.789  0.00  0.00      D     
ATOM   4279  HG1 LYS D 274      18.696  -5.719   3.490  0.00  0.00      D     
ATOM   4280  HG2 LYS D 274      18.882  -4.049   2.899  0.00  0.00      D     
ATOM   4281  CD  LYS D 274      20.456  -4.796   4.293  0.00  0.00      D     
ATOM   4282  HD1 LYS D 274      20.963  -4.964   3.319  0.00  0.00      D     
ATOM   4283  HD2 LYS D 274      20.650  -3.796   4.738  0.00  0.00      D     
ATOM   4284  CE  LYS D 274      20.900  -5.863   5.337  0.00  0.00      D     
ATOM   4285  HE1 LYS D 274      21.992  -5.839   5.541  0.00  0.00      D     
ATOM   4286  HE2 LYS D 274      20.334  -5.593   6.253  0.00  0.00      D     
ATOM   4287  NZ  LYS D 274      20.586  -7.205   4.774  0.00  0.00      D     
ATOM   4288  HZ1 LYS D 274      19.584  -7.474   4.714  0.00  0.00      D     
ATOM   4289  HZ2 LYS D 274      20.905  -7.291   3.787  0.00  0.00      D     
ATOM   4290  HZ3 LYS D 274      21.124  -7.956   5.252  0.00  0.00      D     
ATOM   4291  C   LYS D 274      16.372  -2.947   3.416  0.00  0.00      D     
ATOM   4292  O   LYS D 274      16.091  -3.373   2.339  0.00  0.00      D     
ATOM   4293  N   HSE D 275      16.343  -1.660   3.741  0.00  0.00      D     
ATOM   4294  HN  HSE D 275      16.732  -1.439   4.633  0.00  0.00      D     
ATOM   4295  CA  HSE D 275      15.922  -0.552   2.905  0.00  0.00      D     
ATOM   4296  HA  HSE D 275      15.315  -0.956   2.108  0.00  0.00      D     
ATOM   4297  CB  HSE D 275      15.034   0.423   3.667  0.00  0.00      D     
ATOM   4298  HB1 HSE D 275      14.189  -0.151   4.104  0.00  0.00      D     
ATOM   4299  HB2 HSE D 275      15.639   0.787   4.525  0.00  0.00      D     
ATOM   4300  ND1 HSE D 275      13.280   1.372   2.234  0.00  0.00      D     
ATOM   4301  CG  HSE D 275      14.453   1.576   2.901  0.00  0.00      D     
ATOM   4302  CE1 HSE D 275      12.996   2.549   1.796  0.00  0.00      D     
ATOM   4303  HE1 HSE D 275      12.159   2.784   1.138  0.00  0.00      D     
ATOM   4304  NE2 HSE D 275      13.946   3.522   2.125  0.00  0.00      D     
ATOM   4305  HE2 HSE D 275      13.764   4.485   1.924  0.00  0.00      D     
ATOM   4306  CD2 HSE D 275      14.900   2.873   2.858  0.00  0.00      D     
ATOM   4307  HD2 HSE D 275      15.822   3.223   3.305  0.00  0.00      D     
ATOM   4308  C   HSE D 275      17.041   0.266   2.338  0.00  0.00      D     
ATOM   4309  O   HSE D 275      17.847   0.761   3.098  0.00  0.00      D     
ATOM   4310  N   ILE D 276      17.119   0.344   1.006  0.00  0.00      D     
ATOM   4311  HN  ILE D 276      16.509  -0.134   0.378  0.00  0.00      D     
ATOM   4312  CA  ILE D 276      18.214   1.045   0.230  0.00  0.00      D     
ATOM   4313  HA  ILE D 276      18.998   1.405   0.879  0.00  0.00      D     
ATOM   4314  CB  ILE D 276      18.949   0.140  -0.822  0.00  0.00      D     
ATOM   4315  HB  ILE D 276      18.342  -0.187  -1.694  0.00  0.00      D     
ATOM   4316  CG2 ILE D 276      20.191   0.911  -1.377  0.00  0.00      D     
ATOM   4317 HG21 ILE D 276      20.951   1.129  -0.596  0.00  0.00      D     
ATOM   4318 HG22 ILE D 276      20.685   0.323  -2.179  0.00  0.00      D     
ATOM   4319 HG23 ILE D 276      19.957   1.917  -1.784  0.00  0.00      D     
ATOM   4320  CG1 ILE D 276      19.671  -1.139  -0.300  0.00  0.00      D     
ATOM   4321 HG11 ILE D 276      20.429  -1.574  -0.985  0.00  0.00      D     
ATOM   4322 HG12 ILE D 276      20.188  -0.796   0.622  0.00  0.00      D     
ATOM   4323  CD  ILE D 276      18.742  -2.329   0.016  0.00  0.00      D     
ATOM   4324  HD1 ILE D 276      19.148  -3.219  -0.509  0.00  0.00      D     
ATOM   4325  HD2 ILE D 276      18.766  -2.504   1.113  0.00  0.00      D     
ATOM   4326  HD3 ILE D 276      17.677  -2.257  -0.292  0.00  0.00      D     
ATOM   4327  C   ILE D 276      17.606   2.198  -0.391  0.00  0.00      D     
ATOM   4328  O   ILE D 276      16.504   2.076  -0.837  0.00  0.00      D     
ATOM   4329  N   THR D 277      18.231   3.349  -0.403  0.00  0.00      D     
ATOM   4330  HN  THR D 277      19.058   3.534   0.122  0.00  0.00      D     
ATOM   4331  CA  THR D 277      17.594   4.506  -0.936  0.00  0.00      D     
ATOM   4332  HA  THR D 277      16.951   4.200  -1.748  0.00  0.00      D     
ATOM   4333  CB  THR D 277      16.710   5.176   0.146  0.00  0.00      D     
ATOM   4334  HB  THR D 277      16.214   4.375   0.734  0.00  0.00      D     
ATOM   4335  OG1 THR D 277      15.704   5.944  -0.454  0.00  0.00      D     
ATOM   4336  HG1 THR D 277      15.051   6.145   0.220  0.00  0.00      D     
ATOM   4337  CG2 THR D 277      17.373   6.111   1.182  0.00  0.00      D     
ATOM   4338 HG21 THR D 277      16.715   6.350   2.044  0.00  0.00      D     
ATOM   4339 HG22 THR D 277      18.306   5.641   1.561  0.00  0.00      D     
ATOM   4340 HG23 THR D 277      17.674   7.081   0.731  0.00  0.00      D     
ATOM   4341  C   THR D 277      18.485   5.580  -1.485  0.00  0.00      D     
ATOM   4342  O   THR D 277      19.637   5.716  -1.127  0.00  0.00      D     
ATOM   4343  N   SER D 278      18.000   6.404  -2.435  0.00  0.00      D     
ATOM   4344  HN  SER D 278      17.161   6.091  -2.873  0.00  0.00      D     
ATOM   4345  CA  SER D 278      18.753   7.489  -2.967  0.00  0.00      D     
ATOM   4346  HA  SER D 278      19.760   7.489  -2.578  0.00  0.00      D     
ATOM   4347  CB  SER D 278      18.932   7.216  -4.472  0.00  0.00      D     
ATOM   4348  HB1 SER D 278      19.272   6.183  -4.698  0.00  0.00      D     
ATOM   4349  HB2 SER D 278      17.955   7.262  -4.999  0.00  0.00      D     
ATOM   4350  OG  SER D 278      19.789   8.184  -5.090  0.00  0.00      D     
ATOM   4351  HG1 SER D 278      20.699   8.100  -4.798  0.00  0.00      D     
ATOM   4352  C   SER D 278      18.036   8.849  -2.848  0.00  0.00      D     
ATOM   4353  O   SER D 278      16.869   9.001  -3.107  0.00  0.00      D     
ATOM   4354  N   LYS D 279      18.727   9.853  -2.237  0.00  0.00      D     
ATOM   4355  HN  LYS D 279      19.657   9.639  -1.949  0.00  0.00      D     
ATOM   4356  CA  LYS D 279      18.268  11.246  -2.257  0.00  0.00      D     
ATOM   4357  HA  LYS D 279      17.365  11.363  -2.837  0.00  0.00      D     
ATOM   4358  CB  LYS D 279      17.952  11.789  -0.820  0.00  0.00      D     
ATOM   4359  HB1 LYS D 279      18.787  11.640  -0.103  0.00  0.00      D     
ATOM   4360  HB2 LYS D 279      17.689  12.868  -0.865  0.00  0.00      D     
ATOM   4361  CG  LYS D 279      16.725  11.123  -0.249  0.00  0.00      D     
ATOM   4362  HG1 LYS D 279      16.903  10.027  -0.294  0.00  0.00      D     
ATOM   4363  HG2 LYS D 279      16.612  11.302   0.842  0.00  0.00      D     
ATOM   4364  CD  LYS D 279      15.439  11.486  -0.980  0.00  0.00      D     
ATOM   4365  HD1 LYS D 279      15.320  11.042  -1.991  0.00  0.00      D     
ATOM   4366  HD2 LYS D 279      14.655  10.951  -0.402  0.00  0.00      D     
ATOM   4367  CE  LYS D 279      15.159  12.943  -1.067  0.00  0.00      D     
ATOM   4368  HE1 LYS D 279      15.213  13.376  -0.045  0.00  0.00      D     
ATOM   4369  HE2 LYS D 279      15.980  13.459  -1.610  0.00  0.00      D     
ATOM   4370  NZ  LYS D 279      13.810  13.247  -1.664  0.00  0.00      D     
ATOM   4371  HZ1 LYS D 279      13.110  12.933  -0.962  0.00  0.00      D     
ATOM   4372  HZ2 LYS D 279      13.755  14.281  -1.767  0.00  0.00      D     
ATOM   4373  HZ3 LYS D 279      13.700  12.938  -2.650  0.00  0.00      D     
ATOM   4374  C   LYS D 279      19.360  12.066  -2.937  0.00  0.00      D     
ATOM   4375  O   LYS D 279      19.599  11.953  -4.092  0.00  0.00      D     
ATOM   4376  N   GLU D 280      20.251  12.791  -2.239  0.00  0.00      D     
ATOM   4377  HN  GLU D 280      20.144  12.827  -1.249  0.00  0.00      D     
ATOM   4378  CA  GLU D 280      21.428  13.349  -2.769  0.00  0.00      D     
ATOM   4379  HA  GLU D 280      21.178  13.809  -3.714  0.00  0.00      D     
ATOM   4380  CB  GLU D 280      22.087  14.340  -1.796  0.00  0.00      D     
ATOM   4381  HB1 GLU D 280      22.191  13.913  -0.776  0.00  0.00      D     
ATOM   4382  HB2 GLU D 280      23.100  14.734  -2.026  0.00  0.00      D     
ATOM   4383  CG  GLU D 280      21.268  15.681  -1.615  0.00  0.00      D     
ATOM   4384  HG1 GLU D 280      20.994  16.126  -2.595  0.00  0.00      D     
ATOM   4385  HG2 GLU D 280      20.328  15.519  -1.046  0.00  0.00      D     
ATOM   4386  CD  GLU D 280      22.122  16.635  -0.875  0.00  0.00      D     
ATOM   4387  OE1 GLU D 280      23.186  17.032  -1.399  0.00  0.00      D     
ATOM   4388  OE2 GLU D 280      21.717  17.069   0.256  0.00  0.00      D     
ATOM   4389  C   GLU D 280      22.423  12.278  -3.044  0.00  0.00      D     
ATOM   4390  O   GLU D 280      23.390  12.613  -3.663  0.00  0.00      D     
ATOM   4391  N   THR D 281      22.362  11.114  -2.399  0.00  0.00      D     
ATOM   4392  HN  THR D 281      21.563  10.964  -1.822  0.00  0.00      D     
ATOM   4393  CA  THR D 281      23.417  10.089  -2.554  0.00  0.00      D     
ATOM   4394  HA  THR D 281      23.816  10.145  -3.556  0.00  0.00      D     
ATOM   4395  CB  THR D 281      24.623  10.350  -1.602  0.00  0.00      D     
ATOM   4396  HB  THR D 281      24.947  11.404  -1.739  0.00  0.00      D     
ATOM   4397  OG1 THR D 281      25.749   9.508  -1.910  0.00  0.00      D     
ATOM   4398  HG1 THR D 281      26.545  10.044  -1.954  0.00  0.00      D     
ATOM   4399  CG2 THR D 281      24.232  10.089  -0.120  0.00  0.00      D     
ATOM   4400 HG21 THR D 281      25.003  10.345   0.638  0.00  0.00      D     
ATOM   4401 HG22 THR D 281      23.339  10.744  -0.034  0.00  0.00      D     
ATOM   4402 HG23 THR D 281      24.018   9.030   0.140  0.00  0.00      D     
ATOM   4403  C   THR D 281      22.697   8.857  -2.196  0.00  0.00      D     
ATOM   4404  O   THR D 281      21.560   8.855  -1.787  0.00  0.00      D     
ATOM   4405  N   LEU D 282      23.413   7.671  -2.323  0.00  0.00      D     
ATOM   4406  HN  LEU D 282      24.359   7.764  -2.623  0.00  0.00      D     
ATOM   4407  CA  LEU D 282      22.901   6.342  -2.358  0.00  0.00      D     
ATOM   4408  HA  LEU D 282      21.822   6.319  -2.394  0.00  0.00      D     
ATOM   4409  CB  LEU D 282      23.321   5.499  -3.570  0.00  0.00      D     
ATOM   4410  HB1 LEU D 282      22.937   5.863  -4.546  0.00  0.00      D     
ATOM   4411  HB2 LEU D 282      24.425   5.515  -3.689  0.00  0.00      D     
ATOM   4412  CG  LEU D 282      22.871   4.064  -3.477  0.00  0.00      D     
ATOM   4413  HG  LEU D 282      23.095   3.668  -2.463  0.00  0.00      D     
ATOM   4414  CD1 LEU D 282      21.378   3.829  -3.682  0.00  0.00      D     
ATOM   4415 HD11 LEU D 282      21.221   2.748  -3.481  0.00  0.00      D     
ATOM   4416 HD12 LEU D 282      20.958   4.570  -2.968  0.00  0.00      D     
ATOM   4417 HD13 LEU D 282      21.070   4.107  -4.713  0.00  0.00      D     
ATOM   4418  CD2 LEU D 282      23.566   3.237  -4.532  0.00  0.00      D     
ATOM   4419 HD21 LEU D 282      23.500   3.720  -5.530  0.00  0.00      D     
ATOM   4420 HD22 LEU D 282      24.640   3.089  -4.288  0.00  0.00      D     
ATOM   4421 HD23 LEU D 282      23.134   2.235  -4.742  0.00  0.00      D     
ATOM   4422  C   LEU D 282      23.282   5.761  -0.989  0.00  0.00      D     
ATOM   4423  O   LEU D 282      24.469   5.625  -0.636  0.00  0.00      D     
ATOM   4424  N   TYR D 283      22.257   5.318  -0.199  0.00  0.00      D     
ATOM   4425  HN  TYR D 283      21.288   5.370  -0.429  0.00  0.00      D     
ATOM   4426  CA  TYR D 283      22.519   4.811   1.163  0.00  0.00      D     
ATOM   4427  HA  TYR D 283      23.428   4.245   1.022  0.00  0.00      D     
ATOM   4428  CB  TYR D 283      22.640   5.994   2.145  0.00  0.00      D     
ATOM   4429  HB1 TYR D 283      23.044   5.637   3.117  0.00  0.00      D     
ATOM   4430  HB2 TYR D 283      23.294   6.806   1.762  0.00  0.00      D     
ATOM   4431  CG  TYR D 283      21.320   6.773   2.249  0.00  0.00      D     
ATOM   4432  CD1 TYR D 283      21.047   7.894   1.398  0.00  0.00      D     
ATOM   4433  HD1 TYR D 283      21.681   8.090   0.546  0.00  0.00      D     
ATOM   4434  CE1 TYR D 283      19.995   8.738   1.674  0.00  0.00      D     
ATOM   4435  HE1 TYR D 283      19.837   9.556   0.986  0.00  0.00      D     
ATOM   4436  CZ  TYR D 283      19.094   8.431   2.691  0.00  0.00      D     
ATOM   4437  OH  TYR D 283      17.996   9.273   2.861  0.00  0.00      D     
ATOM   4438  HH  TYR D 283      17.965   9.567   3.774  0.00  0.00      D     
ATOM   4439  CD2 TYR D 283      20.549   6.593   3.357  0.00  0.00      D     
ATOM   4440  HD2 TYR D 283      20.735   5.718   3.962  0.00  0.00      D     
ATOM   4441  CE2 TYR D 283      19.366   7.318   3.503  0.00  0.00      D     
ATOM   4442  HE2 TYR D 283      18.725   7.035   4.325  0.00  0.00      D     
ATOM   4443  C   TYR D 283      21.517   3.740   1.600  0.00  0.00      D     
ATOM   4444  O   TYR D 283      20.355   3.694   1.187  0.00  0.00      D     
ATOM   4445  N   CYS D 284      21.902   2.964   2.623  0.00  0.00      D     
ATOM   4446  HN  CYS D 284      22.753   2.928   3.140  0.00  0.00      D     
ATOM   4447  CA  CYS D 284      21.070   1.902   3.056  0.00  0.00      D     
ATOM   4448  HA  CYS D 284      20.162   1.902   2.470  0.00  0.00      D     
ATOM   4449  CB  CYS D 284      21.730   0.532   2.662  0.00  0.00      D     
ATOM   4450  HB1 CYS D 284      21.785   0.549   1.553  0.00  0.00      D     
ATOM   4451  HB2 CYS D 284      22.747   0.686   3.082  0.00  0.00      D     
ATOM   4452  SG  CYS D 284      20.862  -1.006   3.364  0.00  0.00      D     
ATOM   4453  HG1 CYS D 284      21.654  -1.933   2.846  0.00  0.00      D     
ATOM   4454  C   CYS D 284      20.754   1.983   4.622  0.00  0.00      D     
ATOM   4455  O   CYS D 284      21.649   2.102   5.474  0.00  0.00      D     
ATOM   4456  N   ILE D 285      19.457   1.864   4.965  0.00  0.00      D     
ATOM   4457  HN  ILE D 285      18.831   1.615   4.230  0.00  0.00      D     
ATOM   4458  CA  ILE D 285      18.811   1.848   6.272  0.00  0.00      D     
ATOM   4459  HA  ILE D 285      19.423   2.366   6.995  0.00  0.00      D     
ATOM   4460  CB  ILE D 285      17.524   2.605   6.140  0.00  0.00      D     
ATOM   4461  HB  ILE D 285      16.801   2.037   5.516  0.00  0.00      D     
ATOM   4462  CG2 ILE D 285      16.968   2.676   7.617  0.00  0.00      D     
ATOM   4463 HG21 ILE D 285      16.703   1.682   8.037  0.00  0.00      D     
ATOM   4464 HG22 ILE D 285      17.704   3.161   8.294  0.00  0.00      D     
ATOM   4465 HG23 ILE D 285      16.020   3.256   7.590  0.00  0.00      D     
ATOM   4466  CG1 ILE D 285      17.765   3.975   5.443  0.00  0.00      D     
ATOM   4467 HG11 ILE D 285      18.652   4.529   5.818  0.00  0.00      D     
ATOM   4468 HG12 ILE D 285      17.971   3.846   4.359  0.00  0.00      D     
ATOM   4469  CD  ILE D 285      16.519   4.944   5.490  0.00  0.00      D     
ATOM   4470  HD1 ILE D 285      16.446   5.561   4.568  0.00  0.00      D     
ATOM   4471  HD2 ILE D 285      15.590   4.346   5.602  0.00  0.00      D     
ATOM   4472  HD3 ILE D 285      16.596   5.575   6.401  0.00  0.00      D     
ATOM   4473  C   ILE D 285      18.417   0.371   6.655  0.00  0.00      D     
ATOM   4474  O   ILE D 285      17.870  -0.344   5.794  0.00  0.00      D     
ATOM   4475  N   ASP D 286      18.740  -0.059   7.953  0.00  0.00      D     
ATOM   4476  HN  ASP D 286      19.421   0.470   8.454  0.00  0.00      D     
ATOM   4477  CA  ASP D 286      18.297  -1.253   8.501  0.00  0.00      D     
ATOM   4478  HA  ASP D 286      17.343  -1.559   8.098  0.00  0.00      D     
ATOM   4479  CB  ASP D 286      19.187  -2.494   8.289  0.00  0.00      D     
ATOM   4480  HB1 ASP D 286      19.573  -2.604   7.253  0.00  0.00      D     
ATOM   4481  HB2 ASP D 286      20.166  -2.350   8.795  0.00  0.00      D     
ATOM   4482  CG  ASP D 286      18.612  -3.797   8.846  0.00  0.00      D     
ATOM   4483  OD1 ASP D 286      19.419  -4.755   9.131  0.00  0.00      D     
ATOM   4484  OD2 ASP D 286      17.400  -3.997   8.923  0.00  0.00      D     
ATOM   4485  C   ASP D 286      18.057  -0.976   9.960  0.00  0.00      D     
ATOM   4486  O   ASP D 286      18.936  -0.633  10.690  0.00  0.00      D     
ATOM   4487  N   GLY D 287      16.871  -1.233  10.544  0.00  0.00      D     
ATOM   4488  HN  GLY D 287      16.084  -1.378   9.950  0.00  0.00      D     
ATOM   4489  CA  GLY D 287      16.632  -0.926  11.962  0.00  0.00      D     
ATOM   4490  HA1 GLY D 287      17.327  -1.518  12.539  0.00  0.00      D     
ATOM   4491  HA2 GLY D 287      15.585  -1.053  12.192  0.00  0.00      D     
ATOM   4492  C   GLY D 287      16.925   0.527  12.401  0.00  0.00      D     
ATOM   4493  O   GLY D 287      16.419   1.493  11.839  0.00  0.00      D     
ATOM   4494  N   ALA D 288      17.865   0.698  13.321  0.00  0.00      D     
ATOM   4495  HN  ALA D 288      18.421  -0.058  13.655  0.00  0.00      D     
ATOM   4496  CA  ALA D 288      18.294   2.025  13.801  0.00  0.00      D     
ATOM   4497  HA  ALA D 288      17.541   2.794  13.709  0.00  0.00      D     
ATOM   4498  CB  ALA D 288      18.680   1.998  15.271  0.00  0.00      D     
ATOM   4499  HB1 ALA D 288      19.648   1.476  15.433  0.00  0.00      D     
ATOM   4500  HB2 ALA D 288      18.822   3.048  15.605  0.00  0.00      D     
ATOM   4501  HB3 ALA D 288      17.967   1.462  15.934  0.00  0.00      D     
ATOM   4502  C   ALA D 288      19.527   2.542  13.062  0.00  0.00      D     
ATOM   4503  O   ALA D 288      19.903   3.701  13.299  0.00  0.00      D     
ATOM   4504  N   LEU D 289      20.203   1.726  12.066  0.00  0.00      D     
ATOM   4505  HN  LEU D 289      19.674   1.019  11.604  0.00  0.00      D     
ATOM   4506  CA  LEU D 289      21.520   2.016  11.478  0.00  0.00      D     
ATOM   4507  HA  LEU D 289      21.914   2.854  12.035  0.00  0.00      D     
ATOM   4508  CB  LEU D 289      22.417   0.717  11.543  0.00  0.00      D     
ATOM   4509  HB1 LEU D 289      22.418   0.315  12.579  0.00  0.00      D     
ATOM   4510  HB2 LEU D 289      21.876   0.009  10.879  0.00  0.00      D     
ATOM   4511  CG  LEU D 289      23.804   0.718  10.917  0.00  0.00      D     
ATOM   4512  HG  LEU D 289      23.678   1.005   9.851  0.00  0.00      D     
ATOM   4513  CD1 LEU D 289      24.902   1.628  11.580  0.00  0.00      D     
ATOM   4514 HD11 LEU D 289      25.339   1.077  12.440  0.00  0.00      D     
ATOM   4515 HD12 LEU D 289      25.648   1.798  10.774  0.00  0.00      D     
ATOM   4516 HD13 LEU D 289      24.471   2.548  12.030  0.00  0.00      D     
ATOM   4517  CD2 LEU D 289      24.365  -0.713  10.954  0.00  0.00      D     
ATOM   4518 HD21 LEU D 289      25.475  -0.678  10.960  0.00  0.00      D     
ATOM   4519 HD22 LEU D 289      24.076  -1.172  11.923  0.00  0.00      D     
ATOM   4520 HD23 LEU D 289      24.025  -1.377  10.131  0.00  0.00      D     
ATOM   4521  C   LEU D 289      21.438   2.358  10.031  0.00  0.00      D     
ATOM   4522  O   LEU D 289      20.771   1.729   9.252  0.00  0.00      D     
ATOM   4523  N   LEU D 290      22.265   3.374   9.641  0.00  0.00      D     
ATOM   4524  HN  LEU D 290      22.811   3.829  10.340  0.00  0.00      D     
ATOM   4525  CA  LEU D 290      22.424   3.710   8.311  0.00  0.00      D     
ATOM   4526  HA  LEU D 290      21.926   3.006   7.661  0.00  0.00      D     
ATOM   4527  CB  LEU D 290      21.745   5.128   8.089  0.00  0.00      D     
ATOM   4528  HB1 LEU D 290      20.775   4.842   8.549  0.00  0.00      D     
ATOM   4529  HB2 LEU D 290      22.270   5.805   8.797  0.00  0.00      D     
ATOM   4530  CG  LEU D 290      21.528   5.839   6.763  0.00  0.00      D     
ATOM   4531  HG  LEU D 290      21.072   5.186   5.989  0.00  0.00      D     
ATOM   4532  CD1 LEU D 290      20.525   7.000   7.037  0.00  0.00      D     
ATOM   4533 HD11 LEU D 290      19.512   6.611   7.274  0.00  0.00      D     
ATOM   4534 HD12 LEU D 290      20.919   7.529   7.931  0.00  0.00      D     
ATOM   4535 HD13 LEU D 290      20.525   7.684   6.161  0.00  0.00      D     
ATOM   4536  CD2 LEU D 290      22.833   6.517   6.105  0.00  0.00      D     
ATOM   4537 HD21 LEU D 290      23.581   5.756   5.795  0.00  0.00      D     
ATOM   4538 HD22 LEU D 290      22.513   7.192   5.283  0.00  0.00      D     
ATOM   4539 HD23 LEU D 290      23.285   7.204   6.853  0.00  0.00      D     
ATOM   4540  C   LEU D 290      23.909   3.788   7.856  0.00  0.00      D     
ATOM   4541  O   LEU D 290      24.805   4.370   8.519  0.00  0.00      D     
ATOM   4542  N   THR D 291      24.180   3.047   6.801  0.00  0.00      D     
ATOM   4543  HN  THR D 291      23.473   2.492   6.369  0.00  0.00      D     
ATOM   4544  CA  THR D 291      25.502   2.791   6.161  0.00  0.00      D     
ATOM   4545  HA  THR D 291      26.223   3.395   6.693  0.00  0.00      D     
ATOM   4546  CB  THR D 291      25.959   1.352   6.214  0.00  0.00      D     
ATOM   4547  HB  THR D 291      26.111   1.224   7.307  0.00  0.00      D     
ATOM   4548  OG1 THR D 291      27.256   1.122   5.614  0.00  0.00      D     
ATOM   4549  HG1 THR D 291      27.875   1.497   6.245  0.00  0.00      D     
ATOM   4550  CG2 THR D 291      24.991   0.253   5.658  0.00  0.00      D     
ATOM   4551 HG21 THR D 291      24.095   0.173   6.310  0.00  0.00      D     
ATOM   4552 HG22 THR D 291      24.661   0.487   4.623  0.00  0.00      D     
ATOM   4553 HG23 THR D 291      25.543  -0.708   5.576  0.00  0.00      D     
ATOM   4554  C   THR D 291      25.366   3.252   4.729  0.00  0.00      D     
ATOM   4555  O   THR D 291      24.407   2.993   4.024  0.00  0.00      D     
ATOM   4556  N   LYS D 292      26.251   4.108   4.318  0.00  0.00      D     
ATOM   4557  HN  LYS D 292      27.091   4.115   4.855  0.00  0.00      D     
ATOM   4558  CA  LYS D 292      26.252   4.785   2.980  0.00  0.00      D     
ATOM   4559  HA  LYS D 292      25.253   4.799   2.570  0.00  0.00      D     
ATOM   4560  CB  LYS D 292      26.546   6.257   3.157  0.00  0.00      D     
ATOM   4561  HB1 LYS D 292      27.618   6.345   3.434  0.00  0.00      D     
ATOM   4562  HB2 LYS D 292      26.528   6.815   2.197  0.00  0.00      D     
ATOM   4563  CG  LYS D 292      25.783   6.995   4.229  0.00  0.00      D     
ATOM   4564  HG1 LYS D 292      24.704   6.780   4.076  0.00  0.00      D     
ATOM   4565  HG2 LYS D 292      26.003   6.685   5.273  0.00  0.00      D     
ATOM   4566  CD  LYS D 292      25.973   8.573   4.254  0.00  0.00      D     
ATOM   4567  HD1 LYS D 292      27.033   8.867   4.098  0.00  0.00      D     
ATOM   4568  HD2 LYS D 292      25.504   8.979   3.332  0.00  0.00      D     
ATOM   4569  CE  LYS D 292      25.342   9.149   5.461  0.00  0.00      D     
ATOM   4570  HE1 LYS D 292      24.277   8.843   5.546  0.00  0.00      D     
ATOM   4571  HE2 LYS D 292      25.928   8.855   6.358  0.00  0.00      D     
ATOM   4572  NZ  LYS D 292      25.448  10.603   5.314  0.00  0.00      D     
ATOM   4573  HZ1 LYS D 292      26.394  11.030   5.247  0.00  0.00      D     
ATOM   4574  HZ2 LYS D 292      25.008  10.992   4.456  0.00  0.00      D     
ATOM   4575  HZ3 LYS D 292      24.968  11.155   6.053  0.00  0.00      D     
ATOM   4576  C   LYS D 292      27.297   4.179   2.048  0.00  0.00      D     
ATOM   4577  O   LYS D 292      28.502   3.994   2.287  0.00  0.00      D     
ATOM   4578  N   SER D 293      26.815   3.894   0.836  0.00  0.00      D     
ATOM   4579  HN  SER D 293      25.844   4.065   0.687  0.00  0.00      D     
ATOM   4580  CA  SER D 293      27.654   3.415  -0.207  0.00  0.00      D     
ATOM   4581  HA  SER D 293      28.659   3.766  -0.025  0.00  0.00      D     
ATOM   4582  CB  SER D 293      27.751   1.930  -0.198  0.00  0.00      D     
ATOM   4583  HB1 SER D 293      28.096   1.582   0.799  0.00  0.00      D     
ATOM   4584  HB2 SER D 293      26.728   1.510  -0.309  0.00  0.00      D     
ATOM   4585  OG  SER D 293      28.680   1.397  -1.178  0.00  0.00      D     
ATOM   4586  HG1 SER D 293      28.216   1.201  -1.994  0.00  0.00      D     
ATOM   4587  C   SER D 293      27.301   3.819  -1.627  0.00  0.00      D     
ATOM   4588  O   SER D 293      26.180   3.637  -2.105  0.00  0.00      D     
ATOM   4589  N   SER D 294      28.283   4.231  -2.438  0.00  0.00      D     
ATOM   4590  HN  SER D 294      29.234   3.988  -2.264  0.00  0.00      D     
ATOM   4591  CA  SER D 294      28.140   4.896  -3.738  0.00  0.00      D     
ATOM   4592  HA  SER D 294      27.542   5.770  -3.525  0.00  0.00      D     
ATOM   4593  CB  SER D 294      29.467   5.257  -4.350  0.00  0.00      D     
ATOM   4594  HB1 SER D 294      30.091   5.907  -3.699  0.00  0.00      D     
ATOM   4595  HB2 SER D 294      30.104   4.362  -4.516  0.00  0.00      D     
ATOM   4596  OG  SER D 294      29.374   6.102  -5.542  0.00  0.00      D     
ATOM   4597  HG1 SER D 294      28.911   6.925  -5.370  0.00  0.00      D     
ATOM   4598  C   SER D 294      27.353   3.938  -4.681  0.00  0.00      D     
ATOM   4599  O   SER D 294      26.504   4.350  -5.503  0.00  0.00      D     
ATOM   4600  N   GLU D 295      27.821   2.673  -4.714  0.00  0.00      D     
ATOM   4601  HN  GLU D 295      28.522   2.291  -4.117  0.00  0.00      D     
ATOM   4602  CA  GLU D 295      27.163   1.541  -5.384  0.00  0.00      D     
ATOM   4603  HA  GLU D 295      26.300   1.869  -5.944  0.00  0.00      D     
ATOM   4604  CB  GLU D 295      28.114   0.803  -6.337  0.00  0.00      D     
ATOM   4605  HB1 GLU D 295      28.944   0.448  -5.688  0.00  0.00      D     
ATOM   4606  HB2 GLU D 295      27.730  -0.148  -6.765  0.00  0.00      D     
ATOM   4607  CG  GLU D 295      28.655   1.740  -7.382  0.00  0.00      D     
ATOM   4608  HG1 GLU D 295      27.839   1.780  -8.136  0.00  0.00      D     
ATOM   4609  HG2 GLU D 295      28.767   2.800  -7.069  0.00  0.00      D     
ATOM   4610  CD  GLU D 295      29.917   1.290  -8.097  0.00  0.00      D     
ATOM   4611  OE1 GLU D 295      30.866   1.006  -7.416  0.00  0.00      D     
ATOM   4612  OE2 GLU D 295      29.970   1.340  -9.381  0.00  0.00      D     
ATOM   4613  C   GLU D 295      26.803   0.638  -4.301  0.00  0.00      D     
ATOM   4614  O   GLU D 295      27.661   0.396  -3.430  0.00  0.00      D     
ATOM   4615  N   TYR D 296      25.641   0.097  -4.359  0.00  0.00      D     
ATOM   4616  HN  TYR D 296      25.001   0.476  -5.022  0.00  0.00      D     
ATOM   4617  CA  TYR D 296      25.232  -1.019  -3.490  0.00  0.00      D     
ATOM   4618  HA  TYR D 296      26.019  -1.098  -2.754  0.00  0.00      D     
ATOM   4619  CB  TYR D 296      23.911  -0.522  -2.703  0.00  0.00      D     
ATOM   4620  HB1 TYR D 296      23.986   0.511  -2.301  0.00  0.00      D     
ATOM   4621  HB2 TYR D 296      23.107  -0.548  -3.470  0.00  0.00      D     
ATOM   4622  CG  TYR D 296      23.575  -1.457  -1.535  0.00  0.00      D     
ATOM   4623  CD1 TYR D 296      24.107  -1.242  -0.253  0.00  0.00      D     
ATOM   4624  HD1 TYR D 296      24.755  -0.379  -0.203  0.00  0.00      D     
ATOM   4625  CE1 TYR D 296      23.852  -2.033   0.805  0.00  0.00      D     
ATOM   4626  HE1 TYR D 296      24.334  -1.908   1.763  0.00  0.00      D     
ATOM   4627  CZ  TYR D 296      22.936  -3.083   0.617  0.00  0.00      D     
ATOM   4628  OH  TYR D 296      22.905  -3.983   1.675  0.00  0.00      D     
ATOM   4629  HH  TYR D 296      22.469  -4.749   1.293  0.00  0.00      D     
ATOM   4630  CD2 TYR D 296      22.771  -2.616  -1.740  0.00  0.00      D     
ATOM   4631  HD2 TYR D 296      22.472  -2.886  -2.742  0.00  0.00      D     
ATOM   4632  CE2 TYR D 296      22.431  -3.416  -0.631  0.00  0.00      D     
ATOM   4633  HE2 TYR D 296      21.988  -4.398  -0.712  0.00  0.00      D     
ATOM   4634  C   TYR D 296      24.916  -2.312  -4.252  0.00  0.00      D     
ATOM   4635  O   TYR D 296      23.997  -2.285  -5.063  0.00  0.00      D     
ATOM   4636  N   LYS D 297      25.577  -3.400  -3.888  0.00  0.00      D     
ATOM   4637  HN  LYS D 297      26.267  -3.444  -3.169  0.00  0.00      D     
ATOM   4638  CA  LYS D 297      25.199  -4.726  -4.297  0.00  0.00      D     
ATOM   4639  HA  LYS D 297      24.451  -4.569  -5.061  0.00  0.00      D     
ATOM   4640  CB  LYS D 297      26.409  -5.448  -5.069  0.00  0.00      D     
ATOM   4641  HB1 LYS D 297      26.122  -6.479  -5.368  0.00  0.00      D     
ATOM   4642  HB2 LYS D 297      26.460  -4.909  -6.039  0.00  0.00      D     
ATOM   4643  CG  LYS D 297      27.709  -5.627  -4.248  0.00  0.00      D     
ATOM   4644  HG1 LYS D 297      28.114  -4.608  -4.070  0.00  0.00      D     
ATOM   4645  HG2 LYS D 297      27.573  -6.075  -3.240  0.00  0.00      D     
ATOM   4646  CD  LYS D 297      28.657  -6.625  -4.912  0.00  0.00      D     
ATOM   4647  HD1 LYS D 297      29.649  -6.580  -4.415  0.00  0.00      D     
ATOM   4648  HD2 LYS D 297      28.182  -7.627  -4.832  0.00  0.00      D     
ATOM   4649  CE  LYS D 297      28.975  -6.374  -6.480  0.00  0.00      D     
ATOM   4650  HE1 LYS D 297      29.627  -7.208  -6.816  0.00  0.00      D     
ATOM   4651  HE2 LYS D 297      27.989  -6.376  -6.993  0.00  0.00      D     
ATOM   4652  NZ  LYS D 297      29.690  -5.164  -6.835  0.00  0.00      D     
ATOM   4653  HZ1 LYS D 297      30.087  -5.255  -7.792  0.00  0.00      D     
ATOM   4654  HZ2 LYS D 297      29.179  -4.259  -6.808  0.00  0.00      D     
ATOM   4655  HZ3 LYS D 297      30.467  -5.053  -6.153  0.00  0.00      D     
ATOM   4656  C   LYS D 297      24.603  -5.613  -3.292  0.00  0.00      D     
ATOM   4657  O   LYS D 297      24.850  -5.515  -2.102  0.00  0.00      D     
ATOM   4658  N   GLY D 298      23.872  -6.576  -3.784  0.00  0.00      D     
ATOM   4659  HN  GLY D 298      23.751  -6.712  -4.765  0.00  0.00      D     
ATOM   4660  CA  GLY D 298      23.343  -7.589  -2.841  0.00  0.00      D     
ATOM   4661  HA1 GLY D 298      22.825  -7.004  -2.096  0.00  0.00      D     
ATOM   4662  HA2 GLY D 298      24.196  -8.084  -2.401  0.00  0.00      D     
ATOM   4663  C   GLY D 298      22.386  -8.436  -3.570  0.00  0.00      D     
ATOM   4664  O   GLY D 298      22.277  -8.247  -4.777  0.00  0.00      D     
ATOM   4665  N   PRO D 299      21.615  -9.275  -2.949  0.00  0.00      D     
ATOM   4666  CD  PRO D 299      22.160  -9.914  -1.744  0.00  0.00      D     
ATOM   4667  HD1 PRO D 299      22.342  -9.157  -0.952  0.00  0.00      D     
ATOM   4668  HD2 PRO D 299      23.022 -10.592  -1.921  0.00  0.00      D     
ATOM   4669  CA  PRO D 299      20.411  -9.919  -3.446  0.00  0.00      D     
ATOM   4670  HA  PRO D 299      20.437 -10.230  -4.479  0.00  0.00      D     
ATOM   4671  CB  PRO D 299      20.252 -11.170  -2.451  0.00  0.00      D     
ATOM   4672  HB1 PRO D 299      20.730 -12.096  -2.837  0.00  0.00      D     
ATOM   4673  HB2 PRO D 299      19.200 -11.381  -2.163  0.00  0.00      D     
ATOM   4674  CG  PRO D 299      20.979 -10.750  -1.222  0.00  0.00      D     
ATOM   4675  HG1 PRO D 299      21.265 -11.679  -0.684  0.00  0.00      D     
ATOM   4676  HG2 PRO D 299      20.446 -10.066  -0.526  0.00  0.00      D     
ATOM   4677  C   PRO D 299      19.233  -9.018  -3.391  0.00  0.00      D     
ATOM   4678  O   PRO D 299      18.308  -9.356  -2.644  0.00  0.00      D     
ATOM   4679  N   ILE D 300      19.202  -7.916  -4.139  0.00  0.00      D     
ATOM   4680  HN  ILE D 300      20.034  -7.696  -4.642  0.00  0.00      D     
ATOM   4681  CA  ILE D 300      18.182  -6.932  -4.321  0.00  0.00      D     
ATOM   4682  HA  ILE D 300      17.883  -6.568  -3.350  0.00  0.00      D     
ATOM   4683  CB  ILE D 300      18.639  -5.771  -5.169  0.00  0.00      D     
ATOM   4684  HB  ILE D 300      18.787  -6.086  -6.224  0.00  0.00      D     
ATOM   4685  CG2 ILE D 300      17.478  -4.758  -5.277  0.00  0.00      D     
ATOM   4686 HG21 ILE D 300      17.830  -3.795  -5.704  0.00  0.00      D     
ATOM   4687 HG22 ILE D 300      16.602  -5.183  -5.814  0.00  0.00      D     
ATOM   4688 HG23 ILE D 300      17.088  -4.535  -4.261  0.00  0.00      D     
ATOM   4689  CG1 ILE D 300      19.937  -5.119  -4.694  0.00  0.00      D     
ATOM   4690 HG11 ILE D 300      20.865  -5.691  -4.908  0.00  0.00      D     
ATOM   4691 HG12 ILE D 300      20.044  -4.183  -5.283  0.00  0.00      D     
ATOM   4692  CD  ILE D 300      19.969  -4.854  -3.254  0.00  0.00      D     
ATOM   4693  HD1 ILE D 300      20.451  -3.863  -3.114  0.00  0.00      D     
ATOM   4694  HD2 ILE D 300      18.992  -4.857  -2.724  0.00  0.00      D     
ATOM   4695  HD3 ILE D 300      20.604  -5.600  -2.730  0.00  0.00      D     
ATOM   4696  C   ILE D 300      17.021  -7.755  -5.000  0.00  0.00      D     
ATOM   4697  O   ILE D 300      17.162  -8.448  -6.001  0.00  0.00      D     
ATOM   4698  N   THR D 301      15.752  -7.636  -4.436  0.00  0.00      D     
ATOM   4699  HN  THR D 301      15.780  -7.175  -3.553  0.00  0.00      D     
ATOM   4700  CA  THR D 301      14.555  -8.155  -5.057  0.00  0.00      D     
ATOM   4701  HA  THR D 301      14.844  -8.586  -6.005  0.00  0.00      D     
ATOM   4702  CB  THR D 301      13.797  -9.172  -4.077  0.00  0.00      D     
ATOM   4703  HB  THR D 301      14.556  -9.966  -3.913  0.00  0.00      D     
ATOM   4704  OG1 THR D 301      12.530  -9.741  -4.647  0.00  0.00      D     
ATOM   4705  HG1 THR D 301      12.704  -9.991  -5.557  0.00  0.00      D     
ATOM   4706  CG2 THR D 301      13.517  -8.438  -2.711  0.00  0.00      D     
ATOM   4707 HG21 THR D 301      12.874  -7.533  -2.689  0.00  0.00      D     
ATOM   4708 HG22 THR D 301      13.158  -9.202  -1.988  0.00  0.00      D     
ATOM   4709 HG23 THR D 301      14.456  -8.009  -2.300  0.00  0.00      D     
ATOM   4710  C   THR D 301      13.554  -7.106  -5.490  0.00  0.00      D     
ATOM   4711  O   THR D 301      12.821  -7.334  -6.389  0.00  0.00      D     
ATOM   4712  N   ASP D 302      13.581  -5.889  -4.956  0.00  0.00      D     
ATOM   4713  HN  ASP D 302      14.344  -5.616  -4.375  0.00  0.00      D     
ATOM   4714  CA  ASP D 302      12.593  -4.870  -5.207  0.00  0.00      D     
ATOM   4715  HA  ASP D 302      12.001  -5.046  -6.093  0.00  0.00      D     
ATOM   4716  CB  ASP D 302      11.725  -4.510  -3.980  0.00  0.00      D     
ATOM   4717  HB1 ASP D 302      12.255  -4.626  -3.010  0.00  0.00      D     
ATOM   4718  HB2 ASP D 302      11.341  -3.468  -3.999  0.00  0.00      D     
ATOM   4719  CG  ASP D 302      10.493  -5.441  -3.827  0.00  0.00      D     
ATOM   4720  OD1 ASP D 302      10.104  -6.175  -4.772  0.00  0.00      D     
ATOM   4721  OD2 ASP D 302       9.828  -5.275  -2.794  0.00  0.00      D     
ATOM   4722  C   ASP D 302      13.267  -3.542  -5.513  0.00  0.00      D     
ATOM   4723  O   ASP D 302      14.200  -3.156  -4.834  0.00  0.00      D     
ATOM   4724  N   VAL D 303      12.852  -2.805  -6.555  0.00  0.00      D     
ATOM   4725  HN  VAL D 303      12.043  -3.152  -7.022  0.00  0.00      D     
ATOM   4726  CA  VAL D 303      13.359  -1.511  -6.971  0.00  0.00      D     
ATOM   4727  HA  VAL D 303      13.913  -1.032  -6.177  0.00  0.00      D     
ATOM   4728  CB  VAL D 303      14.294  -1.552  -8.115  0.00  0.00      D     
ATOM   4729  HB  VAL D 303      13.858  -2.071  -8.995  0.00  0.00      D     
ATOM   4730  CG1 VAL D 303      14.870  -0.088  -8.452  0.00  0.00      D     
ATOM   4731 HG11 VAL D 303      15.160   0.454  -7.526  0.00  0.00      D     
ATOM   4732 HG12 VAL D 303      15.704  -0.315  -9.150  0.00  0.00      D     
ATOM   4733 HG13 VAL D 303      14.092   0.562  -8.905  0.00  0.00      D     
ATOM   4734  CG2 VAL D 303      15.440  -2.435  -7.634  0.00  0.00      D     
ATOM   4735 HG21 VAL D 303      16.252  -2.408  -8.392  0.00  0.00      D     
ATOM   4736 HG22 VAL D 303      15.786  -2.162  -6.614  0.00  0.00      D     
ATOM   4737 HG23 VAL D 303      15.004  -3.455  -7.583  0.00  0.00      D     
ATOM   4738  C   VAL D 303      12.206  -0.640  -7.247  0.00  0.00      D     
ATOM   4739  O   VAL D 303      11.294  -0.855  -8.088  0.00  0.00      D     
ATOM   4740  N   PHE D 304      12.096   0.522  -6.548  0.00  0.00      D     
ATOM   4741  HN  PHE D 304      12.833   0.765  -5.921  0.00  0.00      D     
ATOM   4742  CA  PHE D 304      11.052   1.543  -6.666  0.00  0.00      D     
ATOM   4743  HA  PHE D 304      10.184   1.116  -7.147  0.00  0.00      D     
ATOM   4744  CB  PHE D 304      10.769   2.201  -5.240  0.00  0.00      D     
ATOM   4745  HB1 PHE D 304      10.872   1.268  -4.645  0.00  0.00      D     
ATOM   4746  HB2 PHE D 304      11.399   3.034  -4.860  0.00  0.00      D     
ATOM   4747  CG  PHE D 304       9.367   2.659  -5.222  0.00  0.00      D     
ATOM   4748  CD1 PHE D 304       8.480   1.906  -4.543  0.00  0.00      D     
ATOM   4749  HD1 PHE D 304       8.829   0.929  -4.242  0.00  0.00      D     
ATOM   4750  CE1 PHE D 304       7.184   2.425  -4.303  0.00  0.00      D     
ATOM   4751  HE1 PHE D 304       6.535   1.756  -3.758  0.00  0.00      D     
ATOM   4752  CZ  PHE D 304       6.827   3.684  -4.689  0.00  0.00      D     
ATOM   4753  HZ  PHE D 304       5.854   4.090  -4.456  0.00  0.00      D     
ATOM   4754  CD2 PHE D 304       9.047   4.004  -5.574  0.00  0.00      D     
ATOM   4755  HD2 PHE D 304       9.810   4.635  -6.005  0.00  0.00      D     
ATOM   4756  CE2 PHE D 304       7.767   4.489  -5.439  0.00  0.00      D     
ATOM   4757  HE2 PHE D 304       7.548   5.509  -5.718  0.00  0.00      D     
ATOM   4758  C   PHE D 304      11.515   2.664  -7.562  0.00  0.00      D     
ATOM   4759  O   PHE D 304      12.641   3.246  -7.388  0.00  0.00      D     
ATOM   4760  N   TYR D 305      10.638   3.063  -8.514  0.00  0.00      D     
ATOM   4761  HN  TYR D 305       9.745   2.622  -8.543  0.00  0.00      D     
ATOM   4762  CA  TYR D 305      10.843   4.171  -9.374  0.00  0.00      D     
ATOM   4763  HA  TYR D 305      11.725   4.711  -9.063  0.00  0.00      D     
ATOM   4764  CB  TYR D 305      10.940   3.749 -10.893  0.00  0.00      D     
ATOM   4765  HB1 TYR D 305      10.098   3.048 -11.078  0.00  0.00      D     
ATOM   4766  HB2 TYR D 305      10.963   4.624 -11.578  0.00  0.00      D     
ATOM   4767  CG  TYR D 305      12.073   2.825 -11.201  0.00  0.00      D     
ATOM   4768  CD1 TYR D 305      13.241   3.184 -11.835  0.00  0.00      D     
ATOM   4769  HD1 TYR D 305      13.476   4.233 -11.938  0.00  0.00      D     
ATOM   4770  CE1 TYR D 305      14.242   2.281 -12.130  0.00  0.00      D     
ATOM   4771  HE1 TYR D 305      15.196   2.546 -12.562  0.00  0.00      D     
ATOM   4772  CZ  TYR D 305      14.119   0.939 -11.825  0.00  0.00      D     
ATOM   4773  OH  TYR D 305      15.170   0.037 -12.051  0.00  0.00      D     
ATOM   4774  HH  TYR D 305      14.942  -0.814 -11.670  0.00  0.00      D     
ATOM   4775  CD2 TYR D 305      11.893   1.403 -10.886  0.00  0.00      D     
ATOM   4776  HD2 TYR D 305      11.009   1.042 -10.381  0.00  0.00      D     
ATOM   4777  CE2 TYR D 305      12.926   0.495 -11.173  0.00  0.00      D     
ATOM   4778  HE2 TYR D 305      12.820  -0.537 -10.872  0.00  0.00      D     
ATOM   4779  C   TYR D 305       9.740   5.201  -9.238  0.00  0.00      D     
ATOM   4780  O   TYR D 305       8.561   4.890  -9.255  0.00  0.00      D     
ATOM   4781  N   LYS D 306      10.127   6.465  -9.149  0.00  0.00      D     
ATOM   4782  HN  LYS D 306      11.057   6.767  -8.954  0.00  0.00      D     
ATOM   4783  CA  LYS D 306       9.267   7.578  -9.652  0.00  0.00      D     
ATOM   4784  HA  LYS D 306       8.273   7.378  -9.282  0.00  0.00      D     
ATOM   4785  CB  LYS D 306       9.779   8.963  -9.116  0.00  0.00      D     
ATOM   4786  HB1 LYS D 306      10.875   9.085  -9.256  0.00  0.00      D     
ATOM   4787  HB2 LYS D 306       9.461   9.804  -9.769  0.00  0.00      D     
ATOM   4788  CG  LYS D 306       9.514   9.172  -7.607  0.00  0.00      D     
ATOM   4789  HG1 LYS D 306       9.794   8.282  -7.003  0.00  0.00      D     
ATOM   4790  HG2 LYS D 306      10.187  10.008  -7.319  0.00  0.00      D     
ATOM   4791  CD  LYS D 306       8.063   9.399  -7.302  0.00  0.00      D     
ATOM   4792  HD1 LYS D 306       7.418   8.553  -7.620  0.00  0.00      D     
ATOM   4793  HD2 LYS D 306       8.090   9.535  -6.199  0.00  0.00      D     
ATOM   4794  CE  LYS D 306       7.386  10.669  -7.801  0.00  0.00      D     
ATOM   4795  HE1 LYS D 306       7.931  11.535  -7.367  0.00  0.00      D     
ATOM   4796  HE2 LYS D 306       7.501  10.722  -8.905  0.00  0.00      D     
ATOM   4797  NZ  LYS D 306       5.946  10.690  -7.564  0.00  0.00      D     
ATOM   4798  HZ1 LYS D 306       5.523   9.751  -7.704  0.00  0.00      D     
ATOM   4799  HZ2 LYS D 306       5.623  10.986  -6.621  0.00  0.00      D     
ATOM   4800  HZ3 LYS D 306       5.483  11.308  -8.261  0.00  0.00      D     
ATOM   4801  C   LYS D 306       9.105   7.514 -11.174  0.00  0.00      D     
ATOM   4802  O   LYS D 306       9.916   6.930 -11.885  0.00  0.00      D     
ATOM   4803  N   GLU D 307       7.996   8.153 -11.588  0.00  0.00      D     
ATOM   4804  HN  GLU D 307       7.370   8.584 -10.942  0.00  0.00      D     
ATOM   4805  CA  GLU D 307       7.625   8.321 -12.958  0.00  0.00      D     
ATOM   4806  HA  GLU D 307       8.443   8.681 -13.564  0.00  0.00      D     
ATOM   4807  CB  GLU D 307       7.160   6.915 -13.465  0.00  0.00      D     
ATOM   4808  HB1 GLU D 307       8.008   6.206 -13.346  0.00  0.00      D     
ATOM   4809  HB2 GLU D 307       6.395   6.459 -12.801  0.00  0.00      D     
ATOM   4810  CG  GLU D 307       6.746   6.794 -14.953  0.00  0.00      D     
ATOM   4811  HG1 GLU D 307       6.878   5.767 -15.355  0.00  0.00      D     
ATOM   4812  HG2 GLU D 307       5.658   7.013 -15.006  0.00  0.00      D     
ATOM   4813  CD  GLU D 307       7.630   7.557 -15.892  0.00  0.00      D     
ATOM   4814  OE1 GLU D 307       7.202   8.589 -16.484  0.00  0.00      D     
ATOM   4815  OE2 GLU D 307       8.793   7.066 -16.190  0.00  0.00      D     
ATOM   4816  C   GLU D 307       6.586   9.461 -13.092  0.00  0.00      D     
ATOM   4817  O   GLU D 307       6.137   9.982 -12.048  0.00  0.00      D     
ATOM   4818  N   ASN D 308       6.130   9.872 -14.264  0.00  0.00      D     
ATOM   4819  HN  ASN D 308       6.326   9.308 -15.062  0.00  0.00      D     
ATOM   4820  CA  ASN D 308       5.157  10.909 -14.352  0.00  0.00      D     
ATOM   4821  HA  ASN D 308       4.433  10.811 -13.557  0.00  0.00      D     
ATOM   4822  CB  ASN D 308       5.922  12.271 -14.200  0.00  0.00      D     
ATOM   4823  HB1 ASN D 308       5.957  12.396 -13.096  0.00  0.00      D     
ATOM   4824  HB2 ASN D 308       6.906  12.224 -14.714  0.00  0.00      D     
ATOM   4825  CG  ASN D 308       5.131  13.434 -14.710  0.00  0.00      D     
ATOM   4826  OD1 ASN D 308       5.450  13.981 -15.819  0.00  0.00      D     
ATOM   4827  ND2 ASN D 308       4.084  13.804 -14.115  0.00  0.00      D     
ATOM   4828 HD21 ASN D 308       3.944  13.656 -13.136  0.00  0.00      D     
ATOM   4829 HD22 ASN D 308       3.620  14.563 -14.571  0.00  0.00      D     
ATOM   4830  C   ASN D 308       4.365  10.759 -15.597  0.00  0.00      D     
ATOM   4831  O   ASN D 308       3.143  10.846 -15.639  0.00  0.00      D     
ATOM   4832  N   SER D 309       5.041  10.340 -16.709  0.00  0.00      D     
ATOM   4833  HN  SER D 309       5.976  10.018 -16.579  0.00  0.00      D     
ATOM   4834  CA  SER D 309       4.389  10.002 -17.908  0.00  0.00      D     
ATOM   4835  HA  SER D 309       3.726   9.195 -17.633  0.00  0.00      D     
ATOM   4836  CB  SER D 309       3.428  11.033 -18.633  0.00  0.00      D     
ATOM   4837  HB1 SER D 309       2.721  11.441 -17.879  0.00  0.00      D     
ATOM   4838  HB2 SER D 309       4.033  11.889 -18.999  0.00  0.00      D     
ATOM   4839  OG  SER D 309       2.687  10.358 -19.587  0.00  0.00      D     
ATOM   4840  HG1 SER D 309       1.835  10.234 -19.163  0.00  0.00      D     
ATOM   4841  C   SER D 309       5.449   9.656 -18.883  0.00  0.00      D     
ATOM   4842  O   SER D 309       6.400  10.399 -18.958  0.00  0.00      D     
ATOM   4843  N   TYR D 310       5.325   8.566 -19.670  0.00  0.00      D     
ATOM   4844  HN  TYR D 310       4.526   8.000 -19.480  0.00  0.00      D     
ATOM   4845  CA  TYR D 310       6.173   8.122 -20.791  0.00  0.00      D     
ATOM   4846  HA  TYR D 310       6.704   8.970 -21.199  0.00  0.00      D     
ATOM   4847  CB  TYR D 310       7.400   7.187 -20.232  0.00  0.00      D     
ATOM   4848  HB1 TYR D 310       8.179   7.892 -19.871  0.00  0.00      D     
ATOM   4849  HB2 TYR D 310       7.201   6.591 -19.315  0.00  0.00      D     
ATOM   4850  CG  TYR D 310       8.039   6.372 -21.223  0.00  0.00      D     
ATOM   4851  CD1 TYR D 310       9.271   6.753 -21.747  0.00  0.00      D     
ATOM   4852  HD1 TYR D 310       9.811   7.603 -21.358  0.00  0.00      D     
ATOM   4853  CE1 TYR D 310       9.873   6.039 -22.789  0.00  0.00      D     
ATOM   4854  HE1 TYR D 310      10.856   6.348 -23.112  0.00  0.00      D     
ATOM   4855  CZ  TYR D 310       9.310   4.884 -23.269  0.00  0.00      D     
ATOM   4856  OH  TYR D 310       9.811   4.327 -24.447  0.00  0.00      D     
ATOM   4857  HH  TYR D 310      10.298   5.011 -24.913  0.00  0.00      D     
ATOM   4858  CD2 TYR D 310       7.490   5.120 -21.693  0.00  0.00      D     
ATOM   4859  HD2 TYR D 310       6.579   4.711 -21.281  0.00  0.00      D     
ATOM   4860  CE2 TYR D 310       8.123   4.390 -22.721  0.00  0.00      D     
ATOM   4861  HE2 TYR D 310       7.667   3.499 -23.126  0.00  0.00      D     
ATOM   4862  C   TYR D 310       5.422   7.518 -22.060  0.00  0.00      D     
ATOM   4863  O   TYR D 310       4.553   6.631 -21.910  0.00  0.00      D     
ATOM   4864  N   THR D 311       5.854   7.950 -23.223  0.00  0.00      D     
ATOM   4865  HN  THR D 311       6.570   8.643 -23.220  0.00  0.00      D     
ATOM   4866  CA  THR D 311       5.378   7.470 -24.502  0.00  0.00      D     
ATOM   4867  HA  THR D 311       4.992   6.475 -24.334  0.00  0.00      D     
ATOM   4868  CB  THR D 311       4.221   8.226 -25.216  0.00  0.00      D     
ATOM   4869  HB  THR D 311       4.586   9.138 -25.735  0.00  0.00      D     
ATOM   4870  OG1 THR D 311       3.188   8.601 -24.334  0.00  0.00      D     
ATOM   4871  HG1 THR D 311       3.619   9.065 -23.613  0.00  0.00      D     
ATOM   4872  CG2 THR D 311       3.587   7.442 -26.300  0.00  0.00      D     
ATOM   4873 HG21 THR D 311       4.333   7.031 -27.013  0.00  0.00      D     
ATOM   4874 HG22 THR D 311       3.120   6.552 -25.825  0.00  0.00      D     
ATOM   4875 HG23 THR D 311       2.831   8.003 -26.889  0.00  0.00      D     
ATOM   4876  C   THR D 311       6.568   7.391 -25.388  0.00  0.00      D     
ATOM   4877  O   THR D 311       7.471   8.214 -25.522  0.00  0.00      D     
ATOM   4878  N   THR D 312       6.643   6.199 -26.033  0.00  0.00      D     
ATOM   4879  HN  THR D 312       6.030   5.457 -25.771  0.00  0.00      D     
ATOM   4880  CA  THR D 312       7.672   5.950 -27.138  0.00  0.00      D     
ATOM   4881  HA  THR D 312       8.683   6.214 -26.864  0.00  0.00      D     
ATOM   4882  CB  THR D 312       7.679   4.435 -27.478  0.00  0.00      D     
ATOM   4883  HB  THR D 312       7.589   4.031 -26.447  0.00  0.00      D     
ATOM   4884  OG1 THR D 312       8.897   3.915 -28.053  0.00  0.00      D     
ATOM   4885  HG1 THR D 312       9.364   3.517 -27.315  0.00  0.00      D     
ATOM   4886  CG2 THR D 312       6.463   4.019 -28.330  0.00  0.00      D     
ATOM   4887 HG21 THR D 312       6.261   4.629 -29.236  0.00  0.00      D     
ATOM   4888 HG22 THR D 312       6.614   2.956 -28.615  0.00  0.00      D     
ATOM   4889 HG23 THR D 312       5.483   4.114 -27.814  0.00  0.00      D     
ATOM   4890  C   THR D 312       7.433   6.704 -28.408  0.00  0.00      D     
ATOM   4891  O   THR D 312       6.337   7.041 -28.742  0.00  0.00      D     
ATOM   4892  N   THR D 313       8.476   7.046 -29.177  0.00  0.00      D     
ATOM   4893  HN  THR D 313       9.391   6.741 -28.923  0.00  0.00      D     
ATOM   4894  CA  THR D 313       8.304   7.923 -30.330  0.00  0.00      D     
ATOM   4895  HA  THR D 313       7.961   8.883 -29.972  0.00  0.00      D     
ATOM   4896  CB  THR D 313       9.683   8.119 -31.082  0.00  0.00      D     
ATOM   4897  HB  THR D 313      10.077   7.145 -31.443  0.00  0.00      D     
ATOM   4898  OG1 THR D 313      10.654   8.607 -30.152  0.00  0.00      D     
ATOM   4899  HG1 THR D 313      11.100   7.816 -29.842  0.00  0.00      D     
ATOM   4900  CG2 THR D 313       9.626   9.191 -32.150  0.00  0.00      D     
ATOM   4901 HG21 THR D 313       9.173  10.054 -31.617  0.00  0.00      D     
ATOM   4902 HG22 THR D 313      10.701   9.437 -32.285  0.00  0.00      D     
ATOM   4903 HG23 THR D 313       9.187   8.844 -33.110  0.00  0.00      D     
ATOM   4904  C   THR D 313       7.397   7.316 -31.412  0.00  0.00      D     
ATOM   4905  O   THR D 313       6.679   8.091 -32.011  0.00  0.00      D     
ATOM   4906  N   ILE D 314       7.433   5.979 -31.719  0.00  0.00      D     
ATOM   4907  HN  ILE D 314       7.960   5.277 -31.248  0.00  0.00      D     
ATOM   4908  CA  ILE D 314       6.557   5.561 -32.830  0.00  0.00      D     
ATOM   4909  HA  ILE D 314       6.392   6.323 -33.578  0.00  0.00      D     
ATOM   4910  CB  ILE D 314       7.129   4.300 -33.509  0.00  0.00      D     
ATOM   4911  HB  ILE D 314       7.216   3.373 -32.904  0.00  0.00      D     
ATOM   4912  CG2 ILE D 314       6.208   3.792 -34.663  0.00  0.00      D     
ATOM   4913 HG21 ILE D 314       6.766   3.228 -35.440  0.00  0.00      D     
ATOM   4914 HG22 ILE D 314       5.331   3.190 -34.340  0.00  0.00      D     
ATOM   4915 HG23 ILE D 314       5.845   4.714 -35.166  0.00  0.00      D     
ATOM   4916  CG1 ILE D 314       8.498   4.703 -34.109  0.00  0.00      D     
ATOM   4917 HG11 ILE D 314       9.196   4.826 -33.254  0.00  0.00      D     
ATOM   4918 HG12 ILE D 314       8.940   3.826 -34.628  0.00  0.00      D     
ATOM   4919  CD  ILE D 314       8.569   5.852 -35.154  0.00  0.00      D     
ATOM   4920  HD1 ILE D 314       8.231   6.835 -34.764  0.00  0.00      D     
ATOM   4921  HD2 ILE D 314       9.633   5.991 -35.443  0.00  0.00      D     
ATOM   4922  HD3 ILE D 314       8.010   5.540 -36.063  0.00  0.00      D     
ATOM   4923  C   ILE D 314       5.210   5.135 -32.256  0.00  0.00      D     
ATOM   4924  O   ILE D 314       5.148   4.246 -31.405  0.00  0.00      D     
ATOM   4925  N   LYS D 315       4.065   5.821 -32.515  0.00  0.00      D     
ATOM   4926  HN  LYS D 315       4.093   6.399 -33.328  0.00  0.00      D     
ATOM   4927  CA  LYS D 315       2.709   5.704 -32.011  0.00  0.00      D     
ATOM   4928  HA  LYS D 315       2.632   6.491 -31.276  0.00  0.00      D     
ATOM   4929  CB  LYS D 315       1.653   6.205 -33.004  0.00  0.00      D     
ATOM   4930  HB1 LYS D 315       1.793   5.734 -34.001  0.00  0.00      D     
ATOM   4931  HB2 LYS D 315       0.642   6.061 -32.567  0.00  0.00      D     
ATOM   4932  CG  LYS D 315       1.709   7.742 -33.355  0.00  0.00      D     
ATOM   4933  HG1 LYS D 315       1.733   8.394 -32.456  0.00  0.00      D     
ATOM   4934  HG2 LYS D 315       2.690   7.963 -33.828  0.00  0.00      D     
ATOM   4935  CD  LYS D 315       0.477   8.216 -34.156  0.00  0.00      D     
ATOM   4936  HD1 LYS D 315      -0.455   7.997 -33.592  0.00  0.00      D     
ATOM   4937  HD2 LYS D 315       0.631   9.316 -34.159  0.00  0.00      D     
ATOM   4938  CE  LYS D 315       0.348   7.569 -35.580  0.00  0.00      D     
ATOM   4939  HE1 LYS D 315       1.352   7.663 -36.046  0.00  0.00      D     
ATOM   4940  HE2 LYS D 315      -0.021   6.533 -35.418  0.00  0.00      D     
ATOM   4941  NZ  LYS D 315      -0.611   8.384 -36.378  0.00  0.00      D     
ATOM   4942  HZ1 LYS D 315      -0.368   9.378 -36.562  0.00  0.00      D     
ATOM   4943  HZ2 LYS D 315      -0.882   7.943 -37.280  0.00  0.00      D     
ATOM   4944  HZ3 LYS D 315      -1.535   8.443 -35.906  0.00  0.00      D     
ATOM   4945  C   LYS D 315       2.264   4.409 -31.331  0.00  0.00      D     
ATOM   4946  O   LYS D 315       2.434   3.397 -31.997  0.00  0.00      D     
ATOM   4947  N   PRO D 316       1.739   4.271 -30.170  0.00  0.00      D     
ATOM   4948  CD  PRO D 316       1.485   5.429 -29.278  0.00  0.00      D     
ATOM   4949  HD1 PRO D 316       0.586   5.986 -29.620  0.00  0.00      D     
ATOM   4950  HD2 PRO D 316       2.338   6.141 -29.285  0.00  0.00      D     
ATOM   4951  CA  PRO D 316       2.038   3.133 -29.393  0.00  0.00      D     
ATOM   4952  HA  PRO D 316       2.922   2.647 -29.779  0.00  0.00      D     
ATOM   4953  CB  PRO D 316       2.272   3.684 -27.921  0.00  0.00      D     
ATOM   4954  HB1 PRO D 316       3.255   4.136 -27.669  0.00  0.00      D     
ATOM   4955  HB2 PRO D 316       2.092   2.892 -27.162  0.00  0.00      D     
ATOM   4956  CG  PRO D 316       1.314   4.932 -27.811  0.00  0.00      D     
ATOM   4957  HG1 PRO D 316       1.726   5.746 -27.177  0.00  0.00      D     
ATOM   4958  HG2 PRO D 316       0.309   4.594 -27.480  0.00  0.00      D     
ATOM   4959  C   PRO D 316       0.943   2.101 -29.441  0.00  0.00      D     
ATOM   4960  O   PRO D 316       1.180   0.948 -29.197  0.00  0.00      D     
ATOM   4961  N   LEU D 317      -0.378   2.436 -29.592  0.00  0.00      D     
ATOM   4962  HN  LEU D 317      -0.722   3.371 -29.631  0.00  0.00      D     
ATOM   4963  CA  LEU D 317      -1.387   1.381 -29.467  0.00  0.00      D     
ATOM   4964  HA  LEU D 317      -1.029   0.365 -29.392  0.00  0.00      D     
ATOM   4965  CB  LEU D 317      -2.283   1.591 -28.160  0.00  0.00      D     
ATOM   4966  HB1 LEU D 317      -1.660   1.265 -27.300  0.00  0.00      D     
ATOM   4967  HB2 LEU D 317      -2.535   2.657 -27.977  0.00  0.00      D     
ATOM   4968  CG  LEU D 317      -3.535   0.680 -28.046  0.00  0.00      D     
ATOM   4969  HG  LEU D 317      -4.093   0.792 -28.999  0.00  0.00      D     
ATOM   4970  CD1 LEU D 317      -3.153  -0.803 -27.927  0.00  0.00      D     
ATOM   4971 HD11 LEU D 317      -4.085  -1.407 -27.939  0.00  0.00      D     
ATOM   4972 HD12 LEU D 317      -2.554  -1.162 -28.791  0.00  0.00      D     
ATOM   4973 HD13 LEU D 317      -2.501  -1.006 -27.051  0.00  0.00      D     
ATOM   4974  CD2 LEU D 317      -4.426   1.078 -26.829  0.00  0.00      D     
ATOM   4975 HD21 LEU D 317      -3.896   1.031 -25.853  0.00  0.00      D     
ATOM   4976 HD22 LEU D 317      -4.730   2.138 -26.959  0.00  0.00      D     
ATOM   4977 HD23 LEU D 317      -5.326   0.432 -26.742  0.00  0.00      D     
ATOM   4978  C   LEU D 317      -2.242   1.404 -30.698  0.00  0.00      D     
ATOM   4979  O   LEU D 317      -2.847   2.435 -30.975  0.00  0.00      D     
ATOM   4980  N   GLU D 318      -2.289   0.399 -31.546  0.00  0.00      D     
ATOM   4981  HN  GLU D 318      -1.817  -0.475 -31.454  0.00  0.00      D     
ATOM   4982  CA  GLU D 318      -2.996   0.516 -32.817  0.00  0.00      D     
ATOM   4983  HA  GLU D 318      -2.740   1.451 -33.293  0.00  0.00      D     
ATOM   4984  CB  GLU D 318      -2.515  -0.593 -33.726  0.00  0.00      D     
ATOM   4985  HB1 GLU D 318      -2.801  -1.521 -33.186  0.00  0.00      D     
ATOM   4986  HB2 GLU D 318      -2.932  -0.625 -34.755  0.00  0.00      D     
ATOM   4987  CG  GLU D 318      -0.987  -0.616 -34.039  0.00  0.00      D     
ATOM   4988  HG1 GLU D 318      -0.782   0.124 -34.842  0.00  0.00      D     
ATOM   4989  HG2 GLU D 318      -0.355  -0.448 -33.140  0.00  0.00      D     
ATOM   4990  CD  GLU D 318      -0.447  -1.946 -34.627  0.00  0.00      D     
ATOM   4991  OE1 GLU D 318      -0.493  -2.112 -35.874  0.00  0.00      D     
ATOM   4992  OE2 GLU D 318       0.050  -2.766 -33.897  0.00  0.00      D     
ATOM   4993  C   GLU D 318      -4.525   0.418 -32.718  0.00  0.00      D     
ATOM   4994  O   GLU D 318      -5.152  -0.429 -32.077  0.00  0.00      D     
ATOM   4995  N   HSE D 319      -5.179   1.401 -33.327  0.00  0.00      D     
ATOM   4996  HN  HSE D 319      -4.629   2.003 -33.901  0.00  0.00      D     
ATOM   4997  CA  HSE D 319      -6.589   1.418 -33.413  0.00  0.00      D     
ATOM   4998  HA  HSE D 319      -6.930   1.229 -32.406  0.00  0.00      D     
ATOM   4999  CB  HSE D 319      -7.126   2.678 -34.115  0.00  0.00      D     
ATOM   5000  HB1 HSE D 319      -6.706   2.659 -35.143  0.00  0.00      D     
ATOM   5001  HB2 HSE D 319      -8.235   2.623 -34.163  0.00  0.00      D     
ATOM   5002  ND1 HSE D 319      -6.911   4.139 -32.161  0.00  0.00      D     
ATOM   5003  CG  HSE D 319      -6.638   3.913 -33.564  0.00  0.00      D     
ATOM   5004  CE1 HSE D 319      -6.319   5.285 -31.877  0.00  0.00      D     
ATOM   5005  HE1 HSE D 319      -6.141   5.637 -30.861  0.00  0.00      D     
ATOM   5006  NE2 HSE D 319      -5.707   5.836 -32.958  0.00  0.00      D     
ATOM   5007  HE2 HSE D 319      -5.066   6.604 -32.941  0.00  0.00      D     
ATOM   5008  CD2 HSE D 319      -5.923   4.967 -34.012  0.00  0.00      D     
ATOM   5009  HD2 HSE D 319      -5.739   5.192 -35.055  0.00  0.00      D     
ATOM   5010  C   HSE D 319      -7.065   0.151 -34.178  0.00  0.00      D     
ATOM   5011  O   HSE D 319      -6.351  -0.526 -34.926  0.00  0.00      D     
ATOM   5012  N   HSE D 320      -8.348  -0.224 -33.995  0.00  0.00      D     
ATOM   5013  HN  HSE D 320      -9.038   0.252 -33.455  0.00  0.00      D     
ATOM   5014  CA  HSE D 320      -9.038  -1.252 -34.885  0.00  0.00      D     
ATOM   5015  HA  HSE D 320      -8.294  -1.637 -35.566  0.00  0.00      D     
ATOM   5016  CB  HSE D 320      -9.592  -2.497 -34.093  0.00  0.00      D     
ATOM   5017  HB1 HSE D 320     -10.162  -3.206 -34.731  0.00  0.00      D     
ATOM   5018  HB2 HSE D 320      -8.697  -3.084 -33.798  0.00  0.00      D     
ATOM   5019  ND1 HSE D 320     -11.639  -1.834 -32.791  0.00  0.00      D     
ATOM   5020  CG  HSE D 320     -10.284  -2.219 -32.809  0.00  0.00      D     
ATOM   5021  CE1 HSE D 320     -11.958  -1.756 -31.507  0.00  0.00      D     
ATOM   5022  HE1 HSE D 320     -12.940  -1.724 -31.034  0.00  0.00      D     
ATOM   5023  NE2 HSE D 320     -10.839  -1.982 -30.742  0.00  0.00      D     
ATOM   5024  HE2 HSE D 320     -10.819  -2.122 -29.752  0.00  0.00      D     
ATOM   5025  CD2 HSE D 320      -9.777  -2.289 -31.552  0.00  0.00      D     
ATOM   5026  HD2 HSE D 320      -8.818  -2.643 -31.195  0.00  0.00      D     
ATOM   5027  C   HSE D 320     -10.210  -0.633 -35.756  0.00  0.00      D     
ATOM   5028  O   HSE D 320      -9.991  -0.332 -36.901  0.00  0.00      D     
ATOM   5029  N26 LIG L   1       5.579 -20.986   3.957  0.00  0.00      LIG   
ATOM   5030  C27 LIG L   1       5.414 -20.303   2.792  0.00  0.00      LIG   
ATOM   5031  C28 LIG L   1       5.553 -18.938   2.694  0.00  0.00      LIG   
ATOM   5032  C25 LIG L   1       5.910 -20.226   5.046  0.00  0.00      LIG   
ATOM   5033  C24 LIG L   1       6.071 -18.837   5.067  0.00  0.00      LIG   
ATOM   5034  C23 LIG L   1       5.963 -18.133   3.848  0.00  0.00      LIG   
ATOM   5035  C1  LIG L   1      11.169 -14.089  -2.528  0.00  0.00      LIG   
ATOM   5036  C2  LIG L   1      10.391 -13.855  -3.654  0.00  0.00      LIG   
ATOM   5037  C3  LIG L   1      10.583 -14.553  -4.891  0.00  0.00      LIG   
ATOM   5038  C4  LIG L   1      11.495 -15.642  -4.868  0.00  0.00      LIG   
ATOM   5039  C5  LIG L   1      12.313 -15.918  -3.754  0.00  0.00      LIG   
ATOM   5040  C6  LIG L   1      12.093 -15.190  -2.569  0.00  0.00      LIG   
ATOM   5041  C10 LIG L   1      13.167 -16.995  -3.735  0.00  0.00      LIG   
ATOM   5042  C9  LIG L   1      14.109 -17.202  -2.699  0.00  0.00      LIG   
ATOM   5043  C8  LIG L   1      13.986 -16.450  -1.541  0.00  0.00      LIG   
ATOM   5044  C7  LIG L   1      12.912 -15.531  -1.410  0.00  0.00      LIG   
ATOM   5045  O55 LIG L   1       6.173 -20.928   6.299  0.00  0.00      LIG   
ATOM   5046  C22 LIG L   1       6.154 -16.656   3.865  0.00  0.00      LIG   
ATOM   5047  N21 LIG L   1       7.206 -16.249   3.021  0.00  0.00      LIG   
ATOM   5048  C19 LIG L   1       7.274 -14.986   2.554  0.00  0.00      LIG   
ATOM   5049  O20 LIG L   1       6.454 -14.142   2.754  0.00  0.00      LIG   
ATOM   5050  C16 LIG L   1       8.503 -14.695   1.827  0.00  0.00      LIG   
ATOM   5051  C17 LIG L   1       8.569 -15.494   0.532  0.00  0.00      LIG   
ATOM   5052  C18 LIG L   1       9.825 -15.050  -0.131  0.00  0.00      LIG   
ATOM   5053  N13 LIG L   1       9.824 -13.559  -0.538  0.00  0.00      LIG   
ATOM   5054  C14 LIG L   1       9.809 -12.826   0.723  0.00  0.00      LIG   
ATOM   5055  C15 LIG L   1       8.622 -13.230   1.512  0.00  0.00      LIG   
ATOM   5056  C11 LIG L   1      11.026 -13.230  -1.239  0.00  0.00      LIG   
ATOM   5057  C12 LIG L   1      11.229 -11.794  -1.737  0.00  0.00      LIG   
ATOM   5058 H271 LIG L   1       4.962 -20.849   1.973  0.00  0.00      LIG   
ATOM   5059 H281 LIG L   1       5.330 -18.424   1.766  0.00  0.00      LIG   
ATOM   5060 H241 LIG L   1       6.234 -18.410   6.050  0.00  0.00      LIG   
ATOM   5061 H221 LIG L   1       6.330 -16.159   4.822  0.00  0.00      LIG   
ATOM   5062 H222 LIG L   1       5.261 -16.264   3.371  0.00  0.00      LIG
[truncated: 1,980 more chars]
