# Supplementary material for: In silico Exploration of Inhibitors for SARS-CoV-2's Papain-Like Protease
Source: Front Chem. 2021 Feb 4;8:624163. doi: 10.3389/fchem.2020.624163 (PMC7889802; doi:10.3389/fchem.2020.624163)
Supplement: Supplementary file 3 [file Table_3.DOC]

CRYST1  107.698  107.698  107.698  90.00  90.00  90.00 P 1           1
ATOM      1  N   GLU D   1      -4.605   4.791  50.707  0.00  0.00      D     
ATOM      2  HN  GLU D   1      -3.663   4.616  50.984  0.00  0.00      D     
ATOM      3  CA  GLU D   1      -5.296   6.000  51.140  0.00  0.00      D     
ATOM      4  HA  GLU D   1      -6.136   5.658  51.727  0.00  0.00      D     
ATOM      5  CB  GLU D   1      -4.378   6.929  51.952  0.00  0.00      D     
ATOM      6  HB1 GLU D   1      -3.497   7.053  51.287  0.00  0.00      D     
ATOM      7  HB2 GLU D   1      -4.948   7.869  52.112  0.00  0.00      D     
ATOM      8  CG  GLU D   1      -4.154   6.414  53.459  0.00  0.00      D     
ATOM      9  HG1 GLU D   1      -5.172   6.472  53.900  0.00  0.00      D     
ATOM     10  HG2 GLU D   1      -3.711   5.398  53.382  0.00  0.00      D     
ATOM     11  CD  GLU D   1      -3.242   7.290  54.229  0.00  0.00      D     
ATOM     12  OE1 GLU D   1      -2.004   7.180  54.218  0.00  0.00      D     
ATOM     13  OE2 GLU D   1      -3.782   8.256  54.858  0.00  0.00      D     
ATOM     14  C   GLU D   1      -5.873   6.680  49.869  0.00  0.00      D     
ATOM     15  O   GLU D   1      -6.603   7.650  49.776  0.00  0.00      D     
ATOM     16  N   VAL D   2      -5.355   6.146  48.670  0.00  0.00      D     
ATOM     17  HN  VAL D   2      -4.733   5.389  48.854  0.00  0.00      D     
ATOM     18  CA  VAL D   2      -5.719   6.495  47.258  0.00  0.00      D     
ATOM     19  HA  VAL D   2      -5.852   7.566  47.310  0.00  0.00      D     
ATOM     20  CB  VAL D   2      -4.599   6.173  46.201  0.00  0.00      D     
ATOM     21  HB  VAL D   2      -4.437   5.080  46.082  0.00  0.00      D     
ATOM     22  CG1 VAL D   2      -4.942   6.686  44.760  0.00  0.00      D     
ATOM     23 HG11 VAL D   2      -5.870   6.274  44.309  0.00  0.00      D     
ATOM     24 HG12 VAL D   2      -5.096   7.766  44.969  0.00  0.00      D     
ATOM     25 HG13 VAL D   2      -4.108   6.610  44.030  0.00  0.00      D     
ATOM     26  CG2 VAL D   2      -3.346   6.925  46.701  0.00  0.00      D     
ATOM     27 HG21 VAL D   2      -2.839   6.283  47.453  0.00  0.00      D     
ATOM     28 HG22 VAL D   2      -2.603   6.896  45.876  0.00  0.00      D     
ATOM     29 HG23 VAL D   2      -3.476   7.963  47.075  0.00  0.00      D     
ATOM     30  C   VAL D   2      -7.072   5.928  46.893  0.00  0.00      D     
ATOM     31  O   VAL D   2      -7.566   4.802  47.012  0.00  0.00      D     
ATOM     32  N   ARG D   3      -7.924   6.803  46.485  0.00  0.00      D     
ATOM     33  HN  ARG D   3      -7.865   7.781  46.665  0.00  0.00      D     
ATOM     34  CA  ARG D   3      -9.330   6.480  46.146  0.00  0.00      D     
ATOM     35  HA  ARG D   3      -9.575   5.444  46.328  0.00  0.00      D     
ATOM     36  CB  ARG D   3     -10.306   7.460  46.876  0.00  0.00      D     
ATOM     37  HB1 ARG D   3     -10.023   8.533  46.821  0.00  0.00      D     
ATOM     38  HB2 ARG D   3     -11.322   7.264  46.471  0.00  0.00      D     
ATOM     39  CG  ARG D   3     -10.365   7.126  48.364  0.00  0.00      D     
ATOM     40  HG1 ARG D   3      -9.419   7.105  48.947  0.00  0.00      D     
ATOM     41  HG2 ARG D   3     -11.098   7.859  48.766  0.00  0.00      D     
ATOM     42  CD  ARG D   3     -10.840   5.640  48.639  0.00  0.00      D     
ATOM     43  HD1 ARG D   3     -10.242   4.875  48.100  0.00  0.00      D     
ATOM     44  HD2 ARG D   3     -10.739   5.489  49.735  0.00  0.00      D     
ATOM     45  NE  ARG D   3     -12.257   5.614  48.228  0.00  0.00      D     
ATOM     46  HE  ARG D   3     -12.555   4.976  47.518  0.00  0.00      D     
ATOM     47  CZ  ARG D   3     -13.263   5.998  49.003  0.00  0.00      D     
ATOM     48  NH1 ARG D   3     -13.199   6.537  50.165  0.00  0.00      D     
ATOM     49 HH11 ARG D   3     -14.021   6.766  50.685  0.00  0.00      D     
ATOM     50 HH12 ARG D   3     -12.301   6.727  50.564  0.00  0.00      D     
ATOM     51  NH2 ARG D   3     -14.465   5.808  48.538  0.00  0.00      D     
ATOM     52 HH21 ARG D   3     -15.186   6.103  49.166  0.00  0.00      D     
ATOM     53 HH22 ARG D   3     -14.686   5.511  47.609  0.00  0.00      D     
ATOM     54  C   ARG D   3      -9.619   6.725  44.706  0.00  0.00      D     
ATOM     55  O   ARG D   3     -10.405   5.929  44.142  0.00  0.00      D     
ATOM     56  N   THR D   4      -9.128   7.810  44.069  0.00  0.00      D     
ATOM     57  HN  THR D   4      -8.625   8.429  44.668  0.00  0.00      D     
ATOM     58  CA  THR D   4      -9.290   8.134  42.612  0.00  0.00      D     
ATOM     59  HA  THR D   4      -9.665   7.215  42.186  0.00  0.00      D     
ATOM     60  CB  THR D   4     -10.339   9.277  42.552  0.00  0.00      D     
ATOM     61  HB  THR D   4     -10.515   9.311  41.456  0.00  0.00      D     
ATOM     62  OG1 THR D   4      -9.826  10.530  43.037  0.00  0.00      D     
ATOM     63  HG1 THR D   4      -9.068  10.758  42.494  0.00  0.00      D     
ATOM     64  CG2 THR D   4     -11.668   8.962  43.224  0.00  0.00      D     
ATOM     65 HG21 THR D   4     -12.475   9.511  42.693  0.00  0.00      D     
ATOM     66 HG22 THR D   4     -11.911   7.899  43.008  0.00  0.00      D     
ATOM     67 HG23 THR D   4     -11.793   9.073  44.322  0.00  0.00      D     
ATOM     68  C   THR D   4      -8.003   8.560  41.922  0.00  0.00      D     
ATOM     69  O   THR D   4      -7.149   9.121  42.577  0.00  0.00      D     
ATOM     70  N   ILE D   5      -7.786   8.284  40.707  0.00  0.00      D     
ATOM     71  HN  ILE D   5      -8.519   7.807  40.228  0.00  0.00      D     
ATOM     72  CA  ILE D   5      -6.616   8.878  39.941  0.00  0.00      D     
ATOM     73  HA  ILE D   5      -6.177   9.712  40.467  0.00  0.00      D     
ATOM     74  CB  ILE D   5      -5.675   7.735  39.529  0.00  0.00      D     
ATOM     75  HB  ILE D   5      -4.878   8.173  38.890  0.00  0.00      D     
ATOM     76  CG2 ILE D   5      -5.011   7.109  40.736  0.00  0.00      D     
ATOM     77 HG21 ILE D   5      -4.350   6.271  40.428  0.00  0.00      D     
ATOM     78 HG22 ILE D   5      -4.295   7.844  41.162  0.00  0.00      D     
ATOM     79 HG23 ILE D   5      -5.839   6.820  41.418  0.00  0.00      D     
ATOM     80  CG1 ILE D   5      -6.264   6.656  38.649  0.00  0.00      D     
ATOM     81 HG11 ILE D   5      -6.854   6.000  39.324  0.00  0.00      D     
ATOM     82 HG12 ILE D   5      -6.858   7.132  37.839  0.00  0.00      D     
ATOM     83  CD  ILE D   5      -5.310   5.738  37.930  0.00  0.00      D     
ATOM     84  HD1 ILE D   5      -4.605   5.197  38.597  0.00  0.00      D     
ATOM     85  HD2 ILE D   5      -5.823   4.913  37.390  0.00  0.00      D     
ATOM     86  HD3 ILE D   5      -4.748   6.347  37.191  0.00  0.00      D     
ATOM     87  C   ILE D   5      -7.237   9.403  38.674  0.00  0.00      D     
ATOM     88  O   ILE D   5      -8.416   9.440  38.465  0.00  0.00      D     
ATOM     89  N   LYS D   6      -6.402   9.910  37.732  0.00  0.00      D     
ATOM     90  HN  LYS D   6      -5.428   9.755  37.883  0.00  0.00      D     
ATOM     91  CA  LYS D   6      -6.822  10.509  36.454  0.00  0.00      D     
ATOM     92  HA  LYS D   6      -7.840  10.179  36.310  0.00  0.00      D     
ATOM     93  CB  LYS D   6      -6.741  12.011  36.562  0.00  0.00      D     
ATOM     94  HB1 LYS D   6      -5.753  12.388  36.902  0.00  0.00      D     
ATOM     95  HB2 LYS D   6      -6.782  12.496  35.563  0.00  0.00      D     
ATOM     96  CG  LYS D   6      -7.873  12.699  37.363  0.00  0.00      D     
ATOM     97  HG1 LYS D   6      -8.778  12.410  36.785  0.00  0.00      D     
ATOM     98  HG2 LYS D   6      -7.808  12.355  38.417  0.00  0.00      D     
ATOM     99  CD  LYS D   6      -7.725  14.226  37.339  0.00  0.00      D     
ATOM    100  HD1 LYS D   6      -6.744  14.478  37.796  0.00  0.00      D     
ATOM    101  HD2 LYS D   6      -7.709  14.478  36.257  0.00  0.00      D     
ATOM    102  CE  LYS D   6      -8.753  15.013  38.145  0.00  0.00      D     
ATOM    103  HE1 LYS D   6      -9.823  14.758  37.989  0.00  0.00      D     
ATOM    104  HE2 LYS D   6      -8.525  14.953  39.231  0.00  0.00      D     
ATOM    105  NZ  LYS D   6      -8.533  16.431  37.844  0.00  0.00      D     
ATOM    106  HZ1 LYS D   6      -9.103  16.746  37.033  0.00  0.00      D     
ATOM    107  HZ2 LYS D   6      -8.751  17.058  38.645  0.00  0.00      D     
ATOM    108  HZ3 LYS D   6      -7.522  16.560  37.638  0.00  0.00      D     
ATOM    109  C   LYS D   6      -6.070   9.918  35.274  0.00  0.00      D     
ATOM    110  O   LYS D   6      -4.843   9.692  35.275  0.00  0.00      D     
ATOM    111  N   VAL D   7      -6.903   9.621  34.263  0.00  0.00      D     
ATOM    112  HN  VAL D   7      -7.841   9.957  34.271  0.00  0.00      D     
ATOM    113  CA  VAL D   7      -6.586   8.931  33.024  0.00  0.00      D     
ATOM    114  HA  VAL D   7      -5.511   8.822  33.009  0.00  0.00      D     
ATOM    115  CB  VAL D   7      -7.192   7.484  33.018  0.00  0.00      D     
ATOM    116  HB  VAL D   7      -6.964   6.950  32.071  0.00  0.00      D     
ATOM    117  CG1 VAL D   7      -6.556   6.573  34.088  0.00  0.00      D     
ATOM    118 HG11 VAL D   7      -6.690   5.530  33.731  0.00  0.00      D     
ATOM    119 HG12 VAL D   7      -5.487   6.781  34.309  0.00  0.00      D     
ATOM    120 HG13 VAL D   7      -7.156   6.711  35.013  0.00  0.00      D     
ATOM    121  CG2 VAL D   7      -8.703   7.547  33.086  0.00  0.00      D     
ATOM    122 HG21 VAL D   7      -9.018   7.985  34.058  0.00  0.00      D     
ATOM    123 HG22 VAL D   7      -9.162   8.086  32.230  0.00  0.00      D     
ATOM    124 HG23 VAL D   7      -9.250   6.580  33.068  0.00  0.00      D     
ATOM    125  C   VAL D   7      -6.988   9.710  31.805  0.00  0.00      D     
ATOM    126  O   VAL D   7      -7.900  10.511  31.860  0.00  0.00      D     
ATOM    127  N   PHE D   8      -6.287   9.491  30.673  0.00  0.00      D     
ATOM    128  HN  PHE D   8      -5.501   8.881  30.606  0.00  0.00      D     
ATOM    129  CA  PHE D   8      -6.726  10.021  29.346  0.00  0.00      D     
ATOM    130  HA  PHE D   8      -7.275  10.940  29.487  0.00  0.00      D     
ATOM    131  CB  PHE D   8      -5.565  10.389  28.390  0.00  0.00      D     
ATOM    132  HB1 PHE D   8      -4.916   9.558  28.038  0.00  0.00      D     
ATOM    133  HB2 PHE D   8      -5.856  11.004  27.512  0.00  0.00      D     
ATOM    134  CG  PHE D   8      -4.739  11.328  29.173  0.00  0.00      D     
ATOM    135  CD1 PHE D   8      -3.399  10.939  29.533  0.00  0.00      D     
ATOM    136  HD1 PHE D   8      -3.168   9.915  29.277  0.00  0.00      D     
ATOM    137  CE1 PHE D   8      -2.533  11.889  30.077  0.00  0.00      D     
ATOM    138  HE1 PHE D   8      -1.535  11.610  30.381  0.00  0.00      D     
ATOM    139  CZ  PHE D   8      -3.030  13.135  30.407  0.00  0.00      D     
ATOM    140  HZ  PHE D   8      -2.469  13.876  30.957  0.00  0.00      D     
ATOM    141  CD2 PHE D   8      -5.176  12.649  29.445  0.00  0.00      D     
ATOM    142  HD2 PHE D   8      -6.211  12.856  29.214  0.00  0.00      D     
ATOM    143  CE2 PHE D   8      -4.389  13.518  30.059  0.00  0.00      D     
ATOM    144  HE2 PHE D   8      -4.880  14.444  30.319  0.00  0.00      D     
ATOM    145  C   PHE D   8      -7.686   8.921  28.754  0.00  0.00      D     
ATOM    146  O   PHE D   8      -7.343   7.754  28.689  0.00  0.00      D     
ATOM    147  N   THR D   9      -8.933   9.231  28.170  0.00  0.00      D     
ATOM    148  HN  THR D   9      -9.340  10.141  28.133  0.00  0.00      D     
ATOM    149  CA  THR D   9      -9.612   8.285  27.325  0.00  0.00      D     
ATOM    150  HA  THR D   9      -9.063   7.366  27.185  0.00  0.00      D     
ATOM    151  CB  THR D   9     -11.101   7.952  27.760  0.00  0.00      D     
ATOM    152  HB  THR D   9     -11.619   7.324  27.004  0.00  0.00      D     
ATOM    153  OG1 THR D   9     -11.922   9.092  27.864  0.00  0.00      D     
ATOM    154  HG1 THR D   9     -12.199   9.222  26.954  0.00  0.00      D     
ATOM    155  CG2 THR D   9     -11.002   7.425  29.180  0.00  0.00      D     
ATOM    156 HG21 THR D   9     -10.492   8.106  29.895  0.00  0.00      D     
ATOM    157 HG22 THR D   9     -12.023   7.301  29.600  0.00  0.00      D     
ATOM    158 HG23 THR D   9     -10.493   6.442  29.275  0.00  0.00      D     
ATOM    159  C   THR D   9      -9.646   8.833  25.937  0.00  0.00      D     
ATOM    160  O   THR D   9      -9.480  10.039  25.599  0.00  0.00      D     
ATOM    161  N   THR D  10      -9.650   7.914  24.963  0.00  0.00      D     
ATOM    162  HN  THR D  10      -9.803   6.946  25.142  0.00  0.00      D     
ATOM    163  CA  THR D  10      -9.585   8.234  23.512  0.00  0.00      D     
ATOM    164  HA  THR D  10     -10.094   9.184  23.435  0.00  0.00      D     
ATOM    165  CB  THR D  10      -8.127   8.381  22.994  0.00  0.00      D     
ATOM    166  HB  THR D  10      -7.477   9.036  23.613  0.00  0.00      D     
ATOM    167  OG1 THR D  10      -8.093   8.931  21.694  0.00  0.00      D     
ATOM    168  HG1 THR D  10      -8.385   9.846  21.686  0.00  0.00      D     
ATOM    169  CG2 THR D  10      -7.323   7.078  22.844  0.00  0.00      D     
ATOM    170 HG21 THR D  10      -7.244   6.628  23.856  0.00  0.00      D     
ATOM    171 HG22 THR D  10      -7.880   6.377  22.186  0.00  0.00      D     
ATOM    172 HG23 THR D  10      -6.290   7.251  22.474  0.00  0.00      D     
ATOM    173  C   THR D  10     -10.359   7.174  22.689  0.00  0.00      D     
ATOM    174  O   THR D  10     -10.791   6.177  23.224  0.00  0.00      D     
ATOM    175  N   VAL D  11     -10.637   7.448  21.389  0.00  0.00      D     
ATOM    176  HN  VAL D  11     -10.251   8.257  20.954  0.00  0.00      D     
ATOM    177  CA  VAL D  11     -11.338   6.570  20.508  0.00  0.00      D     
ATOM    178  HA  VAL D  11     -11.453   5.561  20.875  0.00  0.00      D     
ATOM    179  CB  VAL D  11     -12.785   7.035  20.345  0.00  0.00      D     
ATOM    180  HB  VAL D  11     -12.972   7.304  21.407  0.00  0.00      D     
ATOM    181  CG1 VAL D  11     -12.946   8.222  19.429  0.00  0.00      D     
ATOM    182 HG11 VAL D  11     -13.109   7.914  18.374  0.00  0.00      D     
ATOM    183 HG12 VAL D  11     -13.758   8.898  19.772  0.00  0.00      D     
ATOM    184 HG13 VAL D  11     -12.051   8.880  19.422  0.00  0.00      D     
ATOM    185  CG2 VAL D  11     -13.712   5.772  20.110  0.00  0.00      D     
ATOM    186 HG21 VAL D  11     -13.413   5.313  19.144  0.00  0.00      D     
ATOM    187 HG22 VAL D  11     -13.588   5.032  20.929  0.00  0.00      D     
ATOM    188 HG23 VAL D  11     -14.749   6.149  19.983  0.00  0.00      D     
ATOM    189  C   VAL D  11     -10.603   6.516  19.211  0.00  0.00      D     
ATOM    190  O   VAL D  11     -10.758   5.589  18.389  0.00  0.00      D     
ATOM    191  N   ASP D  12      -9.637   7.475  18.968  0.00  0.00      D     
ATOM    192  HN  ASP D  12      -9.607   8.291  19.539  0.00  0.00      D     
ATOM    193  CA  ASP D  12      -8.899   7.406  17.760  0.00  0.00      D     
ATOM    194  HA  ASP D  12      -9.187   6.541  17.182  0.00  0.00      D     
ATOM    195  CB  ASP D  12      -9.275   8.696  16.986  0.00  0.00      D     
ATOM    196  HB1 ASP D  12      -8.550   8.637  16.146  0.00  0.00      D     
ATOM    197  HB2 ASP D  12     -10.255   8.530  16.489  0.00  0.00      D     
ATOM    198  CG  ASP D  12      -9.318  10.045  17.729  0.00  0.00      D     
ATOM    199  OD1 ASP D  12      -9.930  10.950  17.053  0.00  0.00      D     
ATOM    200  OD2 ASP D  12      -8.716  10.318  18.804  0.00  0.00      D     
ATOM    201  C   ASP D  12      -7.402   7.336  18.074  0.00  0.00      D     
ATOM    202  O   ASP D  12      -6.704   6.927  17.207  0.00  0.00      D     
ATOM    203  N   ASN D  13      -6.992   7.780  19.308  0.00  0.00      D     
ATOM    204  HN  ASN D  13      -7.608   7.971  20.068  0.00  0.00      D     
ATOM    205  CA  ASN D  13      -5.583   8.107  19.615  0.00  0.00      D     
ATOM    206  HA  ASN D  13      -5.701   8.313  20.669  0.00  0.00      D     
ATOM    207  CB  ASN D  13      -4.556   6.958  19.451  0.00  0.00      D     
ATOM    208  HB1 ASN D  13      -4.623   6.649  18.386  0.00  0.00      D     
ATOM    209  HB2 ASN D  13      -3.476   7.169  19.605  0.00  0.00      D     
ATOM    210  CG  ASN D  13      -5.088   5.785  20.309  0.00  0.00      D     
ATOM    211  OD1 ASN D  13      -4.584   5.613  21.471  0.00  0.00      D     
ATOM    212  ND2 ASN D  13      -5.864   4.803  19.847  0.00  0.00      D     
ATOM    213 HD21 ASN D  13      -6.149   4.145  20.545  0.00  0.00      D     
ATOM    214 HD22 ASN D  13      -6.219   4.905  18.918  0.00  0.00      D     
ATOM    215  C   ASN D  13      -5.068   9.459  19.192  0.00  0.00      D     
ATOM    216  O   ASN D  13      -3.896   9.669  19.085  0.00  0.00      D     
ATOM    217  N   ILE D  14      -6.012  10.352  18.826  0.00  0.00      D     
ATOM    218  HN  ILE D  14      -6.980  10.111  18.824  0.00  0.00      D     
ATOM    219  CA  ILE D  14      -5.757  11.673  18.197  0.00  0.00      D     
ATOM    220  HA  ILE D  14      -4.687  11.798  18.276  0.00  0.00      D     
ATOM    221  CB  ILE D  14      -6.243  11.738  16.801  0.00  0.00      D     
ATOM    222  HB  ILE D  14      -7.301  11.399  16.805  0.00  0.00      D     
ATOM    223  CG2 ILE D  14      -6.049  13.142  16.246  0.00  0.00      D     
ATOM    224 HG21 ILE D  14      -4.967  13.392  16.232  0.00  0.00      D     
ATOM    225 HG22 ILE D  14      -6.277  13.262  15.166  0.00  0.00      D     
ATOM    226 HG23 ILE D  14      -6.685  13.944  16.680  0.00  0.00      D     
ATOM    227  CG1 ILE D  14      -5.654  10.634  15.843  0.00  0.00      D     
ATOM    228 HG11 ILE D  14      -5.769   9.624  16.291  0.00  0.00      D     
ATOM    229 HG12 ILE D  14      -6.326  10.724  14.963  0.00  0.00      D     
ATOM    230  CD  ILE D  14      -4.142  10.749  15.439  0.00  0.00      D     
ATOM    231  HD1 ILE D  14      -3.988  11.603  14.745  0.00  0.00      D     
ATOM    232  HD2 ILE D  14      -3.461  10.947  16.294  0.00  0.00      D     
ATOM    233  HD3 ILE D  14      -3.883   9.782  14.957  0.00  0.00      D     
ATOM    234  C   ILE D  14      -6.265  12.767  19.168  0.00  0.00      D     
ATOM    235  O   ILE D  14      -5.565  13.678  19.605  0.00  0.00      D     
ATOM    236  N   ASN D  15      -7.595  12.629  19.524  0.00  0.00      D     
ATOM    237  HN  ASN D  15      -8.089  11.789  19.311  0.00  0.00      D     
ATOM    238  CA  ASN D  15      -8.283  13.558  20.351  0.00  0.00      D     
ATOM    239  HA  ASN D  15      -7.608  14.374  20.563  0.00  0.00      D     
ATOM    240  CB  ASN D  15      -9.756  13.826  19.858  0.00  0.00      D     
ATOM    241  HB1 ASN D  15     -10.307  12.891  19.619  0.00  0.00      D     
ATOM    242  HB2 ASN D  15     -10.345  14.344  20.644  0.00  0.00      D     
ATOM    243  CG  ASN D  15      -9.685  14.712  18.614  0.00  0.00      D     
ATOM    244  OD1 ASN D  15      -9.930  15.916  18.685  0.00  0.00      D     
ATOM    245  ND2 ASN D  15      -9.700  14.019  17.426  0.00  0.00      D     
ATOM    246 HD21 ASN D  15      -9.770  14.578  16.599  0.00  0.00      D     
ATOM    247 HD22 ASN D  15      -9.709  13.019  17.405  0.00  0.00      D     
ATOM    248  C   ASN D  15      -8.435  12.780  21.651  0.00  0.00      D     
ATOM    249  O   ASN D  15      -8.684  11.635  21.663  0.00  0.00      D     
ATOM    250  N   LEU D  16      -8.192  13.466  22.774  0.00  0.00      D     
ATOM    251  HN  LEU D  16      -7.804  14.381  22.851  0.00  0.00      D     
ATOM    252  CA  LEU D  16      -8.346  12.813  24.074  0.00  0.00      D     
ATOM    253  HA  LEU D  16      -9.182  12.132  24.012  0.00  0.00      D     
ATOM    254  CB  LEU D  16      -7.054  11.912  24.420  0.00  0.00      D     
ATOM    255  HB1 LEU D  16      -7.263  11.363  25.362  0.00  0.00      D     
ATOM    256  HB2 LEU D  16      -7.202  11.172  23.605  0.00  0.00      D     
ATOM    257  CG  LEU D  16      -5.658  12.626  24.426  0.00  0.00      D     
ATOM    258  HG  LEU D  16      -5.649  13.425  23.655  0.00  0.00      D     
ATOM    259  CD1 LEU D  16      -5.325  13.384  25.808  0.00  0.00      D     
ATOM    260 HD11 LEU D  16      -4.249  13.629  25.930  0.00  0.00      D     
ATOM    261 HD12 LEU D  16      -5.887  14.341  25.853  0.00  0.00      D     
ATOM    262 HD13 LEU D  16      -5.656  12.796  26.690  0.00  0.00      D     
ATOM    263  CD2 LEU D  16      -4.511  11.637  24.022  0.00  0.00      D     
ATOM    264 HD21 LEU D  16      -3.522  12.120  24.169  0.00  0.00      D     
ATOM    265 HD22 LEU D  16      -4.704  10.705  24.594  0.00  0.00      D     
ATOM    266 HD23 LEU D  16      -4.602  11.452  22.930  0.00  0.00      D     
ATOM    267  C   LEU D  16      -8.662  13.821  25.155  0.00  0.00      D     
ATOM    268  O   LEU D  16      -8.531  14.982  24.935  0.00  0.00      D     
ATOM    269  N   HSE D  17      -9.176  13.438  26.346  0.00  0.00      D     
ATOM    270  HN  HSE D  17      -9.435  12.492  26.528  0.00  0.00      D     
ATOM    271  CA  HSE D  17      -9.484  14.314  27.413  0.00  0.00      D     
ATOM    272  HA  HSE D  17      -8.689  15.040  27.502  0.00  0.00      D     
ATOM    273  CB  HSE D  17     -10.863  15.024  27.317  0.00  0.00      D     
ATOM    274  HB1 HSE D  17     -10.861  15.633  26.388  0.00  0.00      D     
ATOM    275  HB2 HSE D  17     -11.781  14.398  27.330  0.00  0.00      D     
ATOM    276  ND1 HSE D  17     -10.276  17.123  28.504  0.00  0.00      D     
ATOM    277  CG  HSE D  17     -11.041  16.018  28.466  0.00  0.00      D     
ATOM    278  CE1 HSE D  17     -10.568  17.718  29.623  0.00  0.00      D     
ATOM    279  HE1 HSE D  17     -10.140  18.639  30.016  0.00  0.00      D     
ATOM    280  NE2 HSE D  17     -11.499  17.054  30.281  0.00  0.00      D     
ATOM    281  HE2 HSE D  17     -11.796  17.173  31.229  0.00  0.00      D     
ATOM    282  CD2 HSE D  17     -11.882  15.960  29.511  0.00  0.00      D     
ATOM    283  HD2 HSE D  17     -12.478  15.089  29.757  0.00  0.00      D     
ATOM    284  C   HSE D  17      -9.348  13.606  28.743  0.00  0.00      D     
ATOM    285  O   HSE D  17      -9.321  12.403  28.891  0.00  0.00      D     
ATOM    286  N   THR D  18      -9.277  14.316  29.848  0.00  0.00      D     
ATOM    287  HN  THR D  18      -9.233  15.307  29.748  0.00  0.00      D     
ATOM    288  CA  THR D  18      -9.076  13.746  31.193  0.00  0.00      D     
ATOM    289  HA  THR D  18      -8.438  12.886  31.052  0.00  0.00      D     
ATOM    290  CB  THR D  18      -8.259  14.694  32.121  0.00  0.00      D     
ATOM    291  HB  THR D  18      -8.705  15.692  32.320  0.00  0.00      D     
ATOM    292  OG1 THR D  18      -7.001  14.992  31.510  0.00  0.00      D     
ATOM    293  HG1 THR D  18      -7.280  15.503  30.747  0.00  0.00      D     
ATOM    294  CG2 THR D  18      -7.990  14.194  33.602  0.00  0.00      D     
ATOM    295 HG21 THR D  18      -7.184  14.751  34.126  0.00  0.00      D     
ATOM    296 HG22 THR D  18      -8.963  14.220  34.138  0.00  0.00      D     
ATOM    297 HG23 THR D  18      -7.614  13.155  33.488  0.00  0.00      D     
ATOM    298  C   THR D  18     -10.299  13.250  31.968  0.00  0.00      D     
ATOM    299  O   THR D  18     -11.219  14.052  32.090  0.00  0.00      D     
ATOM    300  N   GLN D  19     -10.295  12.004  32.429  0.00  0.00      D     
ATOM    301  HN  GLN D  19      -9.465  11.451  32.428  0.00  0.00      D     
ATOM    302  CA  GLN D  19     -11.311  11.402  33.162  0.00  0.00      D     
ATOM    303  HA  GLN D  19     -12.204  11.987  33.325  0.00  0.00      D     
ATOM    304  CB  GLN D  19     -11.655  10.024  32.515  0.00  0.00      D     
ATOM    305  HB1 GLN D  19     -10.897   9.218  32.420  0.00  0.00      D     
ATOM    306  HB2 GLN D  19     -12.544   9.548  32.982  0.00  0.00      D     
ATOM    307  CG  GLN D  19     -12.042  10.130  30.970  0.00  0.00      D     
ATOM    308  HG1 GLN D  19     -11.043  10.204  30.491  0.00  0.00      D     
ATOM    309  HG2 GLN D  19     -12.587   9.200  30.701  0.00  0.00      D     
ATOM    310  CD  GLN D  19     -13.006  11.212  30.530  0.00  0.00      D     
ATOM    311  OE1 GLN D  19     -14.132  11.150  31.039  0.00  0.00      D     
ATOM    312  NE2 GLN D  19     -12.676  12.097  29.592  0.00  0.00      D     
ATOM    313 HE21 GLN D  19     -13.421  12.737  29.400  0.00  0.00      D     
ATOM    314 HE22 GLN D  19     -12.021  11.831  28.885  0.00  0.00      D     
ATOM    315  C   GLN D  19     -10.772  11.176  34.608  0.00  0.00      D     
ATOM    316  O   GLN D  19      -9.579  10.836  34.817  0.00  0.00      D     
ATOM    317  N   VAL D  20     -11.657  11.389  35.613  0.00  0.00      D     
ATOM    318  HN  VAL D  20     -12.616  11.574  35.410  0.00  0.00      D     
ATOM    319  CA  VAL D  20     -11.400  10.993  36.952  0.00  0.00      D     
ATOM    320  HA  VAL D  20     -10.340  11.062  37.147  0.00  0.00      D     
ATOM    321  CB  VAL D  20     -12.031  11.831  38.029  0.00  0.00      D     
ATOM    322  HB  VAL D  20     -11.886  12.907  37.794  0.00  0.00      D     
ATOM    323  CG1 VAL D  20     -13.522  11.582  38.162  0.00  0.00      D     
ATOM    324 HG11 VAL D  20     -14.006  11.872  37.205  0.00  0.00      D     
ATOM    325 HG12 VAL D  20     -13.726  10.527  38.442  0.00  0.00      D     
ATOM    326 HG13 VAL D  20     -13.847  12.267  38.975  0.00  0.00      D     
ATOM    327  CG2 VAL D  20     -11.290  11.727  39.318  0.00  0.00      D     
ATOM    328 HG21 VAL D  20     -11.838  12.281  40.110  0.00  0.00      D     
ATOM    329 HG22 VAL D  20     -11.299  10.642  39.557  0.00  0.00      D     
ATOM    330 HG23 VAL D  20     -10.299  12.212  39.182  0.00  0.00      D     
ATOM    331  C   VAL D  20     -11.770   9.524  37.088  0.00  0.00      D     
ATOM    332  O   VAL D  20     -12.727   9.091  36.498  0.00  0.00      D     
ATOM    333  N   VAL D  21     -10.952   8.636  37.711  0.00  0.00      D     
ATOM    334  HN  VAL D  21     -10.040   8.945  37.971  0.00  0.00      D     
ATOM    335  CA  VAL D  21     -11.332   7.175  37.726  0.00  0.00      D     
ATOM    336  HA  VAL D  21     -12.378   7.167  37.460  0.00  0.00      D     
ATOM    337  CB  VAL D  21     -10.698   6.335  36.691  0.00  0.00      D     
ATOM    338  HB  VAL D  21     -11.008   5.279  36.848  0.00  0.00      D     
ATOM    339  CG1 VAL D  21     -11.165   6.600  35.220  0.00  0.00      D     
ATOM    340 HG11 VAL D  21     -11.004   7.635  34.848  0.00  0.00      D     
ATOM    341 HG12 VAL D  21     -10.658   5.886  34.537  0.00  0.00      D     
ATOM    342 HG13 VAL D  21     -12.274   6.534  35.224  0.00  0.00      D     
ATOM    343  CG2 VAL D  21      -9.178   6.298  36.814  0.00  0.00      D     
ATOM    344 HG21 VAL D  21      -8.882   7.343  36.579  0.00  0.00      D     
ATOM    345 HG22 VAL D  21      -8.779   6.248  37.850  0.00  0.00      D     
ATOM    346 HG23 VAL D  21      -8.636   5.527  36.226  0.00  0.00      D     
ATOM    347  C   VAL D  21     -11.117   6.660  39.104  0.00  0.00      D     
ATOM    348  O   VAL D  21     -10.136   6.900  39.783  0.00  0.00      D     
ATOM    349  N   ASP D  22     -12.196   5.962  39.557  0.00  0.00      D     
ATOM    350  HN  ASP D  22     -12.959   5.856  38.924  0.00  0.00      D     
ATOM    351  CA  ASP D  22     -12.363   5.425  40.979  0.00  0.00      D     
ATOM    352  HA  ASP D  22     -11.739   6.057  41.595  0.00  0.00      D     
ATOM    353  CB  ASP D  22     -13.866   5.511  41.458  0.00  0.00      D     
ATOM    354  HB1 ASP D  22     -14.212   6.547  41.255  0.00  0.00      D     
ATOM    355  HB2 ASP D  22     -14.512   4.926  40.770  0.00  0.00      D     
ATOM    356  CG  ASP D  22     -14.073   5.131  42.909  0.00  0.00      D     
ATOM    357  OD1 ASP D  22     -14.742   5.942  43.619  0.00  0.00      D     
ATOM    358  OD2 ASP D  22     -13.580   4.102  43.427  0.00  0.00      D     
ATOM    359  C   ASP D  22     -11.715   4.044  41.132  0.00  0.00      D     
ATOM    360  O   ASP D  22     -11.897   3.195  40.249  0.00  0.00      D     
ATOM    361  N   MET D  23     -10.878   3.873  42.190  0.00  0.00      D     
ATOM    362  HN  MET D  23     -10.817   4.488  42.973  0.00  0.00      D     
ATOM    363  CA  MET D  23     -10.040   2.730  42.328  0.00  0.00      D     
ATOM    364  HA  MET D  23      -9.694   2.478  41.336  0.00  0.00      D     
ATOM    365  CB  MET D  23      -8.890   3.045  43.404  0.00  0.00      D     
ATOM    366  HB1 MET D  23      -9.384   3.417  44.327  0.00  0.00      D     
ATOM    367  HB2 MET D  23      -8.345   2.115  43.674  0.00  0.00      D     
ATOM    368  CG  MET D  23      -7.922   4.199  43.069  0.00  0.00      D     
ATOM    369  HG1 MET D  23      -8.445   4.888  42.372  0.00  0.00      D     
ATOM    370  HG2 MET D  23      -7.835   4.810  43.992  0.00  0.00      D     
ATOM    371  SD  MET D  23      -6.444   3.820  42.106  0.00  0.00      D     
ATOM    372  CE  MET D  23      -5.643   3.207  43.624  0.00  0.00      D     
ATOM    373  HE1 MET D  23      -4.537   3.321  43.627  0.00  0.00      D     
ATOM    374  HE2 MET D  23      -6.001   3.720  44.543  0.00  0.00      D     
ATOM    375  HE3 MET D  23      -5.865   2.132  43.797  0.00  0.00      D     
ATOM    376  C   MET D  23     -10.765   1.490  42.868  0.00  0.00      D     
ATOM    377  O   MET D  23     -10.130   0.407  42.830  0.00  0.00      D     
ATOM    378  N   SER D  24     -11.994   1.642  43.353  0.00  0.00      D     
ATOM    379  HN  SER D  24     -12.483   2.509  43.318  0.00  0.00      D     
ATOM    380  CA  SER D  24     -12.789   0.468  43.737  0.00  0.00      D     
ATOM    381  HA  SER D  24     -12.114  -0.275  44.136  0.00  0.00      D     
ATOM    382  CB  SER D  24     -13.767   0.896  44.813  0.00  0.00      D     
ATOM    383  HB1 SER D  24     -14.368   0.010  45.111  0.00  0.00      D     
ATOM    384  HB2 SER D  24     -13.202   1.160  45.732  0.00  0.00      D     
ATOM    385  OG  SER D  24     -14.657   2.005  44.390  0.00  0.00      D     
ATOM    386  HG1 SER D  24     -14.162   2.784  44.128  0.00  0.00      D     
ATOM    387  C   SER D  24     -13.729  -0.078  42.645  0.00  0.00      D     
ATOM    388  O   SER D  24     -14.502  -1.001  42.844  0.00  0.00      D     
ATOM    389  N   MET D  25     -13.659   0.551  41.463  0.00  0.00      D     
ATOM    390  HN  MET D  25     -12.944   1.185  41.179  0.00  0.00      D     
ATOM    391  CA  MET D  25     -14.573   0.218  40.371  0.00  0.00      D     
ATOM    392  HA  MET D  25     -15.256  -0.589  40.589  0.00  0.00      D     
ATOM    393  CB  MET D  25     -15.259   1.453  39.864  0.00  0.00      D     
ATOM    394  HB1 MET D  25     -14.517   2.168  39.450  0.00  0.00      D     
ATOM    395  HB2 MET D  25     -15.954   1.321  39.007  0.00  0.00      D     
ATOM    396  CG  MET D  25     -16.085   2.181  40.985  0.00  0.00      D     
ATOM    397  HG1 MET D  25     -16.836   1.494  41.430  0.00  0.00      D     
ATOM    398  HG2 MET D  25     -15.434   2.472  41.837  0.00  0.00      D     
ATOM    399  SD  MET D  25     -16.877   3.621  40.276  0.00  0.00      D     
ATOM    400  CE  MET D  25     -18.319   3.041  39.297  0.00  0.00      D     
ATOM    401  HE1 MET D  25     -18.952   2.486  40.022  0.00  0.00      D     
ATOM    402  HE2 MET D  25     -18.939   3.810  38.788  0.00  0.00      D     
ATOM    403  HE3 MET D  25     -18.075   2.289  38.516  0.00  0.00      D     
ATOM    404  C   MET D  25     -13.652  -0.260  39.265  0.00  0.00      D     
ATOM    405  O   MET D  25     -12.483   0.136  39.194  0.00  0.00      D     
ATOM    406  N   THR D  26     -14.161  -1.146  38.323  0.00  0.00      D     
ATOM    407  HN  THR D  26     -15.017  -1.614  38.527  0.00  0.00      D     
ATOM    408  CA  THR D  26     -13.309  -1.613  37.238  0.00  0.00      D     
ATOM    409  HA  THR D  26     -12.273  -1.555  37.537  0.00  0.00      D     
ATOM    410  CB  THR D  26     -13.598  -3.061  36.620  0.00  0.00      D     
ATOM    411  HB  THR D  26     -13.201  -3.105  35.583  0.00  0.00      D     
ATOM    412  OG1 THR D  26     -14.980  -3.383  36.667  0.00  0.00      D     
ATOM    413  HG1 THR D  26     -15.327  -3.337  37.561  0.00  0.00      D     
ATOM    414  CG2 THR D  26     -12.879  -4.110  37.549  0.00  0.00      D     
ATOM    415 HG21 THR D  26     -12.997  -5.087  37.031  0.00  0.00      D     
ATOM    416 HG22 THR D  26     -11.793  -3.912  37.677  0.00  0.00      D     
ATOM    417 HG23 THR D  26     -13.281  -4.115  38.584  0.00  0.00      D     
ATOM    418  C   THR D  26     -13.477  -0.623  36.093  0.00  0.00      D     
ATOM    419  O   THR D  26     -14.420   0.202  36.117  0.00  0.00      D     
ATOM    420  N   TYR D  27     -12.631  -0.655  35.050  0.00  0.00      D     
ATOM    421  HN  TYR D  27     -11.761  -1.138  35.116  0.00  0.00      D     
ATOM    422  CA  TYR D  27     -12.918   0.185  33.873  0.00  0.00      D     
ATOM    423  HA  TYR D  27     -13.007   1.200  34.231  0.00  0.00      D     
ATOM    424  CB  TYR D  27     -11.798   0.218  32.870  0.00  0.00      D     
ATOM    425  HB1 TYR D  27     -11.573  -0.817  32.536  0.00  0.00      D     
ATOM    426  HB2 TYR D  27     -12.078   0.917  32.054  0.00  0.00      D     
ATOM    427  CG  TYR D  27     -10.508   0.884  33.506  0.00  0.00      D     
ATOM    428  CD1 TYR D  27      -9.373   0.134  33.867  0.00  0.00      D     
ATOM    429  HD1 TYR D  27      -9.342  -0.946  33.855  0.00  0.00      D     
ATOM    430  CE1 TYR D  27      -8.176   0.794  34.274  0.00  0.00      D     
ATOM    431  HE1 TYR D  27      -7.267   0.234  34.435  0.00  0.00      D     
ATOM    432  CZ  TYR D  27      -8.170   2.207  34.207  0.00  0.00      D     
ATOM    433  OH  TYR D  27      -7.070   2.912  34.684  0.00  0.00      D     
ATOM    434  HH  TYR D  27      -6.445   2.280  35.047  0.00  0.00      D     
ATOM    435  CD2 TYR D  27     -10.454   2.278  33.418  0.00  0.00      D     
ATOM    436  HD2 TYR D  27     -11.330   2.815  33.085  0.00  0.00      D     
ATOM    437  CE2 TYR D  27      -9.271   2.909  33.810  0.00  0.00      D     
ATOM    438  HE2 TYR D  27      -9.253   3.988  33.857  0.00  0.00      D     
ATOM    439  C   TYR D  27     -14.317  -0.069  33.250  0.00  0.00      D     
ATOM    440  O   TYR D  27     -15.078   0.783  32.778  0.00  0.00      D     
ATOM    441  N   GLY D  28     -14.676  -1.386  33.258  0.00  0.00      D     
ATOM    442  HN  GLY D  28     -14.063  -2.079  33.630  0.00  0.00      D     
ATOM    443  CA  GLY D  28     -16.011  -1.933  32.793  0.00  0.00      D     
ATOM    444  HA1 GLY D  28     -15.999  -2.988  33.023  0.00  0.00      D     
ATOM    445  HA2 GLY D  28     -16.078  -1.705  31.740  0.00  0.00      D     
ATOM    446  C   GLY D  28     -17.228  -1.417  33.474  0.00  0.00      D     
ATOM    447  O   GLY D  28     -18.236  -1.259  32.841  0.00  0.00      D     
ATOM    448  N   GLN D  29     -17.107  -1.009  34.747  0.00  0.00      D     
ATOM    449  HN  GLN D  29     -16.277  -1.086  35.293  0.00  0.00      D     
ATOM    450  CA  GLN D  29     -18.243  -0.401  35.518  0.00  0.00      D     
ATOM    451  HA  GLN D  29     -19.138  -0.897  35.173  0.00  0.00      D     
ATOM    452  CB  GLN D  29     -18.058  -0.679  37.068  0.00  0.00      D     
ATOM    453  HB1 GLN D  29     -17.028  -0.374  37.352  0.00  0.00      D     
ATOM    454  HB2 GLN D  29     -18.839  -0.129  37.634  0.00  0.00      D     
ATOM    455  CG  GLN D  29     -18.227  -2.180  37.361  0.00  0.00      D     
ATOM    456  HG1 GLN D  29     -19.274  -2.532  37.237  0.00  0.00      D     
ATOM    457  HG2 GLN D  29     -17.566  -2.709  36.642  0.00  0.00      D     
ATOM    458  CD  GLN D  29     -17.626  -2.402  38.691  0.00  0.00      D     
ATOM    459  OE1 GLN D  29     -16.527  -2.764  38.913  0.00  0.00      D     
ATOM    460  NE2 GLN D  29     -18.478  -2.001  39.690  0.00  0.00      D     
ATOM    461 HE21 GLN D  29     -18.149  -2.123  40.627  0.00  0.00      D     
ATOM    462 HE22 GLN D  29     -19.460  -1.941  39.509  0.00  0.00      D     
ATOM    463  C   GLN D  29     -18.337   1.097  35.304  0.00  0.00      D     
ATOM    464  O   GLN D  29     -19.283   1.786  35.675  0.00  0.00      D     
ATOM    465  N   GLN D  30     -17.289   1.656  34.656  0.00  0.00      D     
ATOM    466  HN  GLN D  30     -16.643   1.058  34.187  0.00  0.00      D     
ATOM    467  CA  GLN D  30     -17.182   3.071  34.417  0.00  0.00      D     
ATOM    468  HA  GLN D  30     -17.916   3.611  34.999  0.00  0.00      D     
ATOM    469  CB  GLN D  30     -15.796   3.598  34.974  0.00  0.00      D     
ATOM    470  HB1 GLN D  30     -15.009   2.866  34.691  0.00  0.00      D     
ATOM    471  HB2 GLN D  30     -15.458   4.567  34.548  0.00  0.00      D     
ATOM    472  CG  GLN D  30     -15.906   3.719  36.491  0.00  0.00      D     
ATOM    473  HG1 GLN D  30     -16.633   4.491  36.824  0.00  0.00      D     
ATOM    474  HG2 GLN D  30     -16.358   2.760  36.823  0.00  0.00      D     
ATOM    475  CD  GLN D  30     -14.519   3.924  37.128  0.00  0.00      D     
ATOM    476  OE1 GLN D  30     -14.148   4.944  37.639  0.00  0.00      D     
ATOM    477  NE2 GLN D  30     -13.767   2.812  37.096  0.00  0.00      D     
ATOM    478 HE21 GLN D  30     -12.838   2.917  37.451  0.00  0.00      D     
ATOM    479 HE22 GLN D  30     -14.045   1.943  36.686  0.00  0.00      D     
ATOM    480  C   GLN D  30     -17.382   3.482  32.971  0.00  0.00      D     
ATOM    481  O   GLN D  30     -18.264   4.269  32.698  0.00  0.00      D     
ATOM    482  N   PHE D  31     -16.651   2.903  32.006  0.00  0.00      D     
ATOM    483  HN  PHE D  31     -15.960   2.234  32.265  0.00  0.00      D     
ATOM    484  CA  PHE D  31     -16.879   3.238  30.511  0.00  0.00      D     
ATOM    485  HA  PHE D  31     -17.627   4.013  30.438  0.00  0.00      D     
ATOM    486  CB  PHE D  31     -15.532   3.904  29.981  0.00  0.00      D     
ATOM    487  HB1 PHE D  31     -14.731   3.139  29.891  0.00  0.00      D     
ATOM    488  HB2 PHE D  31     -15.623   4.397  28.989  0.00  0.00      D     
ATOM    489  CG  PHE D  31     -14.941   4.928  30.951  0.00  0.00      D     
ATOM    490  CD1 PHE D  31     -15.649   6.088  31.278  0.00  0.00      D     
ATOM    491  HD1 PHE D  31     -16.609   6.272  30.818  0.00  0.00      D     
ATOM    492  CE1 PHE D  31     -15.147   7.011  32.195  0.00  0.00      D     
ATOM    493  HE1 PHE D  31     -15.824   7.846  32.303  0.00  0.00      D     
ATOM    494  CZ  PHE D  31     -13.878   6.868  32.715  0.00  0.00      D     
ATOM    495  HZ  PHE D  31     -13.413   7.568  33.394  0.00  0.00      D     
ATOM    496  CD2 PHE D  31     -13.606   4.790  31.406  0.00  0.00      D     
ATOM    497  HD2 PHE D  31     -12.953   3.964  31.166  0.00  0.00      D     
ATOM    498  CE2 PHE D  31     -13.147   5.637  32.390  0.00  0.00      D     
ATOM    499  HE2 PHE D  31     -12.168   5.446  32.803  0.00  0.00      D     
ATOM    500  C   PHE D  31     -17.208   2.084  29.720  0.00  0.00      D     
ATOM    501  O   PHE D  31     -17.231   2.220  28.486  0.00  0.00      D     
ATOM    502  N   GLY D  32     -17.430   0.871  30.267  0.00  0.00      D     
ATOM    503  HN  GLY D  32     -17.503   0.781  31.257  0.00  0.00      D     
ATOM    504  CA  GLY D  32     -17.596  -0.384  29.566  0.00  0.00      D     
ATOM    505  HA1 GLY D  32     -18.261  -0.241  28.727  0.00  0.00      D     
ATOM    506  HA2 GLY D  32     -17.910  -1.074  30.336  0.00  0.00      D     
ATOM    507  C   GLY D  32     -16.274  -0.841  29.009  0.00  0.00      D     
ATOM    508  O   GLY D  32     -15.252  -0.311  29.398  0.00  0.00      D     
ATOM    509  N   PRO D  33     -16.311  -1.750  28.084  0.00  0.00      D     
ATOM    510  CD  PRO D  33     -17.538  -2.564  27.802  0.00  0.00      D     
ATOM    511  HD1 PRO D  33     -18.345  -1.843  27.555  0.00  0.00      D     
ATOM    512  HD2 PRO D  33     -17.816  -3.132  28.716  0.00  0.00      D     
ATOM    513  CA  PRO D  33     -15.173  -2.312  27.271  0.00  0.00      D     
ATOM    514  HA  PRO D  33     -14.746  -2.981  28.003  0.00  0.00      D     
ATOM    515  CB  PRO D  33     -15.835  -2.910  26.037  0.00  0.00      D     
ATOM    516  HB1 PRO D  33     -15.137  -3.555  25.460  0.00  0.00      D     
ATOM    517  HB2 PRO D  33     -16.089  -2.117  25.302  0.00  0.00      D     
ATOM    518  CG  PRO D  33     -17.123  -3.535  26.647  0.00  0.00      D     
ATOM    519  HG1 PRO D  33     -16.735  -4.505  27.023  0.00  0.00      D     
ATOM    520  HG2 PRO D  33     -17.935  -3.543  25.888  0.00  0.00      D     
ATOM    521  C   PRO D  33     -14.055  -1.218  27.034  0.00  0.00      D     
ATOM    522  O   PRO D  33     -14.291  -0.280  26.249  0.00  0.00      D     
ATOM    523  N   THR D  34     -12.997  -1.335  27.756  0.00  0.00      D     
ATOM    524  HN  THR D  34     -13.024  -1.993  28.504  0.00  0.00      D     
ATOM    525  CA  THR D  34     -11.870  -0.452  27.777  0.00  0.00      D     
ATOM    526  HA  THR D  34     -11.980   0.309  27.019  0.00  0.00      D     
ATOM    527  CB  THR D  34     -11.738   0.315  29.121  0.00  0.00      D     
ATOM    528  HB  THR D  34     -11.716  -0.520  29.853  0.00  0.00      D     
ATOM    529  OG1 THR D  34     -12.834   1.142  29.319  0.00  0.00      D     
ATOM    530  HG1 THR D  34     -13.609   0.609  29.129  0.00  0.00      D     
ATOM    531  CG2 THR D  34     -10.427   1.122  29.259  0.00  0.00      D     
ATOM    532 HG21 THR D  34     -10.386   1.877  28.445  0.00  0.00      D     
ATOM    533 HG22 THR D  34     -10.367   1.713  30.197  0.00  0.00      D     
ATOM    534 HG23 THR D  34      -9.553   0.437  29.287  0.00  0.00      D     
ATOM    535  C   THR D  34     -10.559  -1.168  27.618  0.00  0.00      D     
ATOM    536  O   THR D  34     -10.341  -2.197  28.254  0.00  0.00      D     
ATOM    537  N   TYR D  35      -9.721  -0.743  26.651  0.00  0.00      D     
ATOM    538  HN  TYR D  35      -9.989  -0.056  25.980  0.00  0.00      D     
ATOM    539  CA  TYR D  35      -8.477  -1.336  26.196  0.00  0.00      D     
ATOM    540  HA  TYR D  35      -8.315  -2.264  26.724  0.00  0.00      D     
ATOM    541  CB  TYR D  35      -8.466  -1.785  24.741  0.00  0.00      D     
ATOM    542  HB1 TYR D  35      -8.819  -0.984  24.058  0.00  0.00      D     
ATOM    543  HB2 TYR D  35      -7.444  -2.028  24.380  0.00  0.00      D     
ATOM    544  CG  TYR D  35      -9.261  -3.042  24.584  0.00  0.00      D     
ATOM    545  CD1 TYR D  35     -10.664  -3.060  24.645  0.00  0.00      D     
ATOM    546  HD1 TYR D  35     -11.114  -2.079  24.680  0.00  0.00      D     
ATOM    547  CE1 TYR D  35     -11.462  -4.162  24.402  0.00  0.00      D     
ATOM    548  HE1 TYR D  35     -12.517  -4.061  24.194  0.00  0.00      D     
ATOM    549  CZ  TYR D  35     -10.788  -5.333  24.072  0.00  0.00      D     
ATOM    550  OH  TYR D  35     -11.525  -6.409  23.563  0.00  0.00      D     
ATOM    551  HH  TYR D  35     -12.453  -6.344  23.801  0.00  0.00      D     
ATOM    552  CD2 TYR D  35      -8.645  -4.292  24.140  0.00  0.00      D     
ATOM    553  HD2 TYR D  35      -7.598  -4.359  23.883  0.00  0.00      D     
ATOM    554  CE2 TYR D  35      -9.345  -5.420  24.007  0.00  0.00      D     
ATOM    555  HE2 TYR D  35      -8.846  -6.334  23.722  0.00  0.00      D     
ATOM    556  C   TYR D  35      -7.384  -0.366  26.478  0.00  0.00      D     
ATOM    557  O   TYR D  35      -7.559   0.866  26.260  0.00  0.00      D     
ATOM    558  N   LEU D  36      -6.271  -0.856  27.054  0.00  0.00      D     
ATOM    559  HN  LEU D  36      -6.203  -1.812  27.331  0.00  0.00      D     
ATOM    560  CA  LEU D  36      -5.155  -0.131  27.497  0.00  0.00      D     
ATOM    561  HA  LEU D  36      -5.330   0.927  27.368  0.00  0.00      D     
ATOM    562  CB  LEU D  36      -4.820  -0.171  28.983  0.00  0.00      D     
ATOM    563  HB1 LEU D  36      -5.695   0.218  29.546  0.00  0.00      D     
ATOM    564  HB2 LEU D  36      -4.743  -1.242  29.265  0.00  0.00      D     
ATOM    565  CG  LEU D  36      -3.510   0.505  29.505  0.00  0.00      D     
ATOM    566  HG  LEU D  36      -2.655  -0.087  29.112  0.00  0.00      D     
ATOM    567  CD1 LEU D  36      -3.444   2.023  29.208  0.00  0.00      D     
ATOM    568 HD11 LEU D  36      -2.673   2.401  29.913  0.00  0.00      D     
ATOM    569 HD12 LEU D  36      -3.171   2.391  28.196  0.00  0.00      D     
ATOM    570 HD13 LEU D  36      -4.378   2.543  29.510  0.00  0.00      D     
ATOM    571  CD2 LEU D  36      -3.264   0.378  31.054  0.00  0.00      D     
ATOM    572 HD21 LEU D  36      -4.204   0.560  31.617  0.00  0.00      D     
ATOM    573 HD22 LEU D  36      -3.022  -0.688  31.252  0.00  0.00      D     
ATOM    574 HD23 LEU D  36      -2.418   1.050  31.315  0.00  0.00      D     
ATOM    575  C   LEU D  36      -4.005  -0.572  26.612  0.00  0.00      D     
ATOM    576  O   LEU D  36      -3.534  -1.756  26.762  0.00  0.00      D     
ATOM    577  N   ASP D  37      -3.497   0.177  25.625  0.00  0.00      D     
ATOM    578  HN  ASP D  37      -3.852   1.050  25.298  0.00  0.00      D     
ATOM    579  CA  ASP D  37      -2.338  -0.243  24.825  0.00  0.00      D     
ATOM    580  HA  ASP D  37      -2.239   0.527  24.074  0.00  0.00      D     
ATOM    581  CB  ASP D  37      -1.032  -0.296  25.705  0.00  0.00      D     
ATOM    582  HB1 ASP D  37      -1.171  -0.874  26.644  0.00  0.00      D     
ATOM    583  HB2 ASP D  37      -0.177  -0.689  25.113  0.00  0.00      D     
ATOM    584  CG  ASP D  37      -0.571   1.104  26.021  0.00  0.00      D     
ATOM    585  OD1 ASP D  37       0.382   1.171  26.824  0.00  0.00      D     
ATOM    586  OD2 ASP D  37      -1.139   2.107  25.448  0.00  0.00      D     
ATOM    587  C   ASP D  37      -2.582  -1.467  23.957  0.00  0.00      D     
ATOM    588  O   ASP D  37      -1.701  -2.333  23.826  0.00  0.00      D     
ATOM    589  N   GLY D  38      -3.769  -1.620  23.432  0.00  0.00      D     
ATOM    590  HN  GLY D  38      -4.437  -0.899  23.595  0.00  0.00      D     
ATOM    591  CA  GLY D  38      -4.284  -2.778  22.725  0.00  0.00      D     
ATOM    592  HA1 GLY D  38      -3.496  -3.201  22.119  0.00  0.00      D     
ATOM    593  HA2 GLY D  38      -5.188  -2.563  22.174  0.00  0.00      D     
ATOM    594  C   GLY D  38      -4.757  -3.932  23.575  0.00  0.00      D     
ATOM    595  O   GLY D  38      -5.265  -4.946  23.104  0.00  0.00      D     
ATOM    596  N   ALA D  39      -4.654  -3.848  24.913  0.00  0.00      D     
ATOM    597  HN  ALA D  39      -4.188  -3.073  25.334  0.00  0.00      D     
ATOM    598  CA  ALA D  39      -4.913  -4.983  25.745  0.00  0.00      D     
ATOM    599  HA  ALA D  39      -5.105  -5.888  25.187  0.00  0.00      D     
ATOM    600  CB  ALA D  39      -3.646  -5.291  26.584  0.00  0.00      D     
ATOM    601  HB1 ALA D  39      -3.375  -4.439  27.243  0.00  0.00      D     
ATOM    602  HB2 ALA D  39      -3.817  -6.200  27.200  0.00  0.00      D     
ATOM    603  HB3 ALA D  39      -2.817  -5.391  25.851  0.00  0.00      D     
ATOM    604  C   ALA D  39      -6.118  -4.769  26.664  0.00  0.00      D     
ATOM    605  O   ALA D  39      -6.154  -3.705  27.351  0.00  0.00      D     
ATOM    606  N   ASP D  40      -7.127  -5.659  26.728  0.00  0.00      D     
ATOM    607  HN  ASP D  40      -7.115  -6.519  26.223  0.00  0.00      D     
ATOM    608  CA  ASP D  40      -8.272  -5.612  27.621  0.00  0.00      D     
ATOM    609  HA  ASP D  40      -8.900  -4.775  27.353  0.00  0.00      D     
ATOM    610  CB  ASP D  40      -9.132  -6.868  27.447  0.00  0.00      D     
ATOM    611  HB1 ASP D  40      -9.239  -7.150  26.377  0.00  0.00      D     
ATOM    612  HB2 ASP D  40      -8.595  -7.685  27.974  0.00  0.00      D     
ATOM    613  CG  ASP D  40     -10.531  -6.683  27.972  0.00  0.00      D     
ATOM    614  OD1 ASP D  40     -10.779  -5.683  28.735  0.00  0.00      D     
ATOM    615  OD2 ASP D  40     -11.376  -7.560  27.823  0.00  0.00      D     
ATOM    616  C   ASP D  40      -7.871  -5.470  29.106  0.00  0.00      D     
ATOM    617  O   ASP D  40      -6.990  -6.115  29.593  0.00  0.00      D     
ATOM    618  N   VAL D  41      -8.568  -4.531  29.746  0.00  0.00      D     
ATOM    619  HN  VAL D  41      -9.258  -4.112  29.162  0.00  0.00      D     
ATOM    620  CA  VAL D  41      -8.421  -4.047  31.119  0.00  0.00      D     
ATOM    621  HA  VAL D  41      -7.962  -4.906  31.585  0.00  0.00      D     
ATOM    622  CB  VAL D  41      -7.581  -2.722  31.255  0.00  0.00      D     
ATOM    623  HB  VAL D  41      -7.773  -2.235  32.235  0.00  0.00      D     
ATOM    624  CG1 VAL D  41      -6.134  -3.243  31.327  0.00  0.00      D     
ATOM    625 HG11 VAL D  41      -5.325  -2.485  31.402  0.00  0.00      D     
ATOM    626 HG12 VAL D  41      -6.143  -4.112  32.020  0.00  0.00      D     
ATOM    627 HG13 VAL D  41      -5.923  -3.662  30.320  0.00  0.00      D     
ATOM    628  CG2 VAL D  41      -7.873  -1.736  30.084  0.00  0.00      D     
ATOM    629 HG21 VAL D  41      -7.467  -0.702  30.093  0.00  0.00      D     
ATOM    630 HG22 VAL D  41      -7.757  -2.130  29.052  0.00  0.00      D     
ATOM    631 HG23 VAL D  41      -8.937  -1.436  30.202  0.00  0.00      D     
ATOM    632  C   VAL D  41      -9.814  -3.783  31.640  0.00  0.00      D     
ATOM    633  O   VAL D  41      -9.999  -3.297  32.782  0.00  0.00      D     
ATOM    634  N   THR D  42     -10.868  -4.337  31.037  0.00  0.00      D     
ATOM    635  HN  THR D  42     -10.756  -4.659  30.100  0.00  0.00      D     
ATOM    636  CA  THR D  42     -12.276  -4.075  31.258  0.00  0.00      D     
ATOM    637  HA  THR D  42     -12.330  -2.997  31.249  0.00  0.00      D     
ATOM    638  CB  THR D  42     -13.298  -4.697  30.271  0.00  0.00      D     
ATOM    639  HB  THR D  42     -13.199  -5.800  30.180  0.00  0.00      D     
ATOM    640  OG1 THR D  42     -13.021  -4.233  28.960  0.00  0.00      D     
ATOM    641  HG1 THR D  42     -12.111  -4.527  28.877  0.00  0.00      D     
ATOM    642  CG2 THR D  42     -14.724  -4.273  30.589  0.00  0.00      D     
ATOM    643 HG21 THR D  42     -15.396  -4.646  29.787  0.00  0.00      D     
ATOM    644 HG22 THR D  42     -15.183  -4.722  31.495  0.00  0.00      D     
ATOM    645 HG23 THR D  42     -14.869  -3.175  30.679  0.00  0.00      D     
ATOM    646  C   THR D  42     -12.683  -4.567  32.660  0.00  0.00      D     
ATOM    647  O   THR D  42     -13.526  -3.982  33.286  0.00  0.00      D     
ATOM    648  N   LYS D  43     -12.001  -5.675  33.126  0.00  0.00      D     
ATOM    649  HN  LYS D  43     -11.526  -6.177  32.407  0.00  0.00      D     
ATOM    650  CA  LYS D  43     -12.280  -6.358  34.346  0.00  0.00      D     
ATOM    651  HA  LYS D  43     -13.106  -5.811  34.776  0.00  0.00      D     
ATOM    652  CB  LYS D  43     -12.587  -7.841  34.098  0.00  0.00      D     
ATOM    653  HB1 LYS D  43     -11.710  -8.130  33.480  0.00  0.00      D     
ATOM    654  HB2 LYS D  43     -12.517  -8.446  35.027  0.00  0.00      D     
ATOM    655  CG  LYS D  43     -13.867  -8.010  33.361  0.00  0.00      D     
ATOM    656  HG1 LYS D  43     -14.646  -7.852  34.138  0.00  0.00      D     
ATOM    657  HG2 LYS D  43     -14.131  -7.279  32.567  0.00  0.00      D     
ATOM    658  CD  LYS D  43     -14.072  -9.381  32.808  0.00  0.00      D     
ATOM    659  HD1 LYS D  43     -13.303  -9.589  32.033  0.00  0.00      D     
ATOM    660  HD2 LYS D  43     -13.817  -9.983  33.706  0.00  0.00      D     
ATOM    661  CE  LYS D  43     -15.506  -9.742  32.342  0.00  0.00      D     
ATOM    662  HE1 LYS D  43     -15.559 -10.804  32.021  0.00  0.00      D     
ATOM    663  HE2 LYS D  43     -16.310  -9.686  33.107  0.00  0.00      D     
ATOM    664  NZ  LYS D  43     -15.814  -8.863  31.175  0.00  0.00      D     
ATOM    665  HZ1 LYS D  43     -16.606  -9.152  30.566  0.00  0.00      D     
ATOM    666  HZ2 LYS D  43     -16.016  -7.893  31.491  0.00  0.00      D     
ATOM    667  HZ3 LYS D  43     -14.983  -8.820  30.553  0.00  0.00      D     
ATOM    668  C   LYS D  43     -11.168  -6.108  35.381  0.00  0.00      D     
ATOM    669  O   LYS D  43     -11.170  -6.817  36.424  0.00  0.00      D     
ATOM    670  N   ILE D  44     -10.311  -5.091  35.139  0.00  0.00      D     
ATOM    671  HN  ILE D  44     -10.419  -4.498  34.345  0.00  0.00      D     
ATOM    672  CA  ILE D  44      -9.244  -4.596  35.947  0.00  0.00      D     
ATOM    673  HA  ILE D  44      -9.152  -5.246  36.804  0.00  0.00      D     
ATOM    674  CB  ILE D  44      -7.949  -4.627  35.072  0.00  0.00      D     
ATOM    675  HB  ILE D  44      -8.153  -3.970  34.200  0.00  0.00      D     
ATOM    676  CG2 ILE D  44      -6.682  -4.123  35.878  0.00  0.00      D     
ATOM    677 HG21 ILE D  44      -6.749  -3.104  36.316  0.00  0.00      D     
ATOM    678 HG22 ILE D  44      -6.511  -4.831  36.717  0.00  0.00      D     
ATOM    679 HG23 ILE D  44      -5.829  -4.160  35.168  0.00  0.00      D     
ATOM    680  CG1 ILE D  44      -7.691  -6.001  34.499  0.00  0.00      D     
ATOM    681 HG11 ILE D  44      -8.566  -6.323  33.896  0.00  0.00      D     
ATOM    682 HG12 ILE D  44      -6.881  -5.972  33.739  0.00  0.00      D     
ATOM    683  CD  ILE D  44      -7.322  -7.202  35.492  0.00  0.00      D     
ATOM    684  HD1 ILE D  44      -8.089  -7.283  36.292  0.00  0.00      D     
ATOM    685  HD2 ILE D  44      -7.260  -8.134  34.890  0.00  0.00      D     
ATOM    686  HD3 ILE D  44      -6.294  -7.102  35.901  0.00  0.00      D     
ATOM    687  C   ILE D  44      -9.525  -3.239  36.503  0.00  0.00      D     
ATOM    688  O   ILE D  44     -10.265  -2.378  36.008  0.00  0.00      D     
ATOM    689  N   LYS D  45      -9.135  -3.008  37.744  0.00  0.00      D     
ATOM    690  HN  LYS D  45      -8.556  -3.632  38.262  0.00  0.00      D     
ATOM    691  CA  LYS D  45      -9.244  -1.683  38.461  0.00  0.00      D     
ATOM    692  HA  LYS D  45     -10.234  -1.324  38.223  0.00  0.00      D     
ATOM    693  CB  LYS D  45      -9.183  -1.776  40.036  0.00  0.00      D     
ATOM    694  HB1 LYS D  45      -8.192  -2.221  40.269  0.00  0.00      D     
ATOM    695  HB2 LYS D  45      -9.164  -0.701  40.314  0.00  0.00      D     
ATOM    696  CG  LYS D  45     -10.333  -2.489  40.625  0.00  0.00      D     
ATOM    697  HG1 LYS D  45     -10.592  -2.094  41.630  0.00  0.00      D     
ATOM    698  HG2 LYS D  45     -11.235  -2.170  40.060  0.00  0.00      D     
ATOM    699  CD  LYS D  45     -10.222  -4.021  40.652  0.00  0.00      D     
ATOM    700  HD1 LYS D  45     -10.160  -4.458  39.633  0.00  0.00      D     
ATOM    701  HD2 LYS D  45      -9.291  -4.305  41.189  0.00  0.00      D     
ATOM    702  CE  LYS D  45     -11.530  -4.664  41.304  0.00  0.00      D     
ATOM    703  HE1 LYS D  45     -11.928  -4.188  42.225  0.00  0.00      D     
ATOM    704  HE2 LYS D  45     -12.349  -4.579  40.558  0.00  0.00      D     
ATOM    705  NZ  LYS D  45     -11.369  -6.106  41.544  0.00  0.00      D     
ATOM    706  HZ1 LYS D  45     -12.146  -6.461  42.137  0.00  0.00      D     
ATOM    707  HZ2 LYS D  45     -11.571  -6.613  40.659  0.00  0.00      D     
ATOM    708  HZ3 LYS D  45     -10.473  -6.414  41.973  0.00  0.00      D     
ATOM    709  C   LYS D  45      -8.161  -0.673  38.022  0.00  0.00      D     
ATOM    710  O   LYS D  45      -7.059  -1.058  37.813  0.00  0.00      D     
ATOM    711  N   PRO D  46      -8.468   0.666  38.010  0.00  0.00      D     
ATOM    712  CD  PRO D  46      -9.838   1.241  37.918  0.00  0.00      D     
ATOM    713  HD1 PRO D  46     -10.153   1.125  38.977  0.00  0.00      D     
ATOM    714  HD2 PRO D  46     -10.500   0.841  37.121  0.00  0.00      D     
ATOM    715  CA  PRO D  46      -7.426   1.757  38.114  0.00  0.00      D     
ATOM    716  HA  PRO D  46      -6.934   1.892  37.162  0.00  0.00      D     
ATOM    717  CB  PRO D  46      -8.317   2.939  38.466  0.00  0.00      D     
ATOM    718  HB1 PRO D  46      -7.823   3.852  38.070  0.00  0.00      D     
ATOM    719  HB2 PRO D  46      -8.568   2.976  39.548  0.00  0.00      D     
ATOM    720  CG  PRO D  46      -9.571   2.697  37.600  0.00  0.00      D     
ATOM    721  HG1 PRO D  46      -9.350   2.810  36.517  0.00  0.00      D     
ATOM    722  HG2 PRO D  46     -10.294   3.474  37.931  0.00  0.00      D     
ATOM    723  C   PRO D  46      -6.359   1.499  39.180  0.00  0.00      D     
ATOM    724  O   PRO D  46      -6.699   0.861  40.186  0.00  0.00      D     
ATOM    725  N   HSE D  47      -5.154   1.957  38.898  0.00  0.00      D     
ATOM    726  HN  HSE D  47      -4.944   2.444  38.054  0.00  0.00      D     
ATOM    727  CA  HSE D  47      -3.981   1.364  39.480  0.00  0.00      D     
ATOM    728  HA  HSE D  47      -4.147   1.142  40.524  0.00  0.00      D     
ATOM    729  CB  HSE D  47      -3.644   0.097  38.685  0.00  0.00      D     
ATOM    730  HB1 HSE D  47      -4.566  -0.522  38.685  0.00  0.00      D     
ATOM    731  HB2 HSE D  47      -3.448   0.247  37.602  0.00  0.00      D     
ATOM    732  ND1 HSE D  47      -1.239  -0.417  38.795  0.00  0.00      D     
ATOM    733  CG  HSE D  47      -2.529  -0.677  39.292  0.00  0.00      D     
ATOM    734  CE1 HSE D  47      -0.475  -1.220  39.432  0.00  0.00      D     
ATOM    735  HE1 HSE D  47       0.610  -1.263  39.335  0.00  0.00      D     
ATOM    736  NE2 HSE D  47      -1.119  -2.002  40.298  0.00  0.00      D     
ATOM    737  HE2 HSE D  47      -0.686  -2.750  40.802  0.00  0.00      D     
ATOM    738  CD2 HSE D  47      -2.462  -1.679  40.202  0.00  0.00      D     
ATOM    739  HD2 HSE D  47      -3.311  -2.254  40.551  0.00  0.00      D     
ATOM    740  C   HSE D  47      -2.846   2.415  39.499  0.00  0.00      D     
ATOM    741  O   HSE D  47      -2.751   3.241  38.574  0.00  0.00      D     
ATOM    742  N   ASN D  48      -1.943   2.353  40.490  0.00  0.00      D     
ATOM    743  HN  ASN D  48      -2.097   1.728  41.251  0.00  0.00      D     
ATOM    744  CA  ASN D  48      -0.793   3.190  40.630  0.00  0.00      D     
ATOM    745  HA  ASN D  48      -1.039   4.229  40.798  0.00  0.00      D     
ATOM    746  CB  ASN D  48      -0.071   2.798  41.977  0.00  0.00      D     
ATOM    747  HB1 ASN D  48      -0.791   2.942  42.811  0.00  0.00      D     
ATOM    748  HB2 ASN D  48       0.117   1.706  41.904  0.00  0.00      D     
ATOM    749  CG  ASN D  48       1.299   3.470  42.308  0.00  0.00      D     
ATOM    750  OD1 ASN D  48       2.155   2.782  42.785  0.00  0.00      D     
ATOM    751  ND2 ASN D  48       1.349   4.767  41.962  0.00  0.00      D     
ATOM    752 HD21 ASN D  48       0.505   5.178  41.617  0.00  0.00      D     
ATOM    753 HD22 ASN D  48       2.235   5.229  41.997  0.00  0.00      D     
ATOM    754  C   ASN D  48       0.059   3.283  39.399  0.00  0.00      D     
ATOM    755  O   ASN D  48       0.832   4.217  39.155  0.00  0.00      D     
ATOM    756  N   SER D  49       0.041   2.254  38.506  0.00  0.00      D     
ATOM    757  HN  SER D  49      -0.465   1.418  38.704  0.00  0.00      D     
ATOM    758  CA  SER D  49       0.749   2.342  37.193  0.00  0.00      D     
ATOM    759  HA  SER D  49       1.590   2.974  37.440  0.00  0.00      D     
ATOM    760  CB  SER D  49       1.287   1.051  36.624  0.00  0.00      D     
ATOM    761  HB1 SER D  49       1.872   1.204  35.692  0.00  0.00      D     
ATOM    762  HB2 SER D  49       2.040   0.588  37.297  0.00  0.00      D     
ATOM    763  OG  SER D  49       0.287   0.007  36.393  0.00  0.00      D     
ATOM    764  HG1 SER D  49      -0.230   0.008  37.202  0.00  0.00      D     
ATOM    765  C   SER D  49       0.003   3.055  36.166  0.00  0.00      D     
ATOM    766  O   SER D  49       0.546   3.357  35.126  0.00  0.00      D     
ATOM    767  N   HSE D  50      -1.286   3.251  36.372  0.00  0.00      D     
ATOM    768  HN  HSE D  50      -1.756   2.972  37.206  0.00  0.00      D     
ATOM    769  CA  HSE D  50      -2.097   3.710  35.235  0.00  0.00      D     
ATOM    770  HA  HSE D  50      -1.691   3.406  34.282  0.00  0.00      D     
ATOM    771  CB  HSE D  50      -3.522   3.197  35.341  0.00  0.00      D     
ATOM    772  HB1 HSE D  50      -3.927   3.380  36.359  0.00  0.00      D     
ATOM    773  HB2 HSE D  50      -4.308   3.701  34.738  0.00  0.00      D     
ATOM    774  ND1 HSE D  50      -4.987   1.207  35.577  0.00  0.00      D     
ATOM    775  CG  HSE D  50      -3.744   1.708  35.062  0.00  0.00      D     
ATOM    776  CE1 HSE D  50      -4.893  -0.125  35.480  0.00  0.00      D     
ATOM    777  HE1 HSE D  50      -5.751  -0.775  35.645  0.00  0.00      D     
ATOM    778  NE2 HSE D  50      -3.755  -0.493  34.892  0.00  0.00      D     
ATOM    779  HE2 HSE D  50      -3.463  -1.436  34.732  0.00  0.00      D     
ATOM    780  CD2 HSE D  50      -3.009   0.691  34.600  0.00  0.00      D     
ATOM    781  HD2 HSE D  50      -2.063   0.692  34.073  0.00  0.00      D     
ATOM    782  C   HSE D  50      -2.248   5.283  35.307  0.00  0.00      D     
ATOM    783  O   HSE D  50      -2.992   5.868  34.572  0.00  0.00      D     
ATOM    784  N   GLU D  51      -1.453   5.915  36.243  0.00  0.00      D     
ATOM    785  HN  GLU D  51      -0.885   5.367  36.853  0.00  0.00      D     
ATOM    786  CA  GLU D  51      -1.552   7.388  36.314  0.00  0.00      D     
ATOM    787  HA  GLU D  51      -2.587   7.683  36.402  0.00  0.00      D     
ATOM    788  CB  GLU D  51      -0.912   8.109  37.616  0.00  0.00      D     
ATOM    789  HB1 GLU D  51       0.194   8.081  37.516  0.00  0.00      D     
ATOM    790  HB2 GLU D  51      -1.257   9.165  37.584  0.00  0.00      D     
ATOM    791  CG  GLU D  51      -1.388   7.377  38.986  0.00  0.00      D     
ATOM    792  HG1 GLU D  51      -2.479   7.168  38.983  0.00  0.00      D     
ATOM    793  HG2 GLU D  51      -0.863   6.422  39.200  0.00  0.00      D     
ATOM    794  CD  GLU D  51      -1.176   8.356  40.143  0.00  0.00      D     
ATOM    795  OE1 GLU D  51      -1.754   9.471  40.134  0.00  0.00      D     
ATOM    796  OE2 GLU D  51      -0.423   7.982  41.103  0.00  0.00      D     
ATOM    797  C   GLU D  51      -1.148   8.130  34.975  0.00  0.00      D     
ATOM    798  O   GLU D  51      -0.038   7.887  34.503  0.00  0.00      D     
ATOM    799  N   GLY D  52      -2.108   8.928  34.513  0.00  0.00      D     
ATOM    800  HN  GLY D  52      -2.994   8.949  34.969  0.00  0.00      D     
ATOM    801  CA  GLY D  52      -1.960   9.616  33.222  0.00  0.00      D     
ATOM    802  HA1 GLY D  52      -1.213  10.391  33.312  0.00  0.00      D     
ATOM    803  HA2 GLY D  52      -2.879  10.172  33.110  0.00  0.00      D     
ATOM    804  C   GLY D  52      -1.737   8.792  31.953  0.00  0.00      D     
ATOM    805  O   GLY D  52      -1.260   9.223  30.934  0.00  0.00      D     
ATOM    806  N   LYS D  53      -2.280   7.510  31.966  0.00  0.00      D     
ATOM    807  HN  LYS D  53      -2.824   7.120  32.705  0.00  0.00      D     
ATOM    808  CA  LYS D  53      -2.107   6.698  30.745  0.00  0.00      D     
ATOM    809  HA  LYS D  53      -1.202   6.982  30.227  0.00  0.00      D     
ATOM    810  CB  LYS D  53      -1.793   5.193  30.971  0.00  0.00      D     
ATOM    811  HB1 LYS D  53      -2.514   4.801  31.720  0.00  0.00      D     
ATOM    812  HB2 LYS D  53      -1.956   4.623  30.031  0.00  0.00      D     
ATOM    813  CG  LYS D  53      -0.397   4.860  31.522  0.00  0.00      D     
ATOM    814  HG1 LYS D  53       0.287   5.553  30.988  0.00  0.00      D     
ATOM    815  HG2 LYS D  53      -0.300   5.241  32.561  0.00  0.00      D     
ATOM    816  CD  LYS D  53       0.018   3.350  31.554  0.00  0.00      D     
ATOM    817  HD1 LYS D  53      -0.638   2.737  32.208  0.00  0.00      D     
ATOM    818  HD2 LYS D  53      -0.170   3.016  30.511  0.00  0.00      D     
ATOM    819  CE  LYS D  53       1.494   3.125  31.892  0.00  0.00      D     
ATOM    820  HE1 LYS D  53       2.231   3.740  31.333  0.00  0.00      D     
ATOM    821  HE2 LYS D  53       1.622   3.444  32.949  0.00  0.00      D     
ATOM    822  NZ  LYS D  53       1.743   1.712  31.887  0.00  0.00      D     
ATOM    823  HZ1 LYS D  53       0.991   1.184  32.375  0.00  0.00      D     
ATOM    824  HZ2 LYS D  53       1.823   1.263  30.953  0.00  0.00      D     
ATOM    825  HZ3 LYS D  53       2.600   1.472  32.426  0.00  0.00      D     
ATOM    826  C   LYS D  53      -3.218   6.956  29.705  0.00  0.00      D     
ATOM    827  O   LYS D  53      -4.173   7.710  29.875  0.00  0.00      D     
ATOM    828  N   THR D  54      -3.109   6.356  28.518  0.00  0.00      D     
ATOM    829  HN  THR D  54      -2.437   5.620  28.485  0.00  0.00      D     
ATOM    830  CA  THR D  54      -4.112   6.595  27.419  0.00  0.00      D     
ATOM    831  HA  THR D  54      -4.773   7.416  27.655  0.00  0.00      D     
ATOM    832  CB  THR D  54      -3.459   7.092  26.183  0.00  0.00      D     
ATOM    833  HB  THR D  54      -2.721   6.350  25.810  0.00  0.00      D     
ATOM    834  OG1 THR D  54      -2.887   8.357  26.416  0.00  0.00      D     
ATOM    835  HG1 THR D  54      -2.084   8.279  26.935  0.00  0.00      D     
ATOM    836  CG2 THR D  54      -4.489   7.377  25.124  0.00  0.00      D     
ATOM    837 HG21 THR D  54      -3.842   7.649  24.264  0.00  0.00      D     
ATOM    838 HG22 THR D  54      -5.019   6.433  24.876  0.00  0.00      D     
ATOM    839 HG23 THR D  54      -5.246   8.184  25.233  0.00  0.00      D     
ATOM    840  C   THR D  54      -4.888   5.398  27.119  0.00  0.00      D     
ATOM    841  O   THR D  54      -4.391   4.371  26.723  0.00  0.00      D     
ATOM    842  N   PHE D  55      -6.208   5.504  27.255  0.00  0.00      D     
ATOM    843  HN  PHE D  55      -6.733   6.348  27.334  0.00  0.00      D     
ATOM    844  CA  PHE D  55      -7.140   4.330  27.266  0.00  0.00      D     
ATOM    845  HA  PHE D  55      -6.553   3.427  27.188  0.00  0.00      D     
ATOM    846  CB  PHE D  55      -7.956   4.318  28.564  0.00  0.00      D     
ATOM    847  HB1 PHE D  55      -8.364   5.322  28.810  0.00  0.00      D     
ATOM    848  HB2 PHE D  55      -8.860   3.673  28.522  0.00  0.00      D     
ATOM    849  CG  PHE D  55      -7.061   3.906  29.717  0.00  0.00      D     
ATOM    850  CD1 PHE D  55      -6.227   4.779  30.392  0.00  0.00      D     
ATOM    851  HD1 PHE D  55      -6.230   5.815  30.085  0.00  0.00      D     
ATOM    852  CE1 PHE D  55      -5.428   4.375  31.424  0.00  0.00      D     
ATOM    853  HE1 PHE D  55      -4.843   5.094  31.978  0.00  0.00      D     
ATOM    854  CZ  PHE D  55      -5.511   3.043  31.878  0.00  0.00      D     
ATOM    855  HZ  PHE D  55      -4.896   2.740  32.712  0.00  0.00      D     
ATOM    856  CD2 PHE D  55      -7.149   2.600  30.220  0.00  0.00      D     
ATOM    857  HD2 PHE D  55      -7.814   1.834  29.847  0.00  0.00      D     
ATOM    858  CE2 PHE D  55      -6.418   2.165  31.378  0.00  0.00      D     
ATOM    859  HE2 PHE D  55      -6.348   1.143  31.721  0.00  0.00      D     
ATOM    860  C   PHE D  55      -8.063   4.373  26.075  0.00  0.00      D     
ATOM    861  O   PHE D  55      -8.495   5.467  25.597  0.00  0.00      D     
ATOM    862  N   TYR D  56      -8.354   3.264  25.514  0.00  0.00      D     
ATOM    863  HN  TYR D  56      -7.986   2.377  25.781  0.00  0.00      D     
ATOM    864  CA  TYR D  56      -9.115   3.108  24.260  0.00  0.00      D     
ATOM    865  HA  TYR D  56      -9.251   4.086  23.822  0.00  0.00      D     
ATOM    866  CB  TYR D  56      -8.401   2.263  23.176  0.00  0.00      D     
ATOM    867  HB1 TYR D  56      -7.463   2.842  23.041  0.00  0.00      D     
ATOM    868  HB2 TYR D  56      -8.068   1.277  23.565  0.00  0.00      D     
ATOM    869  CG  TYR D  56      -9.146   2.008  21.922  0.00  0.00      D     
ATOM    870  CD1 TYR D  56      -9.167   2.947  20.817  0.00  0.00      D     
ATOM    871  HD1 TYR D  56      -8.550   3.833  20.867  0.00  0.00      D     
ATOM    872  CE1 TYR D  56      -9.897   2.692  19.686  0.00  0.00      D     
ATOM    873  HE1 TYR D  56      -9.785   3.365  18.849  0.00  0.00      D     
ATOM    874  CZ  TYR D  56     -10.636   1.469  19.649  0.00  0.00      D     
ATOM    875  OH  TYR D  56     -11.340   1.085  18.461  0.00  0.00      D     
ATOM    876  HH  TYR D  56     -11.522   1.925  18.033  0.00  0.00      D     
ATOM    877  CD2 TYR D  56     -10.077   1.001  21.865  0.00  0.00      D     
ATOM    878  HD2 TYR D  56     -10.124   0.322  22.704  0.00  0.00      D     
ATOM    879  CE2 TYR D  56     -10.843   0.671  20.756  0.00  0.00      D     
ATOM    880  HE2 TYR D  56     -11.257  -0.322  20.671  0.00  0.00      D     
ATOM    881  C   TYR D  56     -10.504   2.674  24.710  0.00  0.00      D     
ATOM    882  O   TYR D  56     -10.567   1.535  25.181  0.00  0.00      D     
ATOM    883  N   VAL D  57     -11.614   3.475  24.571  0.00  0.00      D     
ATOM    884  HN  VAL D  57     -11.556   4.411  24.232  0.00  0.00      D     
ATOM    885  CA  VAL D  57     -12.961   2.941  24.887  0.00  0.00      D     
ATOM    886  HA  VAL D  57     -12.711   2.068  25.473  0.00  0.00      D     
ATOM    887  CB  VAL D  57     -13.738   3.963  25.705  0.00  0.00      D     
ATOM    888  HB  VAL D  57     -14.013   4.896  25.170  0.00  0.00      D     
ATOM    889  CG1 VAL D  57     -14.952   3.319  26.361  0.00  0.00      D     
ATOM    890 HG11 VAL D  57     -15.716   2.835  25.717  0.00  0.00      D     
ATOM    891 HG12 VAL D  57     -14.659   2.521  27.077  0.00  0.00      D     
ATOM    892 HG13 VAL D  57     -15.546   4.086  26.902  0.00  0.00      D     
ATOM    893  CG2 VAL D  57     -12.833   4.536  26.809  0.00  0.00      D     
ATOM    894 HG21 VAL D  57     -12.634   3.642  27.439  0.00  0.00      D     
ATOM    895 HG22 VAL D  57     -11.877   4.991  26.474  0.00  0.00      D     
ATOM    896 HG23 VAL D  57     -13.293   5.321  27.447  0.00  0.00      D     
ATOM    897  C   VAL D  57     -13.663   2.380  23.657  0.00  0.00      D     
ATOM    898  O   VAL D  57     -14.048   3.139  22.748  0.00  0.00      D     
ATOM    899  N   LEU D  58     -13.818   1.034  23.585  0.00  0.00      D     
ATOM    900  HN  LEU D  58     -13.313   0.529  24.281  0.00  0.00      D     
ATOM    901  CA  LEU D  58     -14.400   0.281  22.482  0.00  0.00      D     
ATOM    902  HA  LEU D  58     -13.753   0.529  21.653  0.00  0.00      D     
ATOM    903  CB  LEU D  58     -14.162  -1.201  22.748  0.00  0.00      D     
ATOM    904  HB1 LEU D  58     -13.129  -1.458  23.066  0.00  0.00      D     
ATOM    905  HB2 LEU D  58     -14.901  -1.423  23.547  0.00  0.00      D     
ATOM    906  CG  LEU D  58     -14.720  -2.189  21.649  0.00  0.00      D     
ATOM    907  HG  LEU D  58     -15.774  -1.842  21.596  0.00  0.00      D     
ATOM    908  CD1 LEU D  58     -13.810  -2.088  20.421  0.00  0.00      D     
ATOM    909 HD11 LEU D  58     -14.222  -2.753  19.632  0.00  0.00      D     
ATOM    910 HD12 LEU D  58     -13.659  -1.070  20.002  0.00  0.00      D     
ATOM    911 HD13 LEU D  58     -12.814  -2.409  20.795  0.00  0.00      D     
ATOM    912  CD2 LEU D  58     -14.847  -3.637  22.193  0.00  0.00      D     
ATOM    913 HD21 LEU D  58     -13.843  -4.078  22.373  0.00  0.00      D     
ATOM    914 HD22 LEU D  58     -15.438  -3.667  23.133  0.00  0.00      D     
ATOM    915 HD23 LEU D  58     -15.249  -4.312  21.408  0.00  0.00      D     
ATOM    916  C   LEU D  58     -15.804   0.773  22.095  0.00  0.00      D     
ATOM    917  O   LEU D  58     -16.692   0.628  22.887  0.00  0.00      D     
ATOM    918  N   PRO D  59     -16.034   1.394  20.915  0.00  0.00      D     
ATOM    919  CD  PRO D  59     -14.968   1.777  19.933  0.00  0.00      D     
ATOM    920  HD1 PRO D  59     -14.683   0.817  19.452  0.00  0.00      D     
ATOM    921  HD2 PRO D  59     -14.017   2.181  20.342  0.00  0.00      D     
ATOM    922  CA  PRO D  59     -17.405   1.588  20.478  0.00  0.00      D     
ATOM    923  HA  PRO D  59     -17.905   2.379  21.018  0.00  0.00      D     
ATOM    924  CB  PRO D  59     -17.209   2.011  19.016  0.00  0.00      D     
ATOM    925  HB1 PRO D  59     -17.847   2.857  18.684  0.00  0.00      D     
ATOM    926  HB2 PRO D  59     -17.334   1.151  18.324  0.00  0.00      D     
ATOM    927  CG  PRO D  59     -15.698   2.487  18.855  0.00  0.00      D     
ATOM    928  HG1 PRO D  59     -15.705   3.548  19.185  0.00  0.00      D     
ATOM    929  HG2 PRO D  59     -15.310   2.404  17.818  0.00  0.00      D     
ATOM    930  C   PRO D  59     -18.382   0.353  20.602  0.00  0.00      D     
ATOM    931  O   PRO D  59     -18.130  -0.789  20.174  0.00  0.00      D     
ATOM    932  N   ASN D  60     -19.544   0.582  21.207  0.00  0.00      D     
ATOM    933  HN  ASN D  60     -19.592   1.416  21.751  0.00  0.00      D     
ATOM    934  CA  ASN D  60     -20.533  -0.457  21.436  0.00  0.00      D     
ATOM    935  HA  ASN D  60     -20.316  -1.374  20.909  0.00  0.00      D     
ATOM    936  CB  ASN D  60     -20.611  -0.817  22.952  0.00  0.00      D     
ATOM    937  HB1 ASN D  60     -20.387  -0.051  23.725  0.00  0.00      D     
ATOM    938  HB2 ASN D  60     -21.667  -1.112  23.129  0.00  0.00      D     
ATOM    939  CG  ASN D  60     -19.751  -2.094  23.283  0.00  0.00      D     
ATOM    940  OD1 ASN D  60     -20.373  -3.127  23.567  0.00  0.00      D     
ATOM    941  ND2 ASN D  60     -18.384  -2.008  23.180  0.00  0.00      D     
ATOM    942 HD21 ASN D  60     -17.869  -2.864  23.142  0.00  0.00      D     
ATOM    943 HD22 ASN D  60     -18.042  -1.069  23.154  0.00  0.00      D     
ATOM    944  C   ASN D  60     -21.870  -0.038  20.817  0.00  0.00      D     
ATOM    945  O   ASN D  60     -22.445  -0.815  20.114  0.00  0.00      D     
ATOM    946  N   ASP D  61     -22.207   1.287  21.041  0.00  0.00      D     
ATOM    947  HN  ASP D  61     -21.633   1.837  21.642  0.00  0.00      D     
ATOM    948  CA  ASP D  61     -23.273   2.018  20.450  0.00  0.00      D     
ATOM    949  HA  ASP D  61     -24.159   1.440  20.665  0.00  0.00      D     
ATOM    950  CB  ASP D  61     -23.310   3.479  20.989  0.00  0.00      D     
ATOM    951  HB1 ASP D  61     -22.309   3.956  20.918  0.00  0.00      D     
ATOM    952  HB2 ASP D  61     -23.965   4.109  20.351  0.00  0.00      D     
ATOM    953  CG  ASP D  61     -23.685   3.701  22.469  0.00  0.00      D     
ATOM    954  OD1 ASP D  61     -23.527   2.720  23.212  0.00  0.00      D     
ATOM    955  OD2 ASP D  61     -24.186   4.754  22.917  0.00  0.00      D     
ATOM    956  C   ASP D  61     -23.233   2.075  18.864  0.00  0.00      D     
ATOM    957  O   ASP D  61     -22.115   2.080  18.314  0.00  0.00      D     
ATOM    958  N   ASP D  62     -24.358   1.973  18.140  0.00  0.00      D     
ATOM    959  HN  ASP D  62     -25.219   1.995  18.642  0.00  0.00      D     
ATOM    960  CA  ASP D  62     -24.443   1.845  16.697  0.00  0.00      D     
ATOM    961  HA  ASP D  62     -23.914   0.964  16.367  0.00  0.00      D     
ATOM    962  CB  ASP D  62     -25.919   1.832  16.345  0.00  0.00      D     
ATOM    963  HB1 ASP D  62     -26.510   2.605  16.880  0.00  0.00      D     
ATOM    964  HB2 ASP D  62     -26.085   2.113  15.283  0.00  0.00      D     
ATOM    965  CG  ASP D  62     -26.552   0.452  16.478  0.00  0.00      D     
ATOM    966  OD1 ASP D  62     -25.873  -0.610  16.637  0.00  0.00      D     
ATOM    967  OD2 ASP D  62     -27.817   0.304  16.367  0.00  0.00      D     
ATOM    968  C   ASP D  62     -23.799   3.095  16.010  0.00  0.00      D     
ATOM    969  O   ASP D  62     -23.196   3.047  14.981  0.00  0.00      D     
ATOM    970  N   THR D  63     -24.010   4.258  16.617  0.00  0.00      D     
ATOM    971  HN  THR D  63     -24.526   4.275  17.470  0.00  0.00      D     
ATOM    972  CA  THR D  63     -23.489   5.594  16.289  0.00  0.00      D     
ATOM    973  HA  THR D  63     -23.783   5.843  15.280  0.00  0.00      D     
ATOM    974  CB  THR D  63     -24.090   6.719  17.201  0.00  0.00      D     
ATOM    975  HB  THR D  63     -23.520   7.661  17.052  0.00  0.00      D     
ATOM    976  OG1 THR D  63     -24.121   6.382  18.550  0.00  0.00      D     
ATOM    977  HG1 THR D  63     -24.458   7.197  18.929  0.00  0.00      D     
ATOM    978  CG2 THR D  63     -25.559   6.936  16.778  0.00  0.00      D     
ATOM    979 HG21 THR D  63     -25.646   7.243  15.714  0.00  0.00      D     
ATOM    980 HG22 THR D  63     -26.192   6.026  16.862  0.00  0.00      D     
ATOM    981 HG23 THR D  63     -26.014   7.791  17.321  0.00  0.00      D     
ATOM    982  C   THR D  63     -22.017   5.733  16.284  0.00  0.00      D     
ATOM    983  O   THR D  63     -21.362   6.033  15.279  0.00  0.00      D     
ATOM    984  N   LEU D  64     -21.357   5.449  17.436  0.00  0.00      D     
ATOM    985  HN  LEU D  64     -21.921   5.552  18.252  0.00  0.00      D     
ATOM    986  CA  LEU D  64     -19.992   5.270  17.581  0.00  0.00      D     
ATOM    987  HA  LEU D  64     -19.643   6.264  17.346  0.00  0.00      D     
ATOM    988  CB  LEU D  64     -19.644   4.963  19.100  0.00  0.00      D     
ATOM    989  HB1 LEU D  64     -20.274   4.129  19.475  0.00  0.00      D     
ATOM    990  HB2 LEU D  64     -18.551   4.781  19.174  0.00  0.00      D     
ATOM    991  CG  LEU D  64     -19.894   6.089  20.084  0.00  0.00      D     
ATOM    992  HG  LEU D  64     -21.001   6.180  20.134  0.00  0.00      D     
ATOM    993  CD1 LEU D  64     -19.513   5.677  21.481  0.00  0.00      D     
ATOM    994 HD11 LEU D  64     -19.682   6.501  22.206  0.00  0.00      D     
ATOM    995 HD12 LEU D  64     -20.079   4.812  21.888  0.00  0.00      D     
ATOM    996 HD13 LEU D  64     -18.429   5.432  21.513  0.00  0.00      D     
ATOM    997  CD2 LEU D  64     -19.199   7.377  19.626  0.00  0.00      D     
ATOM    998 HD21 LEU D  64     -19.449   7.689  18.589  0.00  0.00      D     
ATOM    999 HD22 LEU D  64     -19.446   8.223  20.302  0.00  0.00      D     
ATOM   1000 HD23 LEU D  64     -18.127   7.096  19.697  0.00  0.00      D     
ATOM   1001  C   LEU D  64     -19.346   4.179  16.634  0.00  0.00      D     
ATOM   1002  O   LEU D  64     -18.266   4.326  15.966  0.00  0.00      D     
ATOM   1003  N   ARG D  65     -20.084   3.041  16.549  0.00  0.00      D     
ATOM   1004  HN  ARG D  65     -20.967   2.989  17.009  0.00  0.00      D     
ATOM   1005  CA  ARG D  65     -19.808   2.068  15.541  0.00  0.00      D     
ATOM   1006  HA  ARG D  65     -18.778   1.835  15.770  0.00  0.00      D     
ATOM   1007  CB  ARG D  65     -20.881   0.923  15.681  0.00  0.00      D     
ATOM   1008  HB1 ARG D  65     -21.786   1.436  16.071  0.00  0.00      D     
ATOM   1009  HB2 ARG D  65     -20.991   0.418  14.697  0.00  0.00      D     
ATOM   1010  CG  ARG D  65     -20.304  -0.161  16.665  0.00  0.00      D     
ATOM   1011  HG1 ARG D  65     -19.400  -0.644  16.235  0.00  0.00      D     
ATOM   1012  HG2 ARG D  65     -19.862   0.332  17.556  0.00  0.00      D     
ATOM   1013  CD  ARG D  65     -21.336  -1.208  17.021  0.00  0.00      D     
ATOM   1014  HD1 ARG D  65     -22.123  -0.648  17.569  0.00  0.00      D     
ATOM   1015  HD2 ARG D  65     -21.813  -1.681  16.136  0.00  0.00      D     
ATOM   1016  NE  ARG D  65     -20.704  -2.277  17.862  0.00  0.00      D     
ATOM   1017  HE  ARG D  65     -19.709  -2.315  17.765  0.00  0.00      D     
ATOM   1018  CZ  ARG D  65     -21.202  -3.102  18.789  0.00  0.00      D     
ATOM   1019  NH1 ARG D  65     -22.501  -3.351  18.885  0.00  0.00      D     
ATOM   1020 HH11 ARG D  65     -22.821  -4.062  19.511  0.00  0.00      D     
ATOM   1021 HH12 ARG D  65     -23.028  -3.067  18.084  0.00  0.00      D     
ATOM   1022  NH2 ARG D  65     -20.324  -3.765  19.461  0.00  0.00      D     
ATOM   1023 HH21 ARG D  65     -20.662  -4.355  20.193  0.00  0.00      D     
ATOM   1024 HH22 ARG D  65     -19.482  -3.275  19.687  0.00  0.00      D     
ATOM   1025  C   ARG D  65     -19.885   2.601  14.130  0.00  0.00      D     
ATOM   1026  O   ARG D  65     -19.020   2.280  13.326  0.00  0.00      D     
ATOM   1027  N   VAL D  66     -20.868   3.399  13.691  0.00  0.00      D     
ATOM   1028  HN  VAL D  66     -21.583   3.741  14.297  0.00  0.00      D     
ATOM   1029  CA  VAL D  66     -21.020   3.957  12.312  0.00  0.00      D     
ATOM   1030  HA  VAL D  66     -21.065   3.084  11.678  0.00  0.00      D     
ATOM   1031  CB  VAL D  66     -22.365   4.646  11.995  0.00  0.00      D     
ATOM   1032  HB  VAL D  66     -22.577   5.298  12.869  0.00  0.00      D     
ATOM   1033  CG1 VAL D  66     -22.355   5.461  10.736  0.00  0.00      D     
ATOM   1034 HG11 VAL D  66     -23.248   6.104  10.583  0.00  0.00      D     
ATOM   1035 HG12 VAL D  66     -21.578   6.253  10.787  0.00  0.00      D     
ATOM   1036 HG13 VAL D  66     -22.046   4.854   9.858  0.00  0.00      D     
ATOM   1037  CG2 VAL D  66     -23.487   3.668  11.719  0.00  0.00      D     
ATOM   1038 HG21 VAL D  66     -23.686   2.921  12.516  0.00  0.00      D     
ATOM   1039 HG22 VAL D  66     -24.373   4.322  11.572  0.00  0.00      D     
ATOM   1040 HG23 VAL D  66     -23.357   3.102  10.771  0.00  0.00      D     
ATOM   1041  C   VAL D  66     -19.866   4.989  11.910  0.00  0.00      D     
ATOM   1042  O   VAL D  66     -19.286   4.968  10.840  0.00  0.00      D     
ATOM   1043  N   GLU D  67     -19.453   5.904  12.847  0.00  0.00      D     
ATOM   1044  HN  GLU D  67     -20.020   6.137  13.633  0.00  0.00      D     
ATOM   1045  CA  GLU D  67     -18.262   6.750  12.796  0.00  0.00      D     
ATOM   1046  HA  GLU D  67     -18.287   7.318  11.878  0.00  0.00      D     
ATOM   1047  CB  GLU D  67     -18.148   7.807  13.872  0.00  0.00      D     
ATOM   1048  HB1 GLU D  67     -18.391   7.277  14.818  0.00  0.00      D     
ATOM   1049  HB2 GLU D  67     -17.134   8.261  13.889  0.00  0.00      D     
ATOM   1050  CG  GLU D  67     -19.159   8.932  13.679  0.00  0.00      D     
ATOM   1051  HG1 GLU D  67     -19.132   9.372  12.659  0.00  0.00      D     
ATOM   1052  HG2 GLU D  67     -20.219   8.681  13.897  0.00  0.00      D     
ATOM   1053  CD  GLU D  67     -18.784  10.155  14.593  0.00  0.00      D     
ATOM   1054  OE1 GLU D  67     -17.942  10.983  14.206  0.00  0.00      D     
ATOM   1055  OE2 GLU D  67     -19.395  10.215  15.741  0.00  0.00      D     
ATOM   1056  C   GLU D  67     -16.973   5.983  12.708  0.00  0.00      D     
ATOM   1057  O   GLU D  67     -16.046   6.292  11.960  0.00  0.00      D     
ATOM   1058  N   ALA D  68     -16.842   4.870  13.423  0.00  0.00      D     
ATOM   1059  HN  ALA D  68     -17.561   4.635  14.073  0.00  0.00      D     
ATOM   1060  CA  ALA D  68     -15.630   4.003  13.374  0.00  0.00      D     
ATOM   1061  HA  ALA D  68     -14.743   4.552  13.654  0.00  0.00      D     
ATOM   1062  CB  ALA D  68     -15.700   2.757  14.224  0.00  0.00      D     
ATOM   1063  HB1 ALA D  68     -14.801   2.114  14.108  0.00  0.00      D     
ATOM   1064  HB2 ALA D  68     -15.715   3.052  15.295  0.00  0.00      D     
ATOM   1065  HB3 ALA D  68     -16.621   2.168  14.031  0.00  0.00      D     
ATOM   1066  C   ALA D  68     -15.548   3.379  11.956  0.00  0.00      D     
ATOM   1067  O   ALA D  68     -14.496   3.273  11.330  0.00  0.00      D     
ATOM   1068  N   PHE D  69     -16.721   2.946  11.481  0.00  0.00      D     
ATOM   1069  HN  PHE D  69     -17.555   3.091  12.009  0.00  0.00      D     
ATOM   1070  CA  PHE D  69     -16.796   2.352  10.162  0.00  0.00      D     
ATOM   1071  HA  PHE D  69     -16.198   1.453  10.174  0.00  0.00      D     
ATOM   1072  CB  PHE D  69     -18.296   1.960   9.797  0.00  0.00      D     
ATOM   1073  HB1 PHE D  69     -19.011   2.758  10.089  0.00  0.00      D     
ATOM   1074  HB2 PHE D  69     -18.510   1.886   8.710  0.00  0.00      D     
ATOM   1075  CG  PHE D  69     -18.976   0.782  10.529  0.00  0.00      D     
ATOM   1076  CD1 PHE D  69     -18.085  -0.082  11.222  0.00  0.00      D     
ATOM   1077  HD1 PHE D  69     -17.014   0.038  11.153  0.00  0.00      D     
ATOM   1078  CE1 PHE D  69     -18.582  -1.194  11.883  0.00  0.00      D     
ATOM   1079  HE1 PHE D  69     -17.849  -1.861  12.311  0.00  0.00      D     
ATOM   1080  CZ  PHE D  69     -19.947  -1.334  11.983  0.00  0.00      D     
ATOM   1081  HZ  PHE D  69     -20.256  -2.172  12.589  0.00  0.00      D     
ATOM   1082  CD2 PHE D  69     -20.333   0.554  10.621  0.00  0.00      D     
ATOM   1083  HD2 PHE D  69     -20.995   1.253  10.133  0.00  0.00      D     
ATOM   1084  CE2 PHE D  69     -20.910  -0.540  11.322  0.00  0.00      D     
ATOM   1085  HE2 PHE D  69     -21.938  -0.867  11.353  0.00  0.00      D     
ATOM   1086  C   PHE D  69     -16.320   3.191   8.979  0.00  0.00      D     
ATOM   1087  O   PHE D  69     -15.501   2.888   8.086  0.00  0.00      D     
ATOM   1088  N   GLU D  70     -16.794   4.432   8.999  0.00  0.00      D     
ATOM   1089  HN  GLU D  70     -17.488   4.673   9.674  0.00  0.00      D     
ATOM   1090  CA  GLU D  70     -16.404   5.405   8.030  0.00  0.00      D     
ATOM   1091  HA  GLU D  70     -16.646   5.099   7.023  0.00  0.00      D     
ATOM   1092  CB  GLU D  70     -17.174   6.686   8.273  0.00  0.00      D     
ATOM   1093  HB1 GLU D  70     -18.268   6.528   8.164  0.00  0.00      D     
ATOM   1094  HB2 GLU D  70     -17.138   6.932   9.356  0.00  0.00      D     
ATOM   1095  CG  GLU D  70     -16.679   8.045   7.594  0.00  0.00      D     
ATOM   1096  HG1 GLU D  70     -15.663   8.252   7.991  0.00  0.00      D     
ATOM   1097  HG2 GLU D  70     -16.642   7.709   6.535  0.00  0.00      D     
ATOM   1098  CD  GLU D  70     -17.561   9.304   7.742  0.00  0.00      D     
ATOM   1099  OE1 GLU D  70     -17.508   9.821   8.870  0.00  0.00      D     
ATOM   1100  OE2 GLU D  70     -18.199   9.815   6.802  0.00  0.00      D     
ATOM   1101  C   GLU D  70     -14.879   5.688   8.151  0.00  0.00      D     
ATOM   1102  O   GLU D  70     -14.169   5.918   7.170  0.00  0.00      D     
ATOM   1103  N   TYR D  71     -14.396   5.881   9.385  0.00  0.00      D     
ATOM   1104  HN  TYR D  71     -15.053   5.733  10.119  0.00  0.00      D     
ATOM   1105  CA  TYR D  71     -13.029   6.332   9.761  0.00  0.00      D     
ATOM   1106  HA  TYR D  71     -12.906   7.178   9.101  0.00  0.00      D     
ATOM   1107  CB  TYR D  71     -12.951   6.726  11.262  0.00  0.00      D     
ATOM   1108  HB1 TYR D  71     -13.552   7.653  11.379  0.00  0.00      D     
ATOM   1109  HB2 TYR D  71     -13.350   5.890  11.876  0.00  0.00      D     
ATOM   1110  CG  TYR D  71     -11.659   7.194  11.808  0.00  0.00      D     
ATOM   1111  CD1 TYR D  71     -11.042   8.316  11.290  0.00  0.00      D     
ATOM   1112  HD1 TYR D  71     -11.553   8.912  10.548  0.00  0.00      D     
ATOM   1113  CE1 TYR D  71      -9.708   8.677  11.623  0.00  0.00      D     
ATOM   1114  HE1 TYR D  71      -9.301   9.535  11.107  0.00  0.00      D     
ATOM   1115  CZ  TYR D  71      -9.141   8.133  12.771  0.00  0.00      D     
ATOM   1116  OH  TYR D  71      -8.052   8.852  13.387  0.00  0.00      D     
ATOM   1117  HH  TYR D  71      -7.859   9.607  12.827  0.00  0.00      D     
ATOM   1118  CD2 TYR D  71     -11.037   6.608  12.990  0.00  0.00      D     
ATOM   1119  HD2 TYR D  71     -11.540   5.770  13.450  0.00  0.00      D     
ATOM   1120  CE2 TYR D  71      -9.836   7.121  13.462  0.00  0.00      D     
ATOM   1121  HE2 TYR D  71      -9.423   6.743  14.385  0.00  0.00      D     
ATOM   1122  C   TYR D  71     -11.948   5.388   9.298  0.00  0.00      D     
ATOM   1123  O   TYR D  71     -10.997   5.749   8.671  0.00  0.00      D     
ATOM   1124  N   TYR D  72     -12.204   4.065   9.565  0.00  0.00      D     
ATOM   1125  HN  TYR D  72     -13.036   3.752  10.016  0.00  0.00      D     
ATOM   1126  CA  TYR D  72     -11.426   2.929   9.325  0.00  0.00      D     
ATOM   1127  HA  TYR D  72     -10.405   3.280   9.292  0.00  0.00      D     
ATOM   1128  CB  TYR D  72     -11.466   1.812  10.443  0.00  0.00      D     
ATOM   1129  HB1 TYR D  72     -12.470   1.345  10.350  0.00  0.00      D     
ATOM   1130  HB2 TYR D  72     -10.717   1.056  10.125  0.00  0.00      D     
ATOM   1131  CG  TYR D  72     -11.060   2.267  11.787  0.00  0.00      D     
ATOM   1132  CD1 TYR D  72     -11.980   2.181  12.824  0.00  0.00      D     
ATOM   1133  HD1 TYR D  72     -12.929   1.713  12.612  0.00  0.00      D     
ATOM   1134  CE1 TYR D  72     -11.724   2.727  14.078  0.00  0.00      D     
ATOM   1135  HE1 TYR D  72     -12.508   2.787  14.818  0.00  0.00      D     
ATOM   1136  CZ  TYR D  72     -10.479   3.279  14.302  0.00  0.00      D     
ATOM   1137  OH  TYR D  72     -10.175   3.880  15.567  0.00  0.00      D     
ATOM   1138  HH  TYR D  72     -10.923   3.796  16.163  0.00  0.00      D     
ATOM   1139  CD2 TYR D  72      -9.768   2.821  12.062  0.00  0.00      D     
ATOM   1140  HD2 TYR D  72      -8.931   2.642  11.403  0.00  0.00      D     
ATOM   1141  CE2 TYR D  72      -9.444   3.249  13.373  0.00  0.00      D     
ATOM   1142  HE2 TYR D  72      -8.488   3.703  13.585  0.00  0.00      D     
ATOM   1143  C   TYR D  72     -11.657   2.363   7.951  0.00  0.00      D     
ATOM   1144  O   TYR D  72     -10.893   1.483   7.547  0.00  0.00      D     
ATOM   1145  N   HSE D  73     -12.634   2.914   7.162  0.00  0.00      D     
ATOM   1146  HN  HSE D  73     -13.111   3.657   7.624  0.00  0.00      D     
ATOM   1147  CA  HSE D  73     -12.920   2.468   5.746  0.00  0.00      D     
ATOM   1148  HA  HSE D  73     -13.828   3.027   5.578  0.00  0.00      D     
ATOM   1149  CB  HSE D  73     -11.860   2.922   4.655  0.00  0.00      D     
ATOM   1150  HB1 HSE D  73     -11.608   3.997   4.778  0.00  0.00      D     
ATOM   1151  HB2 HSE D  73     -10.874   2.428   4.791  0.00  0.00      D     
ATOM   1152  ND1 HSE D  73     -13.012   3.813   2.796  0.00  0.00      D     
ATOM   1153  CG  HSE D  73     -12.226   2.841   3.303  0.00  0.00      D     
ATOM   1154  CE1 HSE D  73     -13.014   3.575   1.485  0.00  0.00      D     
ATOM   1155  HE1 HSE D  73     -13.677   4.004   0.733  0.00  0.00      D     
ATOM   1156  NE2 HSE D  73     -12.266   2.488   1.185  0.00  0.00      D     
ATOM   1157  HE2 HSE D  73     -12.028   2.160   0.271  0.00  0.00      D     
ATOM   1158  CD2 HSE D  73     -11.776   2.015   2.355  0.00  0.00      D     
ATOM   1159  HD2 HSE D  73     -11.165   1.158   2.611  0.00  0.00      D     
ATOM   1160  C   HSE D  73     -13.245   1.028   5.602  0.00  0.00      D     
ATOM   1161  O   HSE D  73     -12.645   0.325   4.840  0.00  0.00      D     
ATOM   1162  N   THR D  74     -14.235   0.655   6.370  0.00  0.00      D     
ATOM   1163  HN  THR D  74     -14.678   1.414   6.840  0.00  0.00      D     
ATOM   1164  CA  THR D  74     -14.671  -0.679   6.528  0.00  0.00      D     
ATOM   1165  HA  THR D  74     -14.592  -1.138   5.554  0.00  0.00      D     
ATOM   1166  CB  THR D  74     -13.806  -1.506   7.586  0.00  0.00      D     
ATOM   1167  HB  THR D  74     -12.744  -1.485   7.259  0.00  0.00      D     
ATOM   1168  OG1 THR D  74     -14.187  -2.902   7.550  0.00  0.00      D     
ATOM   1169  HG1 THR D  74     -13.474  -3.247   7.008  0.00  0.00      D     
ATOM   1170  CG2 THR D  74     -13.952  -0.961   8.990  0.00  0.00      D     
ATOM   1171 HG21 THR D  74     -14.994  -1.087   9.354  0.00  0.00      D     
ATOM   1172 HG22 THR D  74     -13.280  -1.391   9.764  0.00  0.00      D     
ATOM   1173 HG23 THR D  74     -13.784   0.131   8.876  0.00  0.00      D     
ATOM   1174  C   THR D  74     -16.127  -0.702   6.939  0.00  0.00      D     
ATOM   1175  O   THR D  74     -16.660   0.242   7.461  0.00  0.00      D     
ATOM   1176  N   THR D  75     -16.881  -1.788   6.570  0.00  0.00      D     
ATOM   1177  HN  THR D  75     -16.457  -2.443   5.949  0.00  0.00      D     
ATOM   1178  CA  THR D  75     -18.204  -2.091   7.195  0.00  0.00      D     
ATOM   1179  HA  THR D  75     -18.491  -1.124   7.582  0.00  0.00      D     
ATOM   1180  CB  THR D  75     -19.204  -2.642   6.150  0.00  0.00      D     
ATOM   1181  HB  THR D  75     -20.176  -2.813   6.662  0.00  0.00      D     
ATOM   1182  OG1 THR D  75     -18.807  -3.931   5.607  0.00  0.00      D     
ATOM   1183  HG1 THR D  75     -17.887  -3.916   5.336  0.00  0.00      D     
ATOM   1184  CG2 THR D  75     -19.521  -1.615   5.017  0.00  0.00      D     
ATOM   1185 HG21 THR D  75     -18.545  -1.423   4.522  0.00  0.00      D     
ATOM   1186 HG22 THR D  75     -20.181  -2.060   4.242  0.00  0.00      D     
ATOM   1187 HG23 THR D  75     -19.997  -0.740   5.508  0.00  0.00      D     
ATOM   1188  C   THR D  75     -18.056  -3.172   8.325  0.00  0.00      D     
ATOM   1189  O   THR D  75     -19.059  -3.417   8.917  0.00  0.00      D     
ATOM   1190  N   ASP D  76     -16.829  -3.744   8.739  0.00  0.00      D     
ATOM   1191  HN  ASP D  76     -15.991  -3.520   8.248  0.00  0.00      D     
ATOM   1192  CA  ASP D  76     -16.752  -4.821   9.706  0.00  0.00      D     
ATOM   1193  HA  ASP D  76     -17.686  -5.352   9.599  0.00  0.00      D     
ATOM   1194  CB  ASP D  76     -15.597  -5.736   9.278  0.00  0.00      D     
ATOM   1195  HB1 ASP D  76     -15.960  -6.152   8.314  0.00  0.00      D     
ATOM   1196  HB2 ASP D  76     -14.675  -5.167   9.032  0.00  0.00      D     
ATOM   1197  CG  ASP D  76     -15.170  -6.964  10.018  0.00  0.00      D     
ATOM   1198  OD1 ASP D  76     -14.087  -7.478   9.689  0.00  0.00      D     
ATOM   1199  OD2 ASP D  76     -15.898  -7.415  10.902  0.00  0.00      D     
ATOM   1200  C   ASP D  76     -16.578  -4.396  11.143  0.00  0.00      D     
ATOM   1201  O   ASP D  76     -15.575  -3.761  11.464  0.00  0.00      D     
ATOM   1202  N   PRO D  77     -17.393  -4.761  12.082  0.00  0.00      D     
ATOM   1203  CD  PRO D  77     -18.685  -5.462  11.884  0.00  0.00      D     
ATOM   1204  HD1 PRO D  77     -18.490  -6.338  11.228  0.00  0.00      D     
ATOM   1205  HD2 PRO D  77     -19.326  -4.660  11.458  0.00  0.00      D     
ATOM   1206  CA  PRO D  77     -17.182  -4.489  13.535  0.00  0.00      D     
ATOM   1207  HA  PRO D  77     -17.023  -3.423  13.586  0.00  0.00      D     
ATOM   1208  CB  PRO D  77     -18.513  -4.858  14.249  0.00  0.00      D     
ATOM   1209  HB1 PRO D  77     -19.036  -3.894  14.426  0.00  0.00      D     
ATOM   1210  HB2 PRO D  77     -18.280  -5.277  15.251  0.00  0.00      D     
ATOM   1211  CG  PRO D  77     -19.283  -5.806  13.295  0.00  0.00      D     
ATOM   1212  HG1 PRO D  77     -20.381  -5.654  13.380  0.00  0.00      D     
ATOM   1213  HG2 PRO D  77     -19.005  -6.863  13.497  0.00  0.00      D     
ATOM   1214  C   PRO D  77     -16.021  -5.212  14.110  0.00  0.00      D     
ATOM   1215  O   PRO D  77     -15.379  -4.657  15.009  0.00  0.00      D     
ATOM   1216  N   SER D  78     -15.613  -6.401  13.555  0.00  0.00      D     
ATOM   1217  HN  SER D  78     -16.099  -6.735  12.751  0.00  0.00      D     
ATOM   1218  CA  SER D  78     -14.479  -7.238  14.021  0.00  0.00      D     
ATOM   1219  HA  SER D  78     -14.602  -7.247  15.094  0.00  0.00      D     
ATOM   1220  CB  SER D  78     -14.507  -8.786  13.584  0.00  0.00      D     
ATOM   1221  HB1 SER D  78     -13.793  -9.365  14.208  0.00  0.00      D     
ATOM   1222  HB2 SER D  78     -15.506  -9.193  13.850  0.00  0.00      D     
ATOM   1223  OG  SER D  78     -14.258  -8.948  12.178  0.00  0.00      D     
ATOM   1224  HG1 SER D  78     -14.873  -8.346  11.751  0.00  0.00      D     
ATOM   1225  C   SER D  78     -13.126  -6.578  13.882  0.00  0.00      D     
ATOM   1226  O   SER D  78     -12.282  -6.977  14.656  0.00  0.00      D     
ATOM   1227  N   PHE D  79     -13.037  -5.556  12.985  0.00  0.00      D     
ATOM   1228  HN  PHE D  79     -13.880  -5.192  12.596  0.00  0.00      D     
ATOM   1229  CA  PHE D  79     -11.846  -4.761  12.703  0.00  0.00      D     
ATOM   1230  HA  PHE D  79     -11.112  -5.485  12.380  0.00  0.00      D     
ATOM   1231  CB  PHE D  79     -12.251  -3.665  11.637  0.00  0.00      D     
ATOM   1232  HB1 PHE D  79     -12.834  -4.121  10.809  0.00  0.00      D     
ATOM   1233  HB2 PHE D  79     -12.977  -2.972  12.114  0.00  0.00      D     
ATOM   1234  CG  PHE D  79     -11.075  -2.926  11.002  0.00  0.00      D     
ATOM   1235  CD1 PHE D  79     -10.871  -3.148   9.687  0.00  0.00      D     
ATOM   1236  HD1 PHE D  79     -11.497  -3.757   9.051  0.00  0.00      D     
ATOM   1237  CE1 PHE D  79      -9.898  -2.390   8.963  0.00  0.00      D     
ATOM   1238  HE1 PHE D  79      -9.667  -2.464   7.910  0.00  0.00      D     
ATOM   1239  CZ  PHE D  79      -9.209  -1.415   9.594  0.00  0.00      D     
ATOM   1240  HZ  PHE D  79      -8.493  -0.829   9.037  0.00  0.00      D     
ATOM   1241  CD2 PHE D  79     -10.374  -1.911  11.649  0.00  0.00      D     
ATOM   1242  HD2 PHE D  79     -10.627  -1.607  12.653  0.00  0.00      D     
ATOM   1243  CE2 PHE D  79      -9.451  -1.094  10.962  0.00  0.00      D     
ATOM   1244  HE2 PHE D  79      -9.139  -0.141  11.362  0.00  0.00      D     
ATOM   1245  C   PHE D  79     -11.214  -4.139  13.966  0.00  0.00      D     
ATOM   1246  O   PHE D  79      -9.964  -4.055  14.087  0.00  0.00      D     
ATOM   1247  N   LEU D  80     -12.053  -3.648  14.836  0.00  0.00      D     
ATOM   1248  HN  LEU D  80     -13.043  -3.728  14.758  0.00  0.00      D     
ATOM   1249  CA  LEU D  80     -11.549  -3.197  16.150  0.00  0.00      D     
ATOM   1250  HA  LEU D  80     -10.932  -2.367  15.837  0.00  0.00      D     
ATOM   1251  CB  LEU D  80     -12.693  -2.551  16.961  0.00  0.00      D     
ATOM   1252  HB1 LEU D  80     -13.356  -3.359  17.337  0.00  0.00      D     
ATOM   1253  HB2 LEU D  80     -12.227  -1.992  17.800  0.00  0.00      D     
ATOM   1254  CG  LEU D  80     -13.644  -1.619  16.140  0.00  0.00      D     
ATOM   1255  HG  LEU D  80     -14.305  -2.236  15.494  0.00  0.00      D     
ATOM   1256  CD1 LEU D  80     -14.618  -0.981  17.079  0.00  0.00      D     
ATOM   1257 HD11 LEU D  80     -15.347  -0.221  16.723  0.00  0.00      D     
ATOM   1258 HD12 LEU D  80     -15.133  -1.810  17.610  0.00  0.00      D     
ATOM   1259 HD13 LEU D  80     -13.975  -0.525  17.862  0.00  0.00      D     
ATOM   1260  CD2 LEU D  80     -13.061  -0.493  15.239  0.00  0.00      D     
ATOM   1261 HD21 LEU D  80     -12.384  -1.047  14.555  0.00  0.00      D     
ATOM   1262 HD22 LEU D  80     -13.857   0.159  14.819  0.00  0.00      D     
ATOM   1263 HD23 LEU D  80     -12.335   0.086  15.849  0.00  0.00      D     
ATOM   1264  C   LEU D  80     -10.782  -4.184  16.994  0.00  0.00      D     
ATOM   1265  O   LEU D  80      -9.838  -3.902  17.675  0.00  0.00      D     
ATOM   1266  N   GLY D  81     -11.265  -5.442  17.014  0.00  0.00      D     
ATOM   1267  HN  GLY D  81     -12.084  -5.582  16.463  0.00  0.00      D     
ATOM   1268  CA  GLY D  81     -10.660  -6.569  17.736  0.00  0.00      D     
ATOM   1269  HA1 GLY D  81     -11.381  -7.370  17.668  0.00  0.00      D     
ATOM   1270  HA2 GLY D  81     -10.507  -6.328  18.777  0.00  0.00      D     
ATOM   1271  C   GLY D  81      -9.356  -7.078  17.143  0.00  0.00      D     
ATOM   1272  O   GLY D  81      -8.324  -7.264  17.822  0.00  0.00      D     
ATOM   1273  N   ARG D  82      -9.257  -7.151  15.787  0.00  0.00      D     
ATOM   1274  HN  ARG D  82     -10.050  -6.823  15.281  0.00  0.00      D     
ATOM   1275  CA  ARG D  82      -7.983  -7.250  15.132  0.00  0.00      D     
ATOM   1276  HA  ARG D  82      -7.406  -8.051  15.571  0.00  0.00      D     
ATOM   1277  CB  ARG D  82      -8.235  -7.448  13.582  0.00  0.00      D     
ATOM   1278  HB1 ARG D  82      -8.958  -6.685  13.224  0.00  0.00      D     
ATOM   1279  HB2 ARG D  82      -7.323  -7.192  13.003  0.00  0.00      D     
ATOM   1280  CG  ARG D  82      -8.853  -8.809  13.144  0.00  0.00      D     
ATOM   1281  HG1 ARG D  82      -8.467  -9.610  13.811  0.00  0.00      D     
ATOM   1282  HG2 ARG D  82      -9.912  -8.669  13.446  0.00  0.00      D     
ATOM   1283  CD  ARG D  82      -8.826  -9.177  11.675  0.00  0.00      D     
ATOM   1284  HD1 ARG D  82      -7.759  -9.112  11.370  0.00  0.00      D     
ATOM   1285  HD2 ARG D  82      -9.066 -10.244  11.481  0.00  0.00      D     
ATOM   1286  NE  ARG D  82      -9.679  -8.225  10.865  0.00  0.00      D     
ATOM   1287  HE  ARG D  82      -9.369  -7.302  10.634  0.00  0.00      D     
ATOM   1288  CZ  ARG D  82     -10.968  -8.295  10.760  0.00  0.00      D     
ATOM   1289  NH1 ARG D  82     -11.752  -9.276  11.056  0.00  0.00      D     
ATOM   1290 HH11 ARG D  82     -12.722  -9.040  11.109  0.00  0.00      D     
ATOM   1291 HH12 ARG D  82     -11.546 -10.028  11.683  0.00  0.00      D     
ATOM   1292  NH2 ARG D  82     -11.547  -7.154  10.338  0.00  0.00      D     
ATOM   1293 HH21 ARG D  82     -12.514  -7.319  10.144  0.00  0.00      D     
ATOM   1294 HH22 ARG D  82     -11.018  -6.405   9.938  0.00  0.00      D     
ATOM   1295  C   ARG D  82      -7.079  -5.988  15.374  0.00  0.00      D     
ATOM   1296  O   ARG D  82      -5.902  -6.113  15.555  0.00  0.00      D     
ATOM   1297  N   TYR D  83      -7.576  -4.762  15.299  0.00  0.00      D     
ATOM   1298  HN  TYR D  83      -8.555  -4.572  15.307  0.00  0.00      D     
ATOM   1299  CA  TYR D  83      -6.814  -3.568  15.507  0.00  0.00      D     
ATOM   1300  HA  TYR D  83      -6.033  -3.576  14.762  0.00  0.00      D     
ATOM   1301  CB  TYR D  83      -7.664  -2.302  15.266  0.00  0.00      D     
ATOM   1302  HB1 TYR D  83      -7.844  -2.255  14.170  0.00  0.00      D     
ATOM   1303  HB2 TYR D  83      -8.622  -2.389  15.821  0.00  0.00      D     
ATOM   1304  CG  TYR D  83      -7.041  -0.986  15.684  0.00  0.00      D     
ATOM   1305  CD1 TYR D  83      -5.666  -0.753  15.308  0.00  0.00      D     
ATOM   1306  HD1 TYR D  83      -5.039  -1.518  14.874  0.00  0.00      D     
ATOM   1307  CE1 TYR D  83      -5.139   0.468  15.527  0.00  0.00      D     
ATOM   1308  HE1 TYR D  83      -4.103   0.663  15.297  0.00  0.00      D     
ATOM   1309  CZ  TYR D  83      -5.835   1.451  16.253  0.00  0.00      D     
ATOM   1310  OH  TYR D  83      -5.218   2.724  16.467  0.00  0.00      D     
ATOM   1311  HH  TYR D  83      -5.846   3.436  16.330  0.00  0.00      D     
ATOM   1312  CD2 TYR D  83      -7.798  -0.006  16.226  0.00  0.00      D     
ATOM   1313  HD2 TYR D  83      -8.866  -0.066  16.374  0.00  0.00      D     
ATOM   1314  CE2 TYR D  83      -7.150   1.216  16.611  0.00  0.00      D     
ATOM   1315  HE2 TYR D  83      -7.699   2.037  17.047  0.00  0.00      D     
ATOM   1316  C   TYR D  83      -6.162  -3.515  16.902  0.00  0.00      D     
ATOM   1317  O   TYR D  83      -4.903  -3.288  17.043  0.00  0.00      D     
ATOM   1318  N   MET D  84      -6.869  -3.811  17.961  0.00  0.00      D     
ATOM   1319  HN  MET D  84      -7.854  -3.762  17.815  0.00  0.00      D     
ATOM   1320  CA  MET D  84      -6.474  -3.959  19.325  0.00  0.00      D     
ATOM   1321  HA  MET D  84      -5.958  -3.032  19.523  0.00  0.00      D     
ATOM   1322  CB  MET D  84      -7.625  -4.378  20.259  0.00  0.00      D     
ATOM   1323  HB1 MET D  84      -8.228  -5.151  19.736  0.00  0.00      D     
ATOM   1324  HB2 MET D  84      -7.283  -4.819  21.219  0.00  0.00      D     
ATOM   1325  CG  MET D  84      -8.599  -3.155  20.559  0.00  0.00      D     
ATOM   1326  HG1 MET D  84      -9.192  -2.962  19.640  0.00  0.00      D     
ATOM   1327  HG2 MET D  84      -9.310  -3.631  21.269  0.00  0.00      D     
ATOM   1328  SD  MET D  84      -7.714  -1.712  21.340  0.00  0.00      D     
ATOM   1329  CE  MET D  84      -7.764  -0.916  19.705  0.00  0.00      D     
ATOM   1330  HE1 MET D  84      -7.220  -1.448  18.896  0.00  0.00      D     
ATOM   1331  HE2 MET D  84      -8.832  -0.895  19.403  0.00  0.00      D     
ATOM   1332  HE3 MET D  84      -7.478   0.158  19.698  0.00  0.00      D     
ATOM   1333  C   MET D  84      -5.406  -5.034  19.390  0.00  0.00      D     
ATOM   1334  O   MET D  84      -4.450  -4.869  20.150  0.00  0.00      D     
ATOM   1335  N   SER D  85      -5.559  -6.220  18.674  0.00  0.00      D     
ATOM   1336  HN  SER D  85      -6.411  -6.406  18.192  0.00  0.00      D     
ATOM   1337  CA  SER D  85      -4.603  -7.343  18.696  0.00  0.00      D     
ATOM   1338  HA  SER D  85      -4.452  -7.735  19.691  0.00  0.00      D     
ATOM   1339  CB  SER D  85      -4.998  -8.617  17.918  0.00  0.00      D     
ATOM   1340  HB1 SER D  85      -5.240  -8.457  16.845  0.00  0.00      D     
ATOM   1341  HB2 SER D  85      -4.149  -9.334  17.933  0.00  0.00      D     
ATOM   1342  OG  SER D  85      -6.178  -9.104  18.560  0.00  0.00      D     
ATOM   1343  HG1 SER D  85      -6.857  -8.471  18.316  0.00  0.00      D     
ATOM   1344  C   SER D  85      -3.237  -6.925  18.092  0.00  0.00      D     
ATOM   1345  O   SER D  85      -2.261  -7.257  18.720  0.00  0.00      D     
ATOM   1346  N   ALA D  86      -3.355  -6.228  16.960  0.00  0.00      D     
ATOM   1347  HN  ALA D  86      -4.235  -6.174  16.494  0.00  0.00      D     
ATOM   1348  CA  ALA D  86      -2.257  -5.651  16.246  0.00  0.00      D     
ATOM   1349  HA  ALA D  86      -1.555  -6.464  16.140  0.00  0.00      D     
ATOM   1350  CB  ALA D  86      -2.694  -5.272  14.882  0.00  0.00      D     
ATOM   1351  HB1 ALA D  86      -1.880  -4.702  14.385  0.00  0.00      D     
ATOM   1352  HB2 ALA D  86      -2.844  -6.154  14.223  0.00  0.00      D     
ATOM   1353  HB3 ALA D  86      -3.537  -4.557  14.991  0.00  0.00      D     
ATOM   1354  C   ALA D  86      -1.562  -4.546  17.020  0.00  0.00      D     
ATOM   1355  O   ALA D  86      -0.357  -4.299  17.018  0.00  0.00      D     
ATOM   1356  N   LEU D  87      -2.314  -3.661  17.629  0.00  0.00      D     
ATOM   1357  HN  LEU D  87      -3.295  -3.799  17.523  0.00  0.00      D     
ATOM   1358  CA  LEU D  87      -1.896  -2.562  18.501  0.00  0.00      D     
ATOM   1359  HA  LEU D  87      -1.143  -1.953  18.023  0.00  0.00      D     
ATOM   1360  CB  LEU D  87      -3.062  -1.617  18.906  0.00  0.00      D     
ATOM   1361  HB1 LEU D  87      -3.591  -1.315  17.977  0.00  0.00      D     
ATOM   1362  HB2 LEU D  87      -3.752  -2.188  19.563  0.00  0.00      D     
ATOM   1363  CG  LEU D  87      -2.802  -0.431  19.794  0.00  0.00      D     
ATOM   1364  HG  LEU D  87      -2.367  -0.845  20.729  0.00  0.00      D     
ATOM   1365  CD1 LEU D  87      -1.681   0.495  19.309  0.00  0.00      D     
ATOM   1366 HD11 LEU D  87      -1.507   1.380  19.958  0.00  0.00      D     
ATOM   1367 HD12 LEU D  87      -0.719  -0.060  19.315  0.00  0.00      D     
ATOM   1368 HD13 LEU D  87      -1.867   0.817  18.262  0.00  0.00      D     
ATOM   1369  CD2 LEU D  87      -4.034   0.430  20.116  0.00  0.00      D     
ATOM   1370 HD21 LEU D  87      -4.888  -0.254  20.312  0.00  0.00      D     
ATOM   1371 HD22 LEU D  87      -3.844   1.054  21.016  0.00  0.00      D     
ATOM   1372 HD23 LEU D  87      -4.379   1.069  19.276  0.00  0.00      D     
ATOM   1373  C   LEU D  87      -1.209  -3.114  19.749  0.00  0.00      D     
ATOM   1374  O   LEU D  87      -0.209  -2.555  20.164  0.00  0.00      D     
ATOM   1375  N   ASN D  88      -1.674  -4.161  20.354  0.00  0.00      D     
ATOM   1376  HN  ASN D  88      -2.539  -4.596  20.119  0.00  0.00      D     
ATOM   1377  CA  ASN D  88      -1.078  -4.764  21.537  0.00  0.00      D     
ATOM   1378  HA  ASN D  88      -0.857  -3.983  22.249  0.00  0.00      D     
ATOM   1379  CB  ASN D  88      -2.034  -5.904  21.972  0.00  0.00      D     
ATOM   1380  HB1 ASN D  88      -3.048  -5.477  22.125  0.00  0.00      D     
ATOM   1381  HB2 ASN D  88      -2.064  -6.667  21.165  0.00  0.00      D     
ATOM   1382  CG  ASN D  88      -1.715  -6.649  23.296  0.00  0.00      D     
ATOM   1383  OD1 ASN D  88      -0.679  -6.340  23.906  0.00  0.00      D     
ATOM   1384  ND2 ASN D  88      -2.603  -7.545  23.757  0.00  0.00      D     
ATOM   1385 HD21 ASN D  88      -2.406  -8.103  24.564  0.00  0.00      D     
ATOM   1386 HD22 ASN D  88      -3.511  -7.727  23.380  0.00  0.00      D     
ATOM   1387  C   ASN D  88       0.310  -5.258  21.136  0.00  0.00      D     
ATOM   1388  O   ASN D  88       1.252  -5.031  21.875  0.00  0.00      D     
ATOM   1389  N   HSE D  89       0.505  -5.853  19.889  0.00  0.00      D     
ATOM   1390  HN  HSE D  89      -0.204  -6.207  19.284  0.00  0.00      D     
ATOM   1391  CA  HSE D  89       1.805  -6.138  19.304  0.00  0.00      D     
ATOM   1392  HA  HSE D  89       2.481  -6.623  19.992  0.00  0.00      D     
ATOM   1393  CB  HSE D  89       1.756  -6.950  18.040  0.00  0.00      D     
ATOM   1394  HB1 HSE D  89       1.040  -6.412  17.383  0.00  0.00      D     
ATOM   1395  HB2 HSE D  89       2.726  -7.109  17.522  0.00  0.00      D     
ATOM   1396  ND1 HSE D  89       2.172  -9.199  18.857  0.00  0.00      D     
ATOM   1397  CG  HSE D  89       1.275  -8.296  18.245  0.00  0.00      D     
ATOM   1398  CE1 HSE D  89       1.524 -10.366  18.707  0.00  0.00      D     
ATOM   1399  HE1 HSE D  89       1.911 -11.340  19.006  0.00  0.00      D     
ATOM   1400  NE2 HSE D  89       0.293 -10.219  18.146  0.00  0.00      D     
ATOM   1401  HE2 HSE D  89      -0.440 -10.855  17.904  0.00  0.00      D     
ATOM   1402  CD2 HSE D  89       0.121  -8.888  17.866  0.00  0.00      D     
ATOM   1403  HD2 HSE D  89      -0.731  -8.450  17.360  0.00  0.00      D     
ATOM   1404  C   HSE D  89       2.593  -4.837  18.943  0.00  0.00      D     
ATOM   1405  O   HSE D  89       3.741  -4.786  19.331  0.00  0.00      D     
ATOM   1406  N   THR D  90       2.019  -3.745  18.414  0.00  0.00      D     
ATOM   1407  HN  THR D  90       1.063  -3.641  18.152  0.00  0.00      D     
ATOM   1408  CA  THR D  90       2.897  -2.660  17.990  0.00  0.00      D     
ATOM   1409  HA  THR D  90       3.810  -3.001  17.525  0.00  0.00      D     
ATOM   1410  CB  THR D  90       2.269  -1.731  16.916  0.00  0.00      D     
ATOM   1411  HB  THR D  90       2.985  -0.907  16.709  0.00  0.00      D     
ATOM   1412  OG1 THR D  90       0.963  -1.190  17.230  0.00  0.00      D     
ATOM   1413  HG1 THR D  90       0.805  -0.505  16.578  0.00  0.00      D     
ATOM   1414  CG2 THR D  90       2.103  -2.519  15.616  0.00  0.00      D     
ATOM   1415 HG21 THR D  90       2.975  -3.159  15.359  0.00  0.00      D     
ATOM   1416 HG22 THR D  90       1.281  -3.261  15.704  0.00  0.00      D     
ATOM   1417 HG23 THR D  90       1.797  -1.892  14.751  0.00  0.00      D     
ATOM   1418  C   THR D  90       3.355  -1.723  19.093  0.00  0.00      D     
ATOM   1419  O   THR D  90       4.421  -1.070  19.033  0.00  0.00      D     
ATOM   1420  N   LYS D  91       2.576  -1.671  20.193  0.00  0.00      D     
ATOM   1421  HN  LYS D  91       1.696  -2.138  20.188  0.00  0.00      D     
ATOM   1422  CA  LYS D  91       2.975  -1.023  21.428  0.00  0.00      D     
ATOM   1423  HA  LYS D  91       3.093   0.007  21.127  0.00  0.00      D     
ATOM   1424  CB  LYS D  91       1.745  -1.142  22.421  0.00  0.00      D     
ATOM   1425  HB1 LYS D  91       1.159  -2.067  22.233  0.00  0.00      D     
ATOM   1426  HB2 LYS D  91       2.125  -1.140  23.465  0.00  0.00      D     
ATOM   1427  CG  LYS D  91       0.737  -0.036  22.217  0.00  0.00      D     
ATOM   1428  HG1 LYS D  91       0.608  -0.009  21.113  0.00  0.00      D     
ATOM   1429  HG2 LYS D  91      -0.213  -0.443  22.625  0.00  0.00      D     
ATOM   1430  CD  LYS D  91       1.060   1.369  22.667  0.00  0.00      D     
ATOM   1431  HD1 LYS D  91       1.389   1.218  23.717  0.00  0.00      D     
ATOM   1432  HD2 LYS D  91       1.935   1.834  22.164  0.00  0.00      D     
ATOM   1433  CE  LYS D  91      -0.047   2.409  22.507  0.00  0.00      D     
ATOM   1434  HE1 LYS D  91       0.072   2.921  21.529  0.00  0.00      D     
ATOM   1435  HE2 LYS D  91      -1.051   1.936  22.565  0.00  0.00      D     
ATOM   1436  NZ  LYS D  91       0.093   3.391  23.568  0.00  0.00      D     
ATOM   1437  HZ1 LYS D  91      -0.107   2.987  24.505  0.00  0.00      D     
ATOM   1438  HZ2 LYS D  91       1.080   3.713  23.637  0.00  0.00      D     
ATOM   1439  HZ3 LYS D  91      -0.473   4.225  23.312  0.00  0.00      D     
ATOM   1440  C   LYS D  91       4.246  -1.455  22.076  0.00  0.00      D     
ATOM   1441  O   LYS D  91       5.167  -0.716  22.485  0.00  0.00      D     
ATOM   1442  N   LYS D  92       4.505  -2.840  22.150  0.00  0.00      D     
ATOM   1443  HN  LYS D  92       3.769  -3.483  21.956  0.00  0.00      D     
ATOM   1444  CA  LYS D  92       5.669  -3.516  22.561  0.00  0.00      D     
ATOM   1445  HA  LYS D  92       5.897  -3.145  23.549  0.00  0.00      D     
ATOM   1446  CB  LYS D  92       5.516  -5.040  22.459  0.00  0.00      D     
ATOM   1447  HB1 LYS D  92       5.212  -5.330  21.431  0.00  0.00      D     
ATOM   1448  HB2 LYS D  92       6.461  -5.599  22.627  0.00  0.00      D     
ATOM   1449  CG  LYS D  92       4.604  -5.636  23.488  0.00  0.00      D     
ATOM   1450  HG1 LYS D  92       3.631  -5.149  23.263  0.00  0.00      D     
ATOM   1451  HG2 LYS D  92       4.466  -6.714  23.258  0.00  0.00      D     
ATOM   1452  CD  LYS D  92       4.948  -5.398  25.006  0.00  0.00      D     
ATOM   1453  HD1 LYS D  92       5.877  -5.959  25.246  0.00  0.00      D     
ATOM   1454  HD2 LYS D  92       5.116  -4.303  25.082  0.00  0.00      D     
ATOM   1455  CE  LYS D  92       3.755  -5.729  25.932  0.00  0.00      D     
ATOM   1456  HE1 LYS D  92       4.029  -5.444  26.971  0.00  0.00      D     
ATOM   1457  HE2 LYS D  92       2.785  -5.237  25.707  0.00  0.00      D     
ATOM   1458  NZ  LYS D  92       3.491  -7.186  26.015  0.00  0.00      D     
ATOM   1459  HZ1 LYS D  92       2.754  -7.377  26.724  0.00  0.00      D     
ATOM   1460  HZ2 LYS D  92       3.048  -7.406  25.100  0.00  0.00      D     
ATOM   1461  HZ3 LYS D  92       4.325  -7.790  26.158  0.00  0.00      D     
ATOM   1462  C   LYS D  92       6.867  -3.089  21.710  0.00  0.00      D     
ATOM   1463  O   LYS D  92       7.992  -3.018  22.165  0.00  0.00      D     
ATOM   1464  N   TRP D  93       6.603  -2.865  20.408  0.00  0.00      D     
ATOM   1465  HN  TRP D  93       5.653  -2.918  20.110  0.00  0.00      D     
ATOM   1466  CA  TRP D  93       7.678  -2.553  19.509  0.00  0.00      D     
ATOM   1467  HA  TRP D  93       8.406  -3.315  19.747  0.00  0.00      D     
ATOM   1468  CB  TRP D  93       7.322  -2.622  17.901  0.00  0.00      D     
ATOM   1469  HB1 TRP D  93       6.604  -1.780  17.802  0.00  0.00      D     
ATOM   1470  HB2 TRP D  93       8.263  -2.387  17.358  0.00  0.00      D     
ATOM   1471  CG  TRP D  93       6.730  -3.878  17.315  0.00  0.00      D     
ATOM   1472  CD1 TRP D  93       6.594  -5.121  17.890  0.00  0.00      D     
ATOM   1473  HD1 TRP D  93       6.790  -5.323  18.932  0.00  0.00      D     
ATOM   1474  NE1 TRP D  93       5.954  -5.971  17.049  0.00  0.00      D     
ATOM   1475  HE1 TRP D  93       5.715  -6.909  17.169  0.00  0.00      D     
ATOM   1476  CE2 TRP D  93       5.718  -5.349  15.827  0.00  0.00      D     
ATOM   1477  CD2 TRP D  93       6.067  -3.999  16.005  0.00  0.00      D     
ATOM   1478  CE3 TRP D  93       5.844  -3.139  14.933  0.00  0.00      D     
ATOM   1479  HE3 TRP D  93       6.149  -2.113  15.076  0.00  0.00      D     
ATOM   1480  CZ3 TRP D  93       5.373  -3.641  13.758  0.00  0.00      D     
ATOM   1481  HZ3 TRP D  93       5.269  -2.968  12.920  0.00  0.00      D     
ATOM   1482  CZ2 TRP D  93       4.989  -5.809  14.738  0.00  0.00      D     
ATOM   1483  HZ2 TRP D  93       4.684  -6.844  14.687  0.00  0.00      D     
ATOM   1484  CH2 TRP D  93       4.951  -4.953  13.687  0.00  0.00      D     
ATOM   1485  HH2 TRP D  93       4.554  -5.348  12.764  0.00  0.00      D     
ATOM   1486  C   TRP D  93       8.349  -1.210  19.692  0.00  0.00      D     
ATOM   1487  O   TRP D  93       7.706  -0.260  20.143  0.00  0.00      D     
ATOM   1488  N   LYS D  94       9.676  -1.192  19.461  0.00  0.00      D     
ATOM   1489  HN  LYS D  94      10.152  -1.971  19.061  0.00  0.00      D     
ATOM   1490  CA  LYS D  94      10.452   0.084  19.750  0.00  0.00      D     
ATOM   1491  HA  LYS D  94       9.849   0.796  20.294  0.00  0.00      D     
ATOM   1492  CB  LYS D  94      11.737  -0.359  20.565  0.00  0.00      D     
ATOM   1493  HB1 LYS D  94      12.276  -1.142  19.988  0.00  0.00      D     
ATOM   1494  HB2 LYS D  94      12.536   0.376  20.802  0.00  0.00      D     
ATOM   1495  CG  LYS D  94      11.438  -1.155  21.880  0.00  0.00      D     
ATOM   1496  HG1 LYS D  94      10.961  -2.125  21.625  0.00  0.00      D     
ATOM   1497  HG2 LYS D  94      12.451  -1.353  22.291  0.00  0.00      D     
ATOM   1498  CD  LYS D  94      10.651  -0.277  22.818  0.00  0.00      D     
ATOM   1499  HD1 LYS D  94      11.288   0.633  22.842  0.00  0.00      D     
ATOM   1500  HD2 LYS D  94       9.636   0.014  22.471  0.00  0.00      D     
ATOM   1501  CE  LYS D  94      10.484  -0.849  24.216  0.00  0.00      D     
ATOM   1502  HE1 LYS D  94      11.440  -0.824  24.782  0.00  0.00      D     
ATOM   1503  HE2 LYS D  94       9.799  -0.224  24.828  0.00  0.00      D     
ATOM   1504  NZ  LYS D  94      10.097  -2.228  24.107  0.00  0.00      D     
ATOM   1505  HZ1 LYS D  94       9.876  -2.359  23.099  0.00  0.00      D     
ATOM   1506  HZ2 LYS D  94      10.810  -2.937  24.372  0.00  0.00      D     
ATOM   1507  HZ3 LYS D  94       9.283  -2.499  24.696  0.00  0.00      D     
ATOM   1508  C   LYS D  94      10.900   0.631  18.483  0.00  0.00      D     
ATOM   1509  O   LYS D  94      11.166  -0.037  17.456  0.00  0.00      D     
ATOM   1510  N   TYR D  95      10.924   1.936  18.368  0.00  0.00      D     
ATOM   1511  HN  TYR D  95      10.682   2.443  19.191  0.00  0.00      D     
ATOM   1512  CA  TYR D  95      11.122   2.615  17.115  0.00  0.00      D     
ATOM   1513  HA  TYR D  95      11.368   1.901  16.343  0.00  0.00      D     
ATOM   1514  CB  TYR D  95       9.961   3.439  16.668  0.00  0.00      D     
ATOM   1515  HB1 TYR D  95       9.904   4.426  17.174  0.00  0.00      D     
ATOM   1516  HB2 TYR D  95      10.190   3.697  15.612  0.00  0.00      D     
ATOM   1517  CG  TYR D  95       8.678   2.626  16.718  0.00  0.00      D     
ATOM   1518  CD1 TYR D  95       8.318   1.854  15.597  0.00  0.00      D     
ATOM   1519  HD1 TYR D  95       8.946   1.844  14.718  0.00  0.00      D     
ATOM   1520  CE1 TYR D  95       7.136   1.094  15.631  0.00  0.00      D     
ATOM   1521  HE1 TYR D  95       6.844   0.438  14.824  0.00  0.00      D     
ATOM   1522  CZ  TYR D  95       6.391   1.035  16.750  0.00  0.00      D     
ATOM   1523  OH  TYR D  95       5.221   0.271  16.721  0.00  0.00      D     
ATOM   1524  HH  TYR D  95       5.068   0.063  17.646  0.00  0.00      D     
ATOM   1525  CD2 TYR D  95       7.763   2.712  17.767  0.00  0.00      D     
ATOM   1526  HD2 TYR D  95       7.844   3.488  18.513  0.00  0.00      D     
ATOM   1527  CE2 TYR D  95       6.666   1.793  17.889  0.00  0.00      D     
ATOM   1528  HE2 TYR D  95       6.032   1.861  18.760  0.00  0.00      D     
ATOM   1529  C   TYR D  95      12.319   3.499  17.300  0.00  0.00      D     
ATOM   1530  O   TYR D  95      12.281   4.218  18.264  0.00  0.00      D     
ATOM   1531  N   PRO D  96      13.347   3.470  16.508  0.00  0.00      D     
ATOM   1532  CD  PRO D  96      13.774   2.403  15.684  0.00  0.00      D     
ATOM   1533  HD1 PRO D  96      13.231   2.586  14.732  0.00  0.00      D     
ATOM   1534  HD2 PRO D  96      13.366   1.415  15.985  0.00  0.00      D     
ATOM   1535  CA  PRO D  96      14.136   4.666  16.313  0.00  0.00      D     
ATOM   1536  HA  PRO D  96      14.112   5.341  17.155  0.00  0.00      D     
ATOM   1537  CB  PRO D  96      15.487   4.019  16.219  0.00  0.00      D     
ATOM   1538  HB1 PRO D  96      15.802   3.794  17.260  0.00  0.00      D     
ATOM   1539  HB2 PRO D  96      16.194   4.693  15.691  0.00  0.00      D     
ATOM   1540  CG  PRO D  96      15.275   2.631  15.513  0.00  0.00      D     
ATOM   1541  HG1 PRO D  96      15.902   1.811  15.922  0.00  0.00      D     
ATOM   1542  HG2 PRO D  96      15.520   2.679  14.430  0.00  0.00      D     
ATOM   1543  C   PRO D  96      13.810   5.460  15.016  0.00  0.00      D     
ATOM   1544  O   PRO D  96      13.554   4.898  13.932  0.00  0.00      D     
ATOM   1545  N   GLN D  97      13.939   6.775  15.018  0.00  0.00      D     
ATOM   1546  HN  GLN D  97      13.833   7.402  15.787  0.00  0.00      D     
ATOM   1547  CA  GLN D  97      14.056   7.479  13.725  0.00  0.00      D     
ATOM   1548  HA  GLN D  97      13.412   7.080  12.955  0.00  0.00      D     
ATOM   1549  CB  GLN D  97      13.663   8.989  13.927  0.00  0.00      D     
ATOM   1550  HB1 GLN D  97      14.346   9.504  14.637  0.00  0.00      D     
ATOM   1551  HB2 GLN D  97      13.917   9.632  13.057  0.00  0.00      D     
ATOM   1552  CG  GLN D  97      12.142   9.054  14.319  0.00  0.00      D     
ATOM   1553  HG1 GLN D  97      11.631   8.095  14.091  0.00  0.00      D     
ATOM   1554  HG2 GLN D  97      12.045   9.080  15.426  0.00  0.00      D     
ATOM   1555  CD  GLN D  97      11.511  10.378  13.703  0.00  0.00      D     
ATOM   1556  OE1 GLN D  97      12.222  11.344  13.615  0.00  0.00      D     
ATOM   1557  NE2 GLN D  97      10.302  10.276  13.162  0.00  0.00      D     
ATOM   1558 HE21 GLN D  97       9.915  11.061  12.679  0.00  0.00      D     
ATOM   1559 HE22 GLN D  97       9.828   9.414  12.980  0.00  0.00      D     
ATOM   1560  C   GLN D  97      15.531   7.368  13.241  0.00  0.00      D     
ATOM   1561  O   GLN D  97      16.540   7.406  14.003  0.00  0.00      D     
ATOM   1562  N   VAL D  98      15.764   7.096  11.980  0.00  0.00      D     
ATOM   1563  HN  VAL D  98      15.053   6.924  11.302  0.00  0.00      D     
ATOM   1564  CA  VAL D  98      17.146   7.094  11.441  0.00  0.00      D     
ATOM   1565  HA  VAL D  98      17.916   7.279  12.175  0.00  0.00      D     
ATOM   1566  CB  VAL D  98      17.409   5.661  10.932  0.00  0.00      D     
ATOM   1567  HB  VAL D  98      16.816   5.423  10.023  0.00  0.00      D     
ATOM   1568  CG1 VAL D  98      18.972   5.312  10.752  0.00  0.00      D     
ATOM   1569 HG11 VAL D  98      19.380   6.070  10.051  0.00  0.00      D     
ATOM   1570 HG12 VAL D  98      19.479   5.277  11.741  0.00  0.00      D     
ATOM   1571 HG13 VAL D  98      19.171   4.335  10.262  0.00  0.00      D     
ATOM   1572  CG2 VAL D  98      17.094   4.639  12.063  0.00  0.00      D     
ATOM   1573 HG21 VAL D  98      17.545   3.635  11.913  0.00  0.00      D     
ATOM   1574 HG22 VAL D  98      17.383   5.079  13.041  0.00  0.00      D     
ATOM   1575 HG23 VAL D  98      16.003   4.546  12.250  0.00  0.00      D     
ATOM   1576  C   VAL D  98      17.164   8.100  10.313  0.00  0.00      D     
ATOM   1577  O   VAL D  98      16.557   7.986   9.230  0.00  0.00      D     
ATOM   1578  N   ASN D  99      17.863   9.199  10.518  0.00  0.00      D     
ATOM   1579  HN  ASN D  99      18.226   9.456  11.411  0.00  0.00      D     
ATOM   1580  CA  ASN D  99      17.805  10.355   9.609  0.00  0.00      D     
ATOM   1581  HA  ASN D  99      18.245  11.170  10.164  0.00  0.00      D     
ATOM   1582  CB  ASN D  99      18.691  10.152   8.362  0.00  0.00      D     
ATOM   1583  HB1 ASN D  99      19.716   9.833   8.651  0.00  0.00      D     
ATOM   1584  HB2 ASN D  99      18.230   9.331   7.773  0.00  0.00      D     
ATOM   1585  CG  ASN D  99      18.913  11.392   7.545  0.00  0.00      D     
ATOM   1586  OD1 ASN D  99      18.516  11.531   6.383  0.00  0.00      D     
ATOM   1587  ND2 ASN D  99      19.720  12.347   8.044  0.00  0.00      D     
ATOM   1588 HD21 ASN D  99      19.628  13.166   7.477  0.00  0.00      D     
ATOM   1589 HD22 ASN D  99      20.281  12.283   8.869  0.00  0.00      D     
ATOM   1590  C   ASN D  99      16.330  10.859   9.267  0.00  0.00      D     
ATOM   1591  O   ASN D  99      15.999  11.250   8.097  0.00  0.00      D     
ATOM   1592  N   GLY D 100      15.427  10.732  10.268  0.00  0.00      D     
ATOM   1593  HN  GLY D 100      15.822  10.591  11.172  0.00  0.00      D     
ATOM   1594  CA  GLY D 100      14.083  11.237  10.126  0.00  0.00      D     
ATOM   1595  HA1 GLY D 100      14.003  12.071   9.445  0.00  0.00      D     
ATOM   1596  HA2 GLY D 100      13.764  11.469  11.132  0.00  0.00      D     
ATOM   1597  C   GLY D 100      13.113  10.305   9.591  0.00  0.00      D     
ATOM   1598  O   GLY D 100      11.879  10.540   9.592  0.00  0.00      D     
ATOM   1599  N   LEU D 101      13.643   9.104   9.234  0.00  0.00      D     
ATOM   1600  HN  LEU D 101      14.634   9.032   9.157  0.00  0.00      D     
ATOM   1601  CA  LEU D 101      12.846   7.890   8.747  0.00  0.00      D     
ATOM   1602  HA  LEU D 101      11.815   8.103   8.510  0.00  0.00      D     
ATOM   1603  CB  LEU D 101      13.563   7.185   7.622  0.00  0.00      D     
ATOM   1604  HB1 LEU D 101      14.475   6.674   8.001  0.00  0.00      D     
ATOM   1605  HB2 LEU D 101      12.923   6.425   7.124  0.00  0.00      D     
ATOM   1606  CG  LEU D 101      13.868   8.147   6.459  0.00  0.00      D     
ATOM   1607  HG  LEU D 101      14.417   8.993   6.924  0.00  0.00      D     
ATOM   1608  CD1 LEU D 101      14.839   7.443   5.474  0.00  0.00      D     
ATOM   1609 HD11 LEU D 101      14.285   6.574   5.058  0.00  0.00      D     
ATOM   1610 HD12 LEU D 101      15.138   8.058   4.599  0.00  0.00      D     
ATOM   1611 HD13 LEU D 101      15.779   7.120   5.970  0.00  0.00      D     
ATOM   1612  CD2 LEU D 101      12.635   8.558   5.670  0.00  0.00      D     
ATOM   1613 HD21 LEU D 101      11.996   7.704   5.361  0.00  0.00      D     
ATOM   1614 HD22 LEU D 101      12.016   9.242   6.289  0.00  0.00      D     
ATOM   1615 HD23 LEU D 101      12.882   9.078   4.719  0.00  0.00      D     
ATOM   1616  C   LEU D 101      12.601   6.941   9.913  0.00  0.00      D     
ATOM   1617  O   LEU D 101      13.464   6.186  10.367  0.00  0.00      D     
ATOM   1618  N   THR D 102      11.367   6.924  10.477  0.00  0.00      D     
ATOM   1619  HN  THR D 102      10.699   7.655  10.359  0.00  0.00      D     
ATOM   1620  CA  THR D 102      10.959   6.047  11.591  0.00  0.00      D     
ATOM   1621  HA  THR D 102      11.576   6.329  12.431  0.00  0.00      D     
ATOM   1622  CB  THR D 102       9.557   6.261  12.089  0.00  0.00      D     
ATOM   1623  HB  THR D 102       8.843   6.018  11.273  0.00  0.00      D     
ATOM   1624  OG1 THR D 102       9.377   7.641  12.526  0.00  0.00      D     
ATOM   1625  HG1 THR D 102       8.422   7.737  12.563  0.00  0.00      D     
ATOM   1626  CG2 THR D 102       9.342   5.450  13.336  0.00  0.00      D     
ATOM   1627 HG21 THR D 102       9.253   4.382  13.044  0.00  0.00      D     
ATOM   1628 HG22 THR D 102      10.168   5.567  14.069  0.00  0.00      D     
ATOM   1629 HG23 THR D 102       8.431   5.598  13.955  0.00  0.00      D     
ATOM   1630  C   THR D 102      11.113   4.596  11.179  0.00  0.00      D     
ATOM   1631  O   THR D 102      10.423   4.131  10.274  0.00  0.00      D     
ATOM   1632  N   SER D 103      12.081   3.882  11.794  0.00  0.00      D     
ATOM   1633  HN  SER D 103      12.703   4.466  12.311  0.00  0.00      D     
ATOM   1634  CA  SER D 103      12.300   2.419  11.601  0.00  0.00      D     
ATOM   1635  HA  SER D 103      11.886   2.134  10.645  0.00  0.00      D     
ATOM   1636  CB  SER D 103      13.825   2.186  11.607  0.00  0.00      D     
ATOM   1637  HB1 SER D 103      14.360   2.798  10.849  0.00  0.00      D     
ATOM   1638  HB2 SER D 103      14.214   2.538  12.587  0.00  0.00      D     
ATOM   1639  OG  SER D 103      14.164   0.778  11.407  0.00  0.00      D     
ATOM   1640  HG1 SER D 103      15.100   0.750  11.617  0.00  0.00      D     
ATOM   1641  C   SER D 103      11.646   1.658  12.696  0.00  0.00      D     
ATOM   1642  O   SER D 103      10.932   2.242  13.521  0.00  0.00      D     
ATOM   1643  N   ILE D 104      11.678   0.335  12.695  0.00  0.00      D     
ATOM   1644  HN  ILE D 104      12.180  -0.115  11.960  0.00  0.00      D     
ATOM   1645  CA  ILE D 104      11.183  -0.539  13.766  0.00  0.00      D     
ATOM   1646  HA  ILE D 104      11.135   0.036  14.679  0.00  0.00      D     
ATOM   1647  CB  ILE D 104       9.838  -1.287  13.535  0.00  0.00      D     
ATOM   1648  HB  ILE D 104       9.946  -2.313  13.123  0.00  0.00      D     
ATOM   1649  CG2 ILE D 104       9.241  -1.488  14.949  0.00  0.00      D     
ATOM   1650 HG21 ILE D 104       8.141  -1.619  14.863  0.00  0.00      D     
ATOM   1651 HG22 ILE D 104       9.656  -2.429  15.370  0.00  0.00      D     
ATOM   1652 HG23 ILE D 104       9.413  -0.586  15.574  0.00  0.00      D     
ATOM   1653  CG1 ILE D 104       8.935  -0.498  12.644  0.00  0.00      D     
ATOM   1654 HG11 ILE D 104       8.511   0.344  13.232  0.00  0.00      D     
ATOM   1655 HG12 ILE D 104       9.458  -0.107  11.745  0.00  0.00      D     
ATOM   1656  CD  ILE D 104       7.840  -1.377  12.018  0.00  0.00      D     
ATOM   1657  HD1 ILE D 104       7.442  -2.182  12.672  0.00  0.00      D     
ATOM   1658  HD2 ILE D 104       6.986  -0.726  11.730  0.00  0.00      D     
ATOM   1659  HD3 ILE D 104       8.191  -1.894  11.100  0.00  0.00      D     
ATOM   1660  C   ILE D 104      12.244  -1.560  14.076  0.00  0.00      D     
ATOM   1661  O   ILE D 104      12.716  -2.355  13.277  0.00  0.00      D     
ATOM   1662  N   LYS D 105      12.652  -1.531  15.349  0.00  0.00      D     
ATOM   1663  HN  LYS D 105      12.227  -0.858  15.948  0.00  0.00      D     
ATOM   1664  CA  LYS D 105      13.400  -2.660  15.912  0.00  0.00      D     
ATOM   1665  HA  LYS D 105      14.302  -2.731  15.321  0.00  0.00      D     
ATOM   1666  CB  LYS D 105      13.866  -2.300  17.429  0.00  0.00      D     
ATOM   1667  HB1 LYS D 105      13.012  -2.227  18.136  0.00  0.00      D     
ATOM   1668  HB2 LYS D 105      14.430  -3.202  17.748  0.00  0.00      D     
ATOM   1669  CG  LYS D 105      14.721  -0.995  17.573  0.00  0.00      D     
ATOM   1670  HG1 LYS D 105      15.433  -0.960  16.721  0.00  0.00      D     
ATOM   1671  HG2 LYS D 105      14.047  -0.138  17.357  0.00  0.00      D     
ATOM   1672  CD  LYS D 105      15.331  -0.763  18.912  0.00  0.00      D     
ATOM   1673  HD1 LYS D 105      14.520  -0.578  19.649  0.00  0.00      D     
ATOM   1674  HD2 LYS D 105      15.938  -1.653  19.184  0.00  0.00      D     
ATOM   1675  CE  LYS D 105      16.308   0.480  18.834  0.00  0.00      D     
ATOM   1676  HE1 LYS D 105      17.247   0.277  18.275  0.00  0.00      D     
ATOM   1677  HE2 LYS D 105      15.706   1.296  18.380  0.00  0.00      D     
ATOM   1678  NZ  LYS D 105      16.710   0.910  20.236  0.00  0.00      D     
ATOM   1679  HZ1 LYS D 105      17.277   1.779  20.168  0.00  0.00      D     
ATOM   1680  HZ2 LYS D 105      15.917   1.205  20.841  0.00  0.00      D     
ATOM   1681  HZ3 LYS D 105      17.361   0.288  20.756  0.00  0.00      D     
ATOM   1682  C   LYS D 105      12.764  -4.013  15.751  0.00  0.00      D     
ATOM   1683  O   LYS D 105      11.569  -4.200  15.760  0.00  0.00      D     
ATOM   1684  N   TRP D 106      13.618  -5.062  15.532  0.00  0.00      D     
ATOM   1685  HN  TRP D 106      14.590  -4.839  15.503  0.00  0.00      D     
ATOM   1686  CA  TRP D 106      13.193  -6.386  15.227  0.00  0.00      D     
ATOM   1687  HA  TRP D 106      12.480  -6.293  14.421  0.00  0.00      D     
ATOM   1688  CB  TRP D 106      14.363  -7.340  14.949  0.00  0.00      D     
ATOM   1689  HB1 TRP D 106      15.015  -6.741  14.277  0.00  0.00      D     
ATOM   1690  HB2 TRP D 106      15.007  -7.407  15.852  0.00  0.00      D     
ATOM   1691  CG  TRP D 106      14.040  -8.636  14.298  0.00  0.00      D     
ATOM   1692  CD1 TRP D 106      13.932  -8.815  12.928  0.00  0.00      D     
ATOM   1693  HD1 TRP D 106      14.179  -8.074  12.182  0.00  0.00      D     
ATOM   1694  NE1 TRP D 106      13.384 -10.025  12.636  0.00  0.00      D     
ATOM   1695  HE1 TRP D 106      13.509 -10.607  11.862  0.00  0.00      D     
ATOM   1696  CE2 TRP D 106      12.958 -10.608  13.808  0.00  0.00      D     
ATOM   1697  CD2 TRP D 106      13.398  -9.772  14.854  0.00  0.00      D     
ATOM   1698  CE3 TRP D 106      13.176 -10.228  16.136  0.00  0.00      D     
ATOM   1699  HE3 TRP D 106      13.510  -9.765  17.052  0.00  0.00      D     
ATOM   1700  CZ3 TRP D 106      12.523 -11.468  16.309  0.00  0.00      D     
ATOM   1701  HZ3 TRP D 106      12.272 -11.772  17.315  0.00  0.00      D     
ATOM   1702  CZ2 TRP D 106      12.327 -11.834  13.965  0.00  0.00      D     
ATOM   1703  HZ2 TRP D 106      12.049 -12.459  13.130  0.00  0.00      D     
ATOM   1704  CH2 TRP D 106      12.024 -12.221  15.289  0.00  0.00      D     
ATOM   1705  HH2 TRP D 106      11.498 -13.143  15.488  0.00  0.00      D     
ATOM   1706  C   TRP D 106      12.486  -7.115  16.418  0.00  0.00      D     
ATOM   1707  O   TRP D 106      13.065  -7.380  17.477  0.00  0.00      D     
ATOM   1708  N   ALA D 107      11.185  -7.474  16.160  0.00  0.00      D     
ATOM   1709  HN  ALA D 107      10.750  -7.223  15.299  0.00  0.00      D     
ATOM   1710  CA  ALA D 107      10.361  -8.272  17.064  0.00  0.00      D     
ATOM   1711  HA  ALA D 107      10.999  -8.960  17.598  0.00  0.00      D     
ATOM   1712  CB  ALA D 107       9.661  -7.188  17.983  0.00  0.00      D     
ATOM   1713  HB1 ALA D 107       9.012  -7.630  18.769  0.00  0.00      D     
ATOM   1714  HB2 ALA D 107      10.403  -6.479  18.408  0.00  0.00      D     
ATOM   1715  HB3 ALA D 107       9.018  -6.506  17.385  0.00  0.00      D     
ATOM   1716  C   ALA D 107       9.411  -9.110  16.285  0.00  0.00      D     
ATOM   1717  O   ALA D 107       8.710  -8.597  15.490  0.00  0.00      D     
ATOM   1718  N   ASP D 108       9.361 -10.414  16.667  0.00  0.00      D     
ATOM   1719  HN  ASP D 108       9.893 -10.753  17.438  0.00  0.00      D     
ATOM   1720  CA  ASP D 108       8.414 -11.316  15.997  0.00  0.00      D     
ATOM   1721  HA  ASP D 108       8.819 -12.302  16.165  0.00  0.00      D     
ATOM   1722  CB  ASP D 108       7.002 -11.120  16.682  0.00  0.00      D     
ATOM   1723  HB1 ASP D 108       6.653 -10.068  16.606  0.00  0.00      D     
ATOM   1724  HB2 ASP D 108       6.320 -11.886  16.254  0.00  0.00      D     
ATOM   1725  CG  ASP D 108       7.056 -11.428  18.119  0.00  0.00      D     
ATOM   1726  OD1 ASP D 108       8.010 -12.056  18.669  0.00  0.00      D     
ATOM   1727  OD2 ASP D 108       6.057 -11.119  18.812  0.00  0.00      D     
ATOM   1728  C   ASP D 108       8.303 -11.195  14.470  0.00  0.00      D     
ATOM   1729  O   ASP D 108       7.229 -11.207  13.877  0.00  0.00      D     
ATOM   1730  N   ASN D 109       9.463 -11.091  13.742  0.00  0.00      D     
ATOM   1731  HN  ASN D 109      10.373 -11.132  14.146  0.00  0.00      D     
ATOM   1732  CA  ASN D 109       9.456 -11.172  12.259  0.00  0.00      D     
ATOM   1733  HA  ASN D 109      10.519 -11.266  12.098  0.00  0.00      D     
ATOM   1734  CB  ASN D 109       8.886 -12.485  11.655  0.00  0.00      D     
ATOM   1735  HB1 ASN D 109       7.777 -12.522  11.711  0.00  0.00      D     
ATOM   1736  HB2 ASN D 109       9.034 -12.604  10.561  0.00  0.00      D     
ATOM   1737  CG  ASN D 109       9.506 -13.758  12.323  0.00  0.00      D     
ATOM   1738  OD1 ASN D 109      10.612 -14.076  11.876  0.00  0.00      D     
ATOM   1739  ND2 ASN D 109       8.727 -14.492  13.179  0.00  0.00      D     
ATOM   1740 HD21 ASN D 109       7.751 -14.320  13.313  0.00  0.00      D     
ATOM   1741 HD22 ASN D 109       9.100 -15.396  13.388  0.00  0.00      D     
ATOM   1742  C   ASN D 109       8.980  -9.844  11.505  0.00  0.00      D     
ATOM   1743  O   ASN D 109       8.460  -9.890  10.443  0.00  0.00      D     
ATOM   1744  N   ASN D 110       8.982  -8.664  12.136  0.00  0.00      D     
ATOM   1745  HN  ASN D 110       9.317  -8.645  13.075  0.00  0.00      D     
ATOM   1746  CA  ASN D 110       8.392  -7.450  11.665  0.00  0.00      D     
ATOM   1747  HA  ASN D 110       7.466  -7.663  11.151  0.00  0.00      D     
ATOM   1748  CB  ASN D 110       8.082  -6.583  12.961  0.00  0.00      D     
ATOM   1749  HB1 ASN D 110       7.233  -5.961  12.606  0.00  0.00      D     
ATOM   1750  HB2 ASN D 110       7.636  -7.307  13.675  0.00  0.00      D     
ATOM   1751  CG  ASN D 110       9.180  -5.837  13.669  0.00  0.00      D     
ATOM   1752  OD1 ASN D 110      10.385  -6.123  13.431  0.00  0.00      D     
ATOM   1753  ND2 ASN D 110       8.907  -4.829  14.610  0.00  0.00      D     
ATOM   1754 HD21 ASN D 110       9.638  -4.198  14.870  0.00  0.00      D     
ATOM   1755 HD22 ASN D 110       7.933  -4.769  14.828  0.00  0.00      D     
ATOM   1756  C   ASN D 110       9.187  -6.497  10.726  0.00  0.00      D     
ATOM   1757  O   ASN D 110       8.707  -5.417  10.437  0.00  0.00      D     
ATOM   1758  N   CYS D 111      10.306  -6.976  10.199  0.00  0.00      D     
ATOM   1759  HN  CYS D 111      10.617  -7.835  10.597  0.00  0.00      D     
ATOM   1760  CA  CYS D 111      11.164  -6.390   9.175  0.00  0.00      D     
ATOM   1761  HA  CYS D 111      11.506  -5.463   9.612  0.00  0.00      D     
ATOM   1762  CB  CYS D 111      12.470  -7.241   8.975  0.00  0.00      D     
ATOM   1763  HB1 CYS D 111      13.100  -6.866   8.140  0.00  0.00      D     
ATOM   1764  HB2 CYS D 111      13.059  -7.152   9.912  0.00  0.00      D     
ATOM   1765  SG  CYS D 111      12.004  -9.014   8.629  0.00  0.00      D     
ATOM   1766  HG1 CYS D 111      13.256  -9.447   8.624  0.00  0.00      D     
ATOM   1767  C   CYS D 111      10.662  -5.946   7.861  0.00  0.00      D     
ATOM   1768  O   CYS D 111      10.961  -4.847   7.435  0.00  0.00      D     
ATOM   1769  N   TYR D 112       9.806  -6.761   7.230  0.00  0.00      D     
ATOM   1770  HN  TYR D 112       9.588  -7.683   7.541  0.00  0.00      D     
ATOM   1771  CA  TYR D 112       9.107  -6.392   5.971  0.00  0.00      D     
ATOM   1772  HA  TYR D 112       9.799  -6.133   5.182  0.00  0.00      D     
ATOM   1773  CB  TYR D 112       8.263  -7.672   5.536  0.00  0.00      D     
ATOM   1774  HB1 TYR D 112       7.897  -7.587   4.490  0.00  0.00      D     
ATOM   1775  HB2 TYR D 112       8.895  -8.585   5.535  0.00  0.00      D     
ATOM   1776  CG  TYR D 112       7.037  -7.895   6.373  0.00  0.00      D     
ATOM   1777  CD1 TYR D 112       5.816  -7.332   5.953  0.00  0.00      D     
ATOM   1778  HD1 TYR D 112       5.809  -6.748   5.044  0.00  0.00      D     
ATOM   1779  CE1 TYR D 112       4.734  -7.543   6.768  0.00  0.00      D     
ATOM   1780  HE1 TYR D 112       3.869  -7.129   6.271  0.00  0.00      D     
ATOM   1781  CZ  TYR D 112       4.794  -8.251   7.965  0.00  0.00      D     
ATOM   1782  OH  TYR D 112       3.653  -8.512   8.774  0.00  0.00      D     
ATOM   1783  HH  TYR D 112       2.903  -8.288   8.218  0.00  0.00      D     
ATOM   1784  CD2 TYR D 112       7.170  -8.678   7.593  0.00  0.00      D     
ATOM   1785  HD2 TYR D 112       8.122  -9.097   7.884  0.00  0.00      D     
ATOM   1786  CE2 TYR D 112       6.053  -8.841   8.357  0.00  0.00      D     
ATOM   1787  HE2 TYR D 112       6.131  -9.511   9.201  0.00  0.00      D     
ATOM   1788  C   TYR D 112       8.287  -5.124   6.247  0.00  0.00      D     
ATOM   1789  O   TYR D 112       8.305  -4.180   5.488  0.00  0.00      D     
ATOM   1790  N   LEU D 113       7.524  -5.000   7.379  0.00  0.00      D     
ATOM   1791  HN  LEU D 113       7.482  -5.738   8.047  0.00  0.00      D     
ATOM   1792  CA  LEU D 113       6.795  -3.843   7.741  0.00  0.00      D     
ATOM   1793  HA  LEU D 113       6.363  -3.504   6.811  0.00  0.00      D     
ATOM   1794  CB  LEU D 113       5.713  -4.177   8.871  0.00  0.00      D     
ATOM   1795  HB1 LEU D 113       5.066  -5.041   8.606  0.00  0.00      D     
ATOM   1796  HB2 LEU D 113       6.210  -4.546   9.794  0.00  0.00      D     
ATOM   1797  CG  LEU D 113       4.753  -3.013   9.214  0.00  0.00      D     
ATOM   1798  HG  LEU D 113       5.385  -2.243   9.705  0.00  0.00      D     
ATOM   1799  CD1 LEU D 113       4.031  -2.381   8.001  0.00  0.00      D     
ATOM   1800 HD11 LEU D 113       4.838  -2.033   7.321  0.00  0.00      D     
ATOM   1801 HD12 LEU D 113       3.377  -3.117   7.486  0.00  0.00      D     
ATOM   1802 HD13 LEU D 113       3.518  -1.476   8.392  0.00  0.00      D     
ATOM   1803  CD2 LEU D 113       3.828  -3.531  10.256  0.00  0.00      D     
ATOM   1804 HD21 LEU D 113       3.139  -2.700  10.517  0.00  0.00      D     
ATOM   1805 HD22 LEU D 113       3.192  -4.378   9.920  0.00  0.00      D     
ATOM   1806 HD23 LEU D 113       4.424  -3.874  11.129  0.00  0.00      D     
ATOM   1807  C   LEU D 113       7.694  -2.658   8.188  0.00  0.00      D     
ATOM   1808  O   LEU D 113       7.319  -1.505   8.081  0.00  0.00      D     
ATOM   1809  N   ALA D 114       8.925  -2.912   8.703  0.00  0.00      D     
ATOM   1810  HN  ALA D 114       9.184  -3.873   8.763  0.00  0.00      D     
ATOM   1811  CA  ALA D 114       9.935  -1.908   8.923  0.00  0.00      D     
ATOM   1812  HA  ALA D 114       9.447  -1.075   9.408  0.00  0.00      D     
ATOM   1813  CB  ALA D 114      11.128  -2.399   9.792  0.00  0.00      D     
ATOM   1814  HB1 ALA D 114      11.474  -3.356   9.345  0.00  0.00      D     
ATOM   1815  HB2 ALA D 114      11.892  -1.605   9.934  0.00  0.00      D     
ATOM   1816  HB3 ALA D 114      10.805  -2.638  10.828  0.00  0.00      D     
ATOM   1817  C   ALA D 114      10.462  -1.357   7.610  0.00  0.00      D     
ATOM   1818  O   ALA D 114      10.710  -0.180   7.503  0.00  0.00      D     
ATOM   1819  N   THR D 115      10.666  -2.192   6.543  0.00  0.00      D     
ATOM   1820  HN  THR D 115      10.495  -3.163   6.695  0.00  0.00      D     
ATOM   1821  CA  THR D 115      11.081  -1.687   5.283  0.00  0.00      D     
ATOM   1822  HA  THR D 115      11.933  -1.037   5.414  0.00  0.00      D     
ATOM   1823  CB  THR D 115      11.541  -2.743   4.274  0.00  0.00      D     
ATOM   1824  HB  THR D 115      10.667  -3.389   4.047  0.00  0.00      D     
ATOM   1825  OG1 THR D 115      12.549  -3.654   4.820  0.00  0.00      D     
ATOM   1826  HG1 THR D 115      12.901  -3.258   5.620  0.00  0.00      D     
ATOM   1827  CG2 THR D 115      12.193  -2.141   3.045  0.00  0.00      D     
ATOM   1828 HG21 THR D 115      11.558  -1.406   2.507  0.00  0.00      D     
ATOM   1829 HG22 THR D 115      13.183  -1.692   3.277  0.00  0.00      D     
ATOM   1830 HG23 THR D 115      12.401  -2.971   2.336  0.00  0.00      D     
ATOM   1831  C   THR D 115       9.986  -0.875   4.589  0.00  0.00      D     
ATOM   1832  O   THR D 115      10.299   0.198   4.124  0.00  0.00      D     
ATOM   1833  N   ALA D 116       8.728  -1.300   4.608  0.00  0.00      D     
ATOM   1834  HN  ALA D 116       8.493  -2.139   5.094  0.00  0.00      D     
ATOM   1835  CA  ALA D 116       7.594  -0.628   4.167  0.00  0.00      D     
ATOM   1836  HA  ALA D 116       7.644  -0.483   3.098  0.00  0.00      D     
ATOM   1837  CB  ALA D 116       6.352  -1.542   4.331  0.00  0.00      D     
ATOM   1838  HB1 ALA D 116       5.469  -0.983   3.955  0.00  0.00      D     
ATOM   1839  HB2 ALA D 116       6.339  -2.427   3.660  0.00  0.00      D     
ATOM   1840  HB3 ALA D 116       6.242  -1.853   5.392  0.00  0.00      D     
ATOM   1841  C   ALA D 116       7.413   0.699   4.824  0.00  0.00      D     
ATOM   1842  O   ALA D 116       7.163   1.721   4.108  0.00  0.00      D     
ATOM   1843  N   LEU D 117       7.548   0.802   6.143  0.00  0.00      D     
ATOM   1844  HN  LEU D 117       7.666  -0.021   6.693  0.00  0.00      D     
ATOM   1845  CA  LEU D 117       7.416   2.086   6.842  0.00  0.00      D     
ATOM   1846  HA  LEU D 117       6.452   2.469   6.541  0.00  0.00      D     
ATOM   1847  CB  LEU D 117       7.400   1.810   8.373  0.00  0.00      D     
ATOM   1848  HB1 LEU D 117       6.515   1.190   8.633  0.00  0.00      D     
ATOM   1849  HB2 LEU D 117       8.294   1.196   8.613  0.00  0.00      D     
ATOM   1850  CG  LEU D 117       7.280   3.014   9.337  0.00  0.00      D     
ATOM   1851  HG  LEU D 117       8.056   3.759   9.060  0.00  0.00      D     
ATOM   1852  CD1 LEU D 117       6.050   3.856   9.126  0.00  0.00      D     
ATOM   1853 HD11 LEU D 117       6.045   4.719   9.825  0.00  0.00      D     
ATOM   1854 HD12 LEU D 117       5.958   4.256   8.093  0.00  0.00      D     
ATOM   1855 HD13 LEU D 117       5.125   3.267   9.304  0.00  0.00      D     
ATOM   1856  CD2 LEU D 117       7.553   2.760  10.813  0.00  0.00      D     
ATOM   1857 HD21 LEU D 117       7.543   3.638  11.494  0.00  0.00      D     
ATOM   1858 HD22 LEU D 117       6.707   2.210  11.278  0.00  0.00      D     
ATOM   1859 HD23 LEU D 117       8.501   2.218  11.020  0.00  0.00      D     
ATOM   1860  C   LEU D 117       8.469   3.126   6.461  0.00  0.00      D     
ATOM   1861  O   LEU D 117       8.115   4.331   6.296  0.00  0.00      D     
ATOM   1862  N   LEU D 118       9.769   2.672   6.349  0.00  0.00      D     
ATOM   1863  HN  LEU D 118       9.924   1.724   6.617  0.00  0.00      D     
ATOM   1864  CA  LEU D 118      10.866   3.443   5.765  0.00  0.00      D     
ATOM   1865  HA  LEU D 118      10.861   4.302   6.420  0.00  0.00      D     
ATOM   1866  CB  LEU D 118      12.225   2.717   5.828  0.00  0.00      D     
ATOM   1867  HB1 LEU D 118      12.052   1.761   5.290  0.00  0.00      D     
ATOM   1868  HB2 LEU D 118      13.017   3.288   5.298  0.00  0.00      D     
ATOM   1869  CG  LEU D 118      12.750   2.465   7.256  0.00  0.00      D     
ATOM   1870  HG  LEU D 118      11.877   2.330   7.930  0.00  0.00      D     
ATOM   1871  CD1 LEU D 118      13.755   1.339   7.368  0.00  0.00      D     
ATOM   1872 HD11 LEU D 118      13.382   0.428   6.854  0.00  0.00      D     
ATOM   1873 HD12 LEU D 118      14.675   1.661   6.835  0.00  0.00      D     
ATOM   1874 HD13 LEU D 118      13.899   1.176   8.458  0.00  0.00      D     
ATOM   1875  CD2 LEU D 118      13.490   3.643   7.777  0.00  0.00      D     
ATOM   1876 HD21 LEU D 118      12.851   4.551   7.735  0.00  0.00      D     
ATOM   1877 HD22 LEU D 118      13.798   3.435   8.824  0.00  0.00      D     
ATOM   1878 HD23 LEU D 118      14.476   3.832   7.300  0.00  0.00      D     
ATOM   1879  C   LEU D 118      10.619   3.875   4.267  0.00  0.00      D     
ATOM   1880  O   LEU D 118      10.945   5.011   3.916  0.00  0.00      D     
ATOM   1881  N   THR D 119      10.110   2.963   3.455  0.00  0.00      D     
ATOM   1882  HN  THR D 119       9.957   2.068   3.866  0.00  0.00      D     
ATOM   1883  CA  THR D 119       9.736   3.115   2.068  0.00  0.00      D     
ATOM   1884  HA  THR D 119      10.650   3.404   1.570  0.00  0.00      D     
ATOM   1885  CB  THR D 119       9.179   1.873   1.417  0.00  0.00      D     
ATOM   1886  HB  THR D 119       8.389   1.414   2.049  0.00  0.00      D     
ATOM   1887  OG1 THR D 119      10.176   0.846   1.450  0.00  0.00      D     
ATOM   1888  HG1 THR D 119      10.362   0.683   2.378  0.00  0.00      D     
ATOM   1889  CG2 THR D 119       8.841   2.020  -0.017  0.00  0.00      D     
ATOM   1890 HG21 THR D 119       7.958   2.620  -0.326  0.00  0.00      D     
ATOM   1891 HG22 THR D 119       9.732   2.464  -0.513  0.00  0.00      D     
ATOM   1892 HG23 THR D 119       8.697   1.018  -0.474  0.00  0.00      D     
ATOM   1893  C   THR D 119       8.684   4.199   1.915  0.00  0.00      D     
ATOM   1894  O   THR D 119       8.870   5.161   1.183  0.00  0.00      D     
ATOM   1895  N   LEU D 120       7.592   4.152   2.587  0.00  0.00      D     
ATOM   1896  HN  LEU D 120       7.244   3.340   3.049  0.00  0.00      D     
ATOM   1897  CA  LEU D 120       6.522   5.136   2.369  0.00  0.00      D     
ATOM   1898  HA  LEU D 120       6.352   5.262   1.310  0.00  0.00      D     
ATOM   1899  CB  LEU D 120       5.132   4.712   2.963  0.00  0.00      D     
ATOM   1900  HB1 LEU D 120       4.315   5.416   2.694  0.00  0.00      D     
ATOM   1901  HB2 LEU D 120       4.996   3.725   2.470  0.00  0.00      D     
ATOM   1902  CG  LEU D 120       5.065   4.415   4.470  0.00  0.00      D     
ATOM   1903  HG  LEU D 120       6.072   4.096   4.814  0.00  0.00      D     
ATOM   1904  CD1 LEU D 120       4.731   5.663   5.355  0.00  0.00      D     
ATOM   1905 HD11 LEU D 120       5.076   5.508   6.400  0.00  0.00      D     
ATOM   1906 HD12 LEU D 120       5.166   6.606   4.958  0.00  0.00      D     
ATOM   1907 HD13 LEU D 120       3.626   5.701   5.246  0.00  0.00      D     
ATOM   1908  CD2 LEU D 120       4.203   3.204   4.767  0.00  0.00      D     
ATOM   1909 HD21 LEU D 120       3.114   3.362   4.607  0.00  0.00      D     
ATOM   1910 HD22 LEU D 120       4.573   2.305   4.229  0.00  0.00      D     
ATOM   1911 HD23 LEU D 120       4.344   2.846   5.809  0.00  0.00      D     
ATOM   1912  C   LEU D 120       6.855   6.505   2.826  0.00  0.00      D     
ATOM   1913  O   LEU D 120       6.612   7.546   2.177  0.00  0.00      D     
ATOM   1914  N   GLN D 121       7.646   6.584   3.889  0.00  0.00      D     
ATOM   1915  HN  GLN D 121       7.833   5.748   4.399  0.00  0.00      D     
ATOM   1916  CA  GLN D 121       8.344   7.848   4.272  0.00  0.00      D     
ATOM   1917  HA  GLN D 121       7.626   8.637   4.439  0.00  0.00      D     
ATOM   1918  CB  GLN D 121       9.101   7.675   5.597  0.00  0.00      D     
ATOM   1919  HB1 GLN D 121       9.690   6.767   5.347  0.00  0.00      D     
ATOM   1920  HB2 GLN D 121       9.801   8.528   5.726  0.00  0.00      D     
ATOM   1921  CG  GLN D 121       8.133   7.510   6.803  0.00  0.00      D     
ATOM   1922  HG1 GLN D 121       7.535   8.445   6.850  0.00  0.00      D     
ATOM   1923  HG2 GLN D 121       7.399   6.710   6.570  0.00  0.00      D     
ATOM   1924  CD  GLN D 121       8.984   7.346   7.999  0.00  0.00      D     
ATOM   1925  OE1 GLN D 121       9.121   8.272   8.834  0.00  0.00      D     
ATOM   1926  NE2 GLN D 121       9.506   6.145   8.063  0.00  0.00      D     
ATOM   1927 HE21 GLN D 121       9.927   5.860   8.924  0.00  0.00      D     
ATOM   1928 HE22 GLN D 121       9.499   5.574   7.242  0.00  0.00      D     
ATOM   1929  C   GLN D 121       9.236   8.456   3.245  0.00  0.00      D     
ATOM   1930  O   GLN D 121       9.325   9.679   2.913  0.00  0.00      D     
ATOM   1931  N   GLN D 122       9.992   7.617   2.573  0.00  0.00      D     
ATOM   1932  HN  GLN D 122      10.052   6.651   2.810  0.00  0.00      D     
ATOM   1933  CA  GLN D 122      10.824   8.115   1.497  0.00  0.00      D     
ATOM   1934  HA  GLN D 122      11.354   8.998   1.821  0.00  0.00      D     
ATOM   1935  CB  GLN D 122      11.968   7.149   1.202  0.00  0.00      D     
ATOM   1936  HB1 GLN D 122      11.605   6.100   1.265  0.00  0.00      D     
ATOM   1937  HB2 GLN D 122      12.258   7.156   0.129  0.00  0.00      D     
ATOM   1938  CG  GLN D 122      13.155   7.249   2.149  0.00  0.00      D     
ATOM   1939  HG1 GLN D 122      12.877   7.185   3.223  0.00  0.00      D     
ATOM   1940  HG2 GLN D 122      13.867   6.411   1.988  0.00  0.00      D     
ATOM   1941  CD  GLN D 122      13.972   8.536   1.909  0.00  0.00      D     
ATOM   1942  OE1 GLN D 122      13.781   9.500   2.653  0.00  0.00      D     
ATOM   1943  NE2 GLN D 122      14.819   8.660   0.920  0.00  0.00      D     
ATOM   1944 HE21 GLN D 122      15.406   9.466   1.004  0.00  0.00      D     
ATOM   1945 HE22 GLN D 122      15.181   7.841   0.475  0.00  0.00      D     
ATOM   1946  C   GLN D 122      10.014   8.477   0.248  0.00  0.00      D     
ATOM   1947  O   GLN D 122      10.444   9.278  -0.613  0.00  0.00      D     
ATOM   1948  N   ILE D 123       8.858   7.837   0.015  0.00  0.00      D     
ATOM   1949  HN  ILE D 123       8.699   7.105   0.673  0.00  0.00      D     
ATOM   1950  CA  ILE D 123       8.071   8.048  -1.195  0.00  0.00      D     
ATOM   1951  HA  ILE D 123       8.675   8.419  -2.010  0.00  0.00      D     
ATOM   1952  CB  ILE D 123       7.430   6.789  -1.663  0.00  0.00      D     
ATOM   1953  HB  ILE D 123       6.954   6.334  -0.768  0.00  0.00      D     
ATOM   1954  CG2 ILE D 123       6.365   7.085  -2.743  0.00  0.00      D     
ATOM   1955 HG21 ILE D 123       6.694   7.713  -3.598  0.00  0.00      D     
ATOM   1956 HG22 ILE D 123       6.026   6.172  -3.276  0.00  0.00      D     
ATOM   1957 HG23 ILE D 123       5.385   7.435  -2.352  0.00  0.00      D     
ATOM   1958  CG1 ILE D 123       8.586   5.973  -2.108  0.00  0.00      D     
ATOM   1959 HG11 ILE D 123       9.231   6.561  -2.795  0.00  0.00      D     
ATOM   1960 HG12 ILE D 123       9.304   5.671  -1.316  0.00  0.00      D     
ATOM   1961  CD  ILE D 123       8.075   4.569  -2.637  0.00  0.00      D     
ATOM   1962  HD1 ILE D 123       7.496   3.978  -1.896  0.00  0.00      D     
ATOM   1963  HD2 ILE D 123       7.507   4.725  -3.579  0.00  0.00      D     
ATOM   1964  HD3 ILE D 123       8.939   3.961  -2.981  0.00  0.00      D     
ATOM   1965  C   ILE D 123       6.998   9.090  -1.111  0.00  0.00      D     
ATOM   1966  O   ILE D 123       6.853   9.910  -2.004  0.00  0.00      D     
ATOM   1967  N   GLU D 124       6.252   9.119  -0.023  0.00  0.00      D     
ATOM   1968  HN  GLU D 124       6.523   8.537   0.739  0.00  0.00      D     
ATOM   1969  CA  GLU D 124       5.235  10.076   0.296  0.00  0.00      D     
ATOM   1970  HA  GLU D 124       5.111   9.898   1.354  0.00  0.00      D     
ATOM   1971  CB  GLU D 124       5.651  11.506   0.183  0.00  0.00      D     
ATOM   1972  HB1 GLU D 124       5.916  11.612  -0.891  0.00  0.00      D     
ATOM   1973  HB2 GLU D 124       4.746  12.100   0.435  0.00  0.00      D     
ATOM   1974  CG  GLU D 124       6.735  11.790   1.197  0.00  0.00      D     
ATOM   1975  HG1 GLU D 124       6.333  11.496   2.190  0.00  0.00      D     
ATOM   1976  HG2 GLU D 124       7.678  11.260   0.945  0.00  0.00      D     
ATOM   1977  CD  GLU D 124       6.923  13.234   1.173  0.00  0.00      D     
ATOM   1978  OE1 GLU D 124       7.890  13.783   0.547  0.00  0.00      D     
ATOM   1979  OE2 GLU D 124       6.172  14.014   1.802  0.00  0.00      D     
ATOM   1980  C   GLU D 124       3.882   9.763  -0.270  0.00  0.00      D     
ATOM   1981  O   GLU D 124       3.653   9.878  -1.566  0.00  0.00      D     
ATOM   1982  N   LEU D 125       3.012   9.147   0.549  0.00  0.00      D     
ATOM   1983  HN  LEU D 125       3.200   9.137   1.528  0.00  0.00      D     
ATOM   1984  CA  LEU D 125       1.733   8.601   0.161  0.00  0.00      D     
ATOM   1985  HA  LEU D 125       1.551   8.717  -0.897  0.00  0.00      D     
ATOM   1986  CB  LEU D 125       1.731   7.091   0.578  0.00  0.00      D     
ATOM   1987  HB1 LEU D 125       2.373   7.031   1.483  0.00  0.00      D     
ATOM   1988  HB2 LEU D 125       0.736   6.596   0.594  0.00  0.00      D     
ATOM   1989  CG  LEU D 125       2.562   6.099  -0.329  0.00  0.00      D     
ATOM   1990  HG  LEU D 125       3.579   6.532  -0.432  0.00  0.00      D     
ATOM   1991  CD1 LEU D 125       2.792   4.762   0.160  0.00  0.00      D     
ATOM   1992 HD11 LEU D 125       3.000   4.781   1.251  0.00  0.00      D     
ATOM   1993 HD12 LEU D 125       1.843   4.219  -0.037  0.00  0.00      D     
ATOM   1994 HD13 LEU D 125       3.644   4.184  -0.256  0.00  0.00      D     
ATOM   1995  CD2 LEU D 125       1.947   6.085  -1.792  0.00  0.00      D     
ATOM   1996 HD21 LEU D 125       0.852   5.940  -1.673  0.00  0.00      D     
ATOM   1997 HD22 LEU D 125       2.202   7.067  -2.245  0.00  0.00      D     
ATOM   1998 HD23 LEU D 125       2.321   5.189  -2.331  0.00  0.00      D     
ATOM   1999  C   LEU D 125       0.430   9.285   0.753  0.00  0.00      D     
ATOM   2000  O   LEU D 125       0.349   9.723   1.913  0.00  0.00      D     
ATOM   2001  N   LYS D 126      -0.426   9.659  -0.266  0.00  0.00      D     
ATOM   2002  HN  LYS D 126      -0.233   9.503  -1.232  0.00  0.00      D     
ATOM   2003  CA  LYS D 126      -1.670  10.269   0.062  0.00  0.00      D     
ATOM   2004  HA  LYS D 126      -1.530  10.830   0.973  0.00  0.00      D     
ATOM   2005  CB  LYS D 126      -2.245  11.171  -1.036  0.00  0.00      D     
ATOM   2006  HB1 LYS D 126      -2.084  10.558  -1.949  0.00  0.00      D     
ATOM   2007  HB2 LYS D 126      -3.342  11.297  -0.913  0.00  0.00      D     
ATOM   2008  CG  LYS D 126      -1.547  12.516  -1.328  0.00  0.00      D     
ATOM   2009  HG1 LYS D 126      -0.452  12.405  -1.485  0.00  0.00      D     
ATOM   2010  HG2 LYS D 126      -1.986  12.959  -2.247  0.00  0.00      D     
ATOM   2011  CD  LYS D 126      -1.623  13.526  -0.071  0.00  0.00      D     
ATOM   2012  HD1 LYS D 126      -2.617  13.446   0.419  0.00  0.00      D     
ATOM   2013  HD2 LYS D 126      -0.926  13.132   0.698  0.00  0.00      D     
ATOM   2014  CE  LYS D 126      -1.383  15.079  -0.367  0.00  0.00      D     
ATOM   2015  HE1 LYS D 126      -0.295  15.138  -0.585  0.00  0.00      D     
ATOM   2016  HE2 LYS D 126      -1.818  15.568  -1.264  0.00  0.00      D     
ATOM   2017  NZ  LYS D 126      -1.640  15.888   0.845  0.00  0.00      D     
ATOM   2018  HZ1 LYS D 126      -1.568  16.911   0.672  0.00  0.00      D     
ATOM   2019  HZ2 LYS D 126      -2.617  15.694   1.143  0.00  0.00      D     
ATOM   2020  HZ3 LYS D 126      -0.870  15.700   1.519  0.00  0.00      D     
ATOM   2021  C   LYS D 126      -2.798   9.234   0.395  0.00  0.00      D     
ATOM   2022  O   LYS D 126      -3.595   8.829  -0.508  0.00  0.00      D     
ATOM   2023  N   PHE D 127      -2.860   8.752   1.655  0.00  0.00      D     
ATOM   2024  HN  PHE D 127      -2.268   9.261   2.275  0.00  0.00      D     
ATOM   2025  CA  PHE D 127      -3.619   7.639   2.072  0.00  0.00      D     
ATOM   2026  HA  PHE D 127      -3.524   6.871   1.320  0.00  0.00      D     
ATOM   2027  CB  PHE D 127      -3.277   6.967   3.462  0.00  0.00      D     
ATOM   2028  HB1 PHE D 127      -3.336   7.688   4.304  0.00  0.00      D     
ATOM   2029  HB2 PHE D 127      -3.992   6.142   3.666  0.00  0.00      D     
ATOM   2030  CG  PHE D 127      -1.823   6.421   3.491  0.00  0.00      D     
ATOM   2031  CD1 PHE D 127      -1.410   5.288   2.719  0.00  0.00      D     
ATOM   2032  HD1 PHE D 127      -2.085   4.711   2.106  0.00  0.00      D     
ATOM   2033  CE1 PHE D 127      -0.029   4.963   2.683  0.00  0.00      D     
ATOM   2034  HE1 PHE D 127       0.202   4.105   2.069  0.00  0.00      D     
ATOM   2035  CZ  PHE D 127       0.906   5.606   3.529  0.00  0.00      D     
ATOM   2036  HZ  PHE D 127       1.914   5.228   3.440  0.00  0.00      D     
ATOM   2037  CD2 PHE D 127      -0.852   7.081   4.207  0.00  0.00      D     
ATOM   2038  HD2 PHE D 127      -1.242   7.944   4.726  0.00  0.00      D     
ATOM   2039  CE2 PHE D 127       0.527   6.697   4.240  0.00  0.00      D     
ATOM   2040  HE2 PHE D 127       1.214   7.427   4.644  0.00  0.00      D     
ATOM   2041  C   PHE D 127      -5.104   7.999   2.108  0.00  0.00      D     
ATOM   2042  O   PHE D 127      -5.521   8.877   2.921  0.00  0.00      D     
ATOM   2043  N   ASN D 128      -5.914   7.346   1.305  0.00  0.00      D     
ATOM   2044  HN  ASN D 128      -5.505   6.581   0.814  0.00  0.00      D     
ATOM   2045  CA  ASN D 128      -7.412   7.543   1.272  0.00  0.00      D     
ATOM   2046  HA  ASN D 128      -7.569   8.587   1.044  0.00  0.00      D     
ATOM   2047  CB  ASN D 128      -8.015   6.645   0.203  0.00  0.00      D     
ATOM   2048  HB1 ASN D 128      -7.402   5.720   0.151  0.00  0.00      D     
ATOM   2049  HB2 ASN D 128      -9.059   6.380   0.476  0.00  0.00      D     
ATOM   2050  CG  ASN D 128      -7.868   7.293  -1.135  0.00  0.00      D     
ATOM   2051  OD1 ASN D 128      -7.292   8.360  -1.408  0.00  0.00      D     
ATOM   2052  ND2 ASN D 128      -8.432   6.615  -2.189  0.00  0.00      D     
ATOM   2053 HD21 ASN D 128      -8.597   7.150  -3.018  0.00  0.00      D     
ATOM   2054 HD22 ASN D 128      -8.874   5.734  -2.020  0.00  0.00      D     
ATOM   2055  C   ASN D 128      -8.124   7.335   2.613  0.00  0.00      D     
ATOM   2056  O   ASN D 128      -8.838   8.275   2.977  0.00  0.00      D     
ATOM   2057  N   PRO D 129      -7.955   6.195   3.426  0.00  0.00      D     
ATOM   2058  CD  PRO D 129      -7.153   5.011   3.069  0.00  0.00      D     
ATOM   2059  HD1 PRO D 129      -6.123   5.220   3.430  0.00  0.00      D     
ATOM   2060  HD2 PRO D 129      -7.109   4.730   1.995  0.00  0.00      D     
ATOM   2061  CA  PRO D 129      -8.671   6.010   4.708  0.00  0.00      D     
ATOM   2062  HA  PRO D 129      -9.718   6.008   4.445  0.00  0.00      D     
ATOM   2063  CB  PRO D 129      -8.240   4.607   5.212  0.00  0.00      D     
ATOM   2064  HB1 PRO D 129      -9.195   4.170   5.577  0.00  0.00      D     
ATOM   2065  HB2 PRO D 129      -7.497   4.588   6.038  0.00  0.00      D     
ATOM   2066  CG  PRO D 129      -7.651   3.825   4.033  0.00  0.00      D     
ATOM   2067  HG1 PRO D 129      -8.445   3.334   3.431  0.00  0.00      D     
ATOM   2068  HG2 PRO D 129      -6.906   3.121   4.460  0.00  0.00      D     
ATOM   2069  C   PRO D 129      -8.359   7.113   5.705  0.00  0.00      D     
ATOM   2070  O   PRO D 129      -7.130   7.222   5.960  0.00  0.00      D     
ATOM   2071  N   PRO D 130      -9.282   7.858   6.299  0.00  0.00      D     
ATOM   2072  CD  PRO D 130     -10.720   7.820   6.013  0.00  0.00      D     
ATOM   2073  HD1 PRO D 130     -11.259   6.972   6.487  0.00  0.00      D     
ATOM   2074  HD2 PRO D 130     -10.907   7.804   4.918  0.00  0.00      D     
ATOM   2075  CA  PRO D 130      -8.982   8.856   7.340  0.00  0.00      D     
ATOM   2076  HA  PRO D 130      -8.428   9.647   6.857  0.00  0.00      D     
ATOM   2077  CB  PRO D 130     -10.394   9.352   7.809  0.00  0.00      D     
ATOM   2078  HB1 PRO D 130     -10.437  10.426   8.089  0.00  0.00      D     
ATOM   2079  HB2 PRO D 130     -10.686   8.726   8.679  0.00  0.00      D     
ATOM   2080  CG  PRO D 130     -11.338   9.053   6.667  0.00  0.00      D     
ATOM   2081  HG1 PRO D 130     -11.121   9.950   6.049  0.00  0.00      D     
ATOM   2082  HG2 PRO D 130     -12.389   8.883   6.985  0.00  0.00      D     
ATOM   2083  C   PRO D 130      -8.068   8.515   8.399  0.00  0.00      D     
ATOM   2084  O   PRO D 130      -7.184   9.293   8.866  0.00  0.00      D     
ATOM   2085  N   ALA D 131      -8.368   7.325   8.977  0.00  0.00      D     
ATOM   2086  HN  ALA D 131      -9.189   6.826   8.713  0.00  0.00      D     
ATOM   2087  CA  ALA D 131      -7.598   6.756  10.075  0.00  0.00      D     
ATOM   2088  HA  ALA D 131      -7.647   7.438  10.912  0.00  0.00      D     
ATOM   2089  CB  ALA D 131      -8.164   5.402  10.493  0.00  0.00      D     
ATOM   2090  HB1 ALA D 131      -8.532   4.883   9.583  0.00  0.00      D     
ATOM   2091  HB2 ALA D 131      -7.474   4.818  11.140  0.00  0.00      D     
ATOM   2092  HB3 ALA D 131      -9.092   5.619  11.064  0.00  0.00      D     
ATOM   2093  C   ALA D 131      -6.134   6.505   9.772  0.00  0.00      D     
ATOM   2094  O   ALA D 131      -5.318   7.110  10.493  0.00  0.00      D     
ATOM   2095  N   LEU D 132      -5.939   5.791   8.650  0.00  0.00      D     
ATOM   2096  HN  LEU D 132      -6.681   5.385   8.122  0.00  0.00      D     
ATOM   2097  CA  LEU D 132      -4.606   5.663   8.143  0.00  0.00      D     
ATOM   2098  HA  LEU D 132      -3.897   5.271   8.856  0.00  0.00      D     
ATOM   2099  CB  LEU D 132      -4.662   4.931   6.734  0.00  0.00      D     
ATOM   2100  HB1 LEU D 132      -5.357   4.072   6.852  0.00  0.00      D     
ATOM   2101  HB2 LEU D 132      -5.124   5.579   5.959  0.00  0.00      D     
ATOM   2102  CG  LEU D 132      -3.358   4.249   6.166  0.00  0.00      D     
ATOM   2103  HG  LEU D 132      -2.542   4.998   6.085  0.00  0.00      D     
ATOM   2104  CD1 LEU D 132      -2.950   3.106   7.151  0.00  0.00      D     
ATOM   2105 HD11 LEU D 132      -2.888   3.511   8.184  0.00  0.00      D     
ATOM   2106 HD12 LEU D 132      -3.728   2.320   7.047  0.00  0.00      D     
ATOM   2107 HD13 LEU D 132      -2.023   2.643   6.751  0.00  0.00      D     
ATOM   2108  CD2 LEU D 132      -3.772   3.584   4.833  0.00  0.00      D     
ATOM   2109 HD21 LEU D 132      -4.373   4.199   4.129  0.00  0.00      D     
ATOM   2110 HD22 LEU D 132      -2.899   3.245   4.235  0.00  0.00      D     
ATOM   2111 HD23 LEU D 132      -4.394   2.677   4.986  0.00  0.00      D     
ATOM   2112  C   LEU D 132      -3.979   6.983   7.786  0.00  0.00      D     
ATOM   2113  O   LEU D 132      -2.768   7.095   7.953  0.00  0.00      D     
ATOM   2114  N   GLN D 133      -4.726   7.995   7.280  0.00  0.00      D     
ATOM   2115  HN  GLN D 133      -5.641   7.810   6.930  0.00  0.00      D     
ATOM   2116  CA  GLN D 133      -4.142   9.308   7.020  0.00  0.00      D     
ATOM   2117  HA  GLN D 133      -3.271   9.067   6.428  0.00  0.00      D     
ATOM   2118  CB  GLN D 133      -4.952  10.207   6.111  0.00  0.00      D     
ATOM   2119  HB1 GLN D 133      -5.111   9.541   5.235  0.00  0.00      D     
ATOM   2120  HB2 GLN D 133      -5.949  10.313   6.590  0.00  0.00      D     
ATOM   2121  CG  GLN D 133      -4.289  11.578   5.732  0.00  0.00      D     
ATOM   2122  HG1 GLN D 133      -4.864  12.097   4.934  0.00  0.00      D     
ATOM   2123  HG2 GLN D 133      -4.178  12.185   6.656  0.00  0.00      D     
ATOM   2124  CD  GLN D 133      -2.973  11.356   5.011  0.00  0.00      D     
ATOM   2125  OE1 GLN D 133      -2.982  10.950   3.852  0.00  0.00      D     
ATOM   2126  NE2 GLN D 133      -1.858  11.546   5.740  0.00  0.00      D     
ATOM   2127 HE21 GLN D 133      -1.939  11.594   6.736  0.00  0.00      D     
ATOM   2128 HE22 GLN D 133      -0.987  11.436   5.262  0.00  0.00      D     
ATOM   2129  C   GLN D 133      -3.714  10.115   8.266  0.00  0.00      D     
ATOM   2130  O   GLN D 133      -2.596  10.704   8.423  0.00  0.00      D     
ATOM   2131  N   ASP D 134      -4.556  10.166   9.295  0.00  0.00      D     
ATOM   2132  HN  ASP D 134      -5.470   9.766   9.283  0.00  0.00      D     
ATOM   2133  CA  ASP D 134      -4.219  10.870  10.551  0.00  0.00      D     
ATOM   2134  HA  ASP D 134      -4.129  11.942  10.453  0.00  0.00      D     
ATOM   2135  CB  ASP D 134      -5.267  10.511  11.544  0.00  0.00      D     
ATOM   2136  HB1 ASP D 134      -5.655   9.486  11.359  0.00  0.00      D     
ATOM   2137  HB2 ASP D 134      -4.917  10.586  12.595  0.00  0.00      D     
ATOM   2138  CG  ASP D 134      -6.448  11.434  11.450  0.00  0.00      D     
ATOM   2139  OD1 ASP D 134      -6.415  12.543  10.817  0.00  0.00      D     
ATOM   2140  OD2 ASP D 134      -7.483  11.176  12.089  0.00  0.00      D     
ATOM   2141  C   ASP D 134      -2.879  10.471  11.188  0.00  0.00      D     
ATOM   2142  O   ASP D 134      -1.889  11.251  11.408  0.00  0.00      D     
ATOM   2143  N   ALA D 135      -2.768   9.183  11.448  0.00  0.00      D     
ATOM   2144  HN  ALA D 135      -3.619   8.708  11.239  0.00  0.00      D     
ATOM   2145  CA  ALA D 135      -1.720   8.425  12.133  0.00  0.00      D     
ATOM   2146  HA  ALA D 135      -1.557   8.821  13.125  0.00  0.00      D     
ATOM   2147  CB  ALA D 135      -2.248   6.908  12.281  0.00  0.00      D     
ATOM   2148  HB1 ALA D 135      -1.518   6.332  12.889  0.00  0.00      D     
ATOM   2149  HB2 ALA D 135      -3.244   6.991  12.766  0.00  0.00      D     
ATOM   2150  HB3 ALA D 135      -2.306   6.465  11.264  0.00  0.00      D     
ATOM   2151  C   ALA D 135      -0.381   8.362  11.405  0.00  0.00      D     
ATOM   2152  O   ALA D 135       0.598   8.479  12.155  0.00  0.00      D     
ATOM   2153  N   TYR D 136      -0.262   8.474  10.031  0.00  0.00      D     
ATOM   2154  HN  TYR D 136      -1.142   8.505   9.563  0.00  0.00      D     
ATOM   2155  CA  TYR D 136       0.956   8.727   9.265  0.00  0.00      D     
ATOM   2156  HA  TYR D 136       1.601   7.863   9.323  0.00  0.00      D     
ATOM   2157  CB  TYR D 136       0.645   8.802   7.758  0.00  0.00      D     
ATOM   2158  HB1 TYR D 136       0.294   7.885   7.239  0.00  0.00      D     
ATOM   2159  HB2 TYR D 136      -0.250   9.456   7.675  0.00  0.00      D     
ATOM   2160  CG  TYR D 136       1.811   9.377   6.962  0.00  0.00      D     
ATOM   2161  CD1 TYR D 136       2.949   8.631   6.828  0.00  0.00      D     
ATOM   2162  HD1 TYR D 136       2.979   7.593   7.124  0.00  0.00      D     
ATOM   2163  CE1 TYR D 136       4.028   9.174   6.137  0.00  0.00      D     
ATOM   2164  HE1 TYR D 136       4.915   8.580   5.974  0.00  0.00      D     
ATOM   2165  CZ  TYR D 136       3.975  10.493   5.646  0.00  0.00      D     
ATOM   2166  OH  TYR D 136       5.105  10.883   4.929  0.00  0.00      D     
ATOM   2167  HH  TYR D 136       4.904  11.778   4.645  0.00  0.00      D     
ATOM   2168  CD2 TYR D 136       1.753  10.712   6.579  0.00  0.00      D     
ATOM   2169  HD2 TYR D 136       0.881  11.348   6.527  0.00  0.00      D     
ATOM   2170  CE2 TYR D 136       2.904  11.272   5.969  0.00  0.00      D     
ATOM   2171  HE2 TYR D 136       2.712  12.292   5.672  0.00  0.00      D     
ATOM   2172  C   TYR D 136       1.733   9.971   9.798  0.00  0.00      D     
ATOM   2173  O   TYR D 136       2.930   9.980  10.034  0.00  0.00      D     
ATOM   2174  N   TYR D 137       0.980  11.074  10.105  0.00  0.00      D     
ATOM   2175  HN  TYR D 137      -0.007  10.941  10.144  0.00  0.00      D     
ATOM   2176  CA  TYR D 137       1.525  12.282  10.685  0.00  0.00      D     
ATOM   2177  HA  TYR D 137       2.241  12.571   9.930  0.00  0.00      D     
ATOM   2178  CB  TYR D 137       0.560  13.472  10.811  0.00  0.00      D     
ATOM   2179  HB1 TYR D 137      -0.343  13.208  11.402  0.00  0.00      D     
ATOM   2180  HB2 TYR D 137       0.975  14.388  11.285  0.00  0.00      D     
ATOM   2181  CG  TYR D 137       0.120  13.938   9.432  0.00  0.00      D     
ATOM   2182  CD1 TYR D 137      -1.159  13.707   8.912  0.00  0.00      D     
ATOM   2183  HD1 TYR D 137      -1.928  13.318   9.562  0.00  0.00      D     
ATOM   2184  CE1 TYR D 137      -1.490  14.130   7.658  0.00  0.00      D     
ATOM   2185  HE1 TYR D 137      -2.494  13.959   7.299  0.00  0.00      D     
ATOM   2186  CZ  TYR D 137      -0.586  14.834   6.928  0.00  0.00      D     
ATOM   2187  OH  TYR D 137      -0.980  15.454   5.756  0.00  0.00      D     
ATOM   2188  HH  TYR D 137      -1.905  15.297   5.551  0.00  0.00      D     
ATOM   2189  CD2 TYR D 137       1.021  14.655   8.727  0.00  0.00      D     
ATOM   2190  HD2 TYR D 137       2.008  14.731   9.160  0.00  0.00      D     
ATOM   2191  CE2 TYR D 137       0.658  15.188   7.502  0.00  0.00      D     
ATOM   2192  HE2 TYR D 137       1.312  15.878   6.990  0.00  0.00      D     
ATOM   2193  C   TYR D 137       2.254  12.133  12.039  0.00  0.00      D     
ATOM   2194  O   TYR D 137       3.372  12.547  12.268  0.00  0.00      D     
ATOM   2195  N   ARG D 138       1.596  11.348  12.902  0.00  0.00      D     
ATOM   2196  HN  ARG D 138       0.615  11.201  12.798  0.00  0.00      D     
ATOM   2197  CA  ARG D 138       2.218  10.954  14.200  0.00  0.00      D     
ATOM   2198  HA  ARG D 138       2.489  11.879  14.687  0.00  0.00      D     
ATOM   2199  CB  ARG D 138       1.290  10.240  15.157  0.00  0.00      D     
ATOM   2200  HB1 ARG D 138       0.877   9.344  14.645  0.00  0.00      D     
ATOM   2201  HB2 ARG D 138       1.819   9.795  16.027  0.00  0.00      D     
ATOM   2202  CG  ARG D 138       0.131  11.132  15.690  0.00  0.00      D     
ATOM   2203  HG1 ARG D 138      -0.565  11.428  14.876  0.00  0.00      D     
ATOM   2204  HG2 ARG D 138      -0.449  10.516  16.410  0.00  0.00      D     
ATOM   2205  CD  ARG D 138       0.478  12.307  16.528  0.00  0.00      D     
ATOM   2206  HD1 ARG D 138       0.915  11.937  17.480  0.00  0.00      D     
ATOM   2207  HD2 ARG D 138       1.256  13.025  16.189  0.00  0.00      D     
ATOM   2208  NE  ARG D 138      -0.834  12.997  16.821  0.00  0.00      D     
ATOM   2209  HE  ARG D 138      -1.157  13.715  16.205  0.00  0.00      D     
ATOM   2210  CZ  ARG D 138      -1.532  12.949  17.938  0.00  0.00      D     
ATOM   2211  NH1 ARG D 138      -1.259  12.123  18.895  0.00  0.00      D     
ATOM   2212 HH11 ARG D 138      -1.978  12.005  19.579  0.00  0.00      D     
ATOM   2213 HH12 ARG D 138      -0.438  11.553  18.861  0.00  0.00      D     
ATOM   2214  NH2 ARG D 138      -2.454  13.886  18.097  0.00  0.00      D     
ATOM   2215 HH21 ARG D 138      -2.807  14.133  18.999  0.00  0.00      D     
ATOM   2216 HH22 ARG D 138      -2.611  14.478  17.306  0.00  0.00      D     
ATOM   2217  C   ARG D 138       3.433  10.093  13.946  0.00  0.00      D     
ATOM   2218  O   ARG D 138       4.489  10.227  14.582  0.00  0.00      D     
ATOM   2219  N   ALA D 139       3.288   9.204  12.969  0.00  0.00      D     
ATOM   2220  HN  ALA D 139       2.397   9.048  12.551  0.00  0.00      D     
ATOM   2221  CA  ALA D 139       4.246   8.141  12.737  0.00  0.00      D     
ATOM   2222  HA  ALA D 139       4.403   7.743  13.728  0.00  0.00      D     
ATOM   2223  CB  ALA D 139       3.671   7.055  11.961  0.00  0.00      D     
ATOM   2224  HB1 ALA D 139       3.315   7.355  10.952  0.00  0.00      D     
ATOM   2225  HB2 ALA D 139       4.307   6.146  11.895  0.00  0.00      D     
ATOM   2226  HB3 ALA D 139       2.814   6.650  12.540  0.00  0.00      D     
ATOM   2227  C   ALA D 139       5.650   8.565  12.147  0.00  0.00      D     
ATOM   2228  O   ALA D 139       6.753   8.042  12.506  0.00  0.00      D     
ATOM   2229  N   ARG D 140       5.663   9.606  11.328  0.00  0.00      D     
ATOM   2230  HN  ARG D 140       4.884   9.852  10.757  0.00  0.00      D     
ATOM   2231  CA  ARG D 140       6.838  10.282  10.853  0.00  0.00      D     
ATOM   2232  HA  ARG D 140       7.649   9.615  10.601  0.00  0.00      D     
ATOM   2233  CB  ARG D 140       6.470  11.163   9.548  0.00  0.00      D     
ATOM   2234  HB1 ARG D 140       7.439  11.353   9.039  0.00  0.00      D     
ATOM   2235  HB2 ARG D 140       5.967  10.554   8.768  0.00  0.00      D     
ATOM   2236  CG  ARG D 140       5.659  12.484   9.652  0.00  0.00      D     
ATOM   2237  HG1 ARG D 140       4.629  12.352  10.045  0.00  0.00      D     
ATOM   2238  HG2 ARG D 140       6.114  13.290  10.266  0.00  0.00      D     
ATOM   2239  CD  ARG D 140       5.347  13.026   8.200  0.00  0.00      D     
ATOM   2240  HD1 ARG D 140       6.266  12.826   7.609  0.00  0.00      D     
ATOM   2241  HD2 ARG D 140       4.487  12.436   7.819  0.00  0.00      D     
ATOM   2242  NE  ARG D 140       4.930  14.484   8.261  0.00  0.00      D     
ATOM   2243  HE  ARG D 140       4.559  14.840   9.118  0.00  0.00      D     
ATOM   2244  CZ  ARG D 140       5.215  15.303   7.242  0.00  0.00      D     
ATOM   2245  NH1 ARG D 140       5.850  14.993   6.154  0.00  0.00      D     
ATOM   2246 HH11 ARG D 140       5.817  15.590   5.352  0.00  0.00      D     
ATOM   2247 HH12 ARG D 140       5.995  14.055   5.837  0.00  0.00      D     
ATOM   2248  NH2 ARG D 140       4.831  16.630   7.397  0.00  0.00      D     
ATOM   2249 HH21 ARG D 140       5.107  17.376   6.791  0.00  0.00      D     
ATOM   2250 HH22 ARG D 140       4.474  16.843   8.307  0.00  0.00      D     
ATOM   2251  C   ARG D 140       7.388  11.307  11.854  0.00  0.00      D     
ATOM   2252  O   ARG D 140       8.468  11.919  11.716  0.00  0.00      D     
ATOM   2253  N   ALA D 141       6.540  11.754  12.838  0.00  0.00      D     
ATOM   2254  HN  ALA D 141       5.591  11.448  12.862  0.00  0.00      D     
ATOM   2255  CA  ALA D 141       7.002  12.682  13.883  0.00  0.00      D     
ATOM   2256  HA  ALA D 141       7.797  13.319  13.526  0.00  0.00      D     
ATOM   2257  CB  ALA D 141       5.823  13.562  14.312  0.00  0.00      D     
ATOM   2258  HB1 ALA D 141       4.981  12.878  14.548  0.00  0.00      D     
ATOM   2259  HB2 ALA D 141       5.971  14.246  15.175  0.00  0.00      D     
ATOM   2260  HB3 ALA D 141       5.450  14.240  13.515  0.00  0.00      D     
ATOM   2261  C   ALA D 141       7.613  11.870  15.067  0.00  0.00      D     
ATOM   2262  O   ALA D 141       8.216  12.449  15.960  0.00  0.00      D     
ATOM   2263  N   GLY D 142       7.490  10.579  14.988  0.00  0.00      D     
ATOM   2264  HN  GLY D 142       7.112  10.183  14.155  0.00  0.00      D     
ATOM   2265  CA  GLY D 142       8.159   9.609  15.793  0.00  0.00      D     
ATOM   2266  HA1 GLY D 142       8.714  10.091  16.584  0.00  0.00      D     
ATOM   2267  HA2 GLY D 142       8.854   9.104  15.139  0.00  0.00      D     
ATOM   2268  C   GLY D 142       7.285   8.476  16.413  0.00  0.00      D     
ATOM   2269  O   GLY D 142       7.801   7.411  16.830  0.00  0.00      D     
ATOM   2270  N   GLU D 143       5.970   8.727  16.603  0.00  0.00      D     
ATOM   2271  HN  GLU D 143       5.479   9.451  16.124  0.00  0.00      D     
ATOM   2272  CA  GLU D 143       5.136   7.774  17.444  0.00  0.00      D     
ATOM   2273  HA  GLU D 143       5.725   7.088  18.034  0.00  0.00      D     
ATOM   2274  CB  GLU D 143       4.169   8.598  18.279  0.00  0.00      D     
ATOM   2275  HB1 GLU D 143       3.592   9.246  17.586  0.00  0.00      D     
ATOM   2276  HB2 GLU D 143       3.438   7.978  18.841  0.00  0.00      D     
ATOM   2277  CG  GLU D 143       4.868   9.597  19.258  0.00  0.00      D     
ATOM   2278  HG1 GLU D 143       5.606   9.162  19.964  0.00  0.00      D     
ATOM   2279  HG2 GLU D 143       5.372  10.463  18.778  0.00  0.00      D     
ATOM   2280  CD  GLU D 143       3.682  10.240  20.067  0.00  0.00      D     
ATOM   2281  OE1 GLU D 143       3.003  11.082  19.471  0.00  0.00      D     
ATOM   2282  OE2 GLU D 143       3.465   9.965  21.223  0.00  0.00      D     
ATOM   2283  C   GLU D 143       4.405   6.914  16.442  0.00  0.00      D     
ATOM   2284  O   GLU D 143       3.454   7.331  15.814  0.00  0.00      D     
ATOM   2285  N   ALA D 144       4.849   5.761  16.265  0.00  0.00      D     
ATOM   2286  HN  ALA D 144       5.430   5.379  16.980  0.00  0.00      D     
ATOM   2287  CA  ALA D 144       4.533   4.935  15.142  0.00  0.00      D     
ATOM   2288  HA  ALA D 144       3.974   5.450  14.374  0.00  0.00      D     
ATOM   2289  CB  ALA D 144       5.881   4.614  14.461  0.00  0.00      D     
ATOM   2290  HB1 ALA D 144       5.744   4.052  13.513  0.00  0.00      D     
ATOM   2291  HB2 ALA D 144       6.373   5.582  14.226  0.00  0.00      D     
ATOM   2292  HB3 ALA D 144       6.548   4.102  15.187  0.00  0.00      D     
ATOM   2293  C   ALA D 144       3.717   3.707  15.454  0.00  0.00      D     
ATOM   2294  O   ALA D 144       3.446   2.970  14.522  0.00  0.00      D     
ATOM   2295  N   ALA D 145       3.178   3.563  16.714  0.00  0.00      D     
ATOM   2296  HN  ALA D 145       3.363   4.211  17.449  0.00  0.00      D     
ATOM   2297  CA  ALA D 145       2.528   2.293  17.101  0.00  0.00      D     
ATOM   2298  HA  ALA D 145       3.199   1.513  16.773  0.00  0.00      D     
ATOM   2299  CB  ALA D 145       2.311   2.141  18.595  0.00  0.00      D     
ATOM   2300  HB1 ALA D 145       1.715   1.248  18.884  0.00  0.00      D     
ATOM   2301  HB2 ALA D 145       3.323   1.972  19.020  0.00  0.00      D     
ATOM   2302  HB3 ALA D 145       1.767   3.024  18.992  0.00  0.00      D     
ATOM   2303  C   ALA D 145       1.162   2.068  16.389  0.00  0.00      D     
ATOM   2304  O   ALA D 145       0.969   1.033  15.736  0.00  0.00      D     
ATOM   2305  N   ASN D 146       0.330   3.093  16.418  0.00  0.00      D     
ATOM   2306  HN  ASN D 146       0.644   4.011  16.649  0.00  0.00      D     
ATOM   2307  CA  ASN D 146      -1.004   3.006  15.818  0.00  0.00      D     
ATOM   2308  HA  ASN D 146      -1.460   2.073  16.113  0.00  0.00      D     
ATOM   2309  CB  ASN D 146      -1.940   4.112  16.326  0.00  0.00      D     
ATOM   2310  HB1 ASN D 146      -1.512   5.082  15.994  0.00  0.00      D     
ATOM   2311  HB2 ASN D 146      -2.964   4.005  15.910  0.00  0.00      D     
ATOM   2312  CG  ASN D 146      -2.055   4.059  17.841  0.00  0.00      D     
ATOM   2313  OD1 ASN D 146      -1.223   4.611  18.587  0.00  0.00      D     
ATOM   2314  ND2 ASN D 146      -3.104   3.425  18.350  0.00  0.00      D     
ATOM   2315 HD21 ASN D 146      -2.943   3.123  19.290  0.00  0.00      D     
ATOM   2316 HD22 ASN D 146      -3.964   3.202  17.892  0.00  0.00      D     
ATOM   2317  C   ASN D 146      -1.081   2.811  14.292  0.00  0.00      D     
ATOM   2318  O   ASN D 146      -1.807   1.996  13.795  0.00  0.00      D     
ATOM   2319  N   PHE D 147      -0.208   3.543  13.564  0.00  0.00      D     
ATOM   2320  HN  PHE D 147       0.265   4.314  13.983  0.00  0.00      D     
ATOM   2321  CA  PHE D 147       0.037   3.458  12.204  0.00  0.00      D     
ATOM   2322  HA  PHE D 147      -0.882   3.580  11.650  0.00  0.00      D     
ATOM   2323  CB  PHE D 147       1.096   4.584  11.790  0.00  0.00      D     
ATOM   2324  HB1 PHE D 147       0.731   5.575  12.137  0.00  0.00      D     
ATOM   2325  HB2 PHE D 147       2.101   4.393  12.224  0.00  0.00      D     
ATOM   2326  CG  PHE D 147       1.281   4.553  10.258  0.00  0.00      D     
ATOM   2327  CD1 PHE D 147       2.496   4.135   9.677  0.00  0.00      D     
ATOM   2328  HD1 PHE D 147       3.260   3.690  10.296  0.00  0.00      D     
ATOM   2329  CE1 PHE D 147       2.748   4.510   8.311  0.00  0.00      D     
ATOM   2330  HE1 PHE D 147       3.688   4.248   7.847  0.00  0.00      D     
ATOM   2331  CZ  PHE D 147       1.690   4.920   7.537  0.00  0.00      D     
ATOM   2332  HZ  PHE D 147       1.845   5.040   6.475  0.00  0.00      D     
ATOM   2333  CD2 PHE D 147       0.257   5.133   9.448  0.00  0.00      D     
ATOM   2334  HD2 PHE D 147      -0.646   5.517   9.899  0.00  0.00      D     
ATOM   2335  CE2 PHE D 147       0.393   5.245   8.043  0.00  0.00      D     
ATOM   2336  HE2 PHE D 147      -0.357   5.745   7.447  0.00  0.00      D     
ATOM   2337  C   PHE D 147       0.515   2.069  11.746  0.00  0.00      D     
ATOM   2338  O   PHE D 147       0.028   1.581  10.769  0.00  0.00      D     
ATOM   2339  N   CYS D 148       1.425   1.456  12.518  0.00  0.00      D     
ATOM   2340  HN  CYS D 148       1.954   1.973  13.186  0.00  0.00      D     
ATOM   2341  CA  CYS D 148       1.862   0.122  12.111  0.00  0.00      D     
ATOM   2342  HA  CYS D 148       2.048   0.096  11.048  0.00  0.00      D     
ATOM   2343  CB  CYS D 148       3.163  -0.349  12.744  0.00  0.00      D     
ATOM   2344  HB1 CYS D 148       3.049  -0.454  13.844  0.00  0.00      D     
ATOM   2345  HB2 CYS D 148       3.373  -1.353  12.318  0.00  0.00      D     
ATOM   2346  SG  CYS D 148       4.476   0.858  12.282  0.00  0.00      D     
ATOM   2347  HG1 CYS D 148       4.268   1.726  13.262  0.00  0.00      D     
ATOM   2348  C   CYS D 148       0.831  -1.013  12.405  0.00  0.00      D     
ATOM   2349  O   CYS D 148       0.674  -1.916  11.593  0.00  0.00      D     
ATOM   2350  N   ALA D 149      -0.001  -0.775  13.463  0.00  0.00      D     
ATOM   2351  HN  ALA D 149       0.162   0.061  13.981  0.00  0.00      D     
ATOM   2352  CA  ALA D 149      -1.157  -1.619  13.777  0.00  0.00      D     
ATOM   2353  HA  ALA D 149      -0.836  -2.641  13.637  0.00  0.00      D     
ATOM   2354  CB  ALA D 149      -1.706  -1.296  15.136  0.00  0.00      D     
ATOM   2355  HB1 ALA D 149      -0.828  -1.545  15.770  0.00  0.00      D     
ATOM   2356  HB2 ALA D 149      -1.903  -0.214  15.295  0.00  0.00      D     
ATOM   2357  HB3 ALA D 149      -2.504  -2.012  15.427  0.00  0.00      D     
ATOM   2358  C   ALA D 149      -2.213  -1.517  12.749  0.00  0.00      D     
ATOM   2359  O   ALA D 149      -2.847  -2.546  12.432  0.00  0.00      D     
ATOM   2360  N   LEU D 150      -2.470  -0.313  12.207  0.00  0.00      D     
ATOM   2361  HN  LEU D 150      -1.963   0.463  12.572  0.00  0.00      D     
ATOM   2362  CA  LEU D 150      -3.417  -0.086  11.159  0.00  0.00      D     
ATOM   2363  HA  LEU D 150      -4.316  -0.619  11.432  0.00  0.00      D     
ATOM   2364  CB  LEU D 150      -3.716   1.375  10.853  0.00  0.00      D     
ATOM   2365  HB1 LEU D 150      -2.751   1.906  10.704  0.00  0.00      D     
ATOM   2366  HB2 LEU D 150      -4.290   1.663   9.946  0.00  0.00      D     
ATOM   2367  CG  LEU D 150      -4.638   2.096  11.857  0.00  0.00      D     
ATOM   2368  HG  LEU D 150      -4.428   1.710  12.877  0.00  0.00      D     
ATOM   2369  CD1 LEU D 150      -4.491   3.615  11.757  0.00  0.00      D     
ATOM   2370 HD11 LEU D 150      -4.750   3.894  10.713  0.00  0.00      D     
ATOM   2371 HD12 LEU D 150      -5.264   3.999  12.456  0.00  0.00      D     
ATOM   2372 HD13 LEU D 150      -3.494   3.955  12.112  0.00  0.00      D     
ATOM   2373  CD2 LEU D 150      -6.105   1.797  11.543  0.00  0.00      D     
ATOM   2374 HD21 LEU D 150      -6.738   2.216  12.355  0.00  0.00      D     
ATOM   2375 HD22 LEU D 150      -6.261   2.316  10.573  0.00  0.00      D     
ATOM   2376 HD23 LEU D 150      -6.228   0.697  11.449  0.00  0.00      D     
ATOM   2377  C   LEU D 150      -2.945  -0.859   9.914  0.00  0.00      D     
ATOM   2378  O   LEU D 150      -3.776  -1.569   9.357  0.00  0.00      D     
ATOM   2379  N   ILE D 151      -1.681  -0.771   9.438  0.00  0.00      D     
ATOM   2380  HN  ILE D 151      -0.968  -0.190   9.824  0.00  0.00      D     
ATOM   2381  CA  ILE D 151      -1.155  -1.599   8.358  0.00  0.00      D     
ATOM   2382  HA  ILE D 151      -1.641  -1.350   7.426  0.00  0.00      D     
ATOM   2383  CB  ILE D 151       0.224  -1.208   7.985  0.00  0.00      D     
ATOM   2384  HB  ILE D 151       0.951  -1.468   8.784  0.00  0.00      D     
ATOM   2385  CG2 ILE D 151       0.752  -2.001   6.790  0.00  0.00      D     
ATOM   2386 HG21 ILE D 151       0.828  -3.069   7.085  0.00  0.00      D     
ATOM   2387 HG22 ILE D 151      -0.028  -1.932   6.001  0.00  0.00      D     
ATOM   2388 HG23 ILE D 151       1.730  -1.776   6.314  0.00  0.00      D     
ATOM   2389  CG1 ILE D 151       0.382   0.263   7.563  0.00  0.00      D     
ATOM   2390 HG11 ILE D 151       0.228   0.319   6.464  0.00  0.00      D     
ATOM   2391 HG12 ILE D 151      -0.380   0.892   8.070  0.00  0.00      D     
ATOM   2392  CD  ILE D 151       1.722   0.883   7.804  0.00  0.00      D     
ATOM   2393  HD1 ILE D 151       2.071   0.867   8.858  0.00  0.00      D     
ATOM   2394  HD2 ILE D 151       2.544   0.276   7.368  0.00  0.00      D     
ATOM   2395  HD3 ILE D 151       1.743   1.959   7.529  0.00  0.00      D     
ATOM   2396  C   ILE D 151      -1.379  -3.112   8.486  0.00  0.00      D     
ATOM   2397  O   ILE D 151      -1.904  -3.787   7.581  0.00  0.00      D     
ATOM   2398  N   LEU D 152      -1.047  -3.639   9.673  0.00  0.00      D     
ATOM   2399  HN  LEU D 152      -0.511  -3.097  10.316  0.00  0.00      D     
ATOM   2400  CA  LEU D 152      -1.319  -5.024  10.038  0.00  0.00      D     
ATOM   2401  HA  LEU D 152      -0.735  -5.630   9.360  0.00  0.00      D     
ATOM   2402  CB  LEU D 152      -0.839  -5.331  11.478  0.00  0.00      D     
ATOM   2403  HB1 LEU D 152      -1.257  -4.548  12.147  0.00  0.00      D     
ATOM   2404  HB2 LEU D 152      -1.269  -6.282  11.859  0.00  0.00      D     
ATOM   2405  CG  LEU D 152       0.652  -5.312  11.628  0.00  0.00      D     
ATOM   2406  HG  LEU D 152       1.016  -4.315  11.298  0.00  0.00      D     
ATOM   2407  CD1 LEU D 152       1.150  -5.354  13.138  0.00  0.00      D     
ATOM   2408 HD11 LEU D 152       1.058  -6.309  13.697  0.00  0.00      D     
ATOM   2409 HD12 LEU D 152       2.197  -4.984  13.185  0.00  0.00      D     
ATOM   2410 HD13 LEU D 152       0.479  -4.598  13.600  0.00  0.00      D     
ATOM   2411  CD2 LEU D 152       1.343  -6.292  10.709  0.00  0.00      D     
ATOM   2412 HD21 LEU D 152       2.451  -6.370  10.756  0.00  0.00      D     
ATOM   2413 HD22 LEU D 152       1.063  -7.354  10.877  0.00  0.00      D     
ATOM   2414 HD23 LEU D 152       1.109  -6.082   9.643  0.00  0.00      D     
ATOM   2415  C   LEU D 152      -2.828  -5.357   9.922  0.00  0.00      D     
ATOM   2416  O   LEU D 152      -3.169  -6.425   9.414  0.00  0.00      D     
ATOM   2417  N   ALA D 153      -3.700  -4.438  10.430  0.00  0.00      D     
ATOM   2418  HN  ALA D 153      -3.347  -3.625  10.885  0.00  0.00      D     
ATOM   2419  CA  ALA D 153      -5.159  -4.569  10.397  0.00  0.00      D     
ATOM   2420  HA  ALA D 153      -5.458  -5.541  10.759  0.00  0.00      D     
ATOM   2421  CB  ALA D 153      -5.761  -3.601  11.438  0.00  0.00      D     
ATOM   2422  HB1 ALA D 153      -6.855  -3.705  11.605  0.00  0.00      D     
ATOM   2423  HB2 ALA D 153      -5.174  -3.756  12.368  0.00  0.00      D     
ATOM   2424  HB3 ALA D 153      -5.496  -2.567  11.131  0.00  0.00      D     
ATOM   2425  C   ALA D 153      -5.811  -4.565   9.003  0.00  0.00      D     
ATOM   2426  O   ALA D 153      -6.747  -5.368   8.769  0.00  0.00      D     
ATOM   2427  N   TYR D 154      -5.294  -3.612   8.073  0.00  0.00      D     
ATOM   2428  HN  TYR D 154      -4.733  -2.870   8.432  0.00  0.00      D     
ATOM   2429  CA  TYR D 154      -5.753  -3.614   6.703  0.00  0.00      D     
ATOM   2430  HA  TYR D 154      -6.818  -3.781   6.766  0.00  0.00      D     
ATOM   2431  CB  TYR D 154      -5.294  -2.283   5.993  0.00  0.00      D     
ATOM   2432  HB1 TYR D 154      -4.191  -2.180   5.906  0.00  0.00      D     
ATOM   2433  HB2 TYR D 154      -5.559  -2.421   4.923  0.00  0.00      D     
ATOM   2434  CG  TYR D 154      -6.058  -1.086   6.440  0.00  0.00      D     
ATOM   2435  CD1 TYR D 154      -7.408  -0.908   6.089  0.00  0.00      D     
ATOM   2436  HD1 TYR D 154      -7.835  -1.642   5.421  0.00  0.00      D     
ATOM   2437  CE1 TYR D 154      -8.142   0.096   6.596  0.00  0.00      D     
ATOM   2438  HE1 TYR D 154      -9.181   0.180   6.314  0.00  0.00      D     
ATOM   2439  CZ  TYR D 154      -7.518   1.130   7.325  0.00  0.00      D     
ATOM   2440  OH  TYR D 154      -8.209   2.229   7.786  0.00  0.00      D     
ATOM   2441  HH  TYR D 154      -9.095   2.038   7.469  0.00  0.00      D     
ATOM   2442  CD2 TYR D 154      -5.444  -0.079   7.131  0.00  0.00      D     
ATOM   2443  HD2 TYR D 154      -4.406  -0.167   7.417  0.00  0.00      D     
ATOM   2444  CE2 TYR D 154      -6.150   1.022   7.576  0.00  0.00      D     
ATOM   2445  HE2 TYR D 154      -5.644   1.799   8.129  0.00  0.00      D     
ATOM   2446  C   TYR D 154      -5.355  -4.895   5.912  0.00  0.00      D     
ATOM   2447  O   TYR D 154      -6.151  -5.497   5.275  0.00  0.00      D     
ATOM   2448  N   CYS D 155      -4.024  -5.235   5.917  0.00  0.00      D     
ATOM   2449  HN  CYS D 155      -3.487  -4.457   6.232  0.00  0.00      D     
ATOM   2450  CA  CYS D 155      -3.615  -6.424   5.225  0.00  0.00      D     
ATOM   2451  HA  CYS D 155      -3.861  -6.236   4.190  0.00  0.00      D     
ATOM   2452  CB  CYS D 155      -2.087  -6.545   5.250  0.00  0.00      D     
ATOM   2453  HB1 CYS D 155      -1.821  -6.755   6.308  0.00  0.00      D     
ATOM   2454  HB2 CYS D 155      -1.792  -7.426   4.641  0.00  0.00      D     
ATOM   2455  SG  CYS D 155      -1.225  -5.065   4.511  0.00  0.00      D     
ATOM   2456  HG1 CYS D 155      -1.328  -4.453   5.682  0.00  0.00      D     
ATOM   2457  C   CYS D 155      -4.199  -7.692   5.887  0.00  0.00      D     
ATOM   2458  O   CYS D 155      -4.253  -8.761   5.283  0.00  0.00      D     
ATOM   2459  N   ASN D 156      -4.481  -7.724   7.221  0.00  0.00      D     
ATOM   2460  HN  ASN D 156      -4.365  -6.928   7.810  0.00  0.00      D     
ATOM   2461  CA  ASN D 156      -5.173  -8.827   7.906  0.00  0.00      D     
ATOM   2462  HA  ASN D 156      -5.299  -8.518   8.934  0.00  0.00      D     
ATOM   2463  CB  ASN D 156      -6.631  -8.918   7.291  0.00  0.00      D     
ATOM   2464  HB1 ASN D 156      -7.044  -7.891   7.201  0.00  0.00      D     
ATOM   2465  HB2 ASN D 156      -6.594  -9.368   6.276  0.00  0.00      D     
ATOM   2466  CG  ASN D 156      -7.525  -9.744   8.161  0.00  0.00      D     
ATOM   2467  OD1 ASN D 156      -7.251 -10.048   9.330  0.00  0.00      D     
ATOM   2468  ND2 ASN D 156      -8.620 -10.309   7.565  0.00  0.00      D     
ATOM   2469 HD21 ASN D 156      -9.181 -10.973   8.057  0.00  0.00      D     
ATOM   2470 HD22 ASN D 156      -8.865 -10.164   6.606  0.00  0.00      D     
ATOM   2471  C   ASN D 156      -4.401 -10.156   7.982  0.00  0.00      D     
ATOM   2472  O   ASN D 156      -4.910 -11.261   8.324  0.00  0.00      D     
ATOM   2473  N   LYS D 157      -3.134 -10.101   7.755  0.00  0.00      D     
ATOM   2474  HN  LYS D 157      -2.723  -9.204   7.607  0.00  0.00      D     
ATOM   2475  CA  LYS D 157      -2.239 -11.253   7.766  0.00  0.00      D     
ATOM   2476  HA  LYS D 157      -2.755 -12.197   7.678  0.00  0.00      D     
ATOM   2477  CB  LYS D 157      -1.195 -11.290   6.662  0.00  0.00      D     
ATOM   2478  HB1 LYS D 157      -0.577 -10.395   6.889  0.00  0.00      D     
ATOM   2479  HB2 LYS D 157      -0.515 -12.166   6.740  0.00  0.00      D     
ATOM   2480  CG  LYS D 157      -1.639 -11.069   5.162  0.00  0.00      D     
ATOM   2481  HG1 LYS D 157      -2.230 -10.129   5.210  0.00  0.00      D     
ATOM   2482  HG2 LYS D 157      -0.756 -10.830   4.532  0.00  0.00      D     
ATOM   2483  CD  LYS D 157      -2.503 -12.248   4.614  0.00  0.00      D     
ATOM   2484  HD1 LYS D 157      -1.946 -13.209   4.645  0.00  0.00      D     
ATOM   2485  HD2 LYS D 157      -3.300 -12.577   5.315  0.00  0.00      D     
ATOM   2486  CE  LYS D 157      -3.124 -12.043   3.179  0.00  0.00      D     
ATOM   2487  HE1 LYS D 157      -3.916 -12.814   3.066  0.00  0.00      D     
ATOM   2488  HE2 LYS D 157      -3.602 -11.050   3.042  0.00  0.00      D     
ATOM   2489  NZ  LYS D 157      -2.133 -12.153   2.096  0.00  0.00      D     
ATOM   2490  HZ1 LYS D 157      -1.321 -11.519   2.236  0.00  0.00      D     
ATOM   2491  HZ2 LYS D 157      -1.896 -13.161   2.004  0.00  0.00      D     
ATOM   2492  HZ3 LYS D 157      -2.626 -11.896   1.217  0.00  0.00      D     
ATOM   2493  C   LYS D 157      -1.573 -11.449   9.152  0.00  0.00      D     
ATOM   2494  O   LYS D 157      -1.322 -10.467   9.906  0.00  0.00      D     
ATOM   2495  N   THR D 158      -1.223 -12.707   9.537  0.00  0.00      D     
ATOM   2496  HN  THR D 158      -1.249 -13.430   8.850  0.00  0.00      D     
ATOM   2497  CA  THR D 158      -0.798 -13.030  10.916  0.00  0.00      D     
ATOM   2498  HA  THR D 158      -1.562 -12.607  11.552  0.00  0.00      D     
ATOM   2499  CB  THR D 158      -0.896 -14.537  11.270  0.00  0.00      D     
ATOM   2500  HB  THR D 158      -1.887 -14.873  10.898  0.00  0.00      D     
ATOM   2501  OG1 THR D 158      -1.019 -14.713  12.630  0.00  0.00      D     
ATOM   2502  HG1 THR D 158      -1.945 -14.606  12.860  0.00  0.00      D     
ATOM   2503  CG2 THR D 158       0.292 -15.348  10.734  0.00  0.00      D     
ATOM   2504 HG21 THR D 158       0.351 -15.276   9.627  0.00  0.00      D     
ATOM   2505 HG22 THR D 158       1.280 -15.185  11.214  0.00  0.00      D     
ATOM   2506 HG23 THR D 158       0.057 -16.416  10.931  0.00  0.00      D     
ATOM   2507  C   THR D 158       0.431 -12.270  11.395  0.00  0.00      D     
ATOM   2508  O   THR D 158       1.461 -12.268  10.747  0.00  0.00      D     
ATOM   2509  N   VAL D 159       0.355 -11.737  12.656  0.00  0.00      D     
ATOM   2510  HN  VAL D 159      -0.519 -11.766  13.135  0.00  0.00      D     
ATOM   2511  CA  VAL D 159       1.509 -11.037  13.357  0.00  0.00      D     
ATOM   2512  HA  VAL D 159       2.202 -10.627  12.638  0.00  0.00      D     
ATOM   2513  CB  VAL D 159       0.938  -9.955  14.277  0.00  0.00      D     
ATOM   2514  HB  VAL D 159       0.426 -10.537  15.073  0.00  0.00      D     
ATOM   2515  CG1 VAL D 159       2.071  -9.157  14.911  0.00  0.00      D     
ATOM   2516 HG11 VAL D 159       2.743  -9.737  15.579  0.00  0.00      D     
ATOM   2517 HG12 VAL D 159       2.720  -8.747  14.108  0.00  0.00      D     
ATOM   2518 HG13 VAL D 159       1.592  -8.307  15.443  0.00  0.00      D     
ATOM   2519  CG2 VAL D 159      -0.063  -9.002  13.643  0.00  0.00      D     
ATOM   2520 HG21 VAL D 159       0.396  -8.259  12.955  0.00  0.00      D     
ATOM   2521 HG22 VAL D 159      -0.956  -9.496  13.205  0.00  0.00      D     
ATOM   2522 HG23 VAL D 159      -0.568  -8.464  14.473  0.00  0.00      D     
ATOM   2523  C   VAL D 159       2.274 -12.084  14.155  0.00  0.00      D     
ATOM   2524  O   VAL D 159       1.698 -12.769  15.024  0.00  0.00      D     
ATOM   2525  N   GLY D 160       3.558 -12.230  13.715  0.00  0.00      D     
ATOM   2526  HN  GLY D 160       3.743 -11.632  12.939  0.00  0.00      D     
ATOM   2527  CA  GLY D 160       4.564 -13.201  14.152  0.00  0.00      D     
ATOM   2528  HA1 GLY D 160       4.173 -13.926  14.850  0.00  0.00      D     
ATOM   2529  HA2 GLY D 160       5.421 -12.721  14.601  0.00  0.00      D     
ATOM   2530  C   GLY D 160       5.185 -14.135  13.128  0.00  0.00      D     
ATOM   2531  O   GLY D 160       6.086 -14.893  13.527  0.00  0.00      D     
ATOM   2532  N   GLU D 161       4.785 -14.123  11.807  0.00  0.00      D     
ATOM   2533  HN  GLU D 161       4.012 -13.511  11.657  0.00  0.00      D     
ATOM   2534  CA  GLU D 161       5.280 -14.871  10.666  0.00  0.00      D     
ATOM   2535  HA  GLU D 161       6.160 -15.424  10.960  0.00  0.00      D     
ATOM   2536  CB  GLU D 161       4.178 -15.750  10.024  0.00  0.00      D     
ATOM   2537  HB1 GLU D 161       3.297 -15.092   9.864  0.00  0.00      D     
ATOM   2538  HB2 GLU D 161       4.493 -16.205   9.061  0.00  0.00      D     
ATOM   2539  CG  GLU D 161       3.829 -16.934  10.881  0.00  0.00      D     
ATOM   2540  HG1 GLU D 161       3.926 -16.610  11.939  0.00  0.00      D     
ATOM   2541  HG2 GLU D 161       2.752 -17.171  10.748  0.00  0.00      D     
ATOM   2542  CD  GLU D 161       4.593 -18.225  10.606  0.00  0.00      D     
ATOM   2543  OE1 GLU D 161       3.872 -19.210  10.363  0.00  0.00      D     
ATOM   2544  OE2 GLU D 161       5.851 -18.322  10.543  0.00  0.00      D     
ATOM   2545  C   GLU D 161       5.668 -13.852   9.539  0.00  0.00      D     
ATOM   2546  O   GLU D 161       5.137 -12.802   9.362  0.00  0.00      D     
ATOM   2547  N   LEU D 162       6.650 -14.200   8.746  0.00  0.00      D     
ATOM   2548  HN  LEU D 162       7.213 -15.021   8.697  0.00  0.00      D     
ATOM   2549  CA  LEU D 162       7.151 -13.293   7.732  0.00  0.00      D     
ATOM   2550  HA  LEU D 162       7.472 -12.425   8.289  0.00  0.00      D     
ATOM   2551  CB  LEU D 162       8.430 -13.797   6.985  0.00  0.00      D     
ATOM   2552  HB1 LEU D 162       9.127 -14.106   7.794  0.00  0.00      D     
ATOM   2553  HB2 LEU D 162       8.239 -14.684   6.345  0.00  0.00      D     
ATOM   2554  CG  LEU D 162       9.283 -12.697   6.259  0.00  0.00      D     
ATOM   2555  HG  LEU D 162       8.601 -12.214   5.526  0.00  0.00      D     
ATOM   2556  CD1 LEU D 162      10.063 -11.832   7.201  0.00  0.00      D     
ATOM   2557 HD11 LEU D 162      10.711 -12.439   7.869  0.00  0.00      D     
ATOM   2558 HD12 LEU D 162      10.769 -11.162   6.666  0.00  0.00      D     
ATOM   2559 HD13 LEU D 162       9.351 -11.246   7.821  0.00  0.00      D     
ATOM   2560  CD2 LEU D 162      10.365 -13.287   5.397  0.00  0.00      D     
ATOM   2561 HD21 LEU D 162      11.174 -13.756   5.997  0.00  0.00      D     
ATOM   2562 HD22 LEU D 162       9.948 -14.003   4.656  0.00  0.00      D     
ATOM   2563 HD23 LEU D 162      10.788 -12.540   4.691  0.00  0.00      D     
ATOM   2564  C   LEU D 162       6.170 -12.966   6.629  0.00  0.00      D     
ATOM   2565  O   LEU D 162       5.678 -13.924   6.021  0.00  0.00      D     
ATOM   2566  N   GLY D 163       5.751 -11.681   6.437  0.00  0.00      D     
ATOM   2567  HN  GLY D 163       5.948 -10.894   7.017  0.00  0.00      D     
ATOM   2568  CA  GLY D 163       4.923 -11.254   5.311  0.00  0.00      D     
ATOM   2569  HA1 GLY D 163       4.345 -10.421   5.684  0.00  0.00      D     
ATOM   2570  HA2 GLY D 163       4.213 -12.014   5.020  0.00  0.00      D     
ATOM   2571  C   GLY D 163       5.753 -10.812   4.081  0.00  0.00      D     
ATOM   2572  O   GLY D 163       6.881 -10.411   4.281  0.00  0.00      D     
ATOM   2573  N   ASP D 164       5.172 -10.771   2.854  0.00  0.00      D     
ATOM   2574  HN  ASP D 164       4.237 -11.112   2.798  0.00  0.00      D     
ATOM   2575  CA  ASP D 164       5.869 -10.075   1.752  0.00  0.00      D     
ATOM   2576  HA  ASP D 164       6.937 -10.211   1.835  0.00  0.00      D     
ATOM   2577  CB  ASP D 164       5.280 -10.672   0.496  0.00  0.00      D     
ATOM   2578  HB1 ASP D 164       4.175 -10.727   0.603  0.00  0.00      D     
ATOM   2579  HB2 ASP D 164       5.701 -10.138  -0.383  0.00  0.00      D     
ATOM   2580  CG  ASP D 164       5.665 -12.129   0.297  0.00  0.00      D     
ATOM   2581  OD1 ASP D 164       6.798 -12.551   0.681  0.00  0.00      D     
ATOM   2582  OD2 ASP D 164       4.921 -12.848  -0.397  0.00  0.00      D     
ATOM   2583  C   ASP D 164       5.832  -8.543   1.784  0.00  0.00      D     
ATOM   2584  O   ASP D 164       4.752  -7.863   1.922  0.00  0.00      D     
ATOM   2585  N   VAL D 165       6.966  -7.884   1.607  0.00  0.00      D     
ATOM   2586  HN  VAL D 165       7.889  -8.244   1.498  0.00  0.00      D     
ATOM   2587  CA  VAL D 165       7.153  -6.486   1.413  0.00  0.00      D     
ATOM   2588  HA  VAL D 165       6.611  -6.045   2.237  0.00  0.00      D     
ATOM   2589  CB  VAL D 165       8.530  -5.946   1.240  0.00  0.00      D     
ATOM   2590  HB  VAL D 165       9.061  -6.354   0.353  0.00  0.00      D     
ATOM   2591  CG1 VAL D 165       8.624  -4.396   1.392  0.00  0.00      D     
ATOM   2592 HG11 VAL D 165       8.014  -4.091   2.269  0.00  0.00      D     
ATOM   2593 HG12 VAL D 165       9.658  -4.086   1.657  0.00  0.00      D     
ATOM   2594 HG13 VAL D 165       8.388  -3.772   0.503  0.00  0.00      D     
ATOM   2595  CG2 VAL D 165       9.334  -6.365   2.538  0.00  0.00      D     
ATOM   2596 HG21 VAL D 165      10.398  -6.164   2.288  0.00  0.00      D     
ATOM   2597 HG22 VAL D 165       9.076  -5.712   3.399  0.00  0.00      D     
ATOM   2598 HG23 VAL D 165       9.231  -7.455   2.726  0.00  0.00      D     
ATOM   2599  C   VAL D 165       6.393  -6.028   0.211  0.00  0.00      D     
ATOM   2600  O   VAL D 165       5.655  -5.016   0.247  0.00  0.00      D     
ATOM   2601  N   ARG D 166       6.564  -6.761  -0.875  0.00  0.00      D     
ATOM   2602  HN  ARG D 166       7.293  -7.438  -0.945  0.00  0.00      D     
ATOM   2603  CA  ARG D 166       5.833  -6.718  -2.133  0.00  0.00      D     
ATOM   2604  HA  ARG D 166       5.984  -5.705  -2.476  0.00  0.00      D     
ATOM   2605  CB  ARG D 166       6.334  -7.878  -3.086  0.00  0.00      D     
ATOM   2606  HB1 ARG D 166       6.468  -8.747  -2.406  0.00  0.00      D     
ATOM   2607  HB2 ARG D 166       5.498  -8.007  -3.805  0.00  0.00      D     
ATOM   2608  CG  ARG D 166       7.589  -7.376  -3.710  0.00  0.00      D     
ATOM   2609  HG1 ARG D 166       7.429  -6.437  -4.282  0.00  0.00      D     
ATOM   2610  HG2 ARG D 166       8.381  -7.174  -2.957  0.00  0.00      D     
ATOM   2611  CD  ARG D 166       8.225  -8.324  -4.712  0.00  0.00      D     
ATOM   2612  HD1 ARG D 166       7.401  -8.905  -5.179  0.00  0.00      D     
ATOM   2613  HD2 ARG D 166       8.669  -7.726  -5.537  0.00  0.00      D     
ATOM   2614  NE  ARG D 166       9.197  -9.257  -4.109  0.00  0.00      D     
ATOM   2615  HE  ARG D 166       8.826  -9.887  -3.426  0.00  0.00      D     
ATOM   2616  CZ  ARG D 166      10.432  -9.402  -4.600  0.00  0.00      D     
ATOM   2617  NH1 ARG D 166      10.935  -8.567  -5.425  0.00  0.00      D     
ATOM   2618 HH11 ARG D 166      11.847  -8.634  -5.828  0.00  0.00      D     
ATOM   2619 HH12 ARG D 166      10.651  -7.609  -5.390  0.00  0.00      D     
ATOM   2620  NH2 ARG D 166      11.206 -10.344  -4.121  0.00  0.00      D     
ATOM   2621 HH21 ARG D 166      12.161 -10.086  -4.269  0.00  0.00      D     
ATOM   2622 HH22 ARG D 166      10.896 -10.862  -3.324  0.00  0.00      D     
ATOM   2623  C   ARG D 166       4.354  -6.748  -1.973  0.00  0.00      D     
ATOM   2624  O   ARG D 166       3.640  -5.931  -2.551  0.00  0.00      D     
ATOM   2625  N   GLU D 167       3.783  -7.644  -1.168  0.00  0.00      D     
ATOM   2626  HN  GLU D 167       4.479  -8.217  -0.741  0.00  0.00      D     
ATOM   2627  CA  GLU D 167       2.347  -7.658  -0.846  0.00  0.00      D     
ATOM   2628  HA  GLU D 167       1.740  -7.525  -1.730  0.00  0.00      D     
ATOM   2629  CB  GLU D 167       2.038  -8.977  -0.084  0.00  0.00      D     
ATOM   2630  HB1 GLU D 167       2.617  -9.793  -0.567  0.00  0.00      D     
ATOM   2631  HB2 GLU D 167       2.402  -8.911   0.964  0.00  0.00      D     
ATOM   2632  CG  GLU D 167       0.598  -9.442  -0.230  0.00  0.00      D     
ATOM   2633  HG1 GLU D 167      -0.193  -8.730   0.088  0.00  0.00      D     
ATOM   2634  HG2 GLU D 167       0.507  -9.764  -1.290  0.00  0.00      D     
ATOM   2635  CD  GLU D 167       0.363 -10.668   0.683  0.00  0.00      D     
ATOM   2636  OE1 GLU D 167       0.762 -11.797   0.337  0.00  0.00      D     
ATOM   2637  OE2 GLU D 167      -0.184 -10.468   1.811  0.00  0.00      D     
ATOM   2638  C   GLU D 167       1.973  -6.429   0.007  0.00  0.00      D     
ATOM   2639  O   GLU D 167       0.910  -5.850  -0.218  0.00  0.00      D     
ATOM   2640  N   THR D 168       2.749  -6.068   0.949  0.00  0.00      D     
ATOM   2641  HN  THR D 168       3.495  -6.660   1.241  0.00  0.00      D     
ATOM   2642  CA  THR D 168       2.587  -4.918   1.826  0.00  0.00      D     
ATOM   2643  HA  THR D 168       1.695  -5.039   2.422  0.00  0.00      D     
ATOM   2644  CB  THR D 168       3.705  -4.803   2.814  0.00  0.00      D     
ATOM   2645  HB  THR D 168       4.647  -4.409   2.375  0.00  0.00      D     
ATOM   2646  OG1 THR D 168       3.911  -5.936   3.632  0.00  0.00      D     
ATOM   2647  HG1 THR D 168       4.127  -6.725   3.131  0.00  0.00      D     
ATOM   2648  CG2 THR D 168       3.343  -3.676   3.758  0.00  0.00      D     
ATOM   2649 HG21 THR D 168       2.381  -3.922   4.257  0.00  0.00      D     
ATOM   2650 HG22 THR D 168       4.210  -3.568   4.445  0.00  0.00      D     
ATOM   2651 HG23 THR D 168       3.318  -2.668   3.292  0.00  0.00      D     
ATOM   2652  C   THR D 168       2.508  -3.613   1.029  0.00  0.00      D     
ATOM   2653  O   THR D 168       1.693  -2.777   1.260  0.00  0.00      D     
ATOM   2654  N   MET D 169       3.406  -3.437  -0.006  0.00  0.00      D     
ATOM   2655  HN  MET D 169       4.108  -4.139  -0.094  0.00  0.00      D     
ATOM   2656  CA  MET D 169       3.325  -2.340  -0.939  0.00  0.00      D     
ATOM   2657  HA  MET D 169       3.351  -1.349  -0.511  0.00  0.00      D     
ATOM   2658  CB  MET D 169       4.564  -2.449  -1.945  0.00  0.00      D     
ATOM   2659  HB1 MET D 169       4.556  -3.490  -2.335  0.00  0.00      D     
ATOM   2660  HB2 MET D 169       4.546  -1.781  -2.833  0.00  0.00      D     
ATOM   2661  CG  MET D 169       5.882  -2.073  -1.199  0.00  0.00      D     
ATOM   2662  HG1 MET D 169       5.947  -2.684  -0.273  0.00  0.00      D     
ATOM   2663  HG2 MET D 169       6.773  -2.141  -1.859  0.00  0.00      D     
ATOM   2664  SD  MET D 169       5.811  -0.247  -0.907  0.00  0.00      D     
ATOM   2665  CE  MET D 169       6.501  -0.359   0.776  0.00  0.00      D     
ATOM   2666  HE1 MET D 169       6.583   0.610   1.314  0.00  0.00      D     
ATOM   2667  HE2 MET D 169       5.950  -1.158   1.317  0.00  0.00      D     
ATOM   2668  HE3 MET D 169       7.526  -0.759   0.622  0.00  0.00      D     
ATOM   2669  C   MET D 169       1.983  -2.259  -1.717  0.00  0.00      D     
ATOM   2670  O   MET D 169       1.455  -1.162  -1.882  0.00  0.00      D     
ATOM   2671  N   SER D 170       1.456  -3.339  -2.223  0.00  0.00      D     
ATOM   2672  HN  SER D 170       1.942  -4.202  -2.109  0.00  0.00      D     
ATOM   2673  CA  SER D 170       0.238  -3.413  -2.999  0.00  0.00      D     
ATOM   2674  HA  SER D 170       0.269  -2.655  -3.767  0.00  0.00      D     
ATOM   2675  CB  SER D 170       0.013  -4.823  -3.530  0.00  0.00      D     
ATOM   2676  HB1 SER D 170      -0.711  -4.955  -4.362  0.00  0.00      D     
ATOM   2677  HB2 SER D 170       0.947  -5.267  -3.934  0.00  0.00      D     
ATOM   2678  OG  SER D 170      -0.387  -5.754  -2.539  0.00  0.00      D     
ATOM   2679  HG1 SER D 170       0.151  -5.507  -1.783  0.00  0.00      D     
ATOM   2680  C   SER D 170      -1.014  -2.906  -2.250  0.00  0.00      D     
ATOM   2681  O   SER D 170      -1.807  -2.116  -2.673  0.00  0.00      D     
ATOM   2682  N   TYR D 171      -1.140  -3.178  -0.928  0.00  0.00      D     
ATOM   2683  HN  TYR D 171      -0.602  -3.907  -0.513  0.00  0.00      D     
ATOM   2684  CA  TYR D 171      -2.234  -2.616  -0.115  0.00  0.00      D     
ATOM   2685  HA  TYR D 171      -3.120  -2.720  -0.724  0.00  0.00      D     
ATOM   2686  CB  TYR D 171      -2.504  -3.317   1.193  0.00  0.00      D     
ATOM   2687  HB1 TYR D 171      -1.668  -3.210   1.917  0.00  0.00      D     
ATOM   2688  HB2 TYR D 171      -3.350  -2.767   1.658  0.00  0.00      D     
ATOM   2689  CG  TYR D 171      -3.030  -4.758   1.145  0.00  0.00      D     
ATOM   2690  CD1 TYR D 171      -2.127  -5.838   1.331  0.00  0.00      D     
ATOM   2691  HD1 TYR D 171      -1.095  -5.601   1.545  0.00  0.00      D     
ATOM   2692  CE1 TYR D 171      -2.565  -7.157   1.278  0.00  0.00      D     
ATOM   2693  HE1 TYR D 171      -1.813  -7.928   1.362  0.00  0.00      D     
ATOM   2694  CZ  TYR D 171      -3.900  -7.460   1.141  0.00  0.00      D     
ATOM   2695  OH  TYR D 171      -4.246  -8.782   0.750  0.00  0.00      D     
ATOM   2696  HH  TYR D 171      -4.864  -8.826   0.017  0.00  0.00      D     
ATOM   2697  CD2 TYR D 171      -4.393  -5.080   0.937  0.00  0.00      D     
ATOM   2698  HD2 TYR D 171      -5.163  -4.361   0.697  0.00  0.00      D     
ATOM   2699  CE2 TYR D 171      -4.861  -6.410   1.053  0.00  0.00      D     
ATOM   2700  HE2 TYR D 171      -5.872  -6.771   0.932  0.00  0.00      D     
ATOM   2701  C   TYR D 171      -2.063  -1.073   0.144  0.00  0.00      D     
ATOM   2702  O   TYR D 171      -3.036  -0.313   0.205  0.00  0.00      D     
ATOM   2703  N   LEU D 172      -0.812  -0.565   0.304  0.00  0.00      D     
ATOM   2704  HN  LEU D 172      -0.061  -1.220   0.320  0.00  0.00      D     
ATOM   2705  CA  LEU D 172      -0.395   0.803   0.437  0.00  0.00      D     
ATOM   2706  HA  LEU D 172      -0.992   1.203   1.243  0.00  0.00      D     
ATOM   2707  CB  LEU D 172       1.069   0.954   0.816  0.00  0.00      D     
ATOM   2708  HB1 LEU D 172       1.664   0.401   0.058  0.00  0.00      D     
ATOM   2709  HB2 LEU D 172       1.365   2.024   0.825  0.00  0.00      D     
ATOM   2710  CG  LEU D 172       1.590   0.483   2.163  0.00  0.00      D     
ATOM   2711  HG  LEU D 172       1.326  -0.594   2.237  0.00  0.00      D     
ATOM   2712  CD1 LEU D 172       3.180   0.475   2.302  0.00  0.00      D     
ATOM   2713 HD11 LEU D 172       3.515  -0.298   1.577  0.00  0.00      D     
ATOM   2714 HD12 LEU D 172       3.686   1.418   2.005  0.00  0.00      D     
ATOM   2715 HD13 LEU D 172       3.525   0.236   3.331  0.00  0.00      D     
ATOM   2716  CD2 LEU D 172       0.875   1.171   3.354  0.00  0.00      D     
ATOM   2717 HD21 LEU D 172       1.264   0.806   4.329  0.00  0.00      D     
ATOM   2718 HD22 LEU D 172       1.017   2.263   3.208  0.00  0.00      D     
ATOM   2719 HD23 LEU D 172      -0.218   0.990   3.262  0.00  0.00      D     
ATOM   2720  C   LEU D 172      -0.733   1.628  -0.749  0.00  0.00      D     
ATOM   2721  O   LEU D 172      -1.267   2.697  -0.599  0.00  0.00      D     
ATOM   2722  N   PHE D 173      -0.366   1.124  -1.939  0.00  0.00      D     
ATOM   2723  HN  PHE D 173       0.252   0.344  -1.993  0.00  0.00      D     
ATOM   2724  CA  PHE D 173      -0.755   1.765  -3.229  0.00  0.00      D     
ATOM   2725  HA  PHE D 173      -0.575   2.829  -3.176  0.00  0.00      D     
ATOM   2726  CB  PHE D 173      -0.173   1.068  -4.483  0.00  0.00      D     
ATOM   2727  HB1 PHE D 173      -0.404  -0.019  -4.488  0.00  0.00      D     
ATOM   2728  HB2 PHE D 173      -0.489   1.511  -5.452  0.00  0.00      D     
ATOM   2729  CG  PHE D 173       1.340   1.064  -4.540  0.00  0.00      D     
ATOM   2730  CD1 PHE D 173       2.065   2.170  -4.060  0.00  0.00      D     
ATOM   2731  HD1 PHE D 173       1.579   3.102  -3.810  0.00  0.00      D     
ATOM   2732  CE1 PHE D 173       3.423   1.885  -3.707  0.00  0.00      D     
ATOM   2733  HE1 PHE D 173       4.041   2.724  -3.422  0.00  0.00      D     
ATOM   2734  CZ  PHE D 173       4.053   0.728  -3.959  0.00  0.00      D     
ATOM   2735  HZ  PHE D 173       5.067   0.582  -3.617  0.00  0.00      D     
ATOM   2736  CD2 PHE D 173       2.001  -0.193  -4.781  0.00  0.00      D     
ATOM   2737  HD2 PHE D 173       1.464  -1.114  -4.949  0.00  0.00      D     
ATOM   2738  CE2 PHE D 173       3.370  -0.276  -4.567  0.00  0.00      D     
ATOM   2739  HE2 PHE D 173       3.944  -1.172  -4.754  0.00  0.00      D     
ATOM   2740  C   PHE D 173      -2.274   1.844  -3.476  0.00  0.00      D     
ATOM   2741  O   PHE D 173      -2.796   2.832  -4.060  0.00  0.00      D     
ATOM   2742  N   GLN D 174      -2.994   0.752  -3.263  0.00  0.00      D     
ATOM   2743  HN  GLN D 174      -2.618  -0.157  -3.099  0.00  0.00      D     
ATOM   2744  CA  GLN D 174      -4.443   0.538  -3.285  0.00  0.00      D     
ATOM   2745  HA  GLN D 174      -4.837   0.863  -4.236  0.00  0.00      D     
ATOM   2746  CB  GLN D 174      -4.640  -0.965  -2.799  0.00  0.00      D     
ATOM   2747  HB1 GLN D 174      -4.291  -1.672  -3.582  0.00  0.00      D     
ATOM   2748  HB2 GLN D 174      -4.089  -1.226  -1.870  0.00  0.00      D     
ATOM   2749  CG  GLN D 174      -6.070  -1.483  -2.522  0.00  0.00      D     
ATOM   2750  HG1 GLN D 174      -6.137  -2.590  -2.583  0.00  0.00      D     
ATOM   2751  HG2 GLN D 174      -6.329  -1.242  -1.469  0.00  0.00      D     
ATOM   2752  CD  GLN D 174      -7.148  -0.889  -3.420  0.00  0.00      D     
ATOM   2753  OE1 GLN D 174      -8.061  -0.269  -2.890  0.00  0.00      D     
ATOM   2754  NE2 GLN D 174      -7.019  -1.093  -4.713  0.00  0.00      D     
ATOM   2755 HE21 GLN D 174      -7.681  -0.564  -5.243  0.00  0.00      D     
ATOM   2756 HE22 GLN D 174      -6.406  -1.806  -5.054  0.00  0.00      D     
ATOM   2757  C   GLN D 174      -5.086   1.515  -2.300  0.00  0.00      D     
ATOM   2758  O   GLN D 174      -6.061   2.167  -2.660  0.00  0.00      D     
ATOM   2759  N   HSE D 175      -4.571   1.622  -1.047  0.00  0.00      D     
ATOM   2760  HN  HSE D 175      -3.753   1.108  -0.804  0.00  0.00      D     
ATOM   2761  CA  HSE D 175      -5.202   2.491  -0.050  0.00  0.00      D     
ATOM   2762  HA  HSE D 175      -6.262   2.503  -0.257  0.00  0.00      D     
ATOM   2763  CB  HSE D 175      -5.148   1.807   1.319  0.00  0.00      D     
ATOM   2764  HB1 HSE D 175      -4.114   1.510   1.598  0.00  0.00      D     
ATOM   2765  HB2 HSE D 175      -5.446   2.506   2.129  0.00  0.00      D     
ATOM   2766  ND1 HSE D 175      -7.389   0.810   1.333  0.00  0.00      D     
ATOM   2767  CG  HSE D 175      -6.056   0.659   1.466  0.00  0.00      D     
ATOM   2768  CE1 HSE D 175      -7.932  -0.276   1.845  0.00  0.00      D     
ATOM   2769  HE1 HSE D 175      -8.985  -0.558   1.857  0.00  0.00      D     
ATOM   2770  NE2 HSE D 175      -6.959  -1.141   2.274  0.00  0.00      D     
ATOM   2771  HE2 HSE D 175      -7.126  -2.090   2.541  0.00  0.00      D     
ATOM   2772  CD2 HSE D 175      -5.744  -0.525   2.055  0.00  0.00      D     
ATOM   2773  HD2 HSE D 175      -4.847  -0.854   2.564  0.00  0.00      D     
ATOM   2774  C   HSE D 175      -4.724   3.954  -0.051  0.00  0.00      D     
ATOM   2775  O   HSE D 175      -4.762   4.660   0.929  0.00  0.00      D     
ATOM   2776  N   ALA D 176      -4.012   4.357  -1.182  0.00  0.00      D     
ATOM   2777  HN  ALA D 176      -3.794   3.653  -1.854  0.00  0.00      D     
ATOM   2778  CA  ALA D 176      -3.538   5.720  -1.415  0.00  0.00      D     
ATOM   2779  HA  ALA D 176      -3.977   6.389  -0.690  0.00  0.00      D     
ATOM   2780  CB  ALA D 176      -2.031   5.754  -1.177  0.00  0.00      D     
ATOM   2781  HB1 ALA D 176      -1.868   5.211  -0.222  0.00  0.00      D     
ATOM   2782  HB2 ALA D 176      -1.348   5.323  -1.940  0.00  0.00      D     
ATOM   2783  HB3 ALA D 176      -1.716   6.813  -1.060  0.00  0.00      D     
ATOM   2784  C   ALA D 176      -3.904   6.200  -2.830  0.00  0.00      D     
ATOM   2785  O   ALA D 176      -4.092   5.540  -3.780  0.00  0.00      D     
ATOM   2786  N   ASN D 177      -4.016   7.507  -2.939  0.00  0.00      D     
ATOM   2787  HN  ASN D 177      -3.882   8.023  -2.097  0.00  0.00      D     
ATOM   2788  CA  ASN D 177      -4.294   8.275  -4.164  0.00  0.00      D     
ATOM   2789  HA  ASN D 177      -4.906   7.707  -4.849  0.00  0.00      D     
ATOM   2790  CB  ASN D 177      -4.973   9.676  -3.844  0.00  0.00      D     
ATOM   2791  HB1 ASN D 177      -5.840   9.556  -3.160  0.00  0.00      D     
ATOM   2792  HB2 ASN D 177      -4.301  10.375  -3.302  0.00  0.00      D     
ATOM   2793  CG  ASN D 177      -5.395  10.324  -5.209  0.00  0.00      D     
ATOM   2794  OD1 ASN D 177      -5.237   9.714  -6.301  0.00  0.00      D     
ATOM   2795  ND2 ASN D 177      -6.190  11.380  -5.129  0.00  0.00      D     
ATOM   2796 HD21 ASN D 177      -6.731  11.655  -5.924  0.00  0.00      D     
ATOM   2797 HD22 ASN D 177      -6.266  11.899  -4.278  0.00  0.00      D     
ATOM   2798  C   ASN D 177      -3.012   8.469  -4.925  0.00  0.00      D     
ATOM   2799  O   ASN D 177      -2.265   9.293  -4.498  0.00  0.00      D     
ATOM   2800  N   LEU D 178      -2.817   7.725  -5.984  0.00  0.00      D     
ATOM   2801  HN  LEU D 178      -3.569   7.094  -6.156  0.00  0.00      D     
ATOM   2802  CA  LEU D 178      -1.796   7.769  -6.918  0.00  0.00      D     
ATOM   2803  HA  LEU D 178      -0.971   8.310  -6.478  0.00  0.00      D     
ATOM   2804  CB  LEU D 178      -1.395   6.340  -7.201  0.00  0.00      D     
ATOM   2805  HB1 LEU D 178      -2.253   5.748  -7.586  0.00  0.00      D     
ATOM   2806  HB2 LEU D 178      -0.555   6.408  -7.925  0.00  0.00      D     
ATOM   2807  CG  LEU D 178      -0.771   5.454  -6.105  0.00  0.00      D     
ATOM   2808  HG  LEU D 178      -1.551   5.162  -5.370  0.00  0.00      D     
ATOM   2809  CD1 LEU D 178      -0.253   4.092  -6.616  0.00  0.00      D     
ATOM   2810 HD11 LEU D 178      -1.088   3.448  -6.966  0.00  0.00      D     
ATOM   2811 HD12 LEU D 178       0.410   4.245  -7.494  0.00  0.00      D     
ATOM   2812 HD13 LEU D 178       0.331   3.630  -5.792  0.00  0.00      D     
ATOM   2813  CD2 LEU D 178       0.390   6.192  -5.385  0.00  0.00      D     
ATOM   2814 HD21 LEU D 178       1.204   6.237  -6.140  0.00  0.00      D     
ATOM   2815 HD22 LEU D 178       0.173   7.259  -5.165  0.00  0.00      D     
ATOM   2816 HD23 LEU D 178       0.689   5.745  -4.413  0.00  0.00      D     
ATOM   2817  C   LEU D 178      -2.187   8.390  -8.217  0.00  0.00      D     
ATOM   2818  O   LEU D 178      -1.435   8.283  -9.141  0.00  0.00      D     
ATOM   2819  N   ASP D 179      -3.365   9.012  -8.377  0.00  0.00      D     
ATOM   2820  HN  ASP D 179      -3.994   9.175  -7.622  0.00  0.00      D     
ATOM   2821  CA  ASP D 179      -3.755   9.624  -9.615  0.00  0.00      D     
ATOM   2822  HA  ASP D 179      -4.670  10.156  -9.400  0.00  0.00      D     
ATOM   2823  CB  ASP D 179      -2.823  10.750 -10.163  0.00  0.00      D     
ATOM   2824  HB1 ASP D 179      -1.896  10.321 -10.599  0.00  0.00      D     
ATOM   2825  HB2 ASP D 179      -3.349  11.285 -10.982  0.00  0.00      D     
ATOM   2826  CG  ASP D 179      -2.333  11.810  -9.092  0.00  0.00      D     
ATOM   2827  OD1 ASP D 179      -2.967  11.921  -8.003  0.00  0.00      D     
ATOM   2828  OD2 ASP D 179      -1.508  12.635  -9.499  0.00  0.00      D     
ATOM   2829  C   ASP D 179      -4.292   8.644 -10.684  0.00  0.00      D     
ATOM   2830  O   ASP D 179      -4.308   8.854 -11.911  0.00  0.00      D     
ATOM   2831  N   SER D 180      -4.646   7.417 -10.267  0.00  0.00      D     
ATOM   2832  HN  SER D 180      -4.632   7.330  -9.274  0.00  0.00      D     
ATOM   2833  CA  SER D 180      -5.063   6.238 -11.035  0.00  0.00      D     
ATOM   2834  HA  SER D 180      -5.251   5.411 -10.367  0.00  0.00      D     
ATOM   2835  CB  SER D 180      -6.428   6.363 -11.674  0.00  0.00      D     
ATOM   2836  HB1 SER D 180      -7.208   6.618 -10.925  0.00  0.00      D     
ATOM   2837  HB2 SER D 180      -6.569   7.204 -12.385  0.00  0.00      D     
ATOM   2838  OG  SER D 180      -6.868   5.179 -12.250  0.00  0.00      D     
ATOM   2839  HG1 SER D 180      -7.802   5.321 -12.419  0.00  0.00      D     
ATOM   2840  C   SER D 180      -3.974   5.703 -11.992  0.00  0.00      D     
ATOM   2841  O   SER D 180      -3.628   6.188 -13.059  0.00  0.00      D     
ATOM   2842  N   CYS D 181      -3.341   4.565 -11.611  0.00  0.00      D     
ATOM   2843  HN  CYS D 181      -3.489   4.207 -10.692  0.00  0.00      D     
ATOM   2844  CA  CYS D 181      -2.121   4.042 -12.240  0.00  0.00      D     
ATOM   2845  HA  CYS D 181      -1.605   4.895 -12.655  0.00  0.00      D     
ATOM   2846  CB  CYS D 181      -1.148   3.317 -11.284  0.00  0.00      D     
ATOM   2847  HB1 CYS D 181      -1.693   2.506 -10.756  0.00  0.00      D     
ATOM   2848  HB2 CYS D 181      -0.332   2.799 -11.830  0.00  0.00      D     
ATOM   2849  SG  CYS D 181      -0.522   4.556 -10.142  0.00  0.00      D     
ATOM   2850  HG1 CYS D 181      -1.459   4.220  -9.268  0.00  0.00      D     
ATOM   2851  C   CYS D 181      -2.428   3.037 -13.275  0.00  0.00      D     
ATOM   2852  O   CYS D 181      -3.286   2.119 -13.218  0.00  0.00      D     
ATOM   2853  N   LYS D 182      -1.774   3.176 -14.525  0.00  0.00      D     
ATOM   2854  HN  LYS D 182      -1.044   3.855 -14.539  0.00  0.00      D     
ATOM   2855  CA  LYS D 182      -2.245   2.531 -15.740  0.00  0.00      D     
ATOM   2856  HA  LYS D 182      -2.620   1.544 -15.514  0.00  0.00      D     
ATOM   2857  CB  LYS D 182      -3.099   3.510 -16.566  0.00  0.00      D     
ATOM   2858  HB1 LYS D 182      -2.469   4.221 -17.143  0.00  0.00      D     
ATOM   2859  HB2 LYS D 182      -3.661   2.806 -17.216  0.00  0.00      D     
ATOM   2860  CG  LYS D 182      -4.134   4.356 -15.732  0.00  0.00      D     
ATOM   2861  HG1 LYS D 182      -4.687   3.640 -15.086  0.00  0.00      D     
ATOM   2862  HG2 LYS D 182      -3.481   5.113 -15.248  0.00  0.00      D     
ATOM   2863  CD  LYS D 182      -5.168   5.130 -16.577  0.00  0.00      D     
ATOM   2864  HD1 LYS D 182      -4.726   5.776 -17.366  0.00  0.00      D     
ATOM   2865  HD2 LYS D 182      -5.843   4.410 -17.087  0.00  0.00      D     
ATOM   2866  CE  LYS D 182      -5.959   6.170 -15.744  0.00  0.00      D     
ATOM   2867  HE1 LYS D 182      -6.697   6.658 -16.416  0.00  0.00      D     
ATOM   2868  HE2 LYS D 182      -6.537   5.645 -14.953  0.00  0.00      D     
ATOM   2869  NZ  LYS D 182      -5.117   7.205 -15.083  0.00  0.00      D     
ATOM   2870  HZ1 LYS D 182      -5.652   7.906 -14.531  0.00  0.00      D     
ATOM   2871  HZ2 LYS D 182      -4.485   6.758 -14.388  0.00  0.00      D     
ATOM   2872  HZ3 LYS D 182      -4.478   7.709 -15.730  0.00  0.00      D     
ATOM   2873  C   LYS D 182      -1.027   2.196 -16.569  0.00  0.00      D     
ATOM   2874  O   LYS D 182      -0.014   2.889 -16.603  0.00  0.00      D     
ATOM   2875  N   ARG D 183      -1.107   1.128 -17.291  0.00  0.00      D     
ATOM   2876  HN  ARG D 183      -1.868   0.486 -17.341  0.00  0.00      D     
ATOM   2877  CA  ARG D 183      -0.009   0.688 -18.106  0.00  0.00      D     
ATOM   2878  HA  ARG D 183       0.610   1.498 -18.461  0.00  0.00      D     
ATOM   2879  CB  ARG D 183       0.984  -0.316 -17.461  0.00  0.00      D     
ATOM   2880  HB1 ARG D 183       1.452   0.114 -16.549  0.00  0.00      D     
ATOM   2881  HB2 ARG D 183       0.367  -1.112 -16.993  0.00  0.00      D     
ATOM   2882  CG  ARG D 183       2.125  -0.956 -18.301  0.00  0.00      D     
ATOM   2883  HG1 ARG D 183       1.647  -1.298 -19.244  0.00  0.00      D     
ATOM   2884  HG2 ARG D 183       2.838  -0.207 -18.707  0.00  0.00      D     
ATOM   2885  CD  ARG D 183       2.858  -2.044 -17.526  0.00  0.00      D     
ATOM   2886  HD1 ARG D 183       2.111  -2.679 -17.004  0.00  0.00      D     
ATOM   2887  HD2 ARG D 183       3.486  -2.705 -18.160  0.00  0.00      D     
ATOM   2888  NE  ARG D 183       3.762  -1.292 -16.697  0.00  0.00      D     
ATOM   2889  HE  ARG D 183       3.755  -0.302 -16.562  0.00  0.00      D     
ATOM   2890  CZ  ARG D 183       4.293  -1.839 -15.581  0.00  0.00      D     
ATOM   2891  NH1 ARG D 183       4.073  -3.055 -15.199  0.00  0.00      D     
ATOM   2892 HH11 ARG D 183       4.194  -3.301 -14.237  0.00  0.00      D     
ATOM   2893 HH12 ARG D 183       3.521  -3.711 -15.712  0.00  0.00      D     
ATOM   2894  NH2 ARG D 183       5.044  -1.045 -14.839  0.00  0.00      D     
ATOM   2895 HH21 ARG D 183       5.492  -1.370 -14.007  0.00  0.00      D     
ATOM   2896 HH22 ARG D 183       4.905  -0.091 -15.107  0.00  0.00      D     
ATOM   2897  C   ARG D 183      -0.640   0.068 -19.301  0.00  0.00      D     
ATOM   2898  O   ARG D 183      -1.781  -0.457 -19.213  0.00  0.00      D     
ATOM   2899  N   VAL D 184      -0.024   0.015 -20.495  0.00  0.00      D     
ATOM   2900  HN  VAL D 184       0.836   0.506 -20.609  0.00  0.00      D     
ATOM   2901  CA  VAL D 184      -0.364  -0.693 -21.675  0.00  0.00      D     
ATOM   2902  HA  VAL D 184      -1.043  -1.480 -21.384  0.00  0.00      D     
ATOM   2903  CB  VAL D 184      -0.875   0.330 -22.694  0.00  0.00      D     
ATOM   2904  HB  VAL D 184      -0.016   0.955 -23.018  0.00  0.00      D     
ATOM   2905  CG1 VAL D 184      -1.469  -0.326 -23.965  0.00  0.00      D     
ATOM   2906 HG11 VAL D 184      -2.378  -0.922 -23.739  0.00  0.00      D     
ATOM   2907 HG12 VAL D 184      -1.668   0.368 -24.809  0.00  0.00      D     
ATOM   2908 HG13 VAL D 184      -0.720  -1.024 -24.397  0.00  0.00      D     
ATOM   2909  CG2 VAL D 184      -1.999   1.236 -22.155  0.00  0.00      D     
ATOM   2910 HG21 VAL D 184      -2.602   1.693 -22.968  0.00  0.00      D     
ATOM   2911 HG22 VAL D 184      -2.713   0.585 -21.606  0.00  0.00      D     
ATOM   2912 HG23 VAL D 184      -1.569   1.971 -21.441  0.00  0.00      D     
ATOM   2913  C   VAL D 184       0.879  -1.384 -22.146  0.00  0.00      D     
ATOM   2914  O   VAL D 184       1.965  -0.814 -22.190  0.00  0.00      D     
ATOM   2915  N   LEU D 185       0.742  -2.729 -22.499  0.00  0.00      D     
ATOM   2916  HN  LEU D 185      -0.135  -3.188 -22.385  0.00  0.00      D     
ATOM   2917  CA  LEU D 185       1.821  -3.526 -22.957  0.00  0.00      D     
ATOM   2918  HA  LEU D 185       2.696  -2.912 -23.107  0.00  0.00      D     
ATOM   2919  CB  LEU D 185       1.979  -4.852 -22.148  0.00  0.00      D     
ATOM   2920  HB1 LEU D 185       1.043  -5.448 -22.197  0.00  0.00      D     
ATOM   2921  HB2 LEU D 185       2.762  -5.407 -22.707  0.00  0.00      D     
ATOM   2922  CG  LEU D 185       2.403  -4.678 -20.699  0.00  0.00      D     
ATOM   2923  HG  LEU D 185       1.708  -4.148 -20.014  0.00  0.00      D     
ATOM   2924  CD1 LEU D 185       2.482  -6.120 -19.965  0.00  0.00      D     
ATOM   2925 HD11 LEU D 185       1.518  -6.627 -20.183  0.00  0.00      D     
ATOM   2926 HD12 LEU D 185       3.306  -6.819 -20.223  0.00  0.00      D     
ATOM   2927 HD13 LEU D 185       2.487  -5.879 -18.880  0.00  0.00      D     
ATOM   2928  CD2 LEU D 185       3.774  -4.060 -20.556  0.00  0.00      D     
ATOM   2929 HD21 LEU D 185       3.528  -2.986 -20.696  0.00  0.00      D     
ATOM   2930 HD22 LEU D 185       4.178  -4.177 -19.528  0.00  0.00      D     
ATOM   2931 HD23 LEU D 185       4.504  -4.452 -21.296  0.00  0.00      D     
ATOM   2932  C   LEU D 185       1.340  -3.963 -24.323  0.00  0.00      D     
ATOM   2933  O   LEU D 185       0.135  -4.062 -24.549  0.00  0.00      D     
ATOM   2934  N   ASN D 186       2.251  -4.167 -25.283  0.00  0.00      D     
ATOM   2935  HN  ASN D 186       3.194  -4.209 -24.963  0.00  0.00      D     
ATOM   2936  CA  ASN D 186       1.930  -4.459 -26.615  0.00  0.00      D     
ATOM   2937  HA  ASN D 186       0.886  -4.618 -26.843  0.00  0.00      D     
ATOM   2938  CB  ASN D 186       2.351  -3.283 -27.524  0.00  0.00      D     
ATOM   2939  HB1 ASN D 186       1.762  -2.371 -27.287  0.00  0.00      D     
ATOM   2940  HB2 ASN D 186       3.449  -3.151 -27.419  0.00  0.00      D     
ATOM   2941  CG  ASN D 186       2.066  -3.552 -29.016  0.00  0.00      D     
ATOM   2942  OD1 ASN D 186       1.134  -4.260 -29.409  0.00  0.00      D     
ATOM   2943  ND2 ASN D 186       2.948  -2.827 -29.852  0.00  0.00      D     
ATOM   2944 HD21 ASN D 186       2.843  -2.882 -30.845  0.00  0.00      D     
ATOM   2945 HD22 ASN D 186       3.710  -2.229 -29.603  0.00  0.00      D     
ATOM   2946  C   ASN D 186       2.647  -5.801 -26.845  0.00  0.00      D     
ATOM   2947  O   ASN D 186       3.848  -5.909 -26.585  0.00  0.00      D     
ATOM   2948  N   VAL D 187       1.951  -6.816 -27.415  0.00  0.00      D     
ATOM   2949  HN  VAL D 187       0.969  -6.755 -27.572  0.00  0.00      D     
ATOM   2950  CA  VAL D 187       2.406  -8.094 -27.750  0.00  0.00      D     
ATOM   2951  HA  VAL D 187       3.411  -8.136 -27.357  0.00  0.00      D     
ATOM   2952  CB  VAL D 187       1.612  -9.213 -27.105  0.00  0.00      D     
ATOM   2953  HB  VAL D 187       0.543  -9.143 -27.399  0.00  0.00      D     
ATOM   2954  CG1 VAL D 187       2.092 -10.506 -27.517  0.00  0.00      D     
ATOM   2955 HG11 VAL D 187       2.981 -10.925 -26.998  0.00  0.00      D     
ATOM   2956 HG12 VAL D 187       1.280 -11.242 -27.335  0.00  0.00      D     
ATOM   2957 HG13 VAL D 187       2.415 -10.554 -28.579  0.00  0.00      D     
ATOM   2958  CG2 VAL D 187       1.768  -9.070 -25.533  0.00  0.00      D     
ATOM   2959 HG21 VAL D 187       1.094  -9.777 -25.002  0.00  0.00      D     
ATOM   2960 HG22 VAL D 187       2.802  -9.390 -25.283  0.00  0.00      D     
ATOM   2961 HG23 VAL D 187       1.557  -8.032 -25.199  0.00  0.00      D     
ATOM   2962  C   VAL D 187       2.476  -8.293 -29.245  0.00  0.00      D     
ATOM   2963  O   VAL D 187       1.449  -8.314 -29.972  0.00  0.00      D     
ATOM   2964  N   VAL D 188       3.712  -8.470 -29.778  0.00  0.00      D     
ATOM   2965  HN  VAL D 188       4.537  -8.491 -29.219  0.00  0.00      D     
ATOM   2966  CA  VAL D 188       4.075  -8.291 -31.187  0.00  0.00      D     
ATOM   2967  HA  VAL D 188       3.233  -7.929 -31.756  0.00  0.00      D     
ATOM   2968  CB  VAL D 188       5.266  -7.365 -31.427  0.00  0.00      D     
ATOM   2969  HB  VAL D 188       6.142  -7.732 -30.852  0.00  0.00      D     
ATOM   2970  CG1 VAL D 188       5.614  -7.282 -32.916  0.00  0.00      D     
ATOM   2971 HG11 VAL D 188       4.876  -6.879 -33.643  0.00  0.00      D     
ATOM   2972 HG12 VAL D 188       6.552  -6.736 -33.153  0.00  0.00      D     
ATOM   2973 HG13 VAL D 188       5.811  -8.321 -33.257  0.00  0.00      D     
ATOM   2974  CG2 VAL D 188       4.931  -6.091 -30.826  0.00  0.00      D     
ATOM   2975 HG21 VAL D 188       4.852  -6.196 -29.723  0.00  0.00      D     
ATOM   2976 HG22 VAL D 188       5.732  -5.366 -31.086  0.00  0.00      D     
ATOM   2977 HG23 VAL D 188       3.948  -5.727 -31.194  0.00  0.00      D     
ATOM   2978  C   VAL D 188       4.343  -9.639 -31.849  0.00  0.00      D     
ATOM   2979  O   VAL D 188       5.330 -10.340 -31.595  0.00  0.00      D     
ATOM   2980  CB  CYS D 189       2.413 -12.387 -32.926  0.00  0.00      D     
ATOM   2981  HB1 CYS D 189       2.551 -12.463 -31.826  0.00  0.00      D     
ATOM   2982  HB2 CYS D 189       1.468 -11.839 -33.132  0.00  0.00      D     
ATOM   2983  SG  CYS D 189       2.242 -14.028 -33.739  0.00  0.00      D     
ATOM   2984  N   CYS D 189       3.407 -10.027 -32.771  0.00  0.00      D     
ATOM   2985  HN  CYS D 189       2.673  -9.366 -32.905  0.00  0.00      D     
ATOM   2986  CA  CYS D 189       3.437 -11.289 -33.453  0.00  0.00      D     
ATOM   2987  HA  CYS D 189       4.441 -11.683 -33.407  0.00  0.00      D     
ATOM   2988  C   CYS D 189       3.128 -11.090 -34.918  0.00  0.00      D     
ATOM   2989  O   CYS D 189       2.437 -10.089 -35.208  0.00  0.00      D     
ATOM   2990  N   LYS D 190       3.768 -11.846 -35.906  0.00  0.00      D     
ATOM   2991  HN  LYS D 190       4.378 -12.541 -35.531  0.00  0.00      D     
ATOM   2992  CA  LYS D 190       3.677 -11.717 -37.337  0.00  0.00      D     
ATOM   2993  HA  LYS D 190       3.835 -10.661 -37.497  0.00  0.00      D     
ATOM   2994  CB  LYS D 190       4.707 -12.540 -38.021  0.00  0.00      D     
ATOM   2995  HB1 LYS D 190       4.708 -13.560 -37.581  0.00  0.00      D     
ATOM   2996  HB2 LYS D 190       4.488 -12.578 -39.110  0.00  0.00      D     
ATOM   2997  CG  LYS D 190       6.134 -11.946 -38.004  0.00  0.00      D     
ATOM   2998  HG1 LYS D 190       6.735 -12.412 -38.814  0.00  0.00      D     
ATOM   2999  HG2 LYS D 190       6.106 -10.842 -38.131  0.00  0.00      D     
ATOM   3000  CD  LYS D 190       6.950 -12.177 -36.623  0.00  0.00      D     
ATOM   3001  HD1 LYS D 190       6.305 -11.640 -35.895  0.00  0.00      D     
ATOM   3002  HD2 LYS D 190       6.801 -13.249 -36.372  0.00  0.00      D     
ATOM   3003  CE  LYS D 190       8.422 -11.741 -36.746  0.00  0.00      D     
ATOM   3004  HE1 LYS D 190       8.918 -12.517 -37.366  0.00  0.00      D     
ATOM   3005  HE2 LYS D 190       8.498 -10.801 -37.333  0.00  0.00      D     
ATOM   3006  NZ  LYS D 190       9.085 -11.743 -35.476  0.00  0.00      D     
ATOM   3007  HZ1 LYS D 190       8.736 -12.524 -34.885  0.00  0.00      D     
ATOM   3008  HZ2 LYS D 190      10.097 -11.867 -35.682  0.00  0.00      D     
ATOM   3009  HZ3 LYS D 190       8.899 -10.816 -35.044  0.00  0.00      D     
ATOM   3010  C   LYS D 190       2.264 -11.992 -37.908  0.00  0.00      D     
ATOM   3011  O   LYS D 190       1.785 -11.347 -38.819  0.00  0.00      D     
ATOM   3012  N   THR D 191       1.587 -12.984 -37.369  0.00  0.00      D     
ATOM   3013  HN  THR D 191       1.955 -13.474 -36.583  0.00  0.00      D     
ATOM   3014  CA  THR D 191       0.357 -13.588 -37.868  0.00  0.00      D     
ATOM   3015  HA  THR D 191       0.305 -13.410 -38.932  0.00  0.00      D     
ATOM   3016  CB  THR D 191       0.423 -15.115 -37.581  0.00  0.00      D     
ATOM   3017  HB  THR D 191       0.773 -15.262 -36.537  0.00  0.00      D     
ATOM   3018  OG1 THR D 191       1.451 -15.733 -38.311  0.00  0.00      D     
ATOM   3019  HG1 THR D 191       1.807 -16.331 -37.650  0.00  0.00      D     
ATOM   3020  CG2 THR D 191      -0.891 -15.789 -37.956  0.00  0.00      D     
ATOM   3021 HG21 THR D 191      -0.993 -16.884 -37.797  0.00  0.00      D     
ATOM   3022 HG22 THR D 191      -1.721 -15.336 -37.372  0.00  0.00      D     
ATOM   3023 HG23 THR D 191      -1.050 -15.615 -39.042  0.00  0.00      D     
ATOM   3024  C   THR D 191      -0.899 -12.996 -37.175  0.00  0.00      D     
ATOM   3025  O   THR D 191      -1.881 -12.752 -37.856  0.00  0.00      D     
ATOM   3026  CB  CYS D 192      -1.602 -12.777 -33.600  0.00  0.00      D     
ATOM   3027  HB1 CYS D 192      -0.601 -12.381 -33.324  0.00  0.00      D     
ATOM   3028  HB2 CYS D 192      -2.383 -12.221 -33.040  0.00  0.00      D     
ATOM   3029  SG  CYS D 192      -1.769 -14.498 -33.151  0.00  0.00      D     
ATOM   3030  N   CYS D 192      -0.846 -12.794 -35.862  0.00  0.00      D     
ATOM   3031  HN  CYS D 192      -0.028 -12.967 -35.319  0.00  0.00      D     
ATOM   3032  CA  CYS D 192      -1.869 -12.250 -35.104  0.00  0.00      D     
ATOM   3033  HA  CYS D 192      -2.870 -12.431 -35.468  0.00  0.00      D     
ATOM   3034  C   CYS D 192      -1.826 -10.690 -35.274  0.00  0.00      D     
ATOM   3035  O   CYS D 192      -2.816  -9.988 -35.346  0.00  0.00      D     
ATOM   3036  N   GLY D 193      -0.586 -10.088 -35.397  0.00  0.00      D     
ATOM   3037  HN  GLY D 193       0.216 -10.677 -35.459  0.00  0.00      D     
ATOM   3038  CA  GLY D 193      -0.409  -8.650 -35.360  0.00  0.00      D     
ATOM   3039  HA1 GLY D 193      -1.359  -8.233 -35.660  0.00  0.00      D     
ATOM   3040  HA2 GLY D 193       0.415  -8.395 -36.010  0.00  0.00      D     
ATOM   3041  C   GLY D 193      -0.014  -8.244 -34.028  0.00  0.00      D     
ATOM   3042  O   GLY D 193       0.143  -9.043 -33.073  0.00  0.00      D     
ATOM   3043  N   GLN D 194       0.170  -6.902 -33.918  0.00  0.00      D     
ATOM   3044  HN  GLN D 194      -0.068  -6.277 -34.657  0.00  0.00      D     
ATOM   3045  CA  GLN D 194       0.447  -6.284 -32.654  0.00  0.00      D     
ATOM   3046  HA  GLN D 194       0.932  -7.046 -32.062  0.00  0.00      D     
ATOM   3047  CB  GLN D 194       1.181  -4.978 -32.802  0.00  0.00      D     
ATOM   3048  HB1 GLN D 194       0.414  -4.296 -33.226  0.00  0.00      D     
ATOM   3049  HB2 GLN D 194       1.586  -4.587 -31.844  0.00  0.00      D     
ATOM   3050  CG  GLN D 194       2.500  -5.017 -33.696  0.00  0.00      D     
ATOM   3051  HG1 GLN D 194       3.127  -5.863 -33.340  0.00  0.00      D     
ATOM   3052  HG2 GLN D 194       2.272  -5.209 -34.766  0.00  0.00      D     
ATOM   3053  CD  GLN D 194       3.430  -3.776 -33.480  0.00  0.00      D     
ATOM   3054  OE1 GLN D 194       3.154  -2.938 -32.649  0.00  0.00      D     
ATOM   3055  NE2 GLN D 194       4.624  -3.786 -34.168  0.00  0.00      D     
ATOM   3056 HE21 GLN D 194       5.314  -3.127 -33.870  0.00  0.00      D     
ATOM   3057 HE22 GLN D 194       4.977  -4.583 -34.658  0.00  0.00      D     
ATOM   3058  C   GLN D 194      -0.799  -6.008 -31.841  0.00  0.00      D     
ATOM   3059  O   GLN D 194      -1.645  -5.194 -32.129  0.00  0.00      D     
ATOM   3060  N   GLN D 195      -0.876  -6.830 -30.687  0.00  0.00      D     
ATOM   3061  HN  GLN D 195      -0.177  -7.484 -30.406  0.00  0.00      D     
ATOM   3062  CA  GLN D 195      -1.952  -6.778 -29.727  0.00  0.00      D     
ATOM   3063  HA  GLN D 195      -2.807  -6.255 -30.131  0.00  0.00      D     
ATOM   3064  CB  GLN D 195      -2.595  -8.183 -29.507  0.00  0.00      D     
ATOM   3065  HB1 GLN D 195      -1.974  -9.041 -29.169  0.00  0.00      D     
ATOM   3066  HB2 GLN D 195      -3.426  -8.013 -28.790  0.00  0.00      D     
ATOM   3067  CG  GLN D 195      -3.251  -8.899 -30.691  0.00  0.00      D     
ATOM   3068  HG1 GLN D 195      -2.451  -9.081 -31.440  0.00  0.00      D     
ATOM   3069  HG2 GLN D 195      -3.735  -9.867 -30.440  0.00  0.00      D     
ATOM   3070  CD  GLN D 195      -4.246  -8.063 -31.459  0.00  0.00      D     
ATOM   3071  OE1 GLN D 195      -3.913  -7.618 -32.521  0.00  0.00      D     
ATOM   3072  NE2 GLN D 195      -5.531  -7.850 -31.051  0.00  0.00      D     
ATOM   3073 HE21 GLN D 195      -6.172  -7.478 -31.723  0.00  0.00      D     
ATOM   3074 HE22 GLN D 195      -5.916  -8.134 -30.173  0.00  0.00      D     
ATOM   3075  C   GLN D 195      -1.602  -6.212 -28.366  0.00  0.00      D     
ATOM   3076  O   GLN D 195      -0.874  -6.854 -27.605  0.00  0.00      D     
ATOM   3077  N   GLN D 196      -2.078  -4.998 -28.060  0.00  0.00      D     
ATOM   3078  HN  GLN D 196      -2.588  -4.524 -28.773  0.00  0.00      D     
ATOM   3079  CA  GLN D 196      -2.126  -4.374 -26.780  0.00  0.00      D     
ATOM   3080  HA  GLN D 196      -1.115  -4.383 -26.401  0.00  0.00      D     
ATOM   3081  CB  GLN D 196      -2.529  -2.909 -26.889  0.00  0.00      D     
ATOM   3082  HB1 GLN D 196      -3.386  -2.907 -27.597  0.00  0.00      D     
ATOM   3083  HB2 GLN D 196      -2.733  -2.474 -25.888  0.00  0.00      D     
ATOM   3084  CG  GLN D 196      -1.459  -1.930 -27.460  0.00  0.00      D     
ATOM   3085  HG1 GLN D 196      -0.774  -1.595 -26.652  0.00  0.00      D     
ATOM   3086  HG2 GLN D 196      -0.869  -2.387 -28.283  0.00  0.00      D     
ATOM   3087  CD  GLN D 196      -2.115  -0.653 -27.964  0.00  0.00      D     
ATOM   3088  OE1 GLN D 196      -1.978   0.421 -27.330  0.00  0.00      D     
ATOM   3089  NE2 GLN D 196      -2.753  -0.655 -29.160  0.00  0.00      D     
ATOM   3090 HE21 GLN D 196      -3.174   0.212 -29.426  0.00  0.00      D     
ATOM   3091 HE22 GLN D 196      -2.705  -1.452 -29.763  0.00  0.00      D     
ATOM   3092  C   GLN D 196      -2.918  -5.137 -25.725  0.00  0.00      D     
ATOM   3093  O   GLN D 196      -3.827  -5.885 -25.964  0.00  0.00      D     
ATOM   3094  N   THR D 197      -2.365  -5.053 -24.501  0.00  0.00      D     
ATOM   3095  HN  THR D 197      -1.520  -4.568 -24.293  0.00  0.00      D     
ATOM   3096  CA  THR D 197      -3.021  -5.652 -23.352  0.00  0.00      D     
ATOM   3097  HA  THR D 197      -4.087  -5.555 -23.492  0.00  0.00      D     
ATOM   3098  CB  THR D 197      -2.718  -7.106 -23.072  0.00  0.00      D     
ATOM   3099  HB  THR D 197      -2.910  -7.646 -24.024  0.00  0.00      D     
ATOM   3100  OG1 THR D 197      -3.705  -7.563 -22.153  0.00  0.00      D     
ATOM   3101  HG1 THR D 197      -4.508  -7.684 -22.666  0.00  0.00      D     
ATOM   3102  CG2 THR D 197      -1.340  -7.366 -22.493  0.00  0.00      D     
ATOM   3103 HG21 THR D 197      -1.177  -6.900 -21.498  0.00  0.00      D     
ATOM   3104 HG22 THR D 197      -1.232  -8.455 -22.302  0.00  0.00      D     
ATOM   3105 HG23 THR D 197      -0.484  -6.964 -23.077  0.00  0.00      D     
ATOM   3106  C   THR D 197      -2.641  -4.703 -22.238  0.00  0.00      D     
ATOM   3107  O   THR D 197      -1.664  -4.040 -22.300  0.00  0.00      D     
ATOM   3108  N   THR D 198      -3.468  -4.597 -21.141  0.00  0.00      D     
ATOM   3109  HN  THR D 198      -4.268  -5.186 -21.052  0.00  0.00      D     
ATOM   3110  CA  THR D 198      -3.340  -3.476 -20.246  0.00  0.00      D     
ATOM   3111  HA  THR D 198      -2.314  -3.140 -20.231  0.00  0.00      D     
ATOM   3112  CB  THR D 198      -4.310  -2.312 -20.575  0.00  0.00      D     
ATOM   3113  HB  THR D 198      -3.941  -1.851 -21.516  0.00  0.00      D     
ATOM   3114  OG1 THR D 198      -4.198  -1.359 -19.505  0.00  0.00      D     
ATOM   3115  HG1 THR D 198      -3.308  -1.002 -19.534  0.00  0.00      D     
ATOM   3116  CG2 THR D 198      -5.785  -2.745 -20.597  0.00  0.00      D     
ATOM   3117 HG21 THR D 198      -6.508  -1.999 -20.993  0.00  0.00      D     
ATOM   3118 HG22 THR D 198      -5.840  -3.614 -21.287  0.00  0.00      D     
ATOM   3119 HG23 THR D 198      -6.141  -2.925 -19.560  0.00  0.00      D     
ATOM   3120  C   THR D 198      -3.687  -3.998 -18.886  0.00  0.00      D     
ATOM   3121  O   THR D 198      -4.468  -4.974 -18.683  0.00  0.00      D     
ATOM   3122  N   LEU D 199      -2.990  -3.435 -17.934  0.00  0.00      D     
ATOM   3123  HN  LEU D 199      -2.471  -2.594 -18.072  0.00  0.00      D     
ATOM   3124  CA  LEU D 199      -3.010  -3.843 -16.538  0.00  0.00      D     
ATOM   3125  HA  LEU D 199      -3.899  -4.398 -16.279  0.00  0.00      D     
ATOM   3126  CB  LEU D 199      -1.729  -4.743 -16.238  0.00  0.00      D     
ATOM   3127  HB1 LEU D 199      -0.779  -4.279 -16.579  0.00  0.00      D     
ATOM   3128  HB2 LEU D 199      -1.767  -4.799 -15.130  0.00  0.00      D     
ATOM   3129  CG  LEU D 199      -1.849  -6.159 -16.937  0.00  0.00      D     
ATOM   3130  HG  LEU D 199      -2.883  -6.557 -17.015  0.00  0.00      D     
ATOM   3131  CD1 LEU D 199      -1.152  -6.335 -18.336  0.00  0.00      D     
ATOM   3132 HD11 LEU D 199      -0.075  -6.072 -18.262  0.00  0.00      D     
ATOM   3133 HD12 LEU D 199      -1.274  -7.344 -18.784  0.00  0.00      D     
ATOM   3134 HD13 LEU D 199      -1.569  -5.629 -19.087  0.00  0.00      D     
ATOM   3135  CD2 LEU D 199      -0.960  -7.020 -16.081  0.00  0.00      D     
ATOM   3136 HD21 LEU D 199      -0.899  -8.073 -16.431  0.00  0.00      D     
ATOM   3137 HD22 LEU D 199       0.075  -6.619 -16.048  0.00  0.00      D     
ATOM   3138 HD23 LEU D 199      -1.359  -6.970 -15.045  0.00  0.00      D     
ATOM   3139  C   LEU D 199      -3.070  -2.522 -15.760  0.00  0.00      D     
ATOM   3140  O   LEU D 199      -2.543  -1.469 -16.243  0.00  0.00      D     
ATOM   3141  N   LYS D 200      -3.812  -2.458 -14.674  0.00  0.00      D     
ATOM   3142  HN  LYS D 200      -4.239  -3.309 -14.377  0.00  0.00      D     
ATOM   3143  CA  LYS D 200      -4.169  -1.145 -14.087  0.00  0.00      D     
ATOM   3144  HA  LYS D 200      -3.463  -0.402 -14.426  0.00  0.00      D     
ATOM   3145  CB  LYS D 200      -5.691  -0.755 -14.274  0.00  0.00      D     
ATOM   3146  HB1 LYS D 200      -6.453  -1.359 -13.737  0.00  0.00      D     
ATOM   3147  HB2 LYS D 200      -5.670   0.323 -14.008  0.00  0.00      D     
ATOM   3148  CG  LYS D 200      -6.188  -0.615 -15.750  0.00  0.00      D     
ATOM   3149  HG1 LYS D 200      -6.117  -1.563 -16.326  0.00  0.00      D     
ATOM   3150  HG2 LYS D 200      -7.264  -0.355 -15.659  0.00  0.00      D     
ATOM   3151  CD  LYS D 200      -5.592   0.585 -16.499  0.00  0.00      D     
ATOM   3152  HD1 LYS D 200      -5.721   1.459 -15.824  0.00  0.00      D     
ATOM   3153  HD2 LYS D 200      -4.512   0.356 -16.618  0.00  0.00      D     
ATOM   3154  CE  LYS D 200      -6.211   1.086 -17.827  0.00  0.00      D     
ATOM   3155  HE1 LYS D 200      -7.073   1.728 -17.546  0.00  0.00      D     
ATOM   3156  HE2 LYS D 200      -5.393   1.586 -18.389  0.00  0.00      D     
ATOM   3157  NZ  LYS D 200      -6.695  -0.045 -18.695  0.00  0.00      D     
ATOM   3158  HZ1 LYS D 200      -5.857  -0.636 -18.870  0.00  0.00      D     
ATOM   3159  HZ2 LYS D 200      -7.510  -0.606 -18.376  0.00  0.00      D     
ATOM   3160  HZ3 LYS D 200      -6.995   0.298 -19.630  0.00  0.00      D     
ATOM   3161  C   LYS D 200      -3.973  -1.288 -12.578  0.00  0.00      D     
ATOM   3162  O   LYS D 200      -3.767  -2.418 -12.093  0.00  0.00      D     
ATOM   3163  N   GLY D 201      -4.033  -0.174 -11.810  0.00  0.00      D     
ATOM   3164  HN  GLY D 201      -4.144   0.693 -12.288  0.00  0.00      D     
ATOM   3165  CA  GLY D 201      -3.725  -0.027 -10.435  0.00  0.00      D     
ATOM   3166  HA1 GLY D 201      -4.549  -0.471  -9.896  0.00  0.00      D     
ATOM   3167  HA2 GLY D 201      -3.756   1.042 -10.289  0.00  0.00      D     
ATOM   3168  C   GLY D 201      -2.350  -0.518  -9.952  0.00  0.00      D     
ATOM   3169  O   GLY D 201      -1.339  -0.076 -10.571  0.00  0.00      D     
ATOM   3170  N   VAL D 202      -2.202  -1.404  -8.950  0.00  0.00      D     
ATOM   3171  HN  VAL D 202      -2.981  -1.811  -8.480  0.00  0.00      D     
ATOM   3172  CA  VAL D 202      -0.942  -1.994  -8.478  0.00  0.00      D     
ATOM   3173  HA  VAL D 202      -0.180  -1.291  -8.177  0.00  0.00      D     
ATOM   3174  CB  VAL D 202      -1.162  -2.944  -7.303  0.00  0.00      D     
ATOM   3175  HB  VAL D 202      -1.753  -3.773  -7.749  0.00  0.00      D     
ATOM   3176  CG1 VAL D 202       0.174  -3.405  -6.874  0.00  0.00      D     
ATOM   3177 HG11 VAL D 202       0.016  -4.051  -5.984  0.00  0.00      D     
ATOM   3178 HG12 VAL D 202       0.566  -4.057  -7.683  0.00  0.00      D     
ATOM   3179 HG13 VAL D 202       0.826  -2.528  -6.668  0.00  0.00      D     
ATOM   3180  CG2 VAL D 202      -1.818  -2.203  -6.155  0.00  0.00      D     
ATOM   3181 HG21 VAL D 202      -2.715  -1.606  -6.426  0.00  0.00      D     
ATOM   3182 HG22 VAL D 202      -2.098  -2.961  -5.393  0.00  0.00      D     
ATOM   3183 HG23 VAL D 202      -1.072  -1.532  -5.680  0.00  0.00      D     
ATOM   3184  C   VAL D 202      -0.230  -2.687  -9.668  0.00  0.00      D     
ATOM   3185  O   VAL D 202       0.900  -2.397  -9.883  0.00  0.00      D     
ATOM   3186  N   GLU D 203      -0.910  -3.510 -10.451  0.00  0.00      D     
ATOM   3187  HN  GLU D 203      -1.861  -3.731 -10.250  0.00  0.00      D     
ATOM   3188  CA  GLU D 203      -0.306  -4.203 -11.656  0.00  0.00      D     
ATOM   3189  HA  GLU D 203       0.427  -4.845 -11.190  0.00  0.00      D     
ATOM   3190  CB  GLU D 203      -1.246  -5.231 -12.309  0.00  0.00      D     
ATOM   3191  HB1 GLU D 203      -2.174  -4.745 -12.678  0.00  0.00      D     
ATOM   3192  HB2 GLU D 203      -0.824  -5.464 -13.310  0.00  0.00      D     
ATOM   3193  CG  GLU D 203      -1.511  -6.444 -11.433  0.00  0.00      D     
ATOM   3194  HG1 GLU D 203      -0.866  -7.318 -11.668  0.00  0.00      D     
ATOM   3195  HG2 GLU D 203      -1.439  -6.187 -10.355  0.00  0.00      D     
ATOM   3196  CD  GLU D 203      -2.942  -6.826 -11.784  0.00  0.00      D     
ATOM   3197  OE1 GLU D 203      -3.022  -7.852 -12.530  0.00  0.00      D     
ATOM   3198  OE2 GLU D 203      -3.978  -6.270 -11.322  0.00  0.00      D     
ATOM   3199  C   GLU D 203       0.456  -3.315 -12.682  0.00  0.00      D     
ATOM   3200  O   GLU D 203       1.356  -3.880 -13.307  0.00  0.00      D     
ATOM   3201  N   ALA D 204       0.159  -2.031 -12.872  0.00  0.00      D     
ATOM   3202  HN  ALA D 204      -0.556  -1.706 -12.258  0.00  0.00      D     
ATOM   3203  CA  ALA D 204       0.816  -1.055 -13.724  0.00  0.00      D     
ATOM   3204  HA  ALA D 204       1.217  -1.426 -14.656  0.00  0.00      D     
ATOM   3205  CB  ALA D 204      -0.253  -0.061 -14.027  0.00  0.00      D     
ATOM   3206  HB1 ALA D 204      -0.730   0.465 -13.173  0.00  0.00      D     
ATOM   3207  HB2 ALA D 204       0.289   0.610 -14.728  0.00  0.00      D     
ATOM   3208  HB3 ALA D 204      -1.063  -0.474 -14.665  0.00  0.00      D     
ATOM   3209  C   ALA D 204       1.903  -0.236 -12.986  0.00  0.00      D     
ATOM   3210  O   ALA D 204       2.608   0.538 -13.616  0.00  0.00      D     
ATOM   3211  N   VAL D 205       2.101  -0.413 -11.702  0.00  0.00      D     
ATOM   3212  HN  VAL D 205       1.532  -1.062 -11.202  0.00  0.00      D     
ATOM   3213  CA  VAL D 205       3.157   0.162 -10.865  0.00  0.00      D     
ATOM   3214  HA  VAL D 205       3.440   1.115 -11.285  0.00  0.00      D     
ATOM   3215  CB  VAL D 205       2.625   0.388  -9.440  0.00  0.00      D     
ATOM   3216  HB  VAL D 205       2.270  -0.569  -9.002  0.00  0.00      D     
ATOM   3217  CG1 VAL D 205       3.746   0.964  -8.452  0.00  0.00      D     
ATOM   3218 HG11 VAL D 205       4.332   1.800  -8.889  0.00  0.00      D     
ATOM   3219 HG12 VAL D 205       3.364   1.315  -7.470  0.00  0.00      D     
ATOM   3220 HG13 VAL D 205       4.500   0.186  -8.206  0.00  0.00      D     
ATOM   3221  CG2 VAL D 205       1.411   1.371  -9.407  0.00  0.00      D     
ATOM   3222 HG21 VAL D 205       1.609   2.172 -10.151  0.00  0.00      D     
ATOM   3223 HG22 VAL D 205       0.473   0.848  -9.692  0.00  0.00      D     
ATOM   3224 HG23 VAL D 205       1.175   1.774  -8.399  0.00  0.00      D     
ATOM   3225  C   VAL D 205       4.399  -0.809 -10.734  0.00  0.00      D     
ATOM   3226  O   VAL D 205       5.578  -0.522 -10.544  0.00  0.00      D     
ATOM   3227  N   MET D 206       4.059  -2.141 -10.804  0.00  0.00      D     
ATOM   3228  HN  MET D 206       3.099  -2.393 -10.891  0.00  0.00      D     
ATOM   3229  CA  MET D 206       4.903  -3.301 -10.504  0.00  0.00      D     
ATOM   3230  HA  MET D 206       5.883  -2.964 -10.200  0.00  0.00      D     
ATOM   3231  CB  MET D 206       4.266  -4.064  -9.345  0.00  0.00      D     
ATOM   3232  HB1 MET D 206       3.218  -4.263  -9.654  0.00  0.00      D     
ATOM   3233  HB2 MET D 206       4.788  -5.038  -9.225  0.00  0.00      D     
ATOM   3234  CG  MET D 206       4.288  -3.346  -7.909  0.00  0.00      D     
ATOM   3235  HG1 MET D 206       5.300  -2.911  -7.764  0.00  0.00      D     
ATOM   3236  HG2 MET D 206       3.553  -2.528  -8.066  0.00  0.00      D     
ATOM   3237  SD  MET D 206       3.869  -4.469  -6.490  0.00  0.00      D     
ATOM   3238  CE  MET D 206       5.467  -5.419  -6.479  0.00  0.00      D     
ATOM   3239  HE1 MET D 206       5.431  -6.421  -6.000  0.00  0.00      D     
ATOM   3240  HE2 MET D 206       5.782  -5.599  -7.529  0.00  0.00      D     
ATOM   3241  HE3 MET D 206       6.298  -4.892  -5.964  0.00  0.00      D     
ATOM   3242  C   MET D 206       5.232  -4.167 -11.624  0.00  0.00      D     
ATOM   3243  O   MET D 206       4.448  -4.250 -12.609  0.00  0.00      D     
ATOM   3244  N   TYR D 207       6.434  -4.754 -11.630  0.00  0.00      D     
ATOM   3245  HN  TYR D 207       7.058  -4.731 -10.853  0.00  0.00      D     
ATOM   3246  CA  TYR D 207       6.814  -5.640 -12.663  0.00  0.00      D     
ATOM   3247  HA  TYR D 207       5.971  -6.124 -13.133  0.00  0.00      D     
ATOM   3248  CB  TYR D 207       7.473  -4.788 -13.803  0.00  0.00      D     
ATOM   3249  HB1 TYR D 207       6.770  -3.991 -14.129  0.00  0.00      D     
ATOM   3250  HB2 TYR D 207       8.349  -4.249 -13.384  0.00  0.00      D     
ATOM   3251  CG  TYR D 207       7.870  -5.654 -14.947  0.00  0.00      D     
ATOM   3252  CD1 TYR D 207       6.894  -6.190 -15.854  0.00  0.00      D     
ATOM   3253  HD1 TYR D 207       5.911  -5.755 -15.959  0.00  0.00      D     
ATOM   3254  CE1 TYR D 207       7.234  -7.172 -16.784  0.00  0.00      D     
ATOM   3255  HE1 TYR D 207       6.497  -7.560 -17.471  0.00  0.00      D     
ATOM   3256  CZ  TYR D 207       8.522  -7.618 -16.832  0.00  0.00      D     
ATOM   3257  OH  TYR D 207       8.759  -8.566 -17.866  0.00  0.00      D     
ATOM   3258  HH  TYR D 207       9.682  -8.822 -17.801  0.00  0.00      D     
ATOM   3259  CD2 TYR D 207       9.155  -6.229 -15.010  0.00  0.00      D     
ATOM   3260  HD2 TYR D 207       9.854  -5.947 -14.236  0.00  0.00      D     
ATOM   3261  CE2 TYR D 207       9.484  -7.323 -15.860  0.00  0.00      D     
ATOM   3262  HE2 TYR D 207      10.471  -7.760 -15.881  0.00  0.00      D     
ATOM   3263  C   TYR D 207       7.802  -6.602 -12.100  0.00  0.00      D     
ATOM   3264  O   TYR D 207       8.781  -6.270 -11.405  0.00  0.00      D     
ATOM   3265  N   MET D 208       7.593  -7.825 -12.587  0.00  0.00      D     
ATOM   3266  HN  MET D 208       6.787  -8.024 -13.139  0.00  0.00      D     
ATOM   3267  CA  MET D 208       8.456  -8.897 -12.255  0.00  0.00      D     
ATOM   3268  HA  MET D 208       9.232  -8.533 -11.597  0.00  0.00      D     
ATOM   3269  CB  MET D 208       7.873 -10.068 -11.522  0.00  0.00      D     
ATOM   3270  HB1 MET D 208       7.250  -9.668 -10.694  0.00  0.00      D     
ATOM   3271  HB2 MET D 208       7.231 -10.655 -12.213  0.00  0.00      D     
ATOM   3272  CG  MET D 208       8.816 -11.057 -10.805  0.00  0.00      D     
ATOM   3273  HG1 MET D 208       8.260 -11.932 -10.404  0.00  0.00      D     
ATOM   3274  HG2 MET D 208       9.529 -11.577 -11.480  0.00  0.00      D     
ATOM   3275  SD  MET D 208       9.949 -10.514  -9.360  0.00  0.00      D     
ATOM   3276  CE  MET D 208       9.142 -11.651  -8.169  0.00  0.00      D     
ATOM   3277  HE1 MET D 208       8.032 -11.616  -8.195  0.00  0.00      D     
ATOM   3278  HE2 MET D 208       9.386 -12.727  -8.302  0.00  0.00      D     
ATOM   3279  HE3 MET D 208       9.439 -11.291  -7.161  0.00  0.00      D     
ATOM   3280  C   MET D 208       9.271  -9.505 -13.388  0.00  0.00      D     
ATOM   3281  O   MET D 208       8.741  -9.933 -14.390  0.00  0.00      D     
ATOM   3282  N   GLY D 209      10.626  -9.596 -13.202  0.00  0.00      D     
ATOM   3283  HN  GLY D 209      11.032  -9.268 -12.353  0.00  0.00      D     
ATOM   3284  CA  GLY D 209      11.552 -10.268 -14.123  0.00  0.00      D     
ATOM   3285  HA1 GLY D 209      11.142 -10.322 -15.121  0.00  0.00      D     
ATOM   3286  HA2 GLY D 209      11.710 -11.264 -13.737  0.00  0.00      D     
ATOM   3287  C   GLY D 209      12.839  -9.520 -14.342  0.00  0.00      D     
ATOM   3288  O   GLY D 209      13.731 -10.093 -14.960  0.00  0.00      D     
ATOM   3289  N   THR D 210      12.993  -8.313 -13.845  0.00  0.00      D     
ATOM   3290  HN  THR D 210      12.434  -7.876 -13.145  0.00  0.00      D     
ATOM   3291  CA  THR D 210      14.288  -7.624 -14.144  0.00  0.00      D     
ATOM   3292  HA  THR D 210      15.069  -8.328 -13.897  0.00  0.00      D     
ATOM   3293  CB  THR D 210      14.524  -7.152 -15.547  0.00  0.00      D     
ATOM   3294  HB  THR D 210      14.629  -8.057 -16.184  0.00  0.00      D     
ATOM   3295  OG1 THR D 210      15.735  -6.464 -15.811  0.00  0.00      D     
ATOM   3296  HG1 THR D 210      16.390  -7.125 -15.573  0.00  0.00      D     
ATOM   3297  CG2 THR D 210      13.392  -6.193 -15.913  0.00  0.00      D     
ATOM   3298 HG21 THR D 210      12.374  -6.638 -15.893  0.00  0.00      D     
ATOM   3299 HG22 THR D 210      13.293  -5.269 -15.303  0.00  0.00      D     
ATOM   3300 HG23 THR D 210      13.443  -5.822 -16.959  0.00  0.00      D     
ATOM   3301  C   THR D 210      14.297  -6.470 -13.181  0.00  0.00      D     
ATOM   3302  O   THR D 210      13.195  -6.003 -12.832  0.00  0.00      D     
ATOM   3303  N   LEU D 211      15.404  -5.903 -12.653  0.00  0.00      D     
ATOM   3304  HN  LEU D 211      16.272  -6.392 -12.677  0.00  0.00      D     
ATOM   3305  CA  LEU D 211      15.433  -4.674 -11.936  0.00  0.00      D     
ATOM   3306  HA  LEU D 211      14.507  -4.520 -11.402  0.00  0.00      D     
ATOM   3307  CB  LEU D 211      16.698  -4.696 -11.005  0.00  0.00      D     
ATOM   3308  HB1 LEU D 211      17.576  -4.768 -11.682  0.00  0.00      D     
ATOM   3309  HB2 LEU D 211      16.679  -3.694 -10.526  0.00  0.00      D     
ATOM   3310  CG  LEU D 211      16.831  -5.833 -10.017  0.00  0.00      D     
ATOM   3311  HG  LEU D 211      17.081  -6.712 -10.649  0.00  0.00      D     
ATOM   3312  CD1 LEU D 211      18.068  -5.559  -9.135  0.00  0.00      D     
ATOM   3313 HD11 LEU D 211      18.328  -6.532  -8.666  0.00  0.00      D     
ATOM   3314 HD12 LEU D 211      18.854  -5.205  -9.836  0.00  0.00      D     
ATOM   3315 HD13 LEU D 211      17.886  -4.857  -8.293  0.00  0.00      D     
ATOM   3316  CD2 LEU D 211      15.528  -6.168  -9.317  0.00  0.00      D     
ATOM   3317 HD21 LEU D 211      15.638  -7.123  -8.760  0.00  0.00      D     
ATOM   3318 HD22 LEU D 211      15.109  -5.386  -8.649  0.00  0.00      D     
ATOM   3319 HD23 LEU D 211      14.710  -6.429 -10.022  0.00  0.00      D     
ATOM   3320  C   LEU D 211      15.589  -3.454 -12.920  0.00  0.00      D     
ATOM   3321  O   LEU D 211      15.792  -2.305 -12.573  0.00  0.00      D     
ATOM   3322  N   SER D 212      15.593  -3.769 -14.217  0.00  0.00      D     
ATOM   3323  HN  SER D 212      15.537  -4.742 -14.428  0.00  0.00      D     
ATOM   3324  CA  SER D 212      16.011  -2.779 -15.239  0.00  0.00      D     
ATOM   3325  HA  SER D 212      16.526  -1.911 -14.853  0.00  0.00      D     
ATOM   3326  CB  SER D 212      17.087  -3.385 -16.215  0.00  0.00      D     
ATOM   3327  HB1 SER D 212      17.915  -3.665 -15.530  0.00  0.00      D     
ATOM   3328  HB2 SER D 212      16.706  -4.319 -16.680  0.00  0.00      D     
ATOM   3329  OG  SER D 212      17.551  -2.457 -17.200  0.00  0.00      D     
ATOM   3330  HG1 SER D 212      18.220  -1.904 -16.790  0.00  0.00      D     
ATOM   3331  C   SER D 212      14.778  -2.268 -15.927  0.00  0.00      D     
ATOM   3332  O   SER D 212      14.133  -2.946 -16.739  0.00  0.00      D     
ATOM   3333  N   TYR D 213      14.440  -1.037 -15.690  0.00  0.00      D     
ATOM   3334  HN  TYR D 213      14.899  -0.431 -15.046  0.00  0.00      D     
ATOM   3335  CA  TYR D 213      13.456  -0.275 -16.365  0.00  0.00      D     
ATOM   3336  HA  TYR D 213      12.557  -0.850 -16.534  0.00  0.00      D     
ATOM   3337  CB  TYR D 213      12.986   1.031 -15.597  0.00  0.00      D     
ATOM   3338  HB1 TYR D 213      12.802   0.834 -14.519  0.00  0.00      D     
ATOM   3339  HB2 TYR D 213      13.877   1.694 -15.624  0.00  0.00      D     
ATOM   3340  CG  TYR D 213      11.804   1.846 -16.085  0.00  0.00      D     
ATOM   3341  CD1 TYR D 213      10.689   1.339 -16.700  0.00  0.00      D     
ATOM   3342  HD1 TYR D 213      10.646   0.276 -16.885  0.00  0.00      D     
ATOM   3343  CE1 TYR D 213       9.557   2.159 -16.900  0.00  0.00      D     
ATOM   3344  HE1 TYR D 213       8.612   1.757 -17.234  0.00  0.00      D     
ATOM   3345  CZ  TYR D 213       9.642   3.525 -16.677  0.00  0.00      D     
ATOM   3346  OH  TYR D 213       8.497   4.297 -17.019  0.00  0.00      D     
ATOM   3347  HH  TYR D 213       8.708   5.184 -16.718  0.00  0.00      D     
ATOM   3348  CD2 TYR D 213      11.892   3.223 -15.784  0.00  0.00      D     
ATOM   3349  HD2 TYR D 213      12.785   3.637 -15.341  0.00  0.00      D     
ATOM   3350  CE2 TYR D 213      10.765   4.063 -16.044  0.00  0.00      D     
ATOM   3351  HE2 TYR D 213      10.884   5.074 -15.683  0.00  0.00      D     
ATOM   3352  C   TYR D 213      13.836  -0.008 -17.840  0.00  0.00      D     
ATOM   3353  O   TYR D 213      12.983  -0.155 -18.742  0.00  0.00      D     
ATOM   3354  N   GLU D 214      15.120   0.265 -18.121  0.00  0.00      D     
ATOM   3355  HN  GLU D 214      15.683   0.274 -17.299  0.00  0.00      D     
ATOM   3356  CA  GLU D 214      15.718   0.385 -19.441  0.00  0.00      D     
ATOM   3357  HA  GLU D 214      15.215   1.156 -20.006  0.00  0.00      D     
ATOM   3358  CB  GLU D 214      17.225   0.883 -19.497  0.00  0.00      D     
ATOM   3359  HB1 GLU D 214      17.868   0.230 -18.869  0.00  0.00      D     
ATOM   3360  HB2 GLU D 214      17.617   0.876 -20.536  0.00  0.00      D     
ATOM   3361  CG  GLU D 214      17.210   2.374 -19.022  0.00  0.00      D     
ATOM   3362  HG1 GLU D 214      16.875   3.069 -19.821  0.00  0.00      D     
ATOM   3363  HG2 GLU D 214      16.509   2.599 -18.190  0.00  0.00      D     
ATOM   3364  CD  GLU D 214      18.618   2.756 -18.734  0.00  0.00      D     
ATOM   3365  OE1 GLU D 214      19.475   2.759 -19.701  0.00  0.00      D     
ATOM   3366  OE2 GLU D 214      18.950   3.123 -17.574  0.00  0.00      D     
ATOM   3367  C   GLU D 214      15.582  -0.886 -20.334  0.00  0.00      D     
ATOM   3368  O   GLU D 214      15.154  -0.895 -21.467  0.00  0.00      D     
ATOM   3369  N   GLN D 215      15.848  -2.052 -19.742  0.00  0.00      D     
ATOM   3370  HN  GLN D 215      16.171  -1.976 -18.801  0.00  0.00      D     
ATOM   3371  CA  GLN D 215      15.703  -3.323 -20.466  0.00  0.00      D     
ATOM   3372  HA  GLN D 215      16.129  -3.125 -21.439  0.00  0.00      D     
ATOM   3373  CB  GLN D 215      16.365  -4.486 -19.779  0.00  0.00      D     
ATOM   3374  HB1 GLN D 215      15.990  -4.528 -18.734  0.00  0.00      D     
ATOM   3375  HB2 GLN D 215      15.947  -5.466 -20.094  0.00  0.00      D     
ATOM   3376  CG  GLN D 215      17.936  -4.645 -19.842  0.00  0.00      D     
ATOM   3377  HG1 GLN D 215      18.323  -3.908 -19.106  0.00  0.00      D     
ATOM   3378  HG2 GLN D 215      18.097  -5.703 -19.541  0.00  0.00      D     
ATOM   3379  CD  GLN D 215      18.531  -4.248 -21.171  0.00  0.00      D     
ATOM   3380  OE1 GLN D 215      18.524  -3.072 -21.578  0.00  0.00      D     
ATOM   3381  NE2 GLN D 215      19.135  -5.286 -21.853  0.00  0.00      D     
ATOM   3382 HE21 GLN D 215      19.462  -5.205 -22.795  0.00  0.00      D     
ATOM   3383 HE22 GLN D 215      19.091  -6.209 -21.473  0.00  0.00      D     
ATOM   3384  C   GLN D 215      14.268  -3.661 -20.808  0.00  0.00      D     
ATOM   3385  O   GLN D 215      13.902  -4.250 -21.813  0.00  0.00      D     
ATOM   3386  N   PHE D 216      13.284  -3.331 -19.850  0.00  0.00      D     
ATOM   3387  HN  PHE D 216      13.557  -2.908 -18.989  0.00  0.00      D     
ATOM   3388  CA  PHE D 216      11.833  -3.413 -20.081  0.00  0.00      D     
ATOM   3389  HA  PHE D 216      11.664  -4.445 -20.347  0.00  0.00      D     
ATOM   3390  CB  PHE D 216      11.298  -3.127 -18.625  0.00  0.00      D     
ATOM   3391  HB1 PHE D 216      11.530  -3.905 -17.867  0.00  0.00      D     
ATOM   3392  HB2 PHE D 216      11.762  -2.238 -18.148  0.00  0.00      D     
ATOM   3393  CG  PHE D 216       9.790  -3.141 -18.415  0.00  0.00      D     
ATOM   3394  CD1 PHE D 216       9.189  -2.156 -17.591  0.00  0.00      D     
ATOM   3395  HD1 PHE D 216       9.860  -1.503 -17.053  0.00  0.00      D     
ATOM   3396  CE1 PHE D 216       7.839  -2.107 -17.316  0.00  0.00      D     
ATOM   3397  HE1 PHE D 216       7.405  -1.367 -16.660  0.00  0.00      D     
ATOM   3398  CZ  PHE D 216       7.090  -3.123 -17.953  0.00  0.00      D     
ATOM   3399  HZ  PHE D 216       6.033  -3.095 -17.734  0.00  0.00      D     
ATOM   3400  CD2 PHE D 216       8.900  -4.045 -19.059  0.00  0.00      D     
ATOM   3401  HD2 PHE D 216       9.371  -4.766 -19.711  0.00  0.00      D     
ATOM   3402  CE2 PHE D 216       7.568  -4.084 -18.789  0.00  0.00      D     
ATOM   3403  HE2 PHE D 216       6.873  -4.812 -19.181  0.00  0.00      D     
ATOM   3404  C   PHE D 216      11.362  -2.446 -21.223  0.00  0.00      D     
ATOM   3405  O   PHE D 216      10.525  -2.762 -22.077  0.00  0.00      D     
ATOM   3406  N   LYS D 217      11.849  -1.130 -21.245  0.00  0.00      D     
ATOM   3407  HN  LYS D 217      12.442  -0.869 -20.487  0.00  0.00      D     
ATOM   3408  CA  LYS D 217      11.530  -0.141 -22.316  0.00  0.00      D     
ATOM   3409  HA  LYS D 217      10.462  -0.134 -22.474  0.00  0.00      D     
ATOM   3410  CB  LYS D 217      11.957   1.293 -21.976  0.00  0.00      D     
ATOM   3411  HB1 LYS D 217      12.908   1.121 -21.428  0.00  0.00      D     
ATOM   3412  HB2 LYS D 217      12.102   1.923 -22.880  0.00  0.00      D     
ATOM   3413  CG  LYS D 217      10.967   1.944 -20.968  0.00  0.00      D     
ATOM   3414  HG1 LYS D 217       9.969   2.130 -21.418  0.00  0.00      D     
ATOM   3415  HG2 LYS D 217      10.788   1.216 -20.147  0.00  0.00      D     
ATOM   3416  CD  LYS D 217      11.395   3.271 -20.439  0.00  0.00      D     
ATOM   3417  HD1 LYS D 217      11.637   3.956 -21.279  0.00  0.00      D     
ATOM   3418  HD2 LYS D 217      10.494   3.759 -20.010  0.00  0.00      D     
ATOM   3419  CE  LYS D 217      12.530   3.215 -19.385  0.00  0.00      D     
ATOM   3420  HE1 LYS D 217      12.271   2.482 -18.591  0.00  0.00      D     
ATOM   3421  HE2 LYS D 217      13.461   2.876 -19.889  0.00  0.00      D     
ATOM   3422  NZ  LYS D 217      12.782   4.530 -18.865  0.00  0.00      D     
ATOM   3423  HZ1 LYS D 217      11.941   5.141 -18.843  0.00  0.00      D     
ATOM   3424  HZ2 LYS D 217      13.271   4.509 -17.947  0.00  0.00      D     
ATOM   3425  HZ3 LYS D 217      13.422   5.036 -19.510  0.00  0.00      D     
ATOM   3426  C   LYS D 217      12.063  -0.535 -23.631  0.00  0.00      D     
ATOM   3427  O   LYS D 217      11.484  -0.350 -24.729  0.00  0.00      D     
ATOM   3428  N   LYS D 218      13.168  -1.291 -23.637  0.00  0.00      D     
ATOM   3429  HN  LYS D 218      13.801  -1.356 -22.870  0.00  0.00      D     
ATOM   3430  CA  LYS D 218      13.791  -1.776 -24.809  0.00  0.00      D     
ATOM   3431  HA  LYS D 218      13.631  -1.082 -25.621  0.00  0.00      D     
ATOM   3432  CB  LYS D 218      15.284  -1.952 -24.602  0.00  0.00      D     
ATOM   3433  HB1 LYS D 218      15.419  -2.622 -23.726  0.00  0.00      D     
ATOM   3434  HB2 LYS D 218      15.852  -2.429 -25.430  0.00  0.00      D     
ATOM   3435  CG  LYS D 218      16.068  -0.615 -24.310  0.00  0.00      D     
ATOM   3436  HG1 LYS D 218      16.112  -0.151 -25.318  0.00  0.00      D     
ATOM   3437  HG2 LYS D 218      15.547   0.071 -23.609  0.00  0.00      D     
ATOM   3438  CD  LYS D 218      17.425  -0.779 -23.694  0.00  0.00      D     
ATOM   3439  HD1 LYS D 218      17.802   0.255 -23.545  0.00  0.00      D     
ATOM   3440  HD2 LYS D 218      17.347  -1.245 -22.688  0.00  0.00      D     
ATOM   3441  CE  LYS D 218      18.409  -1.482 -24.652  0.00  0.00      D     
ATOM   3442  HE1 LYS D 218      17.997  -2.477 -24.923  0.00  0.00      D     
ATOM   3443  HE2 LYS D 218      18.541  -0.947 -25.616  0.00  0.00      D     
ATOM   3444  NZ  LYS D 218      19.650  -1.775 -23.900  0.00  0.00      D     
ATOM   3445  HZ1 LYS D 218      19.409  -2.256 -23.010  0.00  0.00      D     
ATOM   3446  HZ2 LYS D 218      20.415  -2.275 -24.397  0.00  0.00      D     
ATOM   3447  HZ3 LYS D 218      20.029  -0.824 -23.720  0.00  0.00      D     
ATOM   3448  C   LYS D 218      13.205  -3.049 -25.346  0.00  0.00      D     
ATOM   3449  O   LYS D 218      13.624  -3.466 -26.453  0.00  0.00      D     
ATOM   3450  N   GLY D 219      12.167  -3.719 -24.661  0.00  0.00      D     
ATOM   3451  HN  GLY D 219      11.908  -3.268 -23.810  0.00  0.00      D     
ATOM   3452  CA  GLY D 219      11.414  -4.865 -25.149  0.00  0.00      D     
ATOM   3453  HA1 GLY D 219      11.367  -4.726 -26.218  0.00  0.00      D     
ATOM   3454  HA2 GLY D 219      10.479  -4.849 -24.608  0.00  0.00      D     
ATOM   3455  C   GLY D 219      12.101  -6.133 -24.854  0.00  0.00      D     
ATOM   3456  O   GLY D 219      13.342  -6.214 -24.920  0.00  0.00      D     
ATOM   3457  N   VAL D 220      11.299  -7.135 -24.593  0.00  0.00      D     
ATOM   3458  HN  VAL D 220      10.306  -7.093 -24.662  0.00  0.00      D     
ATOM   3459  CA  VAL D 220      11.690  -8.445 -24.051  0.00  0.00      D     
ATOM   3460  HA  VAL D 220      12.766  -8.514 -24.125  0.00  0.00      D     
ATOM   3461  CB  VAL D 220      11.363  -8.545 -22.597  0.00  0.00      D     
ATOM   3462  HB  VAL D 220      10.303  -8.238 -22.471  0.00  0.00      D     
ATOM   3463  CG1 VAL D 220      11.622  -9.944 -22.182  0.00  0.00      D     
ATOM   3464 HG11 VAL D 220      10.819 -10.644 -22.498  0.00  0.00      D     
ATOM   3465 HG12 VAL D 220      12.615 -10.275 -22.554  0.00  0.00      D     
ATOM   3466 HG13 VAL D 220      11.519 -10.010 -21.078  0.00  0.00      D     
ATOM   3467  CG2 VAL D 220      12.293  -7.607 -21.861  0.00  0.00      D     
ATOM   3468 HG21 VAL D 220      12.199  -6.540 -22.155  0.00  0.00      D     
ATOM   3469 HG22 VAL D 220      12.247  -7.629 -20.751  0.00  0.00      D     
ATOM   3470 HG23 VAL D 220      13.322  -7.962 -22.085  0.00  0.00      D     
ATOM   3471  C   VAL D 220      11.058  -9.591 -24.876  0.00  0.00      D     
ATOM   3472  O   VAL D 220       9.853  -9.538 -25.275  0.00  0.00      D     
ATOM   3473  N   GLN D 221      11.887 -10.632 -25.266  0.00  0.00      D     
ATOM   3474  HN  GLN D 221      12.830 -10.830 -25.012  0.00  0.00      D     
ATOM   3475  CA  GLN D 221      11.380 -11.745 -25.984  0.00  0.00      D     
ATOM   3476  HA  GLN D 221      10.763 -11.400 -26.801  0.00  0.00      D     
ATOM   3477  CB  GLN D 221      12.507 -12.466 -26.646  0.00  0.00      D     
ATOM   3478  HB1 GLN D 221      13.064 -13.164 -25.985  0.00  0.00      D     
ATOM   3479  HB2 GLN D 221      11.965 -13.129 -27.354  0.00  0.00      D     
ATOM   3480  CG  GLN D 221      13.420 -11.704 -27.684  0.00  0.00      D     
ATOM   3481  HG1 GLN D 221      13.865 -10.814 -27.189  0.00  0.00      D     
ATOM   3482  HG2 GLN D 221      14.282 -12.346 -27.965  0.00  0.00      D     
ATOM   3483  CD  GLN D 221      12.788 -11.137 -28.972  0.00  0.00      D     
ATOM   3484  OE1 GLN D 221      12.447  -9.942 -29.087  0.00  0.00      D     
ATOM   3485  NE2 GLN D 221      12.560 -12.056 -29.910  0.00  0.00      D     
ATOM   3486 HE21 GLN D 221      12.213 -11.676 -30.768  0.00  0.00      D     
ATOM   3487 HE22 GLN D 221      12.765 -13.020 -29.742  0.00  0.00      D     
ATOM   3488  C   GLN D 221      10.578 -12.734 -25.160  0.00  0.00      D     
ATOM   3489  O   GLN D 221      11.015 -13.052 -24.011  0.00  0.00      D     
ATOM   3490  N   ILE D 222       9.495 -13.340 -25.656  0.00  0.00      D     
ATOM   3491  HN  ILE D 222       9.227 -13.097 -26.585  0.00  0.00      D     
ATOM   3492  CA  ILE D 222       8.700 -14.281 -24.888  0.00  0.00      D     
ATOM   3493  HA  ILE D 222       9.333 -14.718 -24.130  0.00  0.00      D     
ATOM   3494  CB  ILE D 222       7.481 -13.625 -24.181  0.00  0.00      D     
ATOM   3495  HB  ILE D 222       6.802 -14.384 -23.738  0.00  0.00      D     
ATOM   3496  CG2 ILE D 222       8.086 -12.660 -23.138  0.00  0.00      D     
ATOM   3497 HG21 ILE D 222       8.744 -13.220 -22.439  0.00  0.00      D     
ATOM   3498 HG22 ILE D 222       8.700 -11.846 -23.579  0.00  0.00      D     
ATOM   3499 HG23 ILE D 222       7.287 -12.190 -22.526  0.00  0.00      D     
ATOM   3500  CG1 ILE D 222       6.470 -12.851 -25.192  0.00  0.00      D     
ATOM   3501 HG11 ILE D 222       6.988 -12.001 -25.686  0.00  0.00      D     
ATOM   3502 HG12 ILE D 222       6.353 -13.638 -25.968  0.00  0.00      D     
ATOM   3503  CD  ILE D 222       5.113 -12.599 -24.505  0.00  0.00      D     
ATOM   3504  HD1 ILE D 222       4.699 -13.534 -24.070  0.00  0.00      D     
ATOM   3505  HD2 ILE D 222       5.185 -11.863 -23.676  0.00  0.00      D     
ATOM   3506  HD3 ILE D 222       4.354 -12.248 -25.237  0.00  0.00      D     
ATOM   3507  C   ILE D 222       8.192 -15.493 -25.693  0.00  0.00      D     
ATOM   3508  O   ILE D 222       8.204 -15.417 -26.933  0.00  0.00      D     
ATOM   3509  N   PRO D 223       7.665 -16.635 -25.206  0.00  0.00      D     
ATOM   3510  CD  PRO D 223       7.939 -17.092 -23.890  0.00  0.00      D     
ATOM   3511  HD1 PRO D 223       7.403 -16.449 -23.160  0.00  0.00      D     
ATOM   3512  HD2 PRO D 223       9.003 -17.035 -23.574  0.00  0.00      D     
ATOM   3513  CA  PRO D 223       6.820 -17.573 -25.970  0.00  0.00      D     
ATOM   3514  HA  PRO D 223       7.402 -17.903 -26.818  0.00  0.00      D     
ATOM   3515  CB  PRO D 223       6.407 -18.681 -24.966  0.00  0.00      D     
ATOM   3516  HB1 PRO D 223       6.503 -19.742 -25.282  0.00  0.00      D     
ATOM   3517  HB2 PRO D 223       5.416 -18.569 -24.478  0.00  0.00      D     
ATOM   3518  CG  PRO D 223       7.541 -18.533 -23.862  0.00  0.00      D     
ATOM   3519  HG1 PRO D 223       8.400 -19.176 -24.149  0.00  0.00      D     
ATOM   3520  HG2 PRO D 223       7.091 -18.707 -22.861  0.00  0.00      D     
ATOM   3521  C   PRO D 223       5.602 -16.914 -26.628  0.00  0.00      D     
ATOM   3522  O   PRO D 223       5.040 -15.946 -26.124  0.00  0.00      D     
ATOM   3523  CB  CYS D 224       4.073 -16.622 -29.691  0.00  0.00      D     
ATOM   3524  HB1 CYS D 224       4.802 -15.786 -29.635  0.00  0.00      D     
ATOM   3525  HB2 CYS D 224       4.682 -17.445 -30.123  0.00  0.00      D     
ATOM   3526  SG  CYS D 224       2.743 -16.013 -30.763  0.00  0.00      D     
ATOM   3527  N   CYS D 224       5.094 -17.537 -27.741  0.00  0.00      D     
ATOM   3528  HN  CYS D 224       5.604 -18.314 -28.103  0.00  0.00      D     
ATOM   3529  CA  CYS D 224       3.799 -17.232 -28.319  0.00  0.00      D     
ATOM   3530  HA  CYS D 224       3.363 -16.495 -27.661  0.00  0.00      D     
ATOM   3531  C   CYS D 224       3.043 -18.594 -28.312  0.00  0.00      D     
ATOM   3532  O   CYS D 224       3.646 -19.662 -28.349  0.00  0.00      D     
ATOM   3533  N   THR D 225       1.683 -18.524 -28.312  0.00  0.00      D     
ATOM   3534  HN  THR D 225       1.315 -17.599 -28.374  0.00  0.00      D     
ATOM   3535  CA  THR D 225       0.809 -19.728 -28.519  0.00  0.00      D     
ATOM   3536  HA  THR D 225       1.157 -20.524 -27.878  0.00  0.00      D     
ATOM   3537  CB  THR D 225      -0.629 -19.547 -28.250  0.00  0.00      D     
ATOM   3538  HB  THR D 225      -1.307 -20.401 -28.466  0.00  0.00      D     
ATOM   3539  OG1 THR D 225      -0.991 -18.399 -29.047  0.00  0.00      D     
ATOM   3540  HG1 THR D 225      -1.621 -18.811 -29.643  0.00  0.00      D     
ATOM   3541  CG2 THR D 225      -0.784 -19.350 -26.765  0.00  0.00      D     
ATOM   3542 HG21 THR D 225      -1.768 -18.863 -26.594  0.00  0.00      D     
ATOM   3543 HG22 THR D 225      -0.867 -20.323 -26.236  0.00  0.00      D     
ATOM   3544 HG23 THR D 225      -0.004 -18.716 -26.292  0.00  0.00      D     
ATOM   3545  C   THR D 225       0.859 -20.347 -29.965  0.00  0.00      D     
ATOM   3546  O   THR D 225       0.391 -21.426 -30.253  0.00  0.00      D     
ATOM   3547  CB  CYS D 226       1.741 -18.941 -33.399  0.00  0.00      D     
ATOM   3548  HB1 CYS D 226       2.645 -18.411 -33.030  0.00  0.00      D     
ATOM   3549  HB2 CYS D 226       1.996 -19.311 -34.415  0.00  0.00      D     
ATOM   3550  SG  CYS D 226       0.605 -17.522 -33.541  0.00  0.00      D     
ATOM   3551  N   CYS D 226       1.449 -19.651 -30.981  0.00  0.00      D     
ATOM   3552  HN  CYS D 226       1.870 -18.756 -30.858  0.00  0.00      D     
ATOM   3553  CA  CYS D 226       1.557 -20.158 -32.359  0.00  0.00      D     
ATOM   3554  HA  CYS D 226       0.649 -20.653 -32.671  0.00  0.00      D     
ATOM   3555  C   CYS D 226       2.807 -21.025 -32.454  0.00  0.00      D     
ATOM   3556  O   CYS D 226       2.928 -21.891 -33.323  0.00  0.00      D     
ATOM   3557  N   GLY D 227       3.810 -20.866 -31.503  0.00  0.00      D     
ATOM   3558  HN  GLY D 227       3.758 -20.222 -30.744  0.00  0.00      D     
ATOM   3559  CA  GLY D 227       4.980 -21.700 -31.500  0.00  0.00      D     
ATOM   3560  HA1 GLY D 227       4.964 -22.474 -32.253  0.00  0.00      D     
ATOM   3561  HA2 GLY D 227       5.062 -22.015 -30.471  0.00  0.00      D     
ATOM   3562  C   GLY D 227       6.309 -21.081 -31.809  0.00  0.00      D     
ATOM   3563  O   GLY D 227       7.336 -21.806 -31.855  0.00  0.00      D     
ATOM   3564  N   LYS D 228       6.365 -19.823 -32.204  0.00  0.00      D     
ATOM   3565  HN  LYS D 228       5.557 -19.241 -32.246  0.00  0.00      D     
ATOM   3566  CA  LYS D 228       7.496 -19.249 -32.900  0.00  0.00      D     
ATOM   3567  HA  LYS D 228       8.310 -19.950 -32.793  0.00  0.00      D     
ATOM   3568  CB  LYS D 228       7.157 -19.039 -34.403  0.00  0.00      D     
ATOM   3569  HB1 LYS D 228       6.535 -19.906 -34.711  0.00  0.00      D     
ATOM   3570  HB2 LYS D 228       6.617 -18.071 -34.470  0.00  0.00      D     
ATOM   3571  CG  LYS D 228       8.418 -19.007 -35.361  0.00  0.00      D     
ATOM   3572  HG1 LYS D 228       8.157 -19.012 -36.441  0.00  0.00      D     
ATOM   3573  HG2 LYS D 228       8.803 -17.986 -35.150  0.00  0.00      D     
ATOM   3574  CD  LYS D 228       9.560 -20.014 -35.160  0.00  0.00      D     
ATOM   3575  HD1 LYS D 228      10.290 -19.802 -35.970  0.00  0.00      D     
ATOM   3576  HD2 LYS D 228      10.050 -19.775 -34.192  0.00  0.00      D     
ATOM   3577  CE  LYS D 228       9.228 -21.535 -35.128  0.00  0.00      D     
ATOM   3578  HE1 LYS D 228      10.081 -22.221 -34.940  0.00  0.00      D     
ATOM   3579  HE2 LYS D 228       8.532 -21.899 -34.343  0.00  0.00      D     
ATOM   3580  NZ  LYS D 228       8.652 -21.949 -36.437  0.00  0.00      D     
ATOM   3581  HZ1 LYS D 228       8.090 -21.183 -36.860  0.00  0.00      D     
ATOM   3582  HZ2 LYS D 228       9.392 -22.020 -37.164  0.00  0.00      D     
ATOM   3583  HZ3 LYS D 228       8.014 -22.771 -36.459  0.00  0.00      D     
ATOM   3584  C   LYS D 228       8.019 -17.953 -32.295  0.00  0.00      D     
ATOM   3585  O   LYS D 228       8.603 -17.153 -33.016  0.00  0.00      D     
ATOM   3586  N   GLN D 229       7.856 -17.740 -31.000  0.00  0.00      D     
ATOM   3587  HN  GLN D 229       7.481 -18.478 -30.444  0.00  0.00      D     
ATOM   3588  CA  GLN D 229       8.212 -16.550 -30.181  0.00  0.00      D     
ATOM   3589  HA  GLN D 229       7.769 -16.780 -29.223  0.00  0.00      D     
ATOM   3590  CB  GLN D 229       9.730 -16.276 -29.977  0.00  0.00      D     
ATOM   3591  HB1 GLN D 229      10.154 -16.069 -30.983  0.00  0.00      D     
ATOM   3592  HB2 GLN D 229       9.891 -15.463 -29.236  0.00  0.00      D     
ATOM   3593  CG  GLN D 229      10.731 -17.416 -29.516  0.00  0.00      D     
ATOM   3594  HG1 GLN D 229      10.896 -18.084 -30.389  0.00  0.00      D     
ATOM   3595  HG2 GLN D 229      11.702 -16.911 -29.328  0.00  0.00      D     
ATOM   3596  CD  GLN D 229      10.290 -18.279 -28.358  0.00  0.00      D     
ATOM   3597  OE1 GLN D 229       9.609 -19.290 -28.548  0.00  0.00      D     
ATOM   3598  NE2 GLN D 229      10.700 -17.767 -27.185  0.00  0.00      D     
ATOM   3599 HE21 GLN D 229      10.639 -18.481 -26.488  0.00  0.00      D     
ATOM   3600 HE22 GLN D 229      11.094 -16.854 -27.071  0.00  0.00      D     
ATOM   3601  C   GLN D 229       7.529 -15.180 -30.472  0.00  0.00      D     
ATOM   3602  O   GLN D 229       7.219 -14.807 -31.599  0.00  0.00      D     
ATOM   3603  N   ALA D 230       7.258 -14.429 -29.364  0.00  0.00      D     
ATOM   3604  HN  ALA D 230       7.674 -14.705 -28.500  0.00  0.00      D     
ATOM   3605  CA  ALA D 230       6.687 -13.110 -29.461  0.00  0.00      D     
ATOM   3606  HA  ALA D 230       6.594 -12.819 -30.496  0.00  0.00      D     
ATOM   3607  CB  ALA D 230       5.319 -12.954 -28.801  0.00  0.00      D     
ATOM   3608  HB1 ALA D 230       4.658 -13.676 -29.326  0.00  0.00      D     
ATOM   3609  HB2 ALA D 230       5.313 -13.141 -27.706  0.00  0.00      D     
ATOM   3610  HB3 ALA D 230       4.827 -11.970 -28.960  0.00  0.00      D     
ATOM   3611  C   ALA D 230       7.572 -12.078 -28.780  0.00  0.00      D     
ATOM   3612  O   ALA D 230       8.307 -12.482 -27.889  0.00  0.00      D     
ATOM   3613  N   THR D 231       7.452 -10.762 -29.134  0.00  0.00      D     
ATOM   3614  HN  THR D 231       6.819 -10.414 -29.821  0.00  0.00      D     
ATOM   3615  CA  THR D 231       8.234  -9.702 -28.456  0.00  0.00      D     
ATOM   3616  HA  THR D 231       8.892 -10.102 -27.699  0.00  0.00      D     
ATOM   3617  CB  THR D 231       8.986  -8.777 -29.396  0.00  0.00      D     
ATOM   3618  HB  THR D 231       8.254  -8.374 -30.128  0.00  0.00      D     
ATOM   3619  OG1 THR D 231      10.025  -9.505 -30.012  0.00  0.00      D     
ATOM   3620  HG1 THR D 231      10.809  -9.590 -29.466  0.00  0.00      D     
ATOM   3621  CG2 THR D 231       9.613  -7.667 -28.553  0.00  0.00      D     
ATOM   3622 HG21 THR D 231      10.369  -7.097 -29.134  0.00  0.00      D     
ATOM   3623 HG22 THR D 231       8.867  -6.985 -28.092  0.00  0.00      D     
ATOM   3624 HG23 THR D 231      10.228  -8.080 -27.725  0.00  0.00      D     
ATOM   3625  C   THR D 231       7.148  -8.881 -27.748  0.00  0.00      D     
ATOM   3626  O   THR D 231       6.122  -8.556 -28.417  0.00  0.00      D     
ATOM   3627  N   LYS D 232       7.383  -8.521 -26.481  0.00  0.00      D     
ATOM   3628  HN  LYS D 232       8.241  -8.694 -26.004  0.00  0.00      D     
ATOM   3629  CA  LYS D 232       6.465  -7.712 -25.697  0.00  0.00      D     
ATOM   3630  HA  LYS D 232       5.571  -7.587 -26.291  0.00  0.00      D     
ATOM   3631  CB  LYS D 232       5.996  -8.334 -24.375  0.00  0.00      D     
ATOM   3632  HB1 LYS D 232       5.194  -7.679 -23.971  0.00  0.00      D     
ATOM   3633  HB2 LYS D 232       5.510  -9.317 -24.555  0.00  0.00      D     
ATOM   3634  CG  LYS D 232       7.049  -8.384 -23.223  0.00  0.00      D     
ATOM   3635  HG1 LYS D 232       7.976  -8.800 -23.673  0.00  0.00      D     
ATOM   3636  HG2 LYS D 232       7.328  -7.378 -22.842  0.00  0.00      D     
ATOM   3637  CD  LYS D 232       6.634  -9.299 -22.026  0.00  0.00      D     
ATOM   3638  HD1 LYS D 232       5.702  -8.868 -21.601  0.00  0.00      D     
ATOM   3639  HD2 LYS D 232       6.389 -10.301 -22.440  0.00  0.00      D     
ATOM   3640  CE  LYS D 232       7.672  -9.387 -20.920  0.00  0.00      D     
ATOM   3641  HE1 LYS D 232       8.518 -10.060 -21.176  0.00  0.00      D     
ATOM   3642  HE2 LYS D 232       8.021  -8.343 -20.769  0.00  0.00      D     
ATOM   3643  NZ  LYS D 232       6.972  -9.951 -19.704  0.00  0.00      D     
ATOM   3644  HZ1 LYS D 232       7.578  -9.823 -18.869  0.00  0.00      D     
ATOM   3645  HZ2 LYS D 232       6.116  -9.412 -19.461  0.00  0.00      D     
ATOM   3646  HZ3 LYS D 232       6.714 -10.954 -19.805  0.00  0.00      D     
ATOM   3647  C   LYS D 232       7.155  -6.385 -25.397  0.00  0.00      D     
ATOM   3648  O   LYS D 232       8.349  -6.274 -25.006  0.00  0.00      D     
ATOM   3649  N   TYR D 233       6.435  -5.233 -25.692  0.00  0.00      D     
ATOM   3650  HN  TYR D 233       5.501  -5.282 -26.038  0.00  0.00      D     
ATOM   3651  CA  TYR D 233       6.968  -3.961 -25.425  0.00  0.00      D     
ATOM   3652  HA  TYR D 233       7.990  -4.043 -25.087  0.00  0.00      D     
ATOM   3653  CB  TYR D 233       6.897  -3.009 -26.663  0.00  0.00      D     
ATOM   3654  HB1 TYR D 233       5.881  -2.860 -27.088  0.00  0.00      D     
ATOM   3655  HB2 TYR D 233       7.350  -2.027 -26.409  0.00  0.00      D     
ATOM   3656  CG  TYR D 233       7.800  -3.571 -27.694  0.00  0.00      D     
ATOM   3657  CD1 TYR D 233       7.264  -4.047 -28.896  0.00  0.00      D     
ATOM   3658  HD1 TYR D 233       6.195  -4.107 -29.040  0.00  0.00      D     
ATOM   3659  CE1 TYR D 233       8.050  -4.296 -29.964  0.00  0.00      D     
ATOM   3660  HE1 TYR D 233       7.587  -4.635 -30.879  0.00  0.00      D     
ATOM   3661  CZ  TYR D 233       9.418  -4.136 -29.862  0.00  0.00      D     
ATOM   3662  OH  TYR D 233      10.080  -4.313 -31.117  0.00  0.00      D     
ATOM   3663  HH  TYR D 233      11.020  -4.436 -30.967  0.00  0.00      D     
ATOM   3664  CD2 TYR D 233       9.190  -3.421 -27.624  0.00  0.00      D     
ATOM   3665  HD2 TYR D 233       9.611  -2.969 -26.739  0.00  0.00      D     
ATOM   3666  CE2 TYR D 233       9.978  -3.672 -28.709  0.00  0.00      D     
ATOM   3667  HE2 TYR D 233      11.012  -3.361 -28.699  0.00  0.00      D     
ATOM   3668  C   TYR D 233       6.028  -3.251 -24.467  0.00  0.00      D     
ATOM   3669  O   TYR D 233       4.813  -3.432 -24.463  0.00  0.00      D     
ATOM   3670  N   LEU D 234       6.611  -2.423 -23.585  0.00  0.00      D     
ATOM   3671  HN  LEU D 234       7.606  -2.470 -23.625  0.00  0.00      D     
ATOM   3672  CA  LEU D 234       5.976  -1.451 -22.726  0.00  0.00      D     
ATOM   3673  HA  LEU D 234       5.101  -1.932 -22.316  0.00  0.00      D     
ATOM   3674  CB  LEU D 234       6.836  -1.024 -21.604  0.00  0.00      D     
ATOM   3675  HB1 LEU D 234       6.903  -1.899 -20.923  0.00  0.00      D     
ATOM   3676  HB2 LEU D 234       7.833  -0.680 -21.954  0.00  0.00      D     
ATOM   3677  CG  LEU D 234       6.309   0.215 -20.764  0.00  0.00      D     
ATOM   3678  HG  LEU D 234       6.088   1.084 -21.420  0.00  0.00      D     
ATOM   3679  CD1 LEU D 234       5.026  -0.179 -20.074  0.00  0.00      D     
ATOM   3680 HD11 LEU D 234       5.231  -0.911 -19.264  0.00  0.00      D     
ATOM   3681 HD12 LEU D 234       4.680   0.762 -19.595  0.00  0.00      D     
ATOM   3682 HD13 LEU D 234       4.258  -0.521 -20.801  0.00  0.00      D     
ATOM   3683  CD2 LEU D 234       7.291   0.625 -19.604  0.00  0.00      D     
ATOM   3684 HD21 LEU D 234       6.873   1.466 -19.011  0.00  0.00      D     
ATOM   3685 HD22 LEU D 234       7.373  -0.307 -19.004  0.00  0.00      D     
ATOM   3686 HD23 LEU D 234       8.334   0.884 -19.886  0.00  0.00      D     
ATOM   3687  C   LEU D 234       5.612  -0.356 -23.674  0.00  0.00      D     
ATOM   3688  O   LEU D 234       6.506   0.242 -24.244  0.00  0.00      D     
ATOM   3689  N   VAL D 235       4.306  -0.025 -23.890  0.00  0.00      D     
ATOM   3690  HN  VAL D 235       3.529  -0.500 -23.484  0.00  0.00      D     
ATOM   3691  CA  VAL D 235       3.970   1.033 -24.825  0.00  0.00      D     
ATOM   3692  HA  VAL D 235       4.921   1.336 -25.236  0.00  0.00      D     
ATOM   3693  CB  VAL D 235       3.136   0.646 -25.974  0.00  0.00      D     
ATOM   3694  HB  VAL D 235       2.997   1.518 -26.649  0.00  0.00      D     
ATOM   3695  CG1 VAL D 235       4.111  -0.222 -26.777  0.00  0.00      D     
ATOM   3696 HG11 VAL D 235       3.723  -0.443 -27.794  0.00  0.00      D     
ATOM   3697 HG12 VAL D 235       5.117   0.233 -26.904  0.00  0.00      D     
ATOM   3698 HG13 VAL D 235       4.121  -1.206 -26.261  0.00  0.00      D     
ATOM   3699  CG2 VAL D 235       1.707   0.050 -25.725  0.00  0.00      D     
ATOM   3700 HG21 VAL D 235       1.434  -0.159 -26.781  0.00  0.00      D     
ATOM   3701 HG22 VAL D 235       1.808  -0.908 -25.170  0.00  0.00      D     
ATOM   3702 HG23 VAL D 235       0.972   0.842 -25.468  0.00  0.00      D     
ATOM   3703  C   VAL D 235       3.566   2.290 -24.138  0.00  0.00      D     
ATOM   3704  O   VAL D 235       3.932   3.327 -24.632  0.00  0.00      D     
ATOM   3705  N   GLN D 236       2.936   2.206 -22.918  0.00  0.00      D     
ATOM   3706  HN  GLN D 236       2.581   1.328 -22.607  0.00  0.00      D     
ATOM   3707  CA  GLN D 236       2.466   3.321 -22.212  0.00  0.00      D     
ATOM   3708  HA  GLN D 236       3.169   4.136 -22.300  0.00  0.00      D     
ATOM   3709  CB  GLN D 236       1.105   3.831 -22.477  0.00  0.00      D     
ATOM   3710  HB1 GLN D 236       0.330   3.108 -22.145  0.00  0.00      D     
ATOM   3711  HB2 GLN D 236       0.969   4.705 -21.805  0.00  0.00      D     
ATOM   3712  CG  GLN D 236       0.939   4.194 -23.947  0.00  0.00      D     
ATOM   3713  HG1 GLN D 236       1.714   4.903 -24.309  0.00  0.00      D     
ATOM   3714  HG2 GLN D 236       0.885   3.320 -24.630  0.00  0.00      D     
ATOM   3715  CD  GLN D 236      -0.308   4.952 -24.168  0.00  0.00      D     
ATOM   3716  OE1 GLN D 236      -0.289   6.085 -24.748  0.00  0.00      D     
ATOM   3717  NE2 GLN D 236      -1.437   4.290 -23.792  0.00  0.00      D     
ATOM   3718 HE21 GLN D 236      -2.289   4.705 -24.113  0.00  0.00      D     
ATOM   3719 HE22 GLN D 236      -1.499   3.699 -22.987  0.00  0.00      D     
ATOM   3720  C   GLN D 236       2.436   3.060 -20.736  0.00  0.00      D     
ATOM   3721  O   GLN D 236       2.045   1.982 -20.271  0.00  0.00      D     
ATOM   3722  N   GLN D 237       2.893   3.977 -19.929  0.00  0.00      D     
ATOM   3723  HN  GLN D 237       3.381   4.740 -20.344  0.00  0.00      D     
ATOM   3724  CA  GLN D 237       2.906   3.858 -18.534  0.00  0.00      D     
ATOM   3725  HA  GLN D 237       2.181   3.156 -18.149  0.00  0.00      D     
ATOM   3726  CB  GLN D 237       4.343   3.557 -18.154  0.00  0.00      D     
ATOM   3727  HB1 GLN D 237       4.650   2.629 -18.683  0.00  0.00      D     
ATOM   3728  HB2 GLN D 237       4.907   4.368 -18.663  0.00  0.00      D     
ATOM   3729  CG  GLN D 237       4.740   3.492 -16.645  0.00  0.00      D     
ATOM   3730  HG1 GLN D 237       5.789   3.129 -16.581  0.00  0.00      D     
ATOM   3731  HG2 GLN D 237       4.605   4.528 -16.268  0.00  0.00      D     
ATOM   3732  CD  GLN D 237       3.812   2.446 -16.022  0.00  0.00      D     
ATOM   3733  OE1 GLN D 237       3.642   1.293 -16.410  0.00  0.00      D     
ATOM   3734  NE2 GLN D 237       3.081   2.831 -14.936  0.00  0.00      D     
ATOM   3735 HE21 GLN D 237       2.831   2.047 -14.368  0.00  0.00      D     
ATOM   3736 HE22 GLN D 237       3.279   3.701 -14.484  0.00  0.00      D     
ATOM   3737  C   GLN D 237       2.552   5.227 -17.982  0.00  0.00      D     
ATOM   3738  O   GLN D 237       3.171   6.241 -18.242  0.00  0.00      D     
ATOM   3739  N   GLU D 238       1.475   5.279 -17.231  0.00  0.00      D     
ATOM   3740  HN  GLU D 238       0.862   4.501 -17.120  0.00  0.00      D     
ATOM   3741  CA  GLU D 238       1.022   6.421 -16.390  0.00  0.00      D     
ATOM   3742  HA  GLU D 238       1.717   7.247 -16.420  0.00  0.00      D     
ATOM   3743  CB  GLU D 238      -0.428   6.992 -16.741  0.00  0.00      D     
ATOM   3744  HB1 GLU D 238      -0.564   7.322 -17.793  0.00  0.00      D     
ATOM   3745  HB2 GLU D 238      -1.205   6.208 -16.611  0.00  0.00      D     
ATOM   3746  CG  GLU D 238      -0.911   8.233 -15.926  0.00  0.00      D     
ATOM   3747  HG1 GLU D 238      -0.914   7.970 -14.846  0.00  0.00      D     
ATOM   3748  HG2 GLU D 238      -0.192   9.055 -16.129  0.00  0.00      D     
ATOM   3749  CD  GLU D 238      -2.318   8.690 -16.327  0.00  0.00      D     
ATOM   3750  OE1 GLU D 238      -2.789   9.735 -15.817  0.00  0.00      D     
ATOM   3751  OE2 GLU D 238      -2.991   7.958 -17.083  0.00  0.00      D     
ATOM   3752  C   GLU D 238       0.973   5.931 -14.933  0.00  0.00      D     
ATOM   3753  O   GLU D 238       0.147   5.140 -14.426  0.00  0.00      D     
ATOM   3754  N   SER D 239       1.994   6.379 -14.075  0.00  0.00      D     
ATOM   3755  HN  SER D 239       2.767   6.784 -14.558  0.00  0.00      D     
ATOM   3756  CA  SER D 239       2.147   6.228 -12.693  0.00  0.00      D     
ATOM   3757  HA  SER D 239       1.156   6.473 -12.339  0.00  0.00      D     
ATOM   3758  CB  SER D 239       2.576   4.830 -12.195  0.00  0.00      D     
ATOM   3759  HB1 SER D 239       2.470   4.739 -11.092  0.00  0.00      D     
ATOM   3760  HB2 SER D 239       1.830   4.110 -12.594  0.00  0.00      D     
ATOM   3761  OG  SER D 239       3.869   4.496 -12.653  0.00  0.00      D     
ATOM   3762  HG1 SER D 239       4.187   3.897 -11.974  0.00  0.00      D     
ATOM   3763  C   SER D 239       3.119   7.264 -12.149  0.00  0.00      D     
ATOM   3764  O   SER D 239       4.000   7.754 -12.829  0.00  0.00      D     
ATOM   3765  N   PRO D 240       3.014   7.752 -10.915  0.00  0.00      D     
ATOM   3766  CD  PRO D 240       1.920   7.433 -10.068  0.00  0.00      D     
ATOM   3767  HD1 PRO D 240       1.679   6.350  -9.994  0.00  0.00      D     
ATOM   3768  HD2 PRO D 240       1.000   7.935 -10.437  0.00  0.00      D     
ATOM   3769  CA  PRO D 240       3.892   8.757 -10.297  0.00  0.00      D     
ATOM   3770  HA  PRO D 240       4.159   9.529 -11.004  0.00  0.00      D     
ATOM   3771  CB  PRO D 240       3.148   9.247  -9.012  0.00  0.00      D     
ATOM   3772  HB1 PRO D 240       2.454  10.088  -9.224  0.00  0.00      D     
ATOM   3773  HB2 PRO D 240       3.838   9.455  -8.166  0.00  0.00      D     
ATOM   3774  CG  PRO D 240       2.295   8.011  -8.777  0.00  0.00      D     
ATOM   3775  HG1 PRO D 240       1.434   8.126  -8.085  0.00  0.00      D     
ATOM   3776  HG2 PRO D 240       2.967   7.234  -8.353  0.00  0.00      D     
ATOM   3777  C   PRO D 240       5.173   8.069  -9.984  0.00  0.00      D     
ATOM   3778  O   PRO D 240       6.124   8.781  -9.745  0.00  0.00      D     
ATOM   3779  N   PHE D 241       5.264   6.661  -9.942  0.00  0.00      D     
ATOM   3780  HN  PHE D 241       4.482   6.066 -10.111  0.00  0.00      D     
ATOM   3781  CA  PHE D 241       6.453   5.901  -9.624  0.00  0.00      D     
ATOM   3782  HA  PHE D 241       7.214   6.285 -10.286  0.00  0.00      D     
ATOM   3783  CB  PHE D 241       6.806   5.981  -8.101  0.00  0.00      D     
ATOM   3784  HB1 PHE D 241       7.686   5.343  -7.869  0.00  0.00      D     
ATOM   3785  HB2 PHE D 241       7.132   7.037  -7.986  0.00  0.00      D     
ATOM   3786  CG  PHE D 241       5.659   5.732  -7.153  0.00  0.00      D     
ATOM   3787  CD1 PHE D 241       4.982   6.752  -6.423  0.00  0.00      D     
ATOM   3788  HD1 PHE D 241       5.110   7.760  -6.788  0.00  0.00      D     
ATOM   3789  CE1 PHE D 241       4.047   6.441  -5.451  0.00  0.00      D     
ATOM   3790  HE1 PHE D 241       3.571   7.238  -4.900  0.00  0.00      D     
ATOM   3791  CZ  PHE D 241       3.660   5.082  -5.211  0.00  0.00      D     
ATOM   3792  HZ  PHE D 241       2.927   4.757  -4.487  0.00  0.00      D     
ATOM   3793  CD2 PHE D 241       5.396   4.389  -6.872  0.00  0.00      D     
ATOM   3794  HD2 PHE D 241       5.940   3.567  -7.314  0.00  0.00      D     
ATOM   3795  CE2 PHE D 241       4.419   4.078  -5.931  0.00  0.00      D     
ATOM   3796  HE2 PHE D 241       4.091   3.070  -5.723  0.00  0.00      D     
ATOM   3797  C   PHE D 241       6.292   4.411 -10.102  0.00  0.00      D     
ATOM   3798  O   PHE D 241       5.195   3.810 -10.111  0.00  0.00      D     
ATOM   3799  N   VAL D 242       7.342   3.854 -10.662  0.00  0.00      D     
ATOM   3800  HN  VAL D 242       8.203   4.355 -10.619  0.00  0.00      D     
ATOM   3801  CA  VAL D 242       7.418   2.441 -11.118  0.00  0.00      D     
ATOM   3802  HA  VAL D 242       6.483   1.920 -10.975  0.00  0.00      D     
ATOM   3803  CB  VAL D 242       7.766   2.285 -12.604  0.00  0.00      D     
ATOM   3804  HB  VAL D 242       7.896   1.224 -12.907  0.00  0.00      D     
ATOM   3805  CG1 VAL D 242       6.556   2.623 -13.470  0.00  0.00      D     
ATOM   3806 HG11 VAL D 242       5.737   1.895 -13.287  0.00  0.00      D     
ATOM   3807 HG12 VAL D 242       6.253   3.689 -13.395  0.00  0.00      D     
ATOM   3808 HG13 VAL D 242       6.918   2.474 -14.510  0.00  0.00      D     
ATOM   3809  CG2 VAL D 242       9.035   3.086 -12.998  0.00  0.00      D     
ATOM   3810 HG21 VAL D 242       8.950   4.170 -12.770  0.00  0.00      D     
ATOM   3811 HG22 VAL D 242       9.923   2.768 -12.411  0.00  0.00      D     
ATOM   3812 HG23 VAL D 242       9.450   2.801 -13.988  0.00  0.00      D     
ATOM   3813  C   VAL D 242       8.384   1.701 -10.239  0.00  0.00      D     
ATOM   3814  O   VAL D 242       9.253   2.247  -9.599  0.00  0.00      D     
ATOM   3815  N   MET D 243       8.278   0.336 -10.139  0.00  0.00      D     
ATOM   3816  HN  MET D 243       7.404  -0.090 -10.359  0.00  0.00      D     
ATOM   3817  CA  MET D 243       9.365  -0.472  -9.477  0.00  0.00      D     
ATOM   3818  HA  MET D 243      10.308   0.053  -9.520  0.00  0.00      D     
ATOM   3819  CB  MET D 243       9.038  -0.562  -8.024  0.00  0.00      D     
ATOM   3820  HB1 MET D 243       9.856  -1.143  -7.548  0.00  0.00      D     
ATOM   3821  HB2 MET D 243       9.117   0.421  -7.513  0.00  0.00      D     
ATOM   3822  CG  MET D 243       7.670  -1.270  -7.643  0.00  0.00      D     
ATOM   3823  HG1 MET D 243       6.888  -0.494  -7.785  0.00  0.00      D     
ATOM   3824  HG2 MET D 243       7.447  -2.051  -8.401  0.00  0.00      D     
ATOM   3825  SD  MET D 243       7.500  -1.838  -5.906  0.00  0.00      D     
ATOM   3826  CE  MET D 243       8.864  -2.905  -5.975  0.00  0.00      D     
ATOM   3827  HE1 MET D 243       8.790  -3.565  -6.866  0.00  0.00      D     
ATOM   3828  HE2 MET D 243       9.817  -2.352  -6.121  0.00  0.00      D     
ATOM   3829  HE3 MET D 243       8.991  -3.598  -5.116  0.00  0.00      D     
ATOM   3830  C   MET D 243       9.474  -1.760 -10.207  0.00  0.00      D     
ATOM   3831  O   MET D 243       8.471  -2.253 -10.714  0.00  0.00      D     
ATOM   3832  N   MET D 244      10.749  -2.185 -10.343  0.00  0.00      D     
ATOM   3833  HN  MET D 244      11.458  -1.691  -9.846  0.00  0.00      D     
ATOM   3834  CA  MET D 244      11.193  -3.186 -11.147  0.00  0.00      D     
ATOM   3835  HA  MET D 244      10.378  -3.694 -11.641  0.00  0.00      D     
ATOM   3836  CB  MET D 244      12.269  -2.667 -12.158  0.00  0.00      D     
ATOM   3837  HB1 MET D 244      13.033  -2.238 -11.475  0.00  0.00      D     
ATOM   3838  HB2 MET D 244      12.687  -3.564 -12.662  0.00  0.00      D     
ATOM   3839  CG  MET D 244      11.585  -1.592 -13.104  0.00  0.00      D     
ATOM   3840  HG1 MET D 244      11.397  -0.658 -12.533  0.00  0.00      D     
ATOM   3841  HG2 MET D 244      12.438  -1.367 -13.779  0.00  0.00      D     
ATOM   3842  SD  MET D 244      10.147  -2.198 -14.036  0.00  0.00      D     
ATOM   3843  CE  MET D 244      11.122  -3.642 -14.783  0.00  0.00      D     
ATOM   3844  HE1 MET D 244      10.573  -4.175 -15.589  0.00  0.00      D     
ATOM   3845  HE2 MET D 244      12.116  -3.268 -15.108  0.00  0.00      D     
ATOM   3846  HE3 MET D 244      11.308  -4.446 -14.039  0.00  0.00      D     
ATOM   3847  C   MET D 244      11.793  -4.246 -10.193  0.00  0.00      D     
ATOM   3848  O   MET D 244      12.640  -3.988  -9.349  0.00  0.00      D     
ATOM   3849  N   SER D 245      11.208  -5.491 -10.178  0.00  0.00      D     
ATOM   3850  HN  SER D 245      10.428  -5.613 -10.787  0.00  0.00      D     
ATOM   3851  CA  SER D 245      11.457  -6.563  -9.290  0.00  0.00      D     
ATOM   3852  HA  SER D 245      12.212  -6.266  -8.577  0.00  0.00      D     
ATOM   3853  CB  SER D 245      10.210  -7.034  -8.567  0.00  0.00      D     
ATOM   3854  HB1 SER D 245       9.498  -7.508  -9.277  0.00  0.00      D     
ATOM   3855  HB2 SER D 245      10.520  -7.877  -7.914  0.00  0.00      D     
ATOM   3856  OG  SER D 245       9.656  -5.987  -7.766  0.00  0.00      D     
ATOM   3857  HG1 SER D 245      10.211  -6.043  -6.984  0.00  0.00      D     
ATOM   3858  C   SER D 245      12.020  -7.722  -9.989  0.00  0.00      D     
ATOM   3859  O   SER D 245      11.828  -7.946 -11.188  0.00  0.00      D     
ATOM   3860  N   ALA D 246      12.785  -8.465  -9.286  0.00  0.00      D     
ATOM   3861  HN  ALA D 246      13.042  -8.167  -8.370  0.00  0.00      D     
ATOM   3862  CA  ALA D 246      13.354  -9.713  -9.779  0.00  0.00      D     
ATOM   3863  HA  ALA D 246      12.587 -10.205 -10.359  0.00  0.00      D     
ATOM   3864  CB  ALA D 246      14.554  -9.540 -10.784  0.00  0.00      D     
ATOM   3865  HB1 ALA D 246      15.451  -9.065 -10.331  0.00  0.00      D     
ATOM   3866  HB2 ALA D 246      14.817 -10.542 -11.187  0.00  0.00      D     
ATOM   3867  HB3 ALA D 246      14.222  -8.946 -11.662  0.00  0.00      D     
ATOM   3868  C   ALA D 246      13.699 -10.613  -8.608  0.00  0.00      D     
ATOM   3869  O   ALA D 246      13.723 -10.165  -7.478  0.00  0.00      D     
ATOM   3870  N   PRO D 247      13.957 -11.941  -8.744  0.00  0.00      D     
ATOM   3871  CD  PRO D 247      13.506 -12.903  -9.767  0.00  0.00      D     
ATOM   3872  HD1 PRO D 247      14.220 -12.876 -10.618  0.00  0.00      D     
ATOM   3873  HD2 PRO D 247      12.499 -12.698 -10.188  0.00  0.00      D     
ATOM   3874  CA  PRO D 247      14.507 -12.682  -7.629  0.00  0.00      D     
ATOM   3875  HA  PRO D 247      13.788 -12.974  -6.878  0.00  0.00      D     
ATOM   3876  CB  PRO D 247      14.975 -13.905  -8.350  0.00  0.00      D     
ATOM   3877  HB1 PRO D 247      15.310 -14.724  -7.678  0.00  0.00      D     
ATOM   3878  HB2 PRO D 247      15.832 -13.622  -8.998  0.00  0.00      D     
ATOM   3879  CG  PRO D 247      13.764 -14.237  -9.188  0.00  0.00      D     
ATOM   3880  HG1 PRO D 247      12.981 -14.562  -8.470  0.00  0.00      D     
ATOM   3881  HG2 PRO D 247      14.010 -14.981  -9.975  0.00  0.00      D     
ATOM   3882  C   PRO D 247      15.724 -12.089  -7.000  0.00  0.00      D     
ATOM   3883  O   PRO D 247      16.474 -11.458  -7.853  0.00  0.00      D     
ATOM   3884  N   PRO D 248      16.175 -12.241  -5.787  0.00  0.00      D     
ATOM   3885  CD  PRO D 248      15.475 -13.043  -4.822  0.00  0.00      D     
ATOM   3886  HD1 PRO D 248      14.973 -13.984  -5.134  0.00  0.00      D     
ATOM   3887  HD2 PRO D 248      14.604 -12.473  -4.433  0.00  0.00      D     
ATOM   3888  CA  PRO D 248      17.469 -11.788  -5.304  0.00  0.00      D     
ATOM   3889  HA  PRO D 248      17.442 -10.713  -5.409  0.00  0.00      D     
ATOM   3890  CB  PRO D 248      17.397 -12.118  -3.795  0.00  0.00      D     
ATOM   3891  HB1 PRO D 248      16.941 -11.216  -3.334  0.00  0.00      D     
ATOM   3892  HB2 PRO D 248      18.333 -12.351  -3.243  0.00  0.00      D     
ATOM   3893  CG  PRO D 248      16.431 -13.288  -3.719  0.00  0.00      D     
ATOM   3894  HG1 PRO D 248      16.037 -13.276  -2.680  0.00  0.00      D     
ATOM   3895  HG2 PRO D 248      16.785 -14.310  -3.971  0.00  0.00      D     
ATOM   3896  C   PRO D 248      18.748 -12.208  -5.952  0.00  0.00      D     
ATOM   3897  O   PRO D 248      18.989 -13.404  -6.072  0.00  0.00      D     
ATOM   3898  N   ALA D 249      19.539 -11.270  -6.430  0.00  0.00      D     
ATOM   3899  HN  ALA D 249      19.292 -10.307  -6.357  0.00  0.00      D     
ATOM   3900  CA  ALA D 249      20.688 -11.598  -7.271  0.00  0.00      D     
ATOM   3901  HA  ALA D 249      21.367 -12.348  -6.894  0.00  0.00      D     
ATOM   3902  CB  ALA D 249      20.209 -11.864  -8.703  0.00  0.00      D     
ATOM   3903  HB1 ALA D 249      21.121 -11.836  -9.336  0.00  0.00      D     
ATOM   3904  HB2 ALA D 249      19.753 -12.876  -8.661  0.00  0.00      D     
ATOM   3905  HB3 ALA D 249      19.535 -11.057  -9.062  0.00  0.00      D     
ATOM   3906  C   ALA D 249      21.518 -10.313  -7.323  0.00  0.00      D     
ATOM   3907  O   ALA D 249      21.053  -9.158  -7.154  0.00  0.00      D     
ATOM   3908  N   GLN D 250      22.866 -10.496  -7.538  0.00  0.00      D     
ATOM   3909  HN  GLN D 250      23.103 -11.449  -7.707  0.00  0.00      D     
ATOM   3910  CA  GLN D 250      23.784  -9.414  -7.709  0.00  0.00      D     
ATOM   3911  HA  GLN D 250      23.960  -9.082  -6.697  0.00  0.00      D     
ATOM   3912  CB  GLN D 250      25.201  -9.942  -7.900  0.00  0.00      D     
ATOM   3913  HB1 GLN D 250      25.156 -10.657  -8.749  0.00  0.00      D     
ATOM   3914  HB2 GLN D 250      25.874  -9.116  -8.215  0.00  0.00      D     
ATOM   3915  CG  GLN D 250      25.863 -10.593  -6.612  0.00  0.00      D     
ATOM   3916  HG1 GLN D 250      26.636 -11.288  -7.004  0.00  0.00      D     
ATOM   3917  HG2 GLN D 250      26.497  -9.842  -6.092  0.00  0.00      D     
ATOM   3918  CD  GLN D 250      24.983 -11.139  -5.465  0.00  0.00      D     
ATOM   3919  OE1 GLN D 250      24.909 -10.352  -4.467  0.00  0.00      D     
ATOM   3920  NE2 GLN D 250      24.289 -12.332  -5.494  0.00  0.00      D     
ATOM   3921 HE21 GLN D 250      23.881 -12.505  -4.598  0.00  0.00      D     
ATOM   3922 HE22 GLN D 250      24.045 -12.775  -6.357  0.00  0.00      D     
ATOM   3923  C   GLN D 250      23.337  -8.259  -8.663  0.00  0.00      D     
ATOM   3924  O   GLN D 250      22.945  -8.454  -9.787  0.00  0.00      D     
ATOM   3925  N   TYR D 251      23.400  -7.013  -8.170  0.00  0.00      D     
ATOM   3926  HN  TYR D 251      23.377  -6.989  -7.174  0.00  0.00      D     
ATOM   3927  CA  TYR D 251      23.276  -5.795  -8.869  0.00  0.00      D     
ATOM   3928  HA  TYR D 251      23.811  -5.878  -9.804  0.00  0.00      D     
ATOM   3929  CB  TYR D 251      21.766  -5.421  -9.139  0.00  0.00      D     
ATOM   3930  HB1 TYR D 251      21.119  -6.262  -9.468  0.00  0.00      D     
ATOM   3931  HB2 TYR D 251      21.303  -5.102  -8.181  0.00  0.00      D     
ATOM   3932  CG  TYR D 251      21.531  -4.344 -10.181  0.00  0.00      D     
ATOM   3933  CD1 TYR D 251      21.995  -4.354 -11.554  0.00  0.00      D     
ATOM   3934  HD1 TYR D 251      22.628  -5.141 -11.935  0.00  0.00      D     
ATOM   3935  CE1 TYR D 251      21.806  -3.257 -12.427  0.00  0.00      D     
ATOM   3936  HE1 TYR D 251      22.082  -3.349 -13.467  0.00  0.00      D     
ATOM   3937  CZ  TYR D 251      21.078  -2.107 -11.922  0.00  0.00      D     
ATOM   3938  OH  TYR D 251      20.748  -0.991 -12.718  0.00  0.00      D     
ATOM   3939  HH  TYR D 251      20.149  -0.403 -12.253  0.00  0.00      D     
ATOM   3940  CD2 TYR D 251      20.914  -3.173  -9.715  0.00  0.00      D     
ATOM   3941  HD2 TYR D 251      20.523  -3.021  -8.720  0.00  0.00      D     
ATOM   3942  CE2 TYR D 251      20.716  -2.064 -10.568  0.00  0.00      D     
ATOM   3943  HE2 TYR D 251      20.192  -1.203 -10.178  0.00  0.00      D     
ATOM   3944  C   TYR D 251      24.051  -4.721  -8.071  0.00  0.00      D     
ATOM   3945  O   TYR D 251      24.327  -4.892  -6.911  0.00  0.00      D     
ATOM   3946  N   GLU D 252      24.437  -3.643  -8.774  0.00  0.00      D     
ATOM   3947  HN  GLU D 252      24.233  -3.648  -9.750  0.00  0.00      D     
ATOM   3948  CA  GLU D 252      25.044  -2.470  -8.054  0.00  0.00      D     
ATOM   3949  HA  GLU D 252      25.206  -2.688  -7.009  0.00  0.00      D     
ATOM   3950  CB  GLU D 252      26.498  -2.268  -8.618  0.00  0.00      D     
ATOM   3951  HB1 GLU D 252      27.165  -3.016  -8.137  0.00  0.00      D     
ATOM   3952  HB2 GLU D 252      26.433  -2.419  -9.717  0.00  0.00      D     
ATOM   3953  CG  GLU D 252      27.238  -0.933  -8.346  0.00  0.00      D     
ATOM   3954  HG1 GLU D 252      26.577  -0.087  -8.633  0.00  0.00      D     
ATOM   3955  HG2 GLU D 252      27.428  -0.722  -7.272  0.00  0.00      D     
ATOM   3956  CD  GLU D 252      28.527  -0.917  -9.141  0.00  0.00      D     
ATOM   3957  OE1 GLU D 252      28.630  -0.223 -10.163  0.00  0.00      D     
ATOM   3958  OE2 GLU D 252      29.509  -1.600  -8.680  0.00  0.00      D     
ATOM   3959  C   GLU D 252      24.227  -1.254  -8.252  0.00  0.00      D     
ATOM   3960  O   GLU D 252      23.668  -0.943  -9.332  0.00  0.00      D     
ATOM   3961  N   LEU D 253      24.014  -0.436  -7.221  0.00  0.00      D     
ATOM   3962  HN  LEU D 253      24.401  -0.606  -6.318  0.00  0.00      D     
ATOM   3963  CA  LEU D 253      23.039   0.660  -7.195  0.00  0.00      D     
ATOM   3964  HA  LEU D 253      22.359   0.492  -8.017  0.00  0.00      D     
ATOM   3965  CB  LEU D 253      22.251   0.601  -5.829  0.00  0.00      D     
ATOM   3966  HB1 LEU D 253      22.956   0.778  -4.988  0.00  0.00      D     
ATOM   3967  HB2 LEU D 253      21.699   1.560  -5.724  0.00  0.00      D     
ATOM   3968  CG  LEU D 253      21.251  -0.513  -5.683  0.00  0.00      D     
ATOM   3969  HG  LEU D 253      21.674  -1.540  -5.692  0.00  0.00      D     
ATOM   3970  CD1 LEU D 253      20.501  -0.487  -4.315  0.00  0.00      D     
ATOM   3971 HD11 LEU D 253      19.910  -1.398  -4.080  0.00  0.00      D     
ATOM   3972 HD12 LEU D 253      21.253  -0.502  -3.497  0.00  0.00      D     
ATOM   3973 HD13 LEU D 253      19.803   0.368  -4.190  0.00  0.00      D     
ATOM   3974  CD2 LEU D 253      20.242  -0.544  -6.821  0.00  0.00      D     
ATOM   3975 HD21 LEU D 253      20.644  -0.857  -7.809  0.00  0.00      D     
ATOM   3976 HD22 LEU D 253      19.379  -1.216  -6.628  0.00  0.00      D     
ATOM   3977 HD23 LEU D 253      19.687   0.417  -6.883  0.00  0.00      D     
ATOM   3978  C   LEU D 253      23.720   2.008  -7.310  0.00  0.00      D     
ATOM   3979  O   LEU D 253      24.648   2.351  -6.597  0.00  0.00      D     
ATOM   3980  N   LYS D 254      23.217   2.785  -8.325  0.00  0.00      D     
ATOM   3981  HN  LYS D 254      22.349   2.497  -8.722  0.00  0.00      D     
ATOM   3982  CA  LYS D 254      23.911   3.921  -8.840  0.00  0.00      D     
ATOM   3983  HA  LYS D 254      24.916   3.974  -8.449  0.00  0.00      D     
ATOM   3984  CB  LYS D 254      23.912   3.814 -10.417  0.00  0.00      D     
ATOM   3985  HB1 LYS D 254      22.847   4.079 -10.591  0.00  0.00      D     
ATOM   3986  HB2 LYS D 254      24.657   4.577 -10.731  0.00  0.00      D     
ATOM   3987  CG  LYS D 254      24.402   2.431 -10.975  0.00  0.00      D     
ATOM   3988  HG1 LYS D 254      23.672   1.671 -10.622  0.00  0.00      D     
ATOM   3989  HG2 LYS D 254      24.469   2.347 -12.080  0.00  0.00      D     
ATOM   3990  CD  LYS D 254      25.796   2.007 -10.456  0.00  0.00      D     
ATOM   3991  HD1 LYS D 254      25.814   1.911  -9.349  0.00  0.00      D     
ATOM   3992  HD2 LYS D 254      26.018   0.996 -10.859  0.00  0.00      D     
ATOM   3993  CE  LYS D 254      26.968   2.873 -11.002  0.00  0.00      D     
ATOM   3994  HE1 LYS D 254      26.979   2.919 -12.112  0.00  0.00      D     
ATOM   3995  HE2 LYS D 254      26.931   3.936 -10.683  0.00  0.00      D     
ATOM   3996  NZ  LYS D 254      28.217   2.270 -10.695  0.00  0.00      D     
ATOM   3997  HZ1 LYS D 254      28.870   2.557 -11.452  0.00  0.00      D     
ATOM   3998  HZ2 LYS D 254      28.588   2.711  -9.829  0.00  0.00      D     
ATOM   3999  HZ3 LYS D 254      28.317   1.252 -10.503  0.00  0.00      D     
ATOM   4000  C   LYS D 254      23.240   5.089  -8.260  0.00  0.00      D     
ATOM   4001  O   LYS D 254      22.087   5.397  -8.642  0.00  0.00      D     
ATOM   4002  N   HSE D 255      23.878   5.785  -7.296  0.00  0.00      D     
ATOM   4003  HN  HSE D 255      24.805   5.482  -7.091  0.00  0.00      D     
ATOM   4004  CA  HSE D 255      23.319   6.977  -6.632  0.00  0.00      D     
ATOM   4005  HA  HSE D 255      22.436   6.622  -6.120  0.00  0.00      D     
ATOM   4006  CB  HSE D 255      24.489   7.464  -5.716  0.00  0.00      D     
ATOM   4007  HB1 HSE D 255      24.785   6.618  -5.059  0.00  0.00      D     
ATOM   4008  HB2 HSE D 255      25.375   7.646  -6.361  0.00  0.00      D     
ATOM   4009  ND1 HSE D 255      23.082   8.645  -4.016  0.00  0.00      D     
ATOM   4010  CG  HSE D 255      24.065   8.744  -4.966  0.00  0.00      D     
ATOM   4011  CE1 HSE D 255      22.910   9.896  -3.618  0.00  0.00      D     
ATOM   4012  HE1 HSE D 255      22.260  10.363  -2.878  0.00  0.00      D     
ATOM   4013  NE2 HSE D 255      23.737  10.799  -4.211  0.00  0.00      D     
ATOM   4014  HE2 HSE D 255      23.825  11.795  -4.179  0.00  0.00      D     
ATOM   4015  CD2 HSE D 255      24.434  10.056  -5.164  0.00  0.00      D     
ATOM   4016  HD2 HSE D 255      25.226  10.408  -5.813  0.00  0.00      D     
ATOM   4017  C   HSE D 255      22.781   8.102  -7.523  0.00  0.00      D     
ATOM   4018  O   HSE D 255      23.332   8.423  -8.547  0.00  0.00      D     
ATOM   4019  N   GLY D 256      21.600   8.601  -7.216  0.00  0.00      D     
ATOM   4020  HN  GLY D 256      21.116   8.345  -6.383  0.00  0.00      D     
ATOM   4021  CA  GLY D 256      20.910   9.640  -7.963  0.00  0.00      D     
ATOM   4022  HA1 GLY D 256      21.650  10.211  -8.504  0.00  0.00      D     
ATOM   4023  HA2 GLY D 256      20.361  10.276  -7.284  0.00  0.00      D     
ATOM   4024  C   GLY D 256      19.961   9.093  -8.974  0.00  0.00      D     
ATOM   4025  O   GLY D 256      19.256   9.813  -9.694  0.00  0.00      D     
ATOM   4026  N   THR D 257      19.996   7.748  -9.200  0.00  0.00      D     
ATOM   4027  HN  THR D 257      20.704   7.176  -8.792  0.00  0.00      D     
ATOM   4028  CA  THR D 257      19.282   7.233 -10.427  0.00  0.00      D     
ATOM   4029  HA  THR D 257      18.782   8.014 -10.981  0.00  0.00      D     
ATOM   4030  CB  THR D 257      20.071   6.214 -11.394  0.00  0.00      D     
ATOM   4031  HB  THR D 257      19.736   5.163 -11.263  0.00  0.00      D     
ATOM   4032  OG1 THR D 257      21.500   6.177 -11.181  0.00  0.00      D     
ATOM   4033  HG1 THR D 257      21.689   5.893 -10.283  0.00  0.00      D     
ATOM   4034  CG2 THR D 257      19.799   6.644 -12.802  0.00  0.00      D     
ATOM   4035 HG21 THR D 257      20.100   5.822 -13.485  0.00  0.00      D     
ATOM   4036 HG22 THR D 257      18.708   6.586 -13.006  0.00  0.00      D     
ATOM   4037 HG23 THR D 257      20.211   7.627 -13.116  0.00  0.00      D     
ATOM   4038  C   THR D 257      18.070   6.437  -9.954  0.00  0.00      D     
ATOM   4039  O   THR D 257      17.289   5.918 -10.759  0.00  0.00      D     
ATOM   4040  N   PHE D 258      17.874   6.331  -8.641  0.00  0.00      D     
ATOM   4041  HN  PHE D 258      18.511   6.579  -7.916  0.00  0.00      D     
ATOM   4042  CA  PHE D 258      16.728   5.495  -8.202  0.00  0.00      D     
ATOM   4043  HA  PHE D 258      15.945   5.613  -8.936  0.00  0.00      D     
ATOM   4044  CB  PHE D 258      17.169   3.964  -8.033  0.00  0.00      D     
ATOM   4045  HB1 PHE D 258      16.203   3.459  -7.818  0.00  0.00      D     
ATOM   4046  HB2 PHE D 258      17.636   3.491  -8.923  0.00  0.00      D     
ATOM   4047  CG  PHE D 258      18.110   3.816  -6.822  0.00  0.00      D     
ATOM   4048  CD1 PHE D 258      17.519   3.242  -5.682  0.00  0.00      D     
ATOM   4049  HD1 PHE D 258      16.501   2.949  -5.891  0.00  0.00      D     
ATOM   4050  CE1 PHE D 258      18.249   2.960  -4.503  0.00  0.00      D     
ATOM   4051  HE1 PHE D 258      17.765   2.270  -3.828  0.00  0.00      D     
ATOM   4052  CZ  PHE D 258      19.611   3.191  -4.527  0.00  0.00      D     
ATOM   4053  HZ  PHE D 258      20.131   2.865  -3.638  0.00  0.00      D     
ATOM   4054  CD2 PHE D 258      19.508   4.057  -6.839  0.00  0.00      D     
ATOM   4055  HD2 PHE D 258      19.896   4.313  -7.814  0.00  0.00      D     
ATOM   4056  CE2 PHE D 258      20.280   3.696  -5.696  0.00  0.00      D     
ATOM   4057  HE2 PHE D 258      21.331   3.678  -5.945  0.00  0.00      D     
ATOM   4058  C   PHE D 258      16.347   6.171  -6.815  0.00  0.00      D     
ATOM   4059  O   PHE D 258      17.065   7.085  -6.442  0.00  0.00      D     
ATOM   4060  N   THR D 259      15.244   5.684  -6.229  0.00  0.00      D     
ATOM   4061  HN  THR D 259      14.655   5.066  -6.743  0.00  0.00      D     
ATOM   4062  CA  THR D 259      14.719   6.334  -5.054  0.00  0.00      D     
ATOM   4063  HA  THR D 259      15.400   7.096  -4.707  0.00  0.00      D     
ATOM   4064  CB  THR D 259      13.396   7.037  -5.220  0.00  0.00      D     
ATOM   4065  HB  THR D 259      13.521   7.861  -5.955  0.00  0.00      D     
ATOM   4066  OG1 THR D 259      12.943   7.652  -3.985  0.00  0.00      D     
ATOM   4067  HG1 THR D 259      13.637   8.223  -3.647  0.00  0.00      D     
ATOM   4068  CG2 THR D 259      12.233   6.199  -5.762  0.00  0.00      D     
ATOM   4069 HG21 THR D 259      11.832   5.427  -5.071  0.00  0.00      D     
ATOM   4070 HG22 THR D 259      11.383   6.850  -6.060  0.00  0.00      D     
ATOM   4071 HG23 THR D 259      12.490   5.741  -6.741  0.00  0.00      D     
ATOM   4072  C   THR D 259      14.694   5.405  -3.835  0.00  0.00      D     
ATOM   4073  O   THR D 259      14.948   5.879  -2.690  0.00  0.00      D     
ATOM   4074  N   CYS D 260      14.388   4.126  -4.022  0.00  0.00      D     
ATOM   4075  HN  CYS D 260      14.368   3.837  -4.976  0.00  0.00      D     
ATOM   4076  CA  CYS D 260      14.342   3.045  -3.026  0.00  0.00      D     
ATOM   4077  HA  CYS D 260      15.087   3.313  -2.292  0.00  0.00      D     
ATOM   4078  CB  CYS D 260      12.879   2.858  -2.368  0.00  0.00      D     
ATOM   4079  HB1 CYS D 260      12.046   2.680  -3.082  0.00  0.00      D     
ATOM   4080  HB2 CYS D 260      12.928   1.922  -1.772  0.00  0.00      D     
ATOM   4081  SG  CYS D 260      12.403   4.317  -1.336  0.00  0.00      D     
ATOM   4082  HG1 CYS D 260      12.578   5.312  -2.192  0.00  0.00      D     
ATOM   4083  C   CYS D 260      14.721   1.662  -3.656  0.00  0.00      D     
ATOM   4084  O   CYS D 260      14.513   1.410  -4.849  0.00  0.00      D     
ATOM   4085  N   ALA D 261      15.262   0.702  -2.817  0.00  0.00      D     
ATOM   4086  HN  ALA D 261      15.331   0.819  -1.829  0.00  0.00      D     
ATOM   4087  CA  ALA D 261      15.561  -0.701  -3.185  0.00  0.00      D     
ATOM   4088  HA  ALA D 261      14.671  -0.990  -3.725  0.00  0.00      D     
ATOM   4089  CB  ALA D 261      16.888  -0.810  -3.953  0.00  0.00      D     
ATOM   4090  HB1 ALA D 261      16.796  -0.235  -4.899  0.00  0.00      D     
ATOM   4091  HB2 ALA D 261      17.752  -0.516  -3.319  0.00  0.00      D     
ATOM   4092  HB3 ALA D 261      16.975  -1.873  -4.262  0.00  0.00      D     
ATOM   4093  C   ALA D 261      15.614  -1.545  -1.945  0.00  0.00      D     
ATOM   4094  O   ALA D 261      15.662  -1.052  -0.822  0.00  0.00      D     
ATOM   4095  N   SER D 262      15.560  -2.882  -2.139  0.00  0.00      D     
ATOM   4096  HN  SER D 262      15.428  -3.266  -3.050  0.00  0.00      D     
ATOM   4097  CA  SER D 262      15.671  -3.897  -1.064  0.00  0.00      D     
ATOM   4098  HA  SER D 262      16.348  -3.525  -0.308  0.00  0.00      D     
ATOM   4099  CB  SER D 262      14.350  -4.153  -0.327  0.00  0.00      D     
ATOM   4100  HB1 SER D 262      13.979  -3.181   0.063  0.00  0.00      D     
ATOM   4101  HB2 SER D 262      13.632  -4.562  -1.070  0.00  0.00      D     
ATOM   4102  OG  SER D 262      14.475  -5.022   0.838  0.00  0.00      D     
ATOM   4103  HG1 SER D 262      14.967  -4.575   1.532  0.00  0.00      D     
ATOM   4104  C   SER D 262      16.297  -5.126  -1.593  0.00  0.00      D     
ATOM   4105  O   SER D 262      16.198  -5.550  -2.752  0.00  0.00      D     
ATOM   4106  N   GLU D 263      17.064  -5.859  -0.780  0.00  0.00      D     
ATOM   4107  HN  GLU D 263      17.159  -5.581   0.173  0.00  0.00      D     
ATOM   4108  CA  GLU D 263      17.764  -7.123  -0.955  0.00  0.00      D     
ATOM   4109  HA  GLU D 263      17.589  -7.553  -1.930  0.00  0.00      D     
ATOM   4110  CB  GLU D 263      19.291  -6.873  -0.767  0.00  0.00      D     
ATOM   4111  HB1 GLU D 263      19.812  -7.847  -0.643  0.00  0.00      D     
ATOM   4112  HB2 GLU D 263      19.634  -6.352  -1.686  0.00  0.00      D     
ATOM   4113  CG  GLU D 263      19.643  -6.067   0.486  0.00  0.00      D     
ATOM   4114  HG1 GLU D 263      19.413  -4.996   0.302  0.00  0.00      D     
ATOM   4115  HG2 GLU D 263      19.097  -6.300   1.425  0.00  0.00      D     
ATOM   4116  CD  GLU D 263      21.106  -6.100   0.596  0.00  0.00      D     
ATOM   4117  OE1 GLU D 263      21.859  -5.785  -0.345  0.00  0.00      D     
ATOM   4118  OE2 GLU D 263      21.562  -6.578   1.668  0.00  0.00      D     
ATOM   4119  C   GLU D 263      17.210  -8.113  -0.024  0.00  0.00      D     
ATOM   4120  O   GLU D 263      16.769  -7.665   1.061  0.00  0.00      D     
ATOM   4121  N   TYR D 264      17.067  -9.400  -0.359  0.00  0.00      D     
ATOM   4122  HN  TYR D 264      17.435  -9.799  -1.196  0.00  0.00      D     
ATOM   4123  CA  TYR D 264      16.453 -10.370   0.513  0.00  0.00      D     
ATOM   4124  HA  TYR D 264      16.086  -9.924   1.426  0.00  0.00      D     
ATOM   4125  CB  TYR D 264      15.212 -11.060  -0.142  0.00  0.00      D     
ATOM   4126  HB1 TYR D 264      14.344 -10.368  -0.203  0.00  0.00      D     
ATOM   4127  HB2 TYR D 264      15.444 -11.408  -1.171  0.00  0.00      D     
ATOM   4128  CG  TYR D 264      14.752 -12.221   0.720  0.00  0.00      D     
ATOM   4129  CD1 TYR D 264      14.551 -13.515   0.207  0.00  0.00      D     
ATOM   4130  HD1 TYR D 264      14.786 -13.801  -0.807  0.00  0.00      D     
ATOM   4131  CE1 TYR D 264      14.075 -14.511   1.025  0.00  0.00      D     
ATOM   4132  HE1 TYR D 264      13.894 -15.502   0.636  0.00  0.00      D     
ATOM   4133  CZ  TYR D 264      13.569 -14.169   2.272  0.00  0.00      D     
ATOM   4134  OH  TYR D 264      13.087 -15.194   3.132  0.00  0.00      D     
ATOM   4135  HH  TYR D 264      12.821 -15.936   2.583  0.00  0.00      D     
ATOM   4136  CD2 TYR D 264      14.266 -11.931   2.080  0.00  0.00      D     
ATOM   4137  HD2 TYR D 264      14.435 -10.940   2.475  0.00  0.00      D     
ATOM   4138  CE2 TYR D 264      13.630 -12.896   2.785  0.00  0.00      D     
ATOM   4139  HE2 TYR D 264      13.229 -12.669   3.762  0.00  0.00      D     
ATOM   4140  C   TYR D 264      17.629 -11.292   0.802  0.00  0.00      D     
ATOM   4141  O   TYR D 264      18.290 -11.825  -0.118  0.00  0.00      D     
ATOM   4142  N   THR D 265      17.975 -11.473   2.149  0.00  0.00      D     
ATOM   4143  HN  THR D 265      17.510 -11.005   2.896  0.00  0.00      D     
ATOM   4144  CA  THR D 265      19.148 -12.052   2.580  0.00  0.00      D     
ATOM   4145  HA  THR D 265      19.618 -12.528   1.732  0.00  0.00      D     
ATOM   4146  CB  THR D 265      20.194 -11.112   3.115  0.00  0.00      D     
ATOM   4147  HB  THR D 265      21.046 -11.640   3.595  0.00  0.00      D     
ATOM   4148  OG1 THR D 265      19.623 -10.062   3.943  0.00  0.00      D     
ATOM   4149  HG1 THR D 265      19.436 -10.451   4.800  0.00  0.00      D     
ATOM   4150  CG2 THR D 265      20.603 -10.272   1.915  0.00  0.00      D     
ATOM   4151 HG21 THR D 265      21.166 -10.882   1.177  0.00  0.00      D     
ATOM   4152 HG22 THR D 265      19.725  -9.798   1.425  0.00  0.00      D     
ATOM   4153 HG23 THR D 265      21.327  -9.483   2.209  0.00  0.00      D     
ATOM   4154  C   THR D 265      18.973 -13.117   3.582  0.00  0.00      D     
ATOM   4155  O   THR D 265      17.917 -13.336   4.144  0.00  0.00      D     
ATOM   4156  N   GLY D 266      19.940 -13.900   3.825  0.00  0.00      D     
ATOM   4157  HN  GLY D 266      20.771 -13.738   3.298  0.00  0.00      D     
ATOM   4158  CA  GLY D 266      19.916 -15.060   4.821  0.00  0.00      D     
ATOM   4159  HA1 GLY D 266      19.607 -14.743   5.806  0.00  0.00      D     
ATOM   4160  HA2 GLY D 266      20.937 -15.413   4.819  0.00  0.00      D     
ATOM   4161  C   GLY D 266      19.104 -16.216   4.397  0.00  0.00      D     
ATOM   4162  O   GLY D 266      18.987 -16.457   3.154  0.00  0.00      D     
ATOM   4163  N   ASN D 267      18.486 -16.955   5.291  0.00  0.00      D     
ATOM   4164  HN  ASN D 267      18.816 -16.765   6.213  0.00  0.00      D     
ATOM   4165  CA  ASN D 267      17.674 -18.128   5.044  0.00  0.00      D     
ATOM   4166  HA  ASN D 267      18.351 -18.885   4.677  0.00  0.00      D     
ATOM   4167  CB  ASN D 267      17.049 -18.506   6.404  0.00  0.00      D     
ATOM   4168  HB1 ASN D 267      17.851 -18.709   7.145  0.00  0.00      D     
ATOM   4169  HB2 ASN D 267      16.464 -17.618   6.726  0.00  0.00      D     
ATOM   4170  CG  ASN D 267      16.109 -19.685   6.343  0.00  0.00      D     
ATOM   4171  OD1 ASN D 267      14.860 -19.648   6.243  0.00  0.00      D     
ATOM   4172  ND2 ASN D 267      16.744 -20.857   6.394  0.00  0.00      D     
ATOM   4173 HD21 ASN D 267      16.229 -21.712   6.462  0.00  0.00      D     
ATOM   4174 HD22 ASN D 267      17.737 -20.818   6.503  0.00  0.00      D     
ATOM   4175  C   ASN D 267      16.559 -17.912   3.978  0.00  0.00      D     
ATOM   4176  O   ASN D 267      15.866 -16.883   3.934  0.00  0.00      D     
ATOM   4177  N   TYR D 268      16.334 -18.824   3.038  0.00  0.00      D     
ATOM   4178  HN  TYR D 268      16.794 -19.706   2.970  0.00  0.00      D     
ATOM   4179  CA  TYR D 268      15.361 -18.659   1.990  0.00  0.00      D     
ATOM   4180  HA  TYR D 268      15.536 -17.684   1.561  0.00  0.00      D     
ATOM   4181  CB  TYR D 268      15.591 -19.857   0.968  0.00  0.00      D     
ATOM   4182  HB1 TYR D 268      15.595 -20.784   1.580  0.00  0.00      D     
ATOM   4183  HB2 TYR D 268      16.584 -19.820   0.472  0.00  0.00      D     
ATOM   4184  CG  TYR D 268      14.575 -20.076  -0.141  0.00  0.00      D     
ATOM   4185  CD1 TYR D 268      14.237 -21.366  -0.383  0.00  0.00      D     
ATOM   4186  HD1 TYR D 268      14.728 -22.182   0.126  0.00  0.00      D     
ATOM   4187  CE1 TYR D 268      13.413 -21.715  -1.492  0.00  0.00      D     
ATOM   4188  HE1 TYR D 268      13.225 -22.730  -1.810  0.00  0.00      D     
ATOM   4189  CZ  TYR D 268      12.735 -20.657  -2.178  0.00  0.00      D     
ATOM   4190  OH  TYR D 268      11.869 -20.968  -3.257  0.00  0.00      D     
ATOM   4191  HH  TYR D 268      11.717 -20.160  -3.753  0.00  0.00      D     
ATOM   4192  CD2 TYR D 268      14.034 -19.021  -0.932  0.00  0.00      D     
ATOM   4193  HD2 TYR D 268      14.377 -18.001  -0.844  0.00  0.00      D     
ATOM   4194  CE2 TYR D 268      13.019 -19.301  -1.822  0.00  0.00      D     
ATOM   4195  HE2 TYR D 268      12.573 -18.486  -2.371  0.00  0.00      D     
ATOM   4196  C   TYR D 268      13.911 -18.495   2.427  0.00  0.00      D     
ATOM   4197  O   TYR D 268      13.130 -17.729   1.902  0.00  0.00      D     
ATOM   4198  N   GLN D 269      13.474 -19.334   3.380  0.00  0.00      D     
ATOM   4199  HN  GLN D 269      14.124 -19.861   3.922  0.00  0.00      D     
ATOM   4200  CA  GLN D 269      12.101 -19.362   3.821  0.00  0.00      D     
ATOM   4201  HA  GLN D 269      11.496 -19.303   2.929  0.00  0.00      D     
ATOM   4202  CB  GLN D 269      12.000 -20.695   4.503  0.00  0.00      D     
ATOM   4203  HB1 GLN D 269      12.669 -20.758   5.388  0.00  0.00      D     
ATOM   4204  HB2 GLN D 269      10.943 -20.946   4.739  0.00  0.00      D     
ATOM   4205  CG  GLN D 269      12.279 -22.000   3.637  0.00  0.00      D     
ATOM   4206  HG1 GLN D 269      13.176 -21.944   2.984  0.00  0.00      D     
ATOM   4207  HG2 GLN D 269      12.381 -22.843   4.353  0.00  0.00      D     
ATOM   4208  CD  GLN D 269      11.074 -22.199   2.671  0.00  0.00      D     
ATOM   4209  OE1 GLN D 269      10.689 -21.217   2.065  0.00  0.00      D     
ATOM   4210  NE2 GLN D 269      10.419 -23.328   2.719  0.00  0.00      D     
ATOM   4211 HE21 GLN D 269       9.748 -23.331   1.976  0.00  0.00      D     
ATOM   4212 HE22 GLN D 269      10.768 -24.040   3.328  0.00  0.00      D     
ATOM   4213  C   GLN D 269      11.601 -18.354   4.754  0.00  0.00      D     
ATOM   4214  O   GLN D 269      10.487 -17.857   4.529  0.00  0.00      D     
ATOM   4215  N   CYS D 270      12.459 -17.765   5.615  0.00  0.00      D     
ATOM   4216  HN  CYS D 270      13.379 -18.144   5.674  0.00  0.00      D     
ATOM   4217  CA  CYS D 270      12.075 -16.724   6.552  0.00  0.00      D     
ATOM   4218  HA  CYS D 270      11.492 -15.942   6.089  0.00  0.00      D     
ATOM   4219  CB  CYS D 270      11.360 -17.204   7.777  0.00  0.00      D     
ATOM   4220  HB1 CYS D 270      10.473 -17.772   7.424  0.00  0.00      D     
ATOM   4221  HB2 CYS D 270      11.959 -17.976   8.308  0.00  0.00      D     
ATOM   4222  SG  CYS D 270      10.997 -15.949   8.995  0.00  0.00      D     
ATOM   4223  HG1 CYS D 270       9.857 -15.545   8.454  0.00  0.00      D     
ATOM   4224  C   CYS D 270      13.445 -16.044   6.901  0.00  0.00      D     
ATOM   4225  O   CYS D 270      14.077 -16.317   7.985  0.00  0.00      D     
ATOM   4226  N   GLY D 271      13.956 -15.323   5.880  0.00  0.00      D     
ATOM   4227  HN  GLY D 271      13.509 -15.320   4.989  0.00  0.00      D     
ATOM   4228  CA  GLY D 271      15.190 -14.463   6.022  0.00  0.00      D     
ATOM   4229  HA1 GLY D 271      15.457 -14.289   4.990  0.00  0.00      D     
ATOM   4230  HA2 GLY D 271      15.925 -15.028   6.577  0.00  0.00      D     
ATOM   4231  C   GLY D 271      15.049 -13.127   6.679  0.00  0.00      D     
ATOM   4232  O   GLY D 271      14.573 -12.974   7.784  0.00  0.00      D     
ATOM   4233  N   HSE D 272      15.508 -12.061   5.996  0.00  0.00      D     
ATOM   4234  HN  HSE D 272      15.887 -12.147   5.078  0.00  0.00      D     
ATOM   4235  CA  HSE D 272      15.365 -10.706   6.510  0.00  0.00      D     
ATOM   4236  HA  HSE D 272      14.402 -10.446   6.924  0.00  0.00      D     
ATOM   4237  CB  HSE D 272      16.338 -10.410   7.664  0.00  0.00      D     
ATOM   4238  HB1 HSE D 272      16.202 -10.983   8.606  0.00  0.00      D     
ATOM   4239  HB2 HSE D 272      17.331 -10.834   7.403  0.00  0.00      D     
ATOM   4240  ND1 HSE D 272      15.421  -8.401   8.652  0.00  0.00      D     
ATOM   4241  CG  HSE D 272      16.559  -8.995   7.982  0.00  0.00      D     
ATOM   4242  CE1 HSE D 272      15.809  -7.189   8.895  0.00  0.00      D     
ATOM   4243  HE1 HSE D 272      15.258  -6.379   9.373  0.00  0.00      D     
ATOM   4244  NE2 HSE D 272      17.140  -6.934   8.483  0.00  0.00      D     
ATOM   4245  HE2 HSE D 272      17.625  -6.060   8.489  0.00  0.00      D     
ATOM   4246  CD2 HSE D 272      17.562  -8.088   7.841  0.00  0.00      D     
ATOM   4247  HD2 HSE D 272      18.604  -8.221   7.579  0.00  0.00      D     
ATOM   4248  C   HSE D 272      15.552  -9.646   5.320  0.00  0.00      D     
ATOM   4249  O   HSE D 272      15.894  -9.934   4.157  0.00  0.00      D     
ATOM   4250  N   TYR D 273      14.993  -8.367   5.604  0.00  0.00      D     
ATOM   4251  HN  TYR D 273      14.915  -7.959   6.510  0.00  0.00      D     
ATOM   4252  CA  TYR D 273      14.682  -7.429   4.584  0.00  0.00      D     
ATOM   4253  HA  TYR D 273      15.125  -7.667   3.628  0.00  0.00      D     
ATOM   4254  CB  TYR D 273      13.191  -7.115   4.455  0.00  0.00      D     
ATOM   4255  HB1 TYR D 273      12.848  -6.820   5.470  0.00  0.00      D     
ATOM   4256  HB2 TYR D 273      12.985  -6.156   3.933  0.00  0.00      D     
ATOM   4257  CG  TYR D 273      12.402  -8.152   3.835  0.00  0.00      D     
ATOM   4258  CD1 TYR D 273      11.584  -8.992   4.527  0.00  0.00      D     
ATOM   4259  HD1 TYR D 273      11.640  -8.920   5.603  0.00  0.00      D     
ATOM   4260  CE1 TYR D 273      10.619  -9.809   3.849  0.00  0.00      D     
ATOM   4261  HE1 TYR D 273      10.001 -10.436   4.476  0.00  0.00      D     
ATOM   4262  CZ  TYR D 273      10.494  -9.820   2.468  0.00  0.00      D     
ATOM   4263  OH  TYR D 273       9.514 -10.617   1.834  0.00  0.00      D     
ATOM   4264  HH  TYR D 273       9.333 -11.331   2.450  0.00  0.00      D     
ATOM   4265  CD2 TYR D 273      12.288  -8.200   2.435  0.00  0.00      D     
ATOM   4266  HD2 TYR D 273      12.962  -7.556   1.889  0.00  0.00      D     
ATOM   4267  CE2 TYR D 273      11.506  -9.129   1.745  0.00  0.00      D     
ATOM   4268  HE2 TYR D 273      11.551  -9.252   0.673  0.00  0.00      D     
ATOM   4269  C   TYR D 273      15.421  -6.109   5.008  0.00  0.00      D     
ATOM   4270  O   TYR D 273      15.392  -5.661   6.185  0.00  0.00      D     
ATOM   4271  N   LYS D 274      16.183  -5.468   4.064  0.00  0.00      D     
ATOM   4272  HN  LYS D 274      16.073  -5.762   3.118  0.00  0.00      D     
ATOM   4273  CA  LYS D 274      16.872  -4.161   4.346  0.00  0.00      D     
ATOM   4274  HA  LYS D 274      16.574  -3.848   5.336  0.00  0.00      D     
ATOM   4275  CB  LYS D 274      18.389  -4.304   4.266  0.00  0.00      D     
ATOM   4276  HB1 LYS D 274      18.736  -4.661   3.273  0.00  0.00      D     
ATOM   4277  HB2 LYS D 274      18.761  -3.274   4.456  0.00  0.00      D     
ATOM   4278  CG  LYS D 274      18.961  -5.032   5.530  0.00  0.00      D     
ATOM   4279  HG1 LYS D 274      18.572  -4.472   6.407  0.00  0.00      D     
ATOM   4280  HG2 LYS D 274      18.629  -6.078   5.703  0.00  0.00      D     
ATOM   4281  CD  LYS D 274      20.511  -4.887   5.610  0.00  0.00      D     
ATOM   4282  HD1 LYS D 274      20.713  -3.814   5.816  0.00  0.00      D     
ATOM   4283  HD2 LYS D 274      20.801  -5.370   6.568  0.00  0.00      D     
ATOM   4284  CE  LYS D 274      21.288  -5.345   4.419  0.00  0.00      D     
ATOM   4285  HE1 LYS D 274      21.098  -4.708   3.529  0.00  0.00      D     
ATOM   4286  HE2 LYS D 274      22.336  -5.272   4.779  0.00  0.00      D     
ATOM   4287  NZ  LYS D 274      20.875  -6.680   4.152  0.00  0.00      D     
ATOM   4288  HZ1 LYS D 274      21.281  -6.963   3.238  0.00  0.00      D     
ATOM   4289  HZ2 LYS D 274      21.153  -7.447   4.797  0.00  0.00      D     
ATOM   4290  HZ3 LYS D 274      19.845  -6.788   4.051  0.00  0.00      D     
ATOM   4291  C   LYS D 274      16.409  -3.057   3.451  0.00  0.00      D     
ATOM   4292  O   LYS D 274      15.767  -3.243   2.433  0.00  0.00      D     
ATOM   4293  N   HSE D 275      16.549  -1.818   3.861  0.00  0.00      D     
ATOM   4294  HN  HSE D 275      16.947  -1.604   4.750  0.00  0.00      D     
ATOM   4295  CA  HSE D 275      16.066  -0.641   3.202  0.00  0.00      D     
ATOM   4296  HA  HSE D 275      15.377  -0.938   2.425  0.00  0.00      D     
ATOM   4297  CB  HSE D 275      15.226   0.192   4.285  0.00  0.00      D     
ATOM   4298  HB1 HSE D 275      14.427  -0.434   4.737  0.00  0.00      D     
ATOM   4299  HB2 HSE D 275      15.893   0.662   5.040  0.00  0.00      D     
ATOM   4300  ND1 HSE D 275      13.737   1.211   2.413  0.00  0.00      D     
ATOM   4301  CG  HSE D 275      14.647   1.391   3.501  0.00  0.00      D     
ATOM   4302  CE1 HSE D 275      13.459   2.393   1.970  0.00  0.00      D     
ATOM   4303  HE1 HSE D 275      12.682   2.585   1.230  0.00  0.00      D     
ATOM   4304  NE2 HSE D 275      14.181   3.379   2.637  0.00  0.00      D     
ATOM   4305  HE2 HSE D 275      14.239   4.333   2.345  0.00  0.00      D     
ATOM   4306  CD2 HSE D 275      14.920   2.732   3.628  0.00  0.00      D     
ATOM   4307  HD2 HSE D 275      15.673   3.244   4.214  0.00  0.00      D     
ATOM   4308  C   HSE D 275      17.159   0.343   2.657  0.00  0.00      D     
ATOM   4309  O   HSE D 275      17.982   0.871   3.407  0.00  0.00      D     
ATOM   4310  N   ILE D 276      17.268   0.439   1.352  0.00  0.00      D     
ATOM   4311  HN  ILE D 276      16.616   0.112   0.672  0.00  0.00      D     
ATOM   4312  CA  ILE D 276      18.386   1.158   0.637  0.00  0.00      D     
ATOM   4313  HA  ILE D 276      19.064   1.554   1.377  0.00  0.00      D     
ATOM   4314  CB  ILE D 276      19.118   0.302  -0.418  0.00  0.00      D     
ATOM   4315  HB  ILE D 276      18.503   0.198  -1.337  0.00  0.00      D     
ATOM   4316  CG2 ILE D 276      20.493   0.990  -0.769  0.00  0.00      D     
ATOM   4317 HG21 ILE D 276      21.047   0.480  -1.585  0.00  0.00      D     
ATOM   4318 HG22 ILE D 276      20.115   1.921  -1.242  0.00  0.00      D     
ATOM   4319 HG23 ILE D 276      21.021   1.274   0.166  0.00  0.00      D     
ATOM   4320  CG1 ILE D 276      19.476  -1.144   0.078  0.00  0.00      D     
ATOM   4321 HG11 ILE D 276      20.327  -1.265   0.781  0.00  0.00      D     
ATOM   4322 HG12 ILE D 276      18.535  -1.533   0.523  0.00  0.00      D     
ATOM   4323  CD  ILE D 276      19.799  -2.023  -1.120  0.00  0.00      D     
ATOM   4324  HD1 ILE D 276      20.739  -1.806  -1.671  0.00  0.00      D     
ATOM   4325  HD2 ILE D 276      19.870  -3.078  -0.779  0.00  0.00      D     
ATOM   4326  HD3 ILE D 276      19.068  -1.964  -1.955  0.00  0.00      D     
ATOM   4327  C   ILE D 276      17.730   2.348  -0.106  0.00  0.00      D     
ATOM   4328  O   ILE D 276      16.755   2.150  -0.882  0.00  0.00      D     
ATOM   4329  N   THR D 277      18.285   3.560   0.123  0.00  0.00      D     
ATOM   4330  HN  THR D 277      19.013   3.770   0.771  0.00  0.00      D     
ATOM   4331  CA  THR D 277      17.588   4.629  -0.477  0.00  0.00      D     
ATOM   4332  HA  THR D 277      17.212   4.313  -1.439  0.00  0.00      D     
ATOM   4333  CB  THR D 277      16.355   5.078   0.307  0.00  0.00      D     
ATOM   4334  HB  THR D 277      15.609   4.256   0.264  0.00  0.00      D     
ATOM   4335  OG1 THR D 277      15.670   6.193  -0.241  0.00  0.00      D     
ATOM   4336  HG1 THR D 277      15.145   5.855  -0.970  0.00  0.00      D     
ATOM   4337  CG2 THR D 277      16.642   5.459   1.809  0.00  0.00      D     
ATOM   4338 HG21 THR D 277      17.351   6.311   1.891  0.00  0.00      D     
ATOM   4339 HG22 THR D 277      15.739   5.869   2.310  0.00  0.00      D     
ATOM   4340 HG23 THR D 277      16.890   4.635   2.511  0.00  0.00      D     
ATOM   4341  C   THR D 277      18.528   5.729  -0.816  0.00  0.00      D     
ATOM   4342  O   THR D 277      19.467   5.970  -0.047  0.00  0.00      D     
ATOM   4343  N   SER D 278      18.321   6.332  -2.019  0.00  0.00      D     
ATOM   4344  HN  SER D 278      17.515   6.157  -2.580  0.00  0.00      D     
ATOM   4345  CA  SER D 278      19.187   7.288  -2.681  0.00  0.00      D     
ATOM   4346  HA  SER D 278      19.989   7.517  -1.995  0.00  0.00      D     
ATOM   4347  CB  SER D 278      19.685   6.768  -4.032  0.00  0.00      D     
ATOM   4348  HB1 SER D 278      20.446   5.975  -3.871  0.00  0.00      D     
ATOM   4349  HB2 SER D 278      18.845   6.426  -4.675  0.00  0.00      D     
ATOM   4350  OG  SER D 278      20.382   7.724  -4.771  0.00  0.00      D     
ATOM   4351  HG1 SER D 278      21.263   7.893  -4.428  0.00  0.00      D     
ATOM   4352  C   SER D 278      18.431   8.515  -2.937  0.00  0.00      D     
ATOM   4353  O   SER D 278      17.341   8.543  -3.502  0.00  0.00      D     
ATOM   4354  N   LYS D 279      18.970   9.701  -2.498  0.00  0.00      D     
ATOM   4355  HN  LYS D 279      19.879   9.625  -2.095  0.00  0.00      D     
ATOM   4356  CA  LYS D 279      18.498  11.037  -2.676  0.00  0.00      D     
ATOM   4357  HA  LYS D 279      17.958  11.153  -3.604  0.00  0.00      D     
ATOM   4358  CB  LYS D 279      17.614  11.448  -1.466  0.00  0.00      D     
ATOM   4359  HB1 LYS D 279      17.145  10.557  -0.996  0.00  0.00      D     
ATOM   4360  HB2 LYS D 279      18.221  11.816  -0.611  0.00  0.00      D     
ATOM   4361  CG  LYS D 279      16.493  12.358  -1.924  0.00  0.00      D     
ATOM   4362  HG1 LYS D 279      17.057  13.231  -2.317  0.00  0.00      D     
ATOM   4363  HG2 LYS D 279      15.903  11.885  -2.738  0.00  0.00      D     
ATOM   4364  CD  LYS D 279      15.570  12.730  -0.726  0.00  0.00      D     
ATOM   4365  HD1 LYS D 279      15.164  11.814  -0.245  0.00  0.00      D     
ATOM   4366  HD2 LYS D 279      16.210  13.341  -0.055  0.00  0.00      D     
ATOM   4367  CE  LYS D 279      14.417  13.690  -1.099  0.00  0.00      D     
ATOM   4368  HE1 LYS D 279      14.683  14.620  -1.646  0.00  0.00      D     
ATOM   4369  HE2 LYS D 279      13.802  13.106  -1.817  0.00  0.00      D     
ATOM   4370  NZ  LYS D 279      13.613  14.002   0.089  0.00  0.00      D     
ATOM   4371  HZ1 LYS D 279      14.154  14.719   0.614  0.00  0.00      D     
ATOM   4372  HZ2 LYS D 279      12.742  14.519  -0.145  0.00  0.00      D     
ATOM   4373  HZ3 LYS D 279      13.442  13.158   0.671  0.00  0.00      D     
ATOM   4374  C   LYS D 279      19.719  11.975  -2.720  0.00  0.00      D     
ATOM   4375  O   LYS D 279      20.547  11.927  -3.610  0.00  0.00      D     
ATOM   4376  N   GLU D 280      19.932  12.933  -1.823  0.00  0.00      D     
ATOM   4377  HN  GLU D 280      19.277  13.135  -1.099  0.00  0.00      D     
ATOM   4378  CA  GLU D 280      21.202  13.585  -1.645  0.00  0.00      D     
ATOM   4379  HA  GLU D 280      21.566  13.945  -2.596  0.00  0.00      D     
ATOM   4380  CB  GLU D 280      21.103  14.823  -0.681  0.00  0.00      D     
ATOM   4381  HB1 GLU D 280      20.857  14.470   0.343  0.00  0.00      D     
ATOM   4382  HB2 GLU D 280      22.068  15.374  -0.664  0.00  0.00      D     
ATOM   4383  CG  GLU D 280      20.200  15.849  -1.323  0.00  0.00      D     
ATOM   4384  HG1 GLU D 280      20.565  16.219  -2.305  0.00  0.00      D     
ATOM   4385  HG2 GLU D 280      19.214  15.382  -1.535  0.00  0.00      D     
ATOM   4386  CD  GLU D 280      19.890  17.013  -0.425  0.00  0.00      D     
ATOM   4387  OE1 GLU D 280      18.869  17.000   0.245  0.00  0.00      D     
ATOM   4388  OE2 GLU D 280      20.730  17.920  -0.299  0.00  0.00      D     
ATOM   4389  C   GLU D 280      22.368  12.686  -1.326  0.00  0.00      D     
ATOM   4390  O   GLU D 280      23.467  12.865  -1.699  0.00  0.00      D     
ATOM   4391  N   THR D 281      22.046  11.598  -0.526  0.00  0.00      D     
ATOM   4392  HN  THR D 281      21.132  11.516  -0.136  0.00  0.00      D     
ATOM   4393  CA  THR D 281      23.075  10.620  -0.129  0.00  0.00      D     
ATOM   4394  HA  THR D 281      23.778  10.544  -0.945  0.00  0.00      D     
ATOM   4395  CB  THR D 281      23.870  10.964   1.138  0.00  0.00      D     
ATOM   4396  HB  THR D 281      24.275  11.991   1.006  0.00  0.00      D     
ATOM   4397  OG1 THR D 281      24.977  10.088   1.309  0.00  0.00      D     
ATOM   4398  HG1 THR D 281      25.760  10.621   1.154  0.00  0.00      D     
ATOM   4399  CG2 THR D 281      22.992  10.878   2.365  0.00  0.00      D     
ATOM   4400 HG21 THR D 281      22.635   9.863   2.643  0.00  0.00      D     
ATOM   4401 HG22 THR D 281      23.499  11.358   3.230  0.00  0.00      D     
ATOM   4402 HG23 THR D 281      22.050  11.461   2.287  0.00  0.00      D     
ATOM   4403  C   THR D 281      22.481   9.259  -0.156  0.00  0.00      D     
ATOM   4404  O   THR D 281      21.272   9.091  -0.236  0.00  0.00      D     
ATOM   4405  N   LEU D 282      23.318   8.190  -0.218  0.00  0.00      D     
ATOM   4406  HN  LEU D 282      24.300   8.358  -0.248  0.00  0.00      D     
ATOM   4407  CA  LEU D 282      22.907   6.811  -0.418  0.00  0.00      D     
ATOM   4408  HA  LEU D 282      21.830   6.809  -0.506  0.00  0.00      D     
ATOM   4409  CB  LEU D 282      23.477   6.180  -1.757  0.00  0.00      D     
ATOM   4410  HB1 LEU D 282      23.044   6.611  -2.685  0.00  0.00      D     
ATOM   4411  HB2 LEU D 282      24.556   6.416  -1.871  0.00  0.00      D     
ATOM   4412  CG  LEU D 282      23.299   4.645  -2.019  0.00  0.00      D     
ATOM   4413  HG  LEU D 282      23.946   4.103  -1.298  0.00  0.00      D     
ATOM   4414  CD1 LEU D 282      21.769   4.171  -1.895  0.00  0.00      D     
ATOM   4415 HD11 LEU D 282      21.069   4.552  -2.669  0.00  0.00      D     
ATOM   4416 HD12 LEU D 282      21.769   3.062  -1.969  0.00  0.00      D     
ATOM   4417 HD13 LEU D 282      21.284   4.184  -0.895  0.00  0.00      D     
ATOM   4418  CD2 LEU D 282      23.876   4.271  -3.362  0.00  0.00      D     
ATOM   4419 HD21 LEU D 282      23.217   4.678  -4.158  0.00  0.00      D     
ATOM   4420 HD22 LEU D 282      24.857   4.761  -3.542  0.00  0.00      D     
ATOM   4421 HD23 LEU D 282      23.994   3.183  -3.554  0.00  0.00      D     
ATOM   4422  C   LEU D 282      23.167   5.966   0.768  0.00  0.00      D     
ATOM   4423  O   LEU D 282      24.303   5.664   1.178  0.00  0.00      D     
ATOM   4424  N   TYR D 283      22.051   5.461   1.385  0.00  0.00      D     
ATOM   4425  HN  TYR D 283      21.119   5.734   1.158  0.00  0.00      D     
ATOM   4426  CA  TYR D 283      22.266   4.742   2.691  0.00  0.00      D     
ATOM   4427  HA  TYR D 283      23.239   4.279   2.771  0.00  0.00      D     
ATOM   4428  CB  TYR D 283      22.066   5.684   3.901  0.00  0.00      D     
ATOM   4429  HB1 TYR D 283      22.102   5.153   4.876  0.00  0.00      D     
ATOM   4430  HB2 TYR D 283      22.953   6.351   3.951  0.00  0.00      D     
ATOM   4431  CG  TYR D 283      20.886   6.575   3.930  0.00  0.00      D     
ATOM   4432  CD1 TYR D 283      21.182   7.944   4.255  0.00  0.00      D     
ATOM   4433  HD1 TYR D 283      22.208   8.281   4.249  0.00  0.00      D     
ATOM   4434  CE1 TYR D 283      20.137   8.850   4.572  0.00  0.00      D     
ATOM   4435  HE1 TYR D 283      20.396   9.889   4.711  0.00  0.00      D     
ATOM   4436  CZ  TYR D 283      18.849   8.437   4.625  0.00  0.00      D     
ATOM   4437  OH  TYR D 283      17.890   9.405   4.719  0.00  0.00      D     
ATOM   4438  HH  TYR D 283      18.254  10.171   5.169  0.00  0.00      D     
ATOM   4439  CD2 TYR D 283      19.530   6.148   3.955  0.00  0.00      D     
ATOM   4440  HD2 TYR D 283      19.198   5.134   3.791  0.00  0.00      D     
ATOM   4441  CE2 TYR D 283      18.571   7.076   4.253  0.00  0.00      D     
ATOM   4442  HE2 TYR D 283      17.534   6.775   4.220  0.00  0.00      D     
ATOM   4443  C   TYR D 283      21.355   3.600   2.772  0.00  0.00      D     
ATOM   4444  O   TYR D 283      20.305   3.497   2.107  0.00  0.00      D     
ATOM   4445  N   CYS D 284      21.812   2.574   3.602  0.00  0.00      D     
ATOM   4446  HN  CYS D 284      22.685   2.618   4.082  0.00  0.00      D     
ATOM   4447  CA  CYS D 284      21.138   1.355   3.909  0.00  0.00      D     
ATOM   4448  HA  CYS D 284      20.216   1.233   3.359  0.00  0.00      D     
ATOM   4449  CB  CYS D 284      22.022   0.134   3.582  0.00  0.00      D     
ATOM   4450  HB1 CYS D 284      22.308   0.257   2.516  0.00  0.00      D     
ATOM   4451  HB2 CYS D 284      22.878   0.185   4.288  0.00  0.00      D     
ATOM   4452  SG  CYS D 284      20.958  -1.424   3.798  0.00  0.00      D     
ATOM   4453  HG1 CYS D 284      21.402  -1.519   5.043  0.00  0.00      D     
ATOM   4454  C   CYS D 284      20.774   1.420   5.392  0.00  0.00      D     
ATOM   4455  O   CYS D 284      21.607   1.714   6.234  0.00  0.00      D     
ATOM   4456  N   ILE D 285      19.466   1.332   5.693  0.00  0.00      D     
ATOM   4457  HN  ILE D 285      18.784   1.164   4.986  0.00  0.00      D     
ATOM   4458  CA  ILE D 285      18.926   1.365   7.030  0.00  0.00      D     
ATOM   4459  HA  ILE D 285      19.777   1.498   7.681  0.00  0.00      D     
ATOM   4460  CB  ILE D 285      17.852   2.434   7.384  0.00  0.00      D     
ATOM   4461  HB  ILE D 285      17.032   2.308   6.645  0.00  0.00      D     
ATOM   4462  CG2 ILE D 285      17.512   2.427   8.860  0.00  0.00      D     
ATOM   4463 HG21 ILE D 285      16.747   3.170   9.171  0.00  0.00      D     
ATOM   4464 HG22 ILE D 285      16.966   1.466   8.968  0.00  0.00      D     
ATOM   4465 HG23 ILE D 285      18.322   2.328   9.614  0.00  0.00      D     
ATOM   4466  CG1 ILE D 285      18.319   3.942   7.144  0.00  0.00      D     
ATOM   4467 HG11 ILE D 285      18.930   4.193   8.037  0.00  0.00      D     
ATOM   4468 HG12 ILE D 285      18.990   3.968   6.259  0.00  0.00      D     
ATOM   4469  CD  ILE D 285      17.149   4.932   6.960  0.00  0.00      D     
ATOM   4470  HD1 ILE D 285      17.462   5.969   6.712  0.00  0.00      D     
ATOM   4471  HD2 ILE D 285      16.433   4.702   6.143  0.00  0.00      D     
ATOM   4472  HD3 ILE D 285      16.654   5.010   7.951  0.00  0.00      D     
ATOM   4473  C   ILE D 285      18.358   0.005   7.335  0.00  0.00      D     
ATOM   4474  O   ILE D 285      17.384  -0.488   6.787  0.00  0.00      D     
ATOM   4475  N   ASP D 286      18.962  -0.681   8.305  0.00  0.00      D     
ATOM   4476  HN  ASP D 286      19.695  -0.254   8.830  0.00  0.00      D     
ATOM   4477  CA  ASP D 286      18.645  -1.944   8.878  0.00  0.00      D     
ATOM   4478  HA  ASP D 286      17.658  -2.214   8.534  0.00  0.00      D     
ATOM   4479  CB  ASP D 286      19.843  -2.921   8.556  0.00  0.00      D     
ATOM   4480  HB1 ASP D 286      19.873  -3.072   7.455  0.00  0.00      D     
ATOM   4481  HB2 ASP D 286      20.828  -2.574   8.934  0.00  0.00      D     
ATOM   4482  CG  ASP D 286      19.550  -4.273   9.053  0.00  0.00      D     
ATOM   4483  OD1 ASP D 286      20.522  -5.052   9.042  0.00  0.00      D     
ATOM   4484  OD2 ASP D 286      18.367  -4.667   9.238  0.00  0.00      D     
ATOM   4485  C   ASP D 286      18.597  -1.727  10.420  0.00  0.00      D     
ATOM   4486  O   ASP D 286      19.593  -1.438  11.091  0.00  0.00      D     
ATOM   4487  N   GLY D 287      17.416  -2.013  10.953  0.00  0.00      D     
ATOM   4488  HN  GLY D 287      16.645  -2.125  10.331  0.00  0.00      D     
ATOM   4489  CA  GLY D 287      17.098  -1.831  12.398  0.00  0.00      D     
ATOM   4490  HA1 GLY D 287      17.857  -2.326  12.986  0.00  0.00      D     
ATOM   4491  HA2 GLY D 287      16.071  -2.104  12.591  0.00  0.00      D     
ATOM   4492  C   GLY D 287      17.228  -0.381  12.841  0.00  0.00      D     
ATOM   4493  O   GLY D 287      16.546   0.548  12.336  0.00  0.00      D     
ATOM   4494  N   ALA D 288      18.239  -0.183  13.647  0.00  0.00      D     
ATOM   4495  HN  ALA D 288      18.847  -0.932  13.900  0.00  0.00      D     
ATOM   4496  CA  ALA D 288      18.587   1.177  14.072  0.00  0.00      D     
ATOM   4497  HA  ALA D 288      17.779   1.808  13.733  0.00  0.00      D     
ATOM   4498  CB  ALA D 288      18.610   1.290  15.688  0.00  0.00      D     
ATOM   4499  HB1 ALA D 288      18.360   2.306  16.062  0.00  0.00      D     
ATOM   4500  HB2 ALA D 288      17.947   0.485  16.071  0.00  0.00      D     
ATOM   4501  HB3 ALA D 288      19.535   1.020  16.242  0.00  0.00      D     
ATOM   4502  C   ALA D 288      19.912   1.636  13.524  0.00  0.00      D     
ATOM   4503  O   ALA D 288      20.381   2.721  13.776  0.00  0.00      D     
ATOM   4504  N   LEU D 289      20.543   0.815  12.612  0.00  0.00      D     
ATOM   4505  HN  LEU D 289      20.186  -0.097  12.428  0.00  0.00      D     
ATOM   4506  CA  LEU D 289      21.830   1.173  11.938  0.00  0.00      D     
ATOM   4507  HA  LEU D 289      22.390   1.853  12.564  0.00  0.00      D     
ATOM   4508  CB  LEU D 289      22.725  -0.178  11.806  0.00  0.00      D     
ATOM   4509  HB1 LEU D 289      22.978  -0.429  12.858  0.00  0.00      D     
ATOM   4510  HB2 LEU D 289      22.015  -0.831  11.254  0.00  0.00      D     
ATOM   4511  CG  LEU D 289      24.021  -0.051  10.869  0.00  0.00      D     
ATOM   4512  HG  LEU D 289      23.662   0.503   9.975  0.00  0.00      D     
ATOM   4513  CD1 LEU D 289      25.155   0.813  11.596  0.00  0.00      D     
ATOM   4514 HD11 LEU D 289      25.150   0.490  12.659  0.00  0.00      D     
ATOM   4515 HD12 LEU D 289      26.207   0.736  11.247  0.00  0.00      D     
ATOM   4516 HD13 LEU D 289      24.779   1.859  11.592  0.00  0.00      D     
ATOM   4517  CD2 LEU D 289      24.609  -1.378  10.366  0.00  0.00      D     
ATOM   4518 HD21 LEU D 289      25.465  -1.176   9.687  0.00  0.00      D     
ATOM   4519 HD22 LEU D 289      25.038  -1.907  11.244  0.00  0.00      D     
ATOM   4520 HD23 LEU D 289      23.902  -1.975   9.751  0.00  0.00      D     
ATOM   4521  C   LEU D 289      21.610   1.885  10.598  0.00  0.00      D     
ATOM   4522  O   LEU D 289      20.874   1.419   9.695  0.00  0.00      D     
ATOM   4523  N   LEU D 290      22.321   2.991  10.395  0.00  0.00      D     
ATOM   4524  HN  LEU D 290      22.691   3.551  11.132  0.00  0.00      D     
ATOM   4525  CA  LEU D 290      22.539   3.513   9.000  0.00  0.00      D     
ATOM   4526  HA  LEU D 290      22.031   2.841   8.324  0.00  0.00      D     
ATOM   4527  CB  LEU D 290      22.021   4.907   8.911  0.00  0.00      D     
ATOM   4528  HB1 LEU D 290      20.930   4.797   9.093  0.00  0.00      D     
ATOM   4529  HB2 LEU D 290      22.485   5.435   9.771  0.00  0.00      D     
ATOM   4530  CG  LEU D 290      22.009   5.708   7.546  0.00  0.00      D     
ATOM   4531  HG  LEU D 290      21.693   4.941   6.807  0.00  0.00      D     
ATOM   4532  CD1 LEU D 290      20.852   6.722   7.614  0.00  0.00      D     
ATOM   4533 HD11 LEU D 290      20.871   7.453   8.450  0.00  0.00      D     
ATOM   4534 HD12 LEU D 290      20.840   7.441   6.767  0.00  0.00      D     
ATOM   4535 HD13 LEU D 290      19.832   6.288   7.688  0.00  0.00      D     
ATOM   4536  CD2 LEU D 290      23.291   6.472   7.254  0.00  0.00      D     
ATOM   4537 HD21 LEU D 290      23.109   7.263   6.496  0.00  0.00      D     
ATOM   4538 HD22 LEU D 290      23.482   7.092   8.156  0.00  0.00      D     
ATOM   4539 HD23 LEU D 290      24.097   5.771   6.947  0.00  0.00      D     
ATOM   4540  C   LEU D 290      23.993   3.487   8.568  0.00  0.00      D     
ATOM   4541  O   LEU D 290      24.939   3.938   9.266  0.00  0.00      D     
ATOM   4542  N   THR D 291      24.287   3.075   7.309  0.00  0.00      D     
ATOM   4543  HN  THR D 291      23.451   2.936   6.784  0.00  0.00      D     
ATOM   4544  CA  THR D 291      25.594   2.859   6.641  0.00  0.00      D     
ATOM   4545  HA  THR D 291      26.381   3.411   7.134  0.00  0.00      D     
ATOM   4546  CB  THR D 291      26.026   1.339   6.399  0.00  0.00      D     
ATOM   4547  HB  THR D 291      26.940   1.324   5.767  0.00  0.00      D     
ATOM   4548  OG1 THR D 291      24.926   0.624   5.829  0.00  0.00      D     
ATOM   4549  HG1 THR D 291      24.984   0.796   4.886  0.00  0.00      D     
ATOM   4550  CG2 THR D 291      26.450   0.805   7.792  0.00  0.00      D     
ATOM   4551 HG21 THR D 291      27.441   1.184   8.122  0.00  0.00      D     
ATOM   4552 HG22 THR D 291      25.689   1.196   8.500  0.00  0.00      D     
ATOM   4553 HG23 THR D 291      26.270  -0.291   7.804  0.00  0.00      D     
ATOM   4554  C   THR D 291      25.526   3.597   5.344  0.00  0.00      D     
ATOM   4555  O   THR D 291      24.470   3.486   4.705  0.00  0.00      D     
ATOM   4556  N   LYS D 292      26.475   4.340   4.857  0.00  0.00      D     
ATOM   4557  HN  LYS D 292      27.311   4.408   5.396  0.00  0.00      D     
ATOM   4558  CA  LYS D 292      26.329   5.050   3.632  0.00  0.00      D     
ATOM   4559  HA  LYS D 292      25.462   4.598   3.173  0.00  0.00      D     
ATOM   4560  CB  LYS D 292      26.021   6.557   3.872  0.00  0.00      D     
ATOM   4561  HB1 LYS D 292      25.778   7.075   2.920  0.00  0.00      D     
ATOM   4562  HB2 LYS D 292      25.034   6.540   4.383  0.00  0.00      D     
ATOM   4563  CG  LYS D 292      27.030   7.402   4.688  0.00  0.00      D     
ATOM   4564  HG1 LYS D 292      27.326   6.851   5.606  0.00  0.00      D     
ATOM   4565  HG2 LYS D 292      27.934   7.635   4.087  0.00  0.00      D     
ATOM   4566  CD  LYS D 292      26.387   8.770   5.057  0.00  0.00      D     
ATOM   4567  HD1 LYS D 292      26.387   9.265   4.063  0.00  0.00      D     
ATOM   4568  HD2 LYS D 292      25.358   8.638   5.456  0.00  0.00      D     
ATOM   4569  CE  LYS D 292      27.259   9.490   6.034  0.00  0.00      D     
ATOM   4570  HE1 LYS D 292      27.145   8.961   7.005  0.00  0.00      D     
ATOM   4571  HE2 LYS D 292      28.329   9.537   5.740  0.00  0.00      D     
ATOM   4572  NZ  LYS D 292      26.755  10.784   6.428  0.00  0.00      D     
ATOM   4573  HZ1 LYS D 292      25.797  10.637   6.805  0.00  0.00      D     
ATOM   4574  HZ2 LYS D 292      27.441  11.227   7.072  0.00  0.00      D     
ATOM   4575  HZ3 LYS D 292      26.537  11.412   5.629  0.00  0.00      D     
ATOM   4576  C   LYS D 292      27.455   4.815   2.646  0.00  0.00      D     
ATOM   4577  O   LYS D 292      28.502   4.371   3.036  0.00  0.00      D     
ATOM   4578  N   SER D 293      27.293   5.153   1.330  0.00  0.00      D     
ATOM   4579  HN  SER D 293      26.381   5.439   1.044  0.00  0.00      D     
ATOM   4580  CA  SER D 293      28.277   4.845   0.281  0.00  0.00      D     
ATOM   4581  HA  SER D 293      29.212   5.224   0.668  0.00  0.00      D     
ATOM   4582  CB  SER D 293      28.514   3.309   0.029  0.00  0.00      D     
ATOM   4583  HB1 SER D 293      29.370   3.069  -0.638  0.00  0.00      D     
ATOM   4584  HB2 SER D 293      28.731   2.882   1.032  0.00  0.00      D     
ATOM   4585  OG  SER D 293      27.323   2.678  -0.370  0.00  0.00      D     
ATOM   4586  HG1 SER D 293      27.584   2.105  -1.094  0.00  0.00      D     
ATOM   4587  C   SER D 293      28.016   5.615  -1.023  0.00  0.00      D     
ATOM   4588  O   SER D 293      26.996   6.346  -1.115  0.00  0.00      D     
ATOM   4589  N   SER D 294      28.895   5.476  -2.044  0.00  0.00      D     
ATOM   4590  HN  SER D 294      29.770   5.033  -1.865  0.00  0.00      D     
ATOM   4591  CA  SER D 294      28.812   6.131  -3.370  0.00  0.00      D     
ATOM   4592  HA  SER D 294      28.318   7.073  -3.186  0.00  0.00      D     
ATOM   4593  CB  SER D 294      30.159   6.462  -4.106  0.00  0.00      D     
ATOM   4594  HB1 SER D 294      30.123   7.083  -5.027  0.00  0.00      D     
ATOM   4595  HB2 SER D 294      30.724   7.206  -3.504  0.00  0.00      D     
ATOM   4596  OG  SER D 294      30.975   5.304  -4.157  0.00  0.00      D     
ATOM   4597  HG1 SER D 294      31.275   5.074  -3.275  0.00  0.00      D     
ATOM   4598  C   SER D 294      27.962   5.256  -4.339  0.00  0.00      D     
ATOM   4599  O   SER D 294      27.176   5.753  -5.162  0.00  0.00      D     
ATOM   4600  N   GLU D 295      28.109   3.963  -4.131  0.00  0.00      D     
ATOM   4601  HN  GLU D 295      28.727   3.615  -3.429  0.00  0.00      D     
ATOM   4602  CA  GLU D 295      27.346   2.955  -4.834  0.00  0.00      D     
ATOM   4603  HA  GLU D 295      26.342   3.335  -4.948  0.00  0.00      D     
ATOM   4604  CB  GLU D 295      27.761   2.602  -6.319  0.00  0.00      D     
ATOM   4605  HB1 GLU D 295      27.118   1.730  -6.565  0.00  0.00      D     
ATOM   4606  HB2 GLU D 295      27.424   3.452  -6.951  0.00  0.00      D     
ATOM   4607  CG  GLU D 295      29.240   2.331  -6.497  0.00  0.00      D     
ATOM   4608  HG1 GLU D 295      29.777   2.791  -5.640  0.00  0.00      D     
ATOM   4609  HG2 GLU D 295      29.310   1.226  -6.413  0.00  0.00      D     
ATOM   4610  CD  GLU D 295      30.028   2.698  -7.774  0.00  0.00      D     
ATOM   4611  OE1 GLU D 295      31.207   2.344  -7.977  0.00  0.00      D     
ATOM   4612  OE2 GLU D 295      29.451   3.425  -8.691  0.00  0.00      D     
ATOM   4613  C   GLU D 295      27.222   1.742  -3.887  0.00  0.00      D     
ATOM   4614  O   GLU D 295      27.972   1.636  -2.951  0.00  0.00      D     
ATOM   4615  N   TYR D 296      26.128   0.985  -3.976  0.00  0.00      D     
ATOM   4616  HN  TYR D 296      25.435   1.171  -4.668  0.00  0.00      D     
ATOM   4617  CA  TYR D 296      25.884  -0.050  -3.088  0.00  0.00      D     
ATOM   4618  HA  TYR D 296      26.859  -0.252  -2.670  0.00  0.00      D     
ATOM   4619  CB  TYR D 296      25.020   0.285  -1.871  0.00  0.00      D     
ATOM   4620  HB1 TYR D 296      25.480   1.028  -1.185  0.00  0.00      D     
ATOM   4621  HB2 TYR D 296      24.017   0.720  -2.066  0.00  0.00      D     
ATOM   4622  CG  TYR D 296      24.522  -0.909  -1.048  0.00  0.00      D     
ATOM   4623  CD1 TYR D 296      24.989  -0.980   0.278  0.00  0.00      D     
ATOM   4624  HD1 TYR D 296      25.691  -0.275   0.699  0.00  0.00      D     
ATOM   4625  CE1 TYR D 296      24.400  -1.855   1.181  0.00  0.00      D     
ATOM   4626  HE1 TYR D 296      24.795  -2.052   2.167  0.00  0.00      D     
ATOM   4627  CZ  TYR D 296      23.484  -2.821   0.715  0.00  0.00      D     
ATOM   4628  OH  TYR D 296      23.111  -3.927   1.532  0.00  0.00      D     
ATOM   4629  HH  TYR D 296      22.818  -4.596   0.908  0.00  0.00      D     
ATOM   4630  CD2 TYR D 296      23.497  -1.845  -1.488  0.00  0.00      D     
ATOM   4631  HD2 TYR D 296      23.114  -1.859  -2.498  0.00  0.00      D     
ATOM   4632  CE2 TYR D 296      22.985  -2.806  -0.591  0.00  0.00      D     
ATOM   4633  HE2 TYR D 296      22.318  -3.576  -0.949  0.00  0.00      D     
ATOM   4634  C   TYR D 296      25.524  -1.333  -3.901  0.00  0.00      D     
ATOM   4635  O   TYR D 296      24.679  -1.320  -4.770  0.00  0.00      D     
ATOM   4636  N   LYS D 297      26.222  -2.449  -3.584  0.00  0.00      D     
ATOM   4637  HN  LYS D 297      26.849  -2.388  -2.812  0.00  0.00      D     
ATOM   4638  CA  LYS D 297      26.026  -3.699  -4.282  0.00  0.00      D     
ATOM   4639  HA  LYS D 297      25.320  -3.470  -5.066  0.00  0.00      D     
ATOM   4640  CB  LYS D 297      27.388  -4.221  -4.892  0.00  0.00      D     
ATOM   4641  HB1 LYS D 297      27.155  -5.218  -5.325  0.00  0.00      D     
ATOM   4642  HB2 LYS D 297      27.661  -3.423  -5.615  0.00  0.00      D     
ATOM   4643  CG  LYS D 297      28.623  -4.422  -3.952  0.00  0.00      D     
ATOM   4644  HG1 LYS D 297      29.000  -3.447  -3.576  0.00  0.00      D     
ATOM   4645  HG2 LYS D 297      28.216  -5.005  -3.099  0.00  0.00      D     
ATOM   4646  CD  LYS D 297      29.731  -5.155  -4.598  0.00  0.00      D     
ATOM   4647  HD1 LYS D 297      30.294  -5.650  -3.778  0.00  0.00      D     
ATOM   4648  HD2 LYS D 297      29.304  -5.856  -5.347  0.00  0.00      D     
ATOM   4649  CE  LYS D 297      30.693  -4.153  -5.266  0.00  0.00      D     
ATOM   4650  HE1 LYS D 297      30.156  -3.847  -6.190  0.00  0.00      D     
ATOM   4651  HE2 LYS D 297      30.973  -3.302  -4.609  0.00  0.00      D     
ATOM   4652  NZ  LYS D 297      31.898  -4.918  -5.482  0.00  0.00      D     
ATOM   4653  HZ1 LYS D 297      32.597  -4.432  -6.079  0.00  0.00      D     
ATOM   4654  HZ2 LYS D 297      32.393  -5.043  -4.576  0.00  0.00      D     
ATOM   4655  HZ3 LYS D 297      31.777  -5.842  -5.943  0.00  0.00      D     
ATOM   4656  C   LYS D 297      25.260  -4.655  -3.363  0.00  0.00      D     
ATOM   4657  O   LYS D 297      25.318  -4.561  -2.157  0.00  0.00      D     
ATOM   4658  N   GLY D 298      24.550  -5.695  -3.852  0.00  0.00      D     
ATOM   4659  HN  GLY D 298      24.475  -5.781  -4.843  0.00  0.00      D     
ATOM   4660  CA  GLY D 298      23.932  -6.737  -2.986  0.00  0.00      D     
ATOM   4661  HA1 GLY D 298      23.227  -6.327  -2.277  0.00  0.00      D     
ATOM   4662  HA2 GLY D 298      24.667  -7.294  -2.425  0.00  0.00      D     
ATOM   4663  C   GLY D 298      23.112  -7.683  -3.753  0.00  0.00      D     
ATOM   4664  O   GLY D 298      23.043  -7.535  -5.003  0.00  0.00      D     
ATOM   4665  N   PRO D 299      22.339  -8.510  -3.093  0.00  0.00      D     
ATOM   4666  CD  PRO D 299      22.606  -8.949  -1.671  0.00  0.00      D     
ATOM   4667  HD1 PRO D 299      22.270  -8.252  -0.875  0.00  0.00      D     
ATOM   4668  HD2 PRO D 299      23.698  -9.111  -1.540  0.00  0.00      D     
ATOM   4669  CA  PRO D 299      21.377  -9.462  -3.760  0.00  0.00      D     
ATOM   4670  HA  PRO D 299      21.783  -9.530  -4.759  0.00  0.00      D     
ATOM   4671  CB  PRO D 299      21.288 -10.768  -2.911  0.00  0.00      D     
ATOM   4672  HB1 PRO D 299      22.046 -11.508  -3.247  0.00  0.00      D     
ATOM   4673  HB2 PRO D 299      20.339 -11.341  -2.971  0.00  0.00      D     
ATOM   4674  CG  PRO D 299      21.797 -10.338  -1.549  0.00  0.00      D     
ATOM   4675  HG1 PRO D 299      22.454 -11.116  -1.104  0.00  0.00      D     
ATOM   4676  HG2 PRO D 299      20.937 -10.177  -0.865  0.00  0.00      D     
ATOM   4677  C   PRO D 299      20.052  -8.667  -3.713  0.00  0.00      D     
ATOM   4678  O   PRO D 299      19.061  -9.020  -3.054  0.00  0.00      D     
ATOM   4679  N   ILE D 300      20.003  -7.638  -4.557  0.00  0.00      D     
ATOM   4680  HN  ILE D 300      20.824  -7.487  -5.103  0.00  0.00      D     
ATOM   4681  CA  ILE D 300      18.890  -6.669  -4.675  0.00  0.00      D     
ATOM   4682  HA  ILE D 300      18.500  -6.383  -3.710  0.00  0.00      D     
ATOM   4683  CB  ILE D 300      19.187  -5.476  -5.637  0.00  0.00      D     
ATOM   4684  HB  ILE D 300      19.267  -5.851  -6.679  0.00  0.00      D     
ATOM   4685  CG2 ILE D 300      17.973  -4.480  -5.572  0.00  0.00      D     
ATOM   4686 HG21 ILE D 300      18.343  -3.627  -6.180  0.00  0.00      D     
ATOM   4687 HG22 ILE D 300      17.060  -4.929  -6.017  0.00  0.00      D     
ATOM   4688 HG23 ILE D 300      17.809  -4.098  -4.541  0.00  0.00      D     
ATOM   4689  CG1 ILE D 300      20.560  -4.751  -5.287  0.00  0.00      D     
ATOM   4690 HG11 ILE D 300      21.432  -5.374  -5.579  0.00  0.00      D     
ATOM   4691 HG12 ILE D 300      20.713  -3.830  -5.890  0.00  0.00      D     
ATOM   4692  CD  ILE D 300      20.719  -4.446  -3.851  0.00  0.00      D     
ATOM   4693  HD1 ILE D 300      19.914  -3.825  -3.403  0.00  0.00      D     
ATOM   4694  HD2 ILE D 300      20.791  -5.342  -3.198  0.00  0.00      D     
ATOM   4695  HD3 ILE D 300      21.576  -3.766  -3.658  0.00  0.00      D     
ATOM   4696  C   ILE D 300      17.745  -7.410  -5.309  0.00  0.00      D     
ATOM   4697  O   ILE D 300      17.830  -8.185  -6.221  0.00  0.00      D     
ATOM   4698  N   THR D 301      16.505  -7.201  -4.822  0.00  0.00      D     
ATOM   4699  HN  THR D 301      16.528  -6.814  -3.904  0.00  0.00      D     
ATOM   4700  CA  THR D 301      15.276  -7.896  -5.299  0.00  0.00      D     
ATOM   4701  HA  THR D 301      15.498  -8.486  -6.176  0.00  0.00      D     
ATOM   4702  CB  THR D 301      14.667  -8.850  -4.231  0.00  0.00      D     
ATOM   4703  HB  THR D 301      15.535  -9.276  -3.685  0.00  0.00      D     
ATOM   4704  OG1 THR D 301      13.817  -9.825  -4.780  0.00  0.00      D     
ATOM   4705  HG1 THR D 301      14.228 -10.093  -5.605  0.00  0.00      D     
ATOM   4706  CG2 THR D 301      13.864  -8.100  -3.229  0.00  0.00      D     
ATOM   4707 HG21 THR D 301      13.413  -8.865  -2.561  0.00  0.00      D     
ATOM   4708 HG22 THR D 301      14.510  -7.414  -2.641  0.00  0.00      D     
ATOM   4709 HG23 THR D 301      12.985  -7.588  -3.678  0.00  0.00      D     
ATOM   4710  C   THR D 301      14.256  -6.878  -5.698  0.00  0.00      D     
ATOM   4711  O   THR D 301      13.426  -7.198  -6.583  0.00  0.00      D     
ATOM   4712  N   ASP D 302      14.347  -5.631  -5.329  0.00  0.00      D     
ATOM   4713  HN  ASP D 302      15.046  -5.394  -4.659  0.00  0.00      D     
ATOM   4714  CA  ASP D 302      13.334  -4.562  -5.777  0.00  0.00      D     
ATOM   4715  HA  ASP D 302      12.903  -4.818  -6.733  0.00  0.00      D     
ATOM   4716  CB  ASP D 302      12.363  -4.237  -4.596  0.00  0.00      D     
ATOM   4717  HB1 ASP D 302      12.847  -4.171  -3.599  0.00  0.00      D     
ATOM   4718  HB2 ASP D 302      11.705  -3.365  -4.800  0.00  0.00      D     
ATOM   4719  CG  ASP D 302      11.234  -5.293  -4.394  0.00  0.00      D     
ATOM   4720  OD1 ASP D 302      10.810  -6.019  -5.365  0.00  0.00      D     
ATOM   4721  OD2 ASP D 302      10.581  -5.256  -3.282  0.00  0.00      D     
ATOM   4722  C   ASP D 302      14.089  -3.255  -6.027  0.00  0.00      D     
ATOM   4723  O   ASP D 302      14.993  -2.900  -5.245  0.00  0.00      D     
ATOM   4724  N   VAL D 303      13.685  -2.474  -7.056  0.00  0.00      D     
ATOM   4725  HN  VAL D 303      13.162  -2.793  -7.842  0.00  0.00      D     
ATOM   4726  CA  VAL D 303      14.251  -1.124  -7.209  0.00  0.00      D     
ATOM   4727  HA  VAL D 303      14.641  -0.734  -6.281  0.00  0.00      D     
ATOM   4728  CB  VAL D 303      15.446  -1.028  -8.161  0.00  0.00      D     
ATOM   4729  HB  VAL D 303      15.141  -1.142  -9.223  0.00  0.00      D     
ATOM   4730  CG1 VAL D 303      16.064   0.410  -7.952  0.00  0.00      D     
ATOM   4731 HG11 VAL D 303      15.220   1.118  -8.094  0.00  0.00      D     
ATOM   4732 HG12 VAL D 303      16.531   0.539  -6.952  0.00  0.00      D     
ATOM   4733 HG13 VAL D 303      16.860   0.623  -8.697  0.00  0.00      D     
ATOM   4734  CG2 VAL D 303      16.504  -2.092  -7.934  0.00  0.00      D     
ATOM   4735 HG21 VAL D 303      17.411  -1.782  -8.496  0.00  0.00      D     
ATOM   4736 HG22 VAL D 303      16.692  -2.065  -6.839  0.00  0.00      D     
ATOM   4737 HG23 VAL D 303      16.212  -3.126  -8.218  0.00  0.00      D     
ATOM   4738  C   VAL D 303      13.093  -0.212  -7.576  0.00  0.00      D     
ATOM   4739  O   VAL D 303      12.446  -0.452  -8.588  0.00  0.00      D     
ATOM   4740  N   PHE D 304      12.767   0.858  -6.870  0.00  0.00      D     
ATOM   4741  HN  PHE D 304      13.292   1.083  -6.053  0.00  0.00      D     
ATOM   4742  CA  PHE D 304      11.760   1.855  -7.210  0.00  0.00      D     
ATOM   4743  HA  PHE D 304      10.986   1.358  -7.776  0.00  0.00      D     
ATOM   4744  CB  PHE D 304      11.172   2.460  -5.924  0.00  0.00      D     
ATOM   4745  HB1 PHE D 304      11.887   3.052  -5.313  0.00  0.00      D     
ATOM   4746  HB2 PHE D 304      10.406   3.220  -6.190  0.00  0.00      D     
ATOM   4747  CG  PHE D 304      10.395   1.528  -5.026  0.00  0.00      D     
ATOM   4748  CD1 PHE D 304      11.083   0.484  -4.467  0.00  0.00      D     
ATOM   4749  HD1 PHE D 304      12.143   0.284  -4.523  0.00  0.00      D     
ATOM   4750  CE1 PHE D 304      10.542  -0.300  -3.441  0.00  0.00      D     
ATOM   4751  HE1 PHE D 304      11.127  -1.092  -2.996  0.00  0.00      D     
ATOM   4752  CZ  PHE D 304       9.239   0.009  -2.948  0.00  0.00      D     
ATOM   4753  HZ  PHE D 304       8.750  -0.534  -2.153  0.00  0.00      D     
ATOM   4754  CD2 PHE D 304       9.057   1.768  -4.609  0.00  0.00      D     
ATOM   4755  HD2 PHE D 304       8.533   2.676  -4.866  0.00  0.00      D     
ATOM   4756  CE2 PHE D 304       8.507   1.041  -3.509  0.00  0.00      D     
ATOM   4757  HE2 PHE D 304       7.569   1.317  -3.050  0.00  0.00      D     
ATOM   4758  C   PHE D 304      12.427   3.048  -8.008  0.00  0.00      D     
ATOM   4759  O   PHE D 304      13.557   3.336  -7.784  0.00  0.00      D     
ATOM   4760  N   TYR D 305      11.666   3.559  -9.013  0.00  0.00      D     
ATOM   4761  HN  TYR D 305      10.738   3.210  -9.124  0.00  0.00      D     
ATOM   4762  CA  TYR D 305      12.096   4.699  -9.745  0.00  0.00      D     
ATOM   4763  HA  TYR D 305      12.903   5.169  -9.202  0.00  0.00      D     
ATOM   4764  CB  TYR D 305      12.548   4.325 -11.194  0.00  0.00      D     
ATOM   4765  HB1 TYR D 305      11.618   4.028 -11.724  0.00  0.00      D     
ATOM   4766  HB2 TYR D 305      12.898   5.281 -11.639  0.00  0.00      D     
ATOM   4767  CG  TYR D 305      13.610   3.275 -11.212  0.00  0.00      D     
ATOM   4768  CD1 TYR D 305      15.025   3.574 -11.183  0.00  0.00      D     
ATOM   4769  HD1 TYR D 305      15.332   4.606 -11.109  0.00  0.00      D     
ATOM   4770  CE1 TYR D 305      15.986   2.608 -11.355  0.00  0.00      D     
ATOM   4771  HE1 TYR D 305      17.047   2.794 -11.272  0.00  0.00      D     
ATOM   4772  CZ  TYR D 305      15.576   1.256 -11.569  0.00  0.00      D     
ATOM   4773  OH  TYR D 305      16.560   0.230 -11.614  0.00  0.00      D     
ATOM   4774  HH  TYR D 305      16.296  -0.479 -12.206  0.00  0.00      D     
ATOM   4775  CD2 TYR D 305      13.286   1.906 -11.433  0.00  0.00      D     
ATOM   4776  HD2 TYR D 305      12.279   1.520 -11.495  0.00  0.00      D     
ATOM   4777  CE2 TYR D 305      14.209   0.867 -11.559  0.00  0.00      D     
ATOM   4778  HE2 TYR D 305      13.881  -0.146 -11.738  0.00  0.00      D     
ATOM   4779  C   TYR D 305      10.898   5.660  -9.865  0.00  0.00      D     
ATOM   4780  O   TYR D 305       9.751   5.320 -10.184  0.00  0.00      D     
ATOM   4781  N   LYS D 306      11.108   6.961  -9.658  0.00  0.00      D     
ATOM   4782  HN  LYS D 306      12.048   7.289  -9.604  0.00  0.00      D     
ATOM   4783  CA  LYS D 306      10.170   7.987  -9.905  0.00  0.00      D     
ATOM   4784  HA  LYS D 306       9.258   7.671  -9.420  0.00  0.00      D     
ATOM   4785  CB  LYS D 306      10.720   9.358  -9.410  0.00  0.00      D     
ATOM   4786  HB1 LYS D 306      11.655   9.492  -9.995  0.00  0.00      D     
ATOM   4787  HB2 LYS D 306       9.938  10.093  -9.697  0.00  0.00      D     
ATOM   4788  CG  LYS D 306      10.883   9.518  -7.851  0.00  0.00      D     
ATOM   4789  HG1 LYS D 306       9.947   9.160  -7.371  0.00  0.00      D     
ATOM   4790  HG2 LYS D 306      11.720   8.847  -7.562  0.00  0.00      D     
ATOM   4791  CD  LYS D 306      11.355  10.969  -7.428  0.00  0.00      D     
ATOM   4792  HD1 LYS D 306      11.703  10.963  -6.373  0.00  0.00      D     
ATOM   4793  HD2 LYS D 306      12.274  11.050  -8.047  0.00  0.00      D     
ATOM   4794  CE  LYS D 306      10.441  12.184  -7.604  0.00  0.00      D     
ATOM   4795  HE1 LYS D 306      10.865  13.207  -7.505  0.00  0.00      D     
ATOM   4796  HE2 LYS D 306      10.056  12.249  -8.645  0.00  0.00      D     
ATOM   4797  NZ  LYS D 306       9.266  12.035  -6.733  0.00  0.00      D     
ATOM   4798  HZ1 LYS D 306       9.614  12.452  -5.846  0.00  0.00      D     
ATOM   4799  HZ2 LYS D 306       8.380  12.527  -6.965  0.00  0.00      D     
ATOM   4800  HZ3 LYS D 306       9.019  11.050  -6.509  0.00  0.00      D     
ATOM   4801  C   LYS D 306       9.774   8.146 -11.341  0.00  0.00      D     
ATOM   4802  O   LYS D 306      10.608   7.881 -12.217  0.00  0.00      D     
ATOM   4803  N   GLU D 307       8.581   8.632 -11.657  0.00  0.00      D     
ATOM   4804  HN  GLU D 307       7.876   8.787 -10.969  0.00  0.00      D     
ATOM   4805  CA  GLU D 307       8.149   8.759 -13.034  0.00  0.00      D     
ATOM   4806  HA  GLU D 307       9.049   8.975 -13.590  0.00  0.00      D     
ATOM   4807  CB  GLU D 307       7.586   7.340 -13.541  0.00  0.00      D     
ATOM   4808  HB1 GLU D 307       8.390   6.582 -13.417  0.00  0.00      D     
ATOM   4809  HB2 GLU D 307       6.741   7.036 -12.887  0.00  0.00      D     
ATOM   4810  CG  GLU D 307       7.154   7.185 -14.989  0.00  0.00      D     
ATOM   4811  HG1 GLU D 307       6.883   6.114 -15.109  0.00  0.00      D     
ATOM   4812  HG2 GLU D 307       6.193   7.698 -15.205  0.00  0.00      D     
ATOM   4813  CD  GLU D 307       8.297   7.621 -15.890  0.00  0.00      D     
ATOM   4814  OE1 GLU D 307       8.349   8.824 -16.278  0.00  0.00      D     
ATOM   4815  OE2 GLU D 307       9.144   6.770 -16.324  0.00  0.00      D     
ATOM   4816  C   GLU D 307       7.168   9.922 -13.190  0.00  0.00      D     
ATOM   4817  O   GLU D 307       6.265  10.126 -12.440  0.00  0.00      D     
ATOM   4818  N   ASN D 308       7.433  10.668 -14.290  0.00  0.00      D     
ATOM   4819  HN  ASN D 308       8.073  10.336 -14.978  0.00  0.00      D     
ATOM   4820  CA  ASN D 308       6.559  11.737 -14.742  0.00  0.00      D     
ATOM   4821  HA  ASN D 308       6.114  12.250 -13.902  0.00  0.00      D     
ATOM   4822  CB  ASN D 308       7.388  12.661 -15.553  0.00  0.00      D     
ATOM   4823  HB1 ASN D 308       7.705  12.098 -16.456  0.00  0.00      D     
ATOM   4824  HB2 ASN D 308       6.772  13.482 -15.979  0.00  0.00      D     
ATOM   4825  CG  ASN D 308       8.625  13.267 -14.844  0.00  0.00      D     
ATOM   4826  OD1 ASN D 308       9.721  12.661 -14.965  0.00  0.00      D     
ATOM   4827  ND2 ASN D 308       8.463  14.350 -14.087  0.00  0.00      D     
ATOM   4828 HD21 ASN D 308       7.606  14.867 -14.089  0.00  0.00      D     
ATOM   4829 HD22 ASN D 308       9.167  14.614 -13.427  0.00  0.00      D     
ATOM   4830  C   ASN D 308       5.393  11.162 -15.554  0.00  0.00      D     
ATOM   4831  O   ASN D 308       4.241  11.636 -15.468  0.00  0.00      D     
ATOM   4832  N   SER D 309       5.735  10.133 -16.380  0.00  0.00      D     
ATOM   4833  HN  SER D 309       6.597   9.691 -16.616  0.00  0.00      D     
ATOM   4834  CA  SER D 309       4.920   9.317 -17.330  0.00  0.00      D     
ATOM   4835  HA  SER D 309       4.723   8.357 -16.878  0.00  0.00      D     
ATOM   4836  CB  SER D 309       3.426   9.906 -17.617  0.00  0.00      D     
ATOM   4837  HB1 SER D 309       2.893   9.890 -16.643  0.00  0.00      D     
ATOM   4838  HB2 SER D 309       3.568  10.917 -18.055  0.00  0.00      D     
ATOM   4839  OG  SER D 309       2.588   9.116 -18.537  0.00  0.00      D     
ATOM   4840  HG1 SER D 309       3.079   9.006 -19.355  0.00  0.00      D     
ATOM   4841  C   SER D 309       5.669   9.028 -18.547  0.00  0.00      D     
ATOM   4842  O   SER D 309       6.382   9.888 -19.037  0.00  0.00      D     
ATOM   4843  N   TYR D 310       5.507   7.846 -19.144  0.00  0.00      D     
ATOM   4844  HN  TYR D 310       4.982   7.145 -18.669  0.00  0.00      D     
ATOM   4845  CA  TYR D 310       6.197   7.365 -20.320  0.00  0.00      D     
ATOM   4846  HA  TYR D 310       6.874   8.122 -20.688  0.00  0.00      D     
ATOM   4847  CB  TYR D 310       7.189   6.215 -19.873  0.00  0.00      D     
ATOM   4848  HB1 TYR D 310       7.986   6.583 -19.192  0.00  0.00      D     
ATOM   4849  HB2 TYR D 310       6.622   5.423 -19.339  0.00  0.00      D     
ATOM   4850  CG  TYR D 310       7.889   5.642 -21.051  0.00  0.00      D     
ATOM   4851  CD1 TYR D 310       8.975   6.166 -21.712  0.00  0.00      D     
ATOM   4852  HD1 TYR D 310       9.300   7.143 -21.386  0.00  0.00      D     
ATOM   4853  CE1 TYR D 310       9.616   5.505 -22.744  0.00  0.00      D     
ATOM   4854  HE1 TYR D 310      10.480   5.910 -23.252  0.00  0.00      D     
ATOM   4855  CZ  TYR D 310       9.018   4.318 -23.308  0.00  0.00      D     
ATOM   4856  OH  TYR D 310       9.534   3.706 -24.456  0.00  0.00      D     
ATOM   4857  HH  TYR D 310       9.065   2.909 -24.715  0.00  0.00      D     
ATOM   4858  CD2 TYR D 310       7.310   4.432 -21.515  0.00  0.00      D     
ATOM   4859  HD2 TYR D 310       6.470   4.035 -20.964  0.00  0.00      D     
ATOM   4860  CE2 TYR D 310       7.844   3.783 -22.653  0.00  0.00      D     
ATOM   4861  HE2 TYR D 310       7.316   2.938 -23.068  0.00  0.00      D     
ATOM   4862  C   TYR D 310       5.299   6.951 -21.374  0.00  0.00      D     
ATOM   4863  O   TYR D 310       4.356   6.177 -21.142  0.00  0.00      D     
ATOM   4864  N   THR D 311       5.575   7.260 -22.683  0.00  0.00      D     
ATOM   4865  HN  THR D 311       6.408   7.704 -23.005  0.00  0.00      D     
ATOM   4866  CA  THR D 311       4.910   6.630 -23.798  0.00  0.00      D     
ATOM   4867  HA  THR D 311       4.620   5.593 -23.723  0.00  0.00      D     
ATOM   4868  CB  THR D 311       3.633   7.418 -24.280  0.00  0.00      D     
ATOM   4869  HB  THR D 311       3.144   6.720 -24.992  0.00  0.00      D     
ATOM   4870  OG1 THR D 311       3.920   8.683 -24.912  0.00  0.00      D     
ATOM   4871  HG1 THR D 311       3.177   8.905 -25.478  0.00  0.00      D     
ATOM   4872  CG2 THR D 311       2.647   7.645 -23.126  0.00  0.00      D     
ATOM   4873 HG21 THR D 311       1.709   8.080 -23.533  0.00  0.00      D     
ATOM   4874 HG22 THR D 311       2.376   6.740 -22.541  0.00  0.00      D     
ATOM   4875 HG23 THR D 311       3.038   8.429 -22.442  0.00  0.00      D     
ATOM   4876  C   THR D 311       5.931   6.549 -24.864  0.00  0.00      D     
ATOM   4877  O   THR D 311       6.815   7.385 -24.843  0.00  0.00      D     
ATOM   4878  N   THR D 312       5.741   5.549 -25.747  0.00  0.00      D     
ATOM   4879  HN  THR D 312       5.007   4.879 -25.666  0.00  0.00      D     
ATOM   4880  CA  THR D 312       6.642   5.447 -26.886  0.00  0.00      D     
ATOM   4881  HA  THR D 312       7.685   5.530 -26.617  0.00  0.00      D     
ATOM   4882  CB  THR D 312       6.564   4.086 -27.562  0.00  0.00      D     
ATOM   4883  HB  THR D 312       6.781   3.342 -26.766  0.00  0.00      D     
ATOM   4884  OG1 THR D 312       7.613   3.858 -28.469  0.00  0.00      D     
ATOM   4885  HG1 THR D 312       7.546   2.905 -28.565  0.00  0.00      D     
ATOM   4886  CG2 THR D 312       5.275   3.749 -28.282  0.00  0.00      D     
ATOM   4887 HG21 THR D 312       5.092   4.399 -29.164  0.00  0.00      D     
ATOM   4888 HG22 THR D 312       5.436   2.705 -28.628  0.00  0.00      D     
ATOM   4889 HG23 THR D 312       4.444   3.737 -27.546  0.00  0.00      D     
ATOM   4890  C   THR D 312       6.376   6.548 -27.874  0.00  0.00      D     
ATOM   4891  O   THR D 312       5.269   7.058 -27.975  0.00  0.00      D     
ATOM   4892  N   THR D 313       7.382   6.999 -28.613  0.00  0.00      D     
ATOM   4893  HN  THR D 313       8.321   6.690 -28.487  0.00  0.00      D     
ATOM   4894  CA  THR D 313       7.153   8.013 -29.635  0.00  0.00      D     
ATOM   4895  HA  THR D 313       6.507   8.766 -29.209  0.00  0.00      D     
ATOM   4896  CB  THR D 313       8.420   8.711 -30.092  0.00  0.00      D     
ATOM   4897  HB  THR D 313       8.245   9.261 -31.041  0.00  0.00      D     
ATOM   4898  OG1 THR D 313       9.491   7.750 -30.100  0.00  0.00      D     
ATOM   4899  HG1 THR D 313       9.618   7.597 -29.161  0.00  0.00      D     
ATOM   4900  CG2 THR D 313       8.745   9.818 -29.078  0.00  0.00      D     
ATOM   4901 HG21 THR D 313       8.013  10.654 -29.064  0.00  0.00      D     
ATOM   4902 HG22 THR D 313       8.732   9.368 -28.062  0.00  0.00      D     
ATOM   4903 HG23 THR D 313       9.763  10.255 -29.160  0.00  0.00      D     
ATOM   4904  C   THR D 313       6.435   7.476 -30.850  0.00  0.00      D     
ATOM   4905  O   THR D 313       5.807   8.251 -31.510  0.00  0.00      D     
ATOM   4906  N   ILE D 314       6.544   6.170 -31.162  0.00  0.00      D     
ATOM   4907  HN  ILE D 314       6.949   5.537 -30.507  0.00  0.00      D     
ATOM   4908  CA  ILE D 314       6.353   5.560 -32.419  0.00  0.00      D     
ATOM   4909  HA  ILE D 314       6.078   6.171 -33.266  0.00  0.00      D     
ATOM   4910  CB  ILE D 314       7.585   4.892 -33.045  0.00  0.00      D     
ATOM   4911  HB  ILE D 314       7.833   4.017 -32.407  0.00  0.00      D     
ATOM   4912  CG2 ILE D 314       7.320   4.331 -34.527  0.00  0.00      D     
ATOM   4913 HG21 ILE D 314       6.915   5.113 -35.204  0.00  0.00      D     
ATOM   4914 HG22 ILE D 314       8.198   3.802 -34.957  0.00  0.00      D     
ATOM   4915 HG23 ILE D 314       6.503   3.582 -34.451  0.00  0.00      D     
ATOM   4916  CG1 ILE D 314       8.734   5.838 -33.088  0.00  0.00      D     
ATOM   4917 HG11 ILE D 314       8.526   6.722 -33.728  0.00  0.00      D     
ATOM   4918 HG12 ILE D 314       8.960   6.275 -32.092  0.00  0.00      D     
ATOM   4919  CD  ILE D 314      10.080   5.234 -33.517  0.00  0.00      D     
ATOM   4920  HD1 ILE D 314      10.142   4.737 -34.509  0.00  0.00      D     
ATOM   4921  HD2 ILE D 314      10.765   6.098 -33.653  0.00  0.00      D     
ATOM   4922  HD3 ILE D 314      10.429   4.554 -32.711  0.00  0.00      D     
ATOM   4923  C   ILE D 314       5.274   4.548 -32.266  0.00  0.00      D     
ATOM   4924  O   ILE D 314       5.528   3.427 -31.795  0.00  0.00      D     
ATOM   4925  N   LYS D 315       4.001   4.876 -32.617  0.00  0.00      D     
ATOM   4926  HN  LYS D 315       3.825   5.761 -33.042  0.00  0.00      D     
ATOM   4927  CA  LYS D 315       2.791   4.064 -32.357  0.00  0.00      D     
ATOM   4928  HA  LYS D 315       2.588   4.112 -31.298  0.00  0.00      D     
ATOM   4929  CB  LYS D 315       1.556   4.773 -32.966  0.00  0.00      D     
ATOM   4930  HB1 LYS D 315       1.857   5.144 -33.969  0.00  0.00      D     
ATOM   4931  HB2 LYS D 315       0.750   4.026 -33.133  0.00  0.00      D     
ATOM   4932  CG  LYS D 315       1.002   5.872 -32.027  0.00  0.00      D     
ATOM   4933  HG1 LYS D 315       1.826   6.535 -31.688  0.00  0.00      D     
ATOM   4934  HG2 LYS D 315       0.354   6.534 -32.640  0.00  0.00      D     
ATOM   4935  CD  LYS D 315       0.170   5.320 -30.927  0.00  0.00      D     
ATOM   4936  HD1 LYS D 315      -0.315   4.385 -31.281  0.00  0.00      D     
ATOM   4937  HD2 LYS D 315       0.825   5.030 -30.079  0.00  0.00      D     
ATOM   4938  CE  LYS D 315      -0.698   6.462 -30.392  0.00  0.00      D     
ATOM   4939  HE1 LYS D 315      -0.092   7.257 -29.907  0.00  0.00      D     
ATOM   4940  HE2 LYS D 315      -1.317   6.902 -31.202  0.00  0.00      D     
ATOM   4941  NZ  LYS D 315      -1.519   5.870 -29.287  0.00  0.00      D     
ATOM   4942  HZ1 LYS D 315      -1.006   5.160 -28.726  0.00  0.00      D     
ATOM   4943  HZ2 LYS D 315      -2.042   6.528 -28.676  0.00  0.00      D     
ATOM   4944  HZ3 LYS D 315      -2.263   5.275 -29.703  0.00  0.00      D     
ATOM   4945  C   LYS D 315       2.866   2.537 -32.687  0.00  0.00      D     
ATOM   4946  O   LYS D 315       3.484   2.206 -33.696  0.00  0.00      D     
ATOM   4947  N   PRO D 316       2.268   1.573 -31.952  0.00  0.00      D     
ATOM   4948  CD  PRO D 316       1.512   1.893 -30.775  0.00  0.00      D     
ATOM   4949  HD1 PRO D 316       0.474   2.251 -30.949  0.00  0.00      D     
ATOM   4950  HD2 PRO D 316       2.103   2.527 -30.080  0.00  0.00      D     
ATOM   4951  CA  PRO D 316       2.004   0.221 -32.473  0.00  0.00      D     
ATOM   4952  HA  PRO D 316       2.965  -0.255 -32.350  0.00  0.00      D     
ATOM   4953  CB  PRO D 316       1.018  -0.370 -31.397  0.00  0.00      D     
ATOM   4954  HB1 PRO D 316       1.122  -1.448 -31.149  0.00  0.00      D     
ATOM   4955  HB2 PRO D 316      -0.049  -0.118 -31.577  0.00  0.00      D     
ATOM   4956  CG  PRO D 316       1.408   0.400 -30.183  0.00  0.00      D     
ATOM   4957  HG1 PRO D 316       2.341  -0.013 -29.745  0.00  0.00      D     
ATOM   4958  HG2 PRO D 316       0.597   0.350 -29.425  0.00  0.00      D     
ATOM   4959  C   PRO D 316       1.505   0.147 -33.914  0.00  0.00      D     
ATOM   4960  O   PRO D 316       0.632   0.924 -34.292  0.00  0.00      D     
ATOM   4961  N   LEU D 317       2.111  -0.723 -34.790  0.00  0.00      D     
ATOM   4962  HN  LEU D 317       2.706  -1.439 -34.433  0.00  0.00      D     
ATOM   4963  CA  LEU D 317       1.742  -0.765 -36.181  0.00  0.00      D     
ATOM   4964  HA  LEU D 317       1.728   0.265 -36.504  0.00  0.00      D     
ATOM   4965  CB  LEU D 317       2.718  -1.541 -37.106  0.00  0.00      D     
ATOM   4966  HB1 LEU D 317       2.585  -2.606 -36.821  0.00  0.00      D     
ATOM   4967  HB2 LEU D 317       2.308  -1.270 -38.102  0.00  0.00      D     
ATOM   4968  CG  LEU D 317       4.281  -1.164 -36.920  0.00  0.00      D     
ATOM   4969  HG  LEU D 317       4.491  -1.089 -35.831  0.00  0.00      D     
ATOM   4970  CD1 LEU D 317       5.253  -2.114 -37.620  0.00  0.00      D     
ATOM   4971 HD11 LEU D 317       5.064  -1.882 -38.690  0.00  0.00      D     
ATOM   4972 HD12 LEU D 317       6.316  -2.054 -37.302  0.00  0.00      D     
ATOM   4973 HD13 LEU D 317       4.998  -3.182 -37.449  0.00  0.00      D     
ATOM   4974  CD2 LEU D 317       4.438   0.246 -37.435  0.00  0.00      D     
ATOM   4975 HD21 LEU D 317       4.316   0.246 -38.540  0.00  0.00      D     
ATOM   4976 HD22 LEU D 317       3.676   0.873 -36.926  0.00  0.00      D     
ATOM   4977 HD23 LEU D 317       5.454   0.677 -37.316  0.00  0.00      D     
ATOM   4978  C   LEU D 317       0.297  -1.296 -36.423  0.00  0.00      D     
ATOM   4979  O   LEU D 317      -0.272  -2.040 -35.595  0.00  0.00      D     
ATOM   4980  N   GLU D 318      -0.333  -0.728 -37.519  0.00  0.00      D     
ATOM   4981  HN  GLU D 318       0.093   0.031 -38.007  0.00  0.00      D     
ATOM   4982  CA  GLU D 318      -1.703  -1.020 -37.956  0.00  0.00      D     
ATOM   4983  HA  GLU D 318      -2.397  -0.988 -37.129  0.00  0.00      D     
ATOM   4984  CB  GLU D 318      -2.118   0.155 -38.831  0.00  0.00      D     
ATOM   4985  HB1 GLU D 318      -1.982   1.116 -38.292  0.00  0.00      D     
ATOM   4986  HB2 GLU D 318      -1.421   0.215 -39.695  0.00  0.00      D     
ATOM   4987  CG  GLU D 318      -3.534   0.027 -39.459  0.00  0.00      D     
ATOM   4988  HG1 GLU D 318      -3.506  -0.703 -40.296  0.00  0.00      D     
ATOM   4989  HG2 GLU D 318      -4.182  -0.438 -38.685  0.00  0.00      D     
ATOM   4990  CD  GLU D 318      -4.219   1.259 -40.097  0.00  0.00      D     
ATOM   4991  OE1 GLU D 318      -4.287   1.432 -41.349  0.00  0.00      D     
ATOM   4992  OE2 GLU D 318      -4.560   2.183 -39.276  0.00  0.00      D     
ATOM   4993  C   GLU D 318      -1.814  -2.414 -38.458  0.00  0.00      D     
ATOM   4994  O   GLU D 318      -0.822  -2.980 -38.993  0.00  0.00      D     
ATOM   4995  N   HSE D 319      -2.982  -3.019 -38.292  0.00  0.00      D     
ATOM   4996  HN  HSE D 319      -3.785  -2.685 -37.805  0.00  0.00      D     
ATOM   4997  CA  HSE D 319      -3.068  -4.424 -38.714  0.00  0.00      D     
ATOM   4998  HA  HSE D 319      -2.271  -4.983 -38.246  0.00  0.00      D     
ATOM   4999  CB  HSE D 319      -4.291  -5.074 -38.099  0.00  0.00      D     
ATOM   5000  HB1 HSE D 319      -4.321  -4.900 -37.002  0.00  0.00      D     
ATOM   5001  HB2 HSE D 319      -5.160  -4.522 -38.515  0.00  0.00      D     
ATOM   5002  ND1 HSE D 319      -3.511  -7.320 -37.794  0.00  0.00      D     
ATOM   5003  CG  HSE D 319      -4.414  -6.510 -38.363  0.00  0.00      D     
ATOM   5004  CE1 HSE D 319      -3.917  -8.603 -38.068  0.00  0.00      D     
ATOM   5005  HE1 HSE D 319      -3.457  -9.546 -37.772  0.00  0.00      D     
ATOM   5006  NE2 HSE D 319      -5.019  -8.603 -38.860  0.00  0.00      D     
ATOM   5007  HE2 HSE D 319      -5.370  -9.462 -39.234  0.00  0.00      D     
ATOM   5008  CD2 HSE D 319      -5.402  -7.281 -38.987  0.00  0.00      D     
ATOM   5009  HD2 HSE D 319      -6.372  -6.941 -39.327  0.00  0.00      D     
ATOM   5010  C   HSE D 319      -2.942  -4.767 -40.148  0.00  0.00      D     
ATOM   5011  O   HSE D 319      -3.182  -3.965 -41.059  0.00  0.00      D     
ATOM   5012  N   HSE D 320      -2.497  -5.972 -40.491  0.00  0.00      D     
ATOM   5013  HN  HSE D 320      -2.367  -6.543 -39.685  0.00  0.00      D     
ATOM   5014  CA  HSE D 320      -2.405  -6.489 -41.820  0.00  0.00      D     
ATOM   5015  HA  HSE D 320      -2.055  -5.745 -42.521  0.00  0.00      D     
ATOM   5016  CB  HSE D 320      -1.261  -7.505 -41.908  0.00  0.00      D     
ATOM   5017  HB1 HSE D 320      -1.336  -8.047 -42.875  0.00  0.00      D     
ATOM   5018  HB2 HSE D 320      -0.280  -6.984 -41.875  0.00  0.00      D     
ATOM   5019  ND1 HSE D 320      -2.058  -9.640 -40.997  0.00  0.00      D     
ATOM   5020  CG  HSE D 320      -1.304  -8.494 -40.891  0.00  0.00      D     
ATOM   5021  CE1 HSE D 320      -1.847 -10.286 -39.871  0.00  0.00      D     
ATOM   5022  HE1 HSE D 320      -2.397 -11.156 -39.512  0.00  0.00      D     
ATOM   5023  NE2 HSE D 320      -0.980  -9.635 -39.054  0.00  0.00      D     
ATOM   5024  HE2 HSE D 320      -0.754  -9.979 -38.143  0.00  0.00      D     
ATOM   5025  CD2 HSE D 320      -0.644  -8.449 -39.707  0.00  0.00      D     
ATOM   5026  HD2 HSE D 320      -0.021  -7.619 -39.397  0.00  0.00      D     
ATOM   5027  C   HSE D 320      -3.754  -6.991 -42.268  0.00  0.00      D     
ATOM   5028  O   HSE D 320      -4.406  -6.323 -43.048  0.00  0.00      D     
ATOM   5029  N26 LIG L   1       8.574 -22.097   6.032  0.00  0.00      LIG   
ATOM   5030  C27 LIG L   1       7.971 -22.367   4.809  0.00  0.00      LIG   
ATOM   5031  C28 LIG L   1       7.312 -21.427   4.010  0.00  0.00      LIG   
ATOM   5032  C25 LIG L   1       8.731 -20.765   6.330  0.00  0.00      LIG   
ATOM   5033  C24 LIG L   1       8.331 -19.741   5.436  0.00  0.00      LIG   
ATOM   5034  C23 LIG L   1       7.623 -20.067   4.337  0.00  0.00      LIG   
ATOM   5035  C1  LIG L   1      11.402 -14.271  -2.805  0.00  0.00      LIG   
ATOM   5036  C2  LIG L   1      10.531 -13.409  -3.517  0.00  0.00      LIG   
ATOM   5037  C3  LIG L   1      10.352 -13.472  -4.915  0.00  0.00      LIG   
ATOM   5038  C4  LIG L   1      11.261 -14.171  -5.640  0.00  0.00      LIG   
ATOM   5039  C5  LIG L   1      12.145 -15.030  -5.011  0.00  0.00      LIG   
ATOM   5040  C6  LIG L   1      12.230 -15.099  -3.554  0.00  0.00      LIG   
ATOM   5041  C10 LIG L   1      12.963 -15.878  -5.774  0.00  0.00      LIG   
ATOM   5042  C9  LIG L   1      13.927 -16.692  -5.197  0.00  0.00      LIG   
ATOM   5043  C8  LIG L   1      14.134 -16.589  -3.823  0.00  0.00      LIG   
ATOM   5044  C7  LIG L   1      13.261 -15.886  -3.036  0.00  0.00      LIG   
ATOM   5045  O55 LIG L   1       9.531 -20.344   7.474  0.00  0.00      LIG   
ATOM   5046  C22 LIG L   1       7.155 -18.926   3.384  0.00  0.00      LIG   
ATOM   5047  N21 LIG L   1       8.318 -18.322   2.794  0.00  0.00      LIG   
ATOM   5048  C19 LIG L   1       8.274 -17.935   1.474  0.00  0.00      LIG   
ATOM   5049  O20 LIG L   1       7.252 -18.086   0.811  0.00  0.00      LIG   
ATOM   5050  C16 LIG L   1       9.522 -17.333   0.893  0.00  0.00      LIG   
ATOM   5051  C17 LIG L   1       9.144 -17.158  -0.544  0.00  0.00      LIG   
ATOM   5052  C18 LIG L   1      10.225 -16.389  -1.254  0.00  0.00      LIG   
ATOM   5053  N13 LIG L   1      10.399 -15.040  -0.653  0.00  0.00      LIG   
ATOM   5054  C14 LIG L   1      10.861 -15.168   0.773  0.00  0.00      LIG   
ATOM   5055  C15 LIG L   1       9.893 -16.019   1.627  0.00  0.00      LIG   
ATOM   5056  C11 LIG L   1      11.499 -14.293  -1.334  0.00  0.00      LIG   
ATOM   5057  C12 LIG L   1      11.609 -12.840  -0.885  0.00  0.00      LIG   
ATOM   5058 H271 LIG L   1       7.854 -23.422   4.587  0.00  0.00      LIG   
ATOM   5059 H281 LIG L   1       6.883 -21.611   3.032  0.00  0.00      LIG   
ATOM   5060 H241 LIG L   1       8.561 -18.706   5.664  0.00  0.00      LIG   
ATOM   5061 H221 LIG L   1       6.562 -18.242   3.996  0.00  0.00      LIG   
ATOM   5062 H222 LIG L   1       6.562 -19.362   2.575  0.00  0.00      LIG
[truncated: 1,980 more chars]
