# Supplementary material for: In silico Exploration of Inhibitors for SARS-CoV-2's Papain-Like Protease
Source: Front Chem. 2021 Feb 4;8:624163. doi: 10.3389/fchem.2020.624163 (PMC7889802; doi:10.3389/fchem.2020.624163)
Supplement: Supplementary file 4 [file Table_4.DOC]

CRYST1  107.698  107.698  107.698  90.00  90.00  90.00 P 1           1
ATOM      1  N   GLU D   1     -12.251  -0.235  51.698  0.00  0.00      D     
ATOM      2  HN  GLU D   1     -11.640  -0.498  52.441  0.00  0.00      D     
ATOM      3  CA  GLU D   1     -12.523   1.129  51.360  0.00  0.00      D     
ATOM      4  HA  GLU D   1     -13.276   1.464  52.057  0.00  0.00      D     
ATOM      5  CB  GLU D   1     -11.327   2.146  51.519  0.00  0.00      D     
ATOM      6  HB1 GLU D   1     -10.532   2.010  50.754  0.00  0.00      D     
ATOM      7  HB2 GLU D   1     -11.587   3.208  51.322  0.00  0.00      D     
ATOM      8  CG  GLU D   1     -10.711   2.135  52.991  0.00  0.00      D     
ATOM      9  HG1 GLU D   1     -11.445   2.518  53.733  0.00  0.00      D     
ATOM     10  HG2 GLU D   1     -10.498   1.121  53.390  0.00  0.00      D     
ATOM     11  CD  GLU D   1      -9.532   3.077  53.118  0.00  0.00      D     
ATOM     12  OE1 GLU D   1      -8.544   2.568  53.666  0.00  0.00      D     
ATOM     13  OE2 GLU D   1      -9.488   4.240  52.675  0.00  0.00      D     
ATOM     14  C   GLU D   1     -13.172   1.353  49.987  0.00  0.00      D     
ATOM     15  O   GLU D   1     -12.925   0.670  49.013  0.00  0.00      D     
ATOM     16  N   VAL D   2     -14.017   2.492  49.948  0.00  0.00      D     
ATOM     17  HN  VAL D   2     -14.127   2.985  50.807  0.00  0.00      D     
ATOM     18  CA  VAL D   2     -14.344   3.341  48.740  0.00  0.00      D     
ATOM     19  HA  VAL D   2     -14.780   2.776  47.930  0.00  0.00      D     
ATOM     20  CB  VAL D   2     -15.471   4.394  49.109  0.00  0.00      D     
ATOM     21  HB  VAL D   2     -15.101   5.150  49.834  0.00  0.00      D     
ATOM     22  CG1 VAL D   2     -15.764   5.259  47.863  0.00  0.00      D     
ATOM     23 HG11 VAL D   2     -14.887   5.842  47.509  0.00  0.00      D     
ATOM     24 HG12 VAL D   2     -16.168   4.760  46.956  0.00  0.00      D     
ATOM     25 HG13 VAL D   2     -16.554   6.017  48.051  0.00  0.00      D     
ATOM     26  CG2 VAL D   2     -16.806   3.857  49.703  0.00  0.00      D     
ATOM     27 HG21 VAL D   2     -16.639   3.389  50.697  0.00  0.00      D     
ATOM     28 HG22 VAL D   2     -17.554   4.677  49.647  0.00  0.00      D     
ATOM     29 HG23 VAL D   2     -17.230   3.053  49.065  0.00  0.00      D     
ATOM     30  C   VAL D   2     -13.044   4.002  48.181  0.00  0.00      D     
ATOM     31  O   VAL D   2     -12.300   4.687  48.830  0.00  0.00      D     
ATOM     32  N   ARG D   3     -12.825   3.954  46.852  0.00  0.00      D     
ATOM     33  HN  ARG D   3     -13.491   3.472  46.289  0.00  0.00      D     
ATOM     34  CA  ARG D   3     -11.696   4.661  46.291  0.00  0.00      D     
ATOM     35  HA  ARG D   3     -11.396   5.464  46.947  0.00  0.00      D     
ATOM     36  CB  ARG D   3     -10.471   3.815  46.113  0.00  0.00      D     
ATOM     37  HB1 ARG D   3     -10.687   3.096  45.294  0.00  0.00      D     
ATOM     38  HB2 ARG D   3      -9.537   4.385  45.922  0.00  0.00      D     
ATOM     39  CG  ARG D   3     -10.156   2.925  47.263  0.00  0.00      D     
ATOM     40  HG1 ARG D   3      -9.891   3.549  48.143  0.00  0.00      D     
ATOM     41  HG2 ARG D   3     -11.002   2.252  47.521  0.00  0.00      D     
ATOM     42  CD  ARG D   3      -9.019   1.966  46.979  0.00  0.00      D     
ATOM     43  HD1 ARG D   3      -9.373   1.322  46.146  0.00  0.00      D     
ATOM     44  HD2 ARG D   3      -8.016   2.410  46.799  0.00  0.00      D     
ATOM     45  NE  ARG D   3      -8.828   1.132  48.243  0.00  0.00      D     
ATOM     46  HE  ARG D   3      -8.472   1.482  49.109  0.00  0.00      D     
ATOM     47  CZ  ARG D   3      -9.241  -0.088  48.428  0.00  0.00      D     
ATOM     48  NH1 ARG D   3      -9.802  -0.716  47.488  0.00  0.00      D     
ATOM     49 HH11 ARG D   3     -10.227  -1.608  47.639  0.00  0.00      D     
ATOM     50 HH12 ARG D   3      -9.684  -0.454  46.530  0.00  0.00      D     
ATOM     51  NH2 ARG D   3      -9.227  -0.631  49.630  0.00  0.00      D     
ATOM     52 HH21 ARG D   3      -9.663  -1.507  49.837  0.00  0.00      D     
ATOM     53 HH22 ARG D   3      -8.659  -0.206  50.335  0.00  0.00      D     
ATOM     54  C   ARG D   3     -12.088   5.172  44.976  0.00  0.00      D     
ATOM     55  O   ARG D   3     -12.942   4.578  44.299  0.00  0.00      D     
ATOM     56  N   THR D   4     -11.418   6.292  44.539  0.00  0.00      D     
ATOM     57  HN  THR D   4     -10.621   6.605  45.050  0.00  0.00      D     
ATOM     58  CA  THR D   4     -11.620   6.841  43.195  0.00  0.00      D     
ATOM     59  HA  THR D   4     -12.299   6.271  42.577  0.00  0.00      D     
ATOM     60  CB  THR D   4     -12.261   8.238  43.291  0.00  0.00      D     
ATOM     61  HB  THR D   4     -13.192   8.193  43.896  0.00  0.00      D     
ATOM     62  OG1 THR D   4     -12.542   8.703  42.013  0.00  0.00      D     
ATOM     63  HG1 THR D   4     -13.444   8.433  41.827  0.00  0.00      D     
ATOM     64  CG2 THR D   4     -11.355   9.194  44.000  0.00  0.00      D     
ATOM     65 HG21 THR D   4     -11.849  10.165  44.220  0.00  0.00      D     
ATOM     66 HG22 THR D   4     -11.107   8.697  44.962  0.00  0.00      D     
ATOM     67 HG23 THR D   4     -10.475   9.430  43.364  0.00  0.00      D     
ATOM     68  C   THR D   4     -10.228   7.047  42.561  0.00  0.00      D     
ATOM     69  O   THR D   4      -9.254   7.101  43.293  0.00  0.00      D     
ATOM     70  N   ILE D   5     -10.143   7.122  41.223  0.00  0.00      D     
ATOM     71  HN  ILE D   5     -10.926   6.905  40.645  0.00  0.00      D     
ATOM     72  CA  ILE D   5      -9.028   7.683  40.516  0.00  0.00      D     
ATOM     73  HA  ILE D   5      -8.785   8.629  40.977  0.00  0.00      D     
ATOM     74  CB  ILE D   5      -7.749   6.787  40.299  0.00  0.00      D     
ATOM     75  HB  ILE D   5      -7.118   7.236  39.503  0.00  0.00      D     
ATOM     76  CG2 ILE D   5      -6.894   6.583  41.519  0.00  0.00      D     
ATOM     77 HG21 ILE D   5      -6.707   7.600  41.924  0.00  0.00      D     
ATOM     78 HG22 ILE D   5      -7.322   5.893  42.278  0.00  0.00      D     
ATOM     79 HG23 ILE D   5      -5.910   6.141  41.256  0.00  0.00      D     
ATOM     80  CG1 ILE D   5      -8.161   5.346  39.750  0.00  0.00      D     
ATOM     81 HG11 ILE D   5      -8.439   4.657  40.575  0.00  0.00      D     
ATOM     82 HG12 ILE D   5      -9.103   5.385  39.162  0.00  0.00      D     
ATOM     83  CD  ILE D   5      -7.136   4.644  38.774  0.00  0.00      D     
ATOM     84  HD1 ILE D   5      -6.254   4.413  39.408  0.00  0.00      D     
ATOM     85  HD2 ILE D   5      -7.490   3.670  38.372  0.00  0.00      D     
ATOM     86  HD3 ILE D   5      -6.913   5.269  37.883  0.00  0.00      D     
ATOM     87  C   ILE D   5      -9.511   8.157  39.162  0.00  0.00      D     
ATOM     88  O   ILE D   5     -10.628   7.808  38.738  0.00  0.00      D     
ATOM     89  N   LYS D   6      -8.640   8.946  38.444  0.00  0.00      D     
ATOM     90  HN  LYS D   6      -7.716   8.975  38.818  0.00  0.00      D     
ATOM     91  CA  LYS D   6      -8.889   9.406  37.029  0.00  0.00      D     
ATOM     92  HA  LYS D   6      -9.866   8.998  36.815  0.00  0.00      D     
ATOM     93  CB  LYS D   6      -9.198  10.910  36.963  0.00  0.00      D     
ATOM     94  HB1 LYS D   6      -9.537  11.059  35.916  0.00  0.00      D     
ATOM     95  HB2 LYS D   6     -10.030  10.831  37.695  0.00  0.00      D     
ATOM     96  CG  LYS D   6      -8.115  11.905  37.462  0.00  0.00      D     
ATOM     97  HG1 LYS D   6      -8.536  12.926  37.578  0.00  0.00      D     
ATOM     98  HG2 LYS D   6      -7.969  11.578  38.514  0.00  0.00      D     
ATOM     99  CD  LYS D   6      -6.782  12.013  36.734  0.00  0.00      D     
ATOM    100  HD1 LYS D   6      -6.180  11.119  37.003  0.00  0.00      D     
ATOM    101  HD2 LYS D   6      -6.955  11.834  35.651  0.00  0.00      D     
ATOM    102  CE  LYS D   6      -6.083  13.349  36.878  0.00  0.00      D     
ATOM    103  HE1 LYS D   6      -5.064  13.366  36.436  0.00  0.00      D     
ATOM    104  HE2 LYS D   6      -6.756  14.107  36.425  0.00  0.00      D     
ATOM    105  NZ  LYS D   6      -5.874  13.689  38.302  0.00  0.00      D     
ATOM    106  HZ1 LYS D   6      -6.776  13.838  38.797  0.00  0.00      D     
ATOM    107  HZ2 LYS D   6      -5.261  12.997  38.777  0.00  0.00      D     
ATOM    108  HZ3 LYS D   6      -5.310  14.551  38.448  0.00  0.00      D     
ATOM    109  C   LYS D   6      -7.898   8.808  36.045  0.00  0.00      D     
ATOM    110  O   LYS D   6      -6.683   8.606  36.326  0.00  0.00      D     
ATOM    111  N   VAL D   7      -8.478   8.575  34.839  0.00  0.00      D     
ATOM    112  HN  VAL D   7      -9.446   8.725  34.655  0.00  0.00      D     
ATOM    113  CA  VAL D   7      -7.768   7.960  33.713  0.00  0.00      D     
ATOM    114  HA  VAL D   7      -6.696   8.062  33.799  0.00  0.00      D     
ATOM    115  CB  VAL D   7      -8.095   6.465  33.563  0.00  0.00      D     
ATOM    116  HB  VAL D   7      -7.474   6.045  32.743  0.00  0.00      D     
ATOM    117  CG1 VAL D   7      -7.715   5.725  34.956  0.00  0.00      D     
ATOM    118 HG11 VAL D   7      -6.692   6.089  35.194  0.00  0.00      D     
ATOM    119 HG12 VAL D   7      -8.419   6.019  35.764  0.00  0.00      D     
ATOM    120 HG13 VAL D   7      -7.655   4.622  34.836  0.00  0.00      D     
ATOM    121  CG2 VAL D   7      -9.533   6.133  33.230  0.00  0.00      D     
ATOM    122 HG21 VAL D   7      -9.719   5.038  33.207  0.00  0.00      D     
ATOM    123 HG22 VAL D   7     -10.147   6.527  34.068  0.00  0.00      D     
ATOM    124 HG23 VAL D   7      -9.893   6.634  32.307  0.00  0.00      D     
ATOM    125  C   VAL D   7      -8.217   8.616  32.454  0.00  0.00      D     
ATOM    126  O   VAL D   7      -9.247   9.316  32.484  0.00  0.00      D     
ATOM    127  N   PHE D   8      -7.537   8.489  31.301  0.00  0.00      D     
ATOM    128  HN  PHE D   8      -6.720   7.922  31.229  0.00  0.00      D     
ATOM    129  CA  PHE D   8      -7.957   9.081  30.115  0.00  0.00      D     
ATOM    130  HA  PHE D   8      -8.756   9.796  30.243  0.00  0.00      D     
ATOM    131  CB  PHE D   8      -6.801   9.763  29.465  0.00  0.00      D     
ATOM    132  HB1 PHE D   8      -6.053   9.018  29.120  0.00  0.00      D     
ATOM    133  HB2 PHE D   8      -7.205  10.407  28.655  0.00  0.00      D     
ATOM    134  CG  PHE D   8      -6.155  10.788  30.426  0.00  0.00      D     
ATOM    135  CD1 PHE D   8      -6.573  12.054  30.483  0.00  0.00      D     
ATOM    136  HD1 PHE D   8      -7.416  12.493  29.971  0.00  0.00      D     
ATOM    137  CE1 PHE D   8      -5.892  12.962  31.275  0.00  0.00      D     
ATOM    138  HE1 PHE D   8      -6.324  13.950  31.327  0.00  0.00      D     
ATOM    139  CZ  PHE D   8      -4.821  12.551  32.067  0.00  0.00      D     
ATOM    140  HZ  PHE D   8      -4.354  13.282  32.710  0.00  0.00      D     
ATOM    141  CD2 PHE D   8      -5.075  10.337  31.187  0.00  0.00      D     
ATOM    142  HD2 PHE D   8      -4.726   9.318  31.118  0.00  0.00      D     
ATOM    143  CE2 PHE D   8      -4.334  11.247  31.976  0.00  0.00      D     
ATOM    144  HE2 PHE D   8      -3.495  10.904  32.563  0.00  0.00      D     
ATOM    145  C   PHE D   8      -8.547   8.020  29.199  0.00  0.00      D     
ATOM    146  O   PHE D   8      -8.066   6.901  29.117  0.00  0.00      D     
ATOM    147  N   THR D   9      -9.725   8.222  28.550  0.00  0.00      D     
ATOM    148  HN  THR D   9     -10.312   9.017  28.678  0.00  0.00      D     
ATOM    149  CA  THR D   9     -10.267   7.358  27.507  0.00  0.00      D     
ATOM    150  HA  THR D   9      -9.828   6.382  27.649  0.00  0.00      D     
ATOM    151  CB  THR D   9     -11.681   6.939  27.556  0.00  0.00      D     
ATOM    152  HB  THR D   9     -12.120   6.200  26.853  0.00  0.00      D     
ATOM    153  OG1 THR D   9     -12.460   8.213  27.701  0.00  0.00      D     
ATOM    154  HG1 THR D   9     -13.342   7.834  27.733  0.00  0.00      D     
ATOM    155  CG2 THR D   9     -12.014   6.215  28.865  0.00  0.00      D     
ATOM    156 HG21 THR D   9     -11.706   5.155  28.743  0.00  0.00      D     
ATOM    157 HG22 THR D   9     -11.414   6.567  29.731  0.00  0.00      D     
ATOM    158 HG23 THR D   9     -13.112   6.178  29.029  0.00  0.00      D     
ATOM    159  C   THR D   9      -9.995   7.966  26.222  0.00  0.00      D     
ATOM    160  O   THR D   9      -9.938   9.174  26.118  0.00  0.00      D     
ATOM    161  N   THR D  10      -9.869   7.126  25.143  0.00  0.00      D     
ATOM    162  HN  THR D  10      -9.830   6.135  25.243  0.00  0.00      D     
ATOM    163  CA  THR D  10      -9.840   7.620  23.788  0.00  0.00      D     
ATOM    164  HA  THR D  10     -10.304   8.596  23.801  0.00  0.00      D     
ATOM    165  CB  THR D  10      -8.395   7.845  23.323  0.00  0.00      D     
ATOM    166  HB  THR D  10      -7.853   8.591  23.942  0.00  0.00      D     
ATOM    167  OG1 THR D  10      -8.374   8.462  22.137  0.00  0.00      D     
ATOM    168  HG1 THR D  10      -8.732   9.328  22.349  0.00  0.00      D     
ATOM    169  CG2 THR D  10      -7.525   6.606  23.178  0.00  0.00      D     
ATOM    170 HG21 THR D  10      -7.348   6.043  24.120  0.00  0.00      D     
ATOM    171 HG22 THR D  10      -8.067   5.967  22.449  0.00  0.00      D     
ATOM    172 HG23 THR D  10      -6.505   6.784  22.776  0.00  0.00      D     
ATOM    173  C   THR D  10     -10.665   6.701  22.905  0.00  0.00      D     
ATOM    174  O   THR D  10     -10.718   5.479  23.041  0.00  0.00      D     
ATOM    175  N   VAL D  11     -11.401   7.277  21.904  0.00  0.00      D     
ATOM    176  HN  VAL D  11     -11.541   8.257  21.787  0.00  0.00      D     
ATOM    177  CA  VAL D  11     -12.112   6.386  20.948  0.00  0.00      D     
ATOM    178  HA  VAL D  11     -12.143   5.383  21.349  0.00  0.00      D     
ATOM    179  CB  VAL D  11     -13.519   7.006  20.743  0.00  0.00      D     
ATOM    180  HB  VAL D  11     -13.511   7.990  20.227  0.00  0.00      D     
ATOM    181  CG1 VAL D  11     -14.319   6.094  19.837  0.00  0.00      D     
ATOM    182 HG11 VAL D  11     -14.126   6.222  18.751  0.00  0.00      D     
ATOM    183 HG12 VAL D  11     -14.312   5.017  20.111  0.00  0.00      D     
ATOM    184 HG13 VAL D  11     -15.375   6.438  19.840  0.00  0.00      D     
ATOM    185  CG2 VAL D  11     -14.169   7.027  22.159  0.00  0.00      D     
ATOM    186 HG21 VAL D  11     -13.889   6.138  22.765  0.00  0.00      D     
ATOM    187 HG22 VAL D  11     -13.799   7.864  22.789  0.00  0.00      D     
ATOM    188 HG23 VAL D  11     -15.243   7.307  22.114  0.00  0.00      D     
ATOM    189  C   VAL D  11     -11.348   6.363  19.582  0.00  0.00      D     
ATOM    190  O   VAL D  11     -11.505   5.427  18.806  0.00  0.00      D     
ATOM    191  N   ASP D  12     -10.600   7.427  19.197  0.00  0.00      D     
ATOM    192  HN  ASP D  12     -10.356   8.155  19.833  0.00  0.00      D     
ATOM    193  CA  ASP D  12      -9.945   7.469  17.918  0.00  0.00      D     
ATOM    194  HA  ASP D  12     -10.333   6.767  17.194  0.00  0.00      D     
ATOM    195  CB  ASP D  12     -10.221   8.854  17.351  0.00  0.00      D     
ATOM    196  HB1 ASP D  12      -9.644   9.130  16.442  0.00  0.00      D     
ATOM    197  HB2 ASP D  12     -11.276   8.908  17.010  0.00  0.00      D     
ATOM    198  CG  ASP D  12     -10.137  10.071  18.369  0.00  0.00      D     
ATOM    199  OD1 ASP D  12      -9.420   9.955  19.431  0.00  0.00      D     
ATOM    200  OD2 ASP D  12     -10.593  11.159  17.967  0.00  0.00      D     
ATOM    201  C   ASP D  12      -8.444   7.312  18.001  0.00  0.00      D     
ATOM    202  O   ASP D  12      -7.806   7.288  16.935  0.00  0.00      D     
ATOM    203  N   ASN D  13      -7.897   7.199  19.247  0.00  0.00      D     
ATOM    204  HN  ASN D  13      -8.516   7.270  20.025  0.00  0.00      D     
ATOM    205  CA  ASN D  13      -6.480   7.057  19.645  0.00  0.00      D     
ATOM    206  HA  ASN D  13      -6.270   6.825  20.679  0.00  0.00      D     
ATOM    207  CB  ASN D  13      -5.785   5.938  18.814  0.00  0.00      D     
ATOM    208  HB1 ASN D  13      -5.784   6.115  17.718  0.00  0.00      D     
ATOM    209  HB2 ASN D  13      -4.739   5.856  19.179  0.00  0.00      D     
ATOM    210  CG  ASN D  13      -6.413   4.537  19.067  0.00  0.00      D     
ATOM    211  OD1 ASN D  13      -6.323   4.115  20.209  0.00  0.00      D     
ATOM    212  ND2 ASN D  13      -7.011   3.999  18.029  0.00  0.00      D     
ATOM    213 HD21 ASN D  13      -7.486   3.148  18.253  0.00  0.00      D     
ATOM    214 HD22 ASN D  13      -7.019   4.337  17.088  0.00  0.00      D     
ATOM    215  C   ASN D  13      -5.797   8.402  19.465  0.00  0.00      D     
ATOM    216  O   ASN D  13      -4.544   8.461  19.449  0.00  0.00      D     
ATOM    217  N   ILE D  14      -6.543   9.548  19.374  0.00  0.00      D     
ATOM    218  HN  ILE D  14      -7.523   9.363  19.364  0.00  0.00      D     
ATOM    219  CA  ILE D  14      -5.957  10.816  18.997  0.00  0.00      D     
ATOM    220  HA  ILE D  14      -4.882  10.895  18.927  0.00  0.00      D     
ATOM    221  CB  ILE D  14      -6.679  11.400  17.778  0.00  0.00      D     
ATOM    222  HB  ILE D  14      -7.763  11.305  18.002  0.00  0.00      D     
ATOM    223  CG2 ILE D  14      -6.239  12.836  17.477  0.00  0.00      D     
ATOM    224 HG21 ILE D  14      -6.642  13.550  18.227  0.00  0.00      D     
ATOM    225 HG22 ILE D  14      -5.133  12.927  17.524  0.00  0.00      D     
ATOM    226 HG23 ILE D  14      -6.577  13.043  16.439  0.00  0.00      D     
ATOM    227  CG1 ILE D  14      -6.471  10.539  16.482  0.00  0.00      D     
ATOM    228 HG11 ILE D  14      -6.783   9.474  16.534  0.00  0.00      D     
ATOM    229 HG12 ILE D  14      -6.979  10.969  15.592  0.00  0.00      D     
ATOM    230  CD  ILE D  14      -4.995  10.485  15.966  0.00  0.00      D     
ATOM    231  HD1 ILE D  14      -4.964   9.871  15.040  0.00  0.00      D     
ATOM    232  HD2 ILE D  14      -4.612  11.449  15.568  0.00  0.00      D     
ATOM    233  HD3 ILE D  14      -4.318  10.015  16.711  0.00  0.00      D     
ATOM    234  C   ILE D  14      -6.192  11.716  20.212  0.00  0.00      D     
ATOM    235  O   ILE D  14      -5.241  12.307  20.709  0.00  0.00      D     
ATOM    236  N   ASN D  15      -7.396  11.795  20.706  0.00  0.00      D     
ATOM    237  HN  ASN D  15      -8.096  11.195  20.327  0.00  0.00      D     
ATOM    238  CA  ASN D  15      -7.815  12.743  21.810  0.00  0.00      D     
ATOM    239  HA  ASN D  15      -7.007  13.420  22.042  0.00  0.00      D     
ATOM    240  CB  ASN D  15      -9.095  13.527  21.402  0.00  0.00      D     
ATOM    241  HB1 ASN D  15      -9.943  12.850  21.166  0.00  0.00      D     
ATOM    242  HB2 ASN D  15      -9.400  14.112  22.296  0.00  0.00      D     
ATOM    243  CG  ASN D  15      -8.742  14.431  20.194  0.00  0.00      D     
ATOM    244  OD1 ASN D  15      -7.616  15.032  20.118  0.00  0.00      D     
ATOM    245  ND2 ASN D  15      -9.676  14.666  19.267  0.00  0.00      D     
ATOM    246 HD21 ASN D  15      -9.383  15.239  18.502  0.00  0.00      D     
ATOM    247 HD22 ASN D  15     -10.562  14.206  19.326  0.00  0.00      D     
ATOM    248  C   ASN D  15      -8.190  11.941  23.049  0.00  0.00      D     
ATOM    249  O   ASN D  15      -8.902  10.972  22.980  0.00  0.00      D     
ATOM    250  N   LEU D  16      -7.620  12.349  24.189  0.00  0.00      D     
ATOM    251  HN  LEU D  16      -7.114  13.197  24.055  0.00  0.00      D     
ATOM    252  CA  LEU D  16      -7.695  11.805  25.546  0.00  0.00      D     
ATOM    253  HA  LEU D  16      -8.058  10.788  25.548  0.00  0.00      D     
ATOM    254  CB  LEU D  16      -6.317  11.882  26.200  0.00  0.00      D     
ATOM    255  HB1 LEU D  16      -5.934  12.923  26.254  0.00  0.00      D     
ATOM    256  HB2 LEU D  16      -6.431  11.523  27.246  0.00  0.00      D     
ATOM    257  CG  LEU D  16      -5.244  11.163  25.471  0.00  0.00      D     
ATOM    258  HG  LEU D  16      -5.574  10.116  25.298  0.00  0.00      D     
ATOM    259  CD1 LEU D  16      -4.770  11.823  24.133  0.00  0.00      D     
ATOM    260 HD11 LEU D  16      -5.233  11.362  23.234  0.00  0.00      D     
ATOM    261 HD12 LEU D  16      -4.961  12.916  24.075  0.00  0.00      D     
ATOM    262 HD13 LEU D  16      -3.714  11.551  23.920  0.00  0.00      D     
ATOM    263  CD2 LEU D  16      -4.005  10.982  26.425  0.00  0.00      D     
ATOM    264 HD21 LEU D  16      -3.625  11.972  26.755  0.00  0.00      D     
ATOM    265 HD22 LEU D  16      -4.254  10.445  27.365  0.00  0.00      D     
ATOM    266 HD23 LEU D  16      -3.093  10.539  25.971  0.00  0.00      D     
ATOM    267  C   LEU D  16      -8.672  12.550  26.445  0.00  0.00      D     
ATOM    268  O   LEU D  16      -8.524  13.769  26.649  0.00  0.00      D     
ATOM    269  N   HSE D  17      -9.660  11.797  27.070  0.00  0.00      D     
ATOM    270  HN  HSE D  17      -9.620  10.819  26.877  0.00  0.00      D     
ATOM    271  CA  HSE D  17     -10.867  12.314  27.704  0.00  0.00      D     
ATOM    272  HA  HSE D  17     -10.823  13.391  27.765  0.00  0.00      D     
ATOM    273  CB  HSE D  17     -12.262  11.868  27.068  0.00  0.00      D     
ATOM    274  HB1 HSE D  17     -12.249  10.758  27.011  0.00  0.00      D     
ATOM    275  HB2 HSE D  17     -13.121  12.206  27.687  0.00  0.00      D     
ATOM    276  ND1 HSE D  17     -13.185  13.577  25.506  0.00  0.00      D     
ATOM    277  CG  HSE D  17     -12.382  12.467  25.728  0.00  0.00      D     
ATOM    278  CE1 HSE D  17     -13.089  13.707  24.173  0.00  0.00      D     
ATOM    279  HE1 HSE D  17     -13.723  14.438  23.671  0.00  0.00      D     
ATOM    280  NE2 HSE D  17     -12.384  12.753  23.534  0.00  0.00      D     
ATOM    281  HE2 HSE D  17     -12.213  12.575  22.565  0.00  0.00      D     
ATOM    282  CD2 HSE D  17     -11.941  11.925  24.535  0.00  0.00      D     
ATOM    283  HD2 HSE D  17     -11.425  10.984  24.391  0.00  0.00      D     
ATOM    284  C   HSE D  17     -10.869  11.840  29.101  0.00  0.00      D     
ATOM    285  O   HSE D  17     -10.897  10.682  29.395  0.00  0.00      D     
ATOM    286  N   THR D  18     -10.836  12.802  30.119  0.00  0.00      D     
ATOM    287  HN  THR D  18     -10.959  13.761  29.873  0.00  0.00      D     
ATOM    288  CA  THR D  18     -10.407  12.579  31.510  0.00  0.00      D     
ATOM    289  HA  THR D  18      -9.477  12.031  31.525  0.00  0.00      D     
ATOM    290  CB  THR D  18     -10.086  13.781  32.358  0.00  0.00      D     
ATOM    291  HB  THR D  18     -10.987  14.405  32.537  0.00  0.00      D     
ATOM    292  OG1 THR D  18      -9.254  14.619  31.634  0.00  0.00      D     
ATOM    293  HG1 THR D  18      -9.677  14.925  30.828  0.00  0.00      D     
ATOM    294  CG2 THR D  18      -9.502  13.471  33.695  0.00  0.00      D     
ATOM    295 HG21 THR D  18      -9.978  12.621  34.229  0.00  0.00      D     
ATOM    296 HG22 THR D  18      -8.425  13.211  33.620  0.00  0.00      D     
ATOM    297 HG23 THR D  18      -9.483  14.323  34.408  0.00  0.00      D     
ATOM    298  C   THR D  18     -11.668  11.875  32.044  0.00  0.00      D     
ATOM    299  O   THR D  18     -12.783  12.464  32.015  0.00  0.00      D     
ATOM    300  N   GLN D  19     -11.544  10.573  32.399  0.00  0.00      D     
ATOM    301  HN  GLN D  19     -10.699  10.072  32.230  0.00  0.00      D     
ATOM    302  CA  GLN D  19     -12.641   9.920  33.146  0.00  0.00      D     
ATOM    303  HA  GLN D  19     -13.521  10.540  33.062  0.00  0.00      D     
ATOM    304  CB  GLN D  19     -13.077   8.593  32.455  0.00  0.00      D     
ATOM    305  HB1 GLN D  19     -12.214   7.896  32.517  0.00  0.00      D     
ATOM    306  HB2 GLN D  19     -13.909   8.108  33.007  0.00  0.00      D     
ATOM    307  CG  GLN D  19     -13.411   8.726  30.957  0.00  0.00      D     
ATOM    308  HG1 GLN D  19     -12.549   9.058  30.339  0.00  0.00      D     
ATOM    309  HG2 GLN D  19     -13.838   7.810  30.496  0.00  0.00      D     
ATOM    310  CD  GLN D  19     -14.458   9.818  30.640  0.00  0.00      D     
ATOM    311  OE1 GLN D  19     -15.348   9.991  31.465  0.00  0.00      D     
ATOM    312  NE2 GLN D  19     -14.363  10.601  29.579  0.00  0.00      D     
ATOM    313 HE21 GLN D  19     -15.004  11.363  29.485  0.00  0.00      D     
ATOM    314 HE22 GLN D  19     -13.615  10.310  28.983  0.00  0.00      D     
ATOM    315  C   GLN D  19     -12.360   9.565  34.637  0.00  0.00      D     
ATOM    316  O   GLN D  19     -11.408   8.817  34.910  0.00  0.00      D     
ATOM    317  N   VAL D  20     -13.160  10.084  35.581  0.00  0.00      D     
ATOM    318  HN  VAL D  20     -13.824  10.814  35.436  0.00  0.00      D     
ATOM    319  CA  VAL D  20     -13.148   9.721  36.937  0.00  0.00      D     
ATOM    320  HA  VAL D  20     -12.159   9.713  37.370  0.00  0.00      D     
ATOM    321  CB  VAL D  20     -13.937  10.784  37.731  0.00  0.00      D     
ATOM    322  HB  VAL D  20     -14.779  11.104  37.080  0.00  0.00      D     
ATOM    323  CG1 VAL D  20     -14.451  10.308  39.161  0.00  0.00      D     
ATOM    324 HG11 VAL D  20     -15.004  11.098  39.711  0.00  0.00      D     
ATOM    325 HG12 VAL D  20     -15.201   9.522  38.928  0.00  0.00      D     
ATOM    326 HG13 VAL D  20     -13.635   9.945  39.821  0.00  0.00      D     
ATOM    327  CG2 VAL D  20     -13.009  11.983  37.988  0.00  0.00      D     
ATOM    328 HG21 VAL D  20     -12.495  12.233  37.035  0.00  0.00      D     
ATOM    329 HG22 VAL D  20     -13.417  12.921  38.424  0.00  0.00      D     
ATOM    330 HG23 VAL D  20     -12.305  11.634  38.773  0.00  0.00      D     
ATOM    331  C   VAL D  20     -13.699   8.322  37.067  0.00  0.00      D     
ATOM    332  O   VAL D  20     -14.792   7.979  36.611  0.00  0.00      D     
ATOM    333  N   VAL D  21     -13.058   7.391  37.703  0.00  0.00      D     
ATOM    334  HN  VAL D  21     -12.264   7.635  38.255  0.00  0.00      D     
ATOM    335  CA  VAL D  21     -13.498   6.002  37.820  0.00  0.00      D     
ATOM    336  HA  VAL D  21     -14.534   5.903  37.531  0.00  0.00      D     
ATOM    337  CB  VAL D  21     -12.721   5.076  36.890  0.00  0.00      D     
ATOM    338  HB  VAL D  21     -12.967   4.015  37.107  0.00  0.00      D     
ATOM    339  CG1 VAL D  21     -13.093   5.233  35.389  0.00  0.00      D     
ATOM    340 HG11 VAL D  21     -14.177   5.018  35.276  0.00  0.00      D     
ATOM    341 HG12 VAL D  21     -12.849   6.305  35.232  0.00  0.00      D     
ATOM    342 HG13 VAL D  21     -12.588   4.619  34.613  0.00  0.00      D     
ATOM    343  CG2 VAL D  21     -11.159   5.299  37.036  0.00  0.00      D     
ATOM    344 HG21 VAL D  21     -10.777   6.172  36.465  0.00  0.00      D     
ATOM    345 HG22 VAL D  21     -10.988   5.330  38.133  0.00  0.00      D     
ATOM    346 HG23 VAL D  21     -10.652   4.395  36.634  0.00  0.00      D     
ATOM    347  C   VAL D  21     -13.433   5.582  39.305  0.00  0.00      D     
ATOM    348  O   VAL D  21     -12.543   5.911  40.106  0.00  0.00      D     
ATOM    349  N   ASP D  22     -14.495   4.798  39.638  0.00  0.00      D     
ATOM    350  HN  ASP D  22     -15.201   4.557  38.976  0.00  0.00      D     
ATOM    351  CA  ASP D  22     -14.533   4.121  40.906  0.00  0.00      D     
ATOM    352  HA  ASP D  22     -14.025   4.789  41.586  0.00  0.00      D     
ATOM    353  CB  ASP D  22     -16.021   3.945  41.210  0.00  0.00      D     
ATOM    354  HB1 ASP D  22     -16.448   4.941  40.968  0.00  0.00      D     
ATOM    355  HB2 ASP D  22     -16.438   3.218  40.481  0.00  0.00      D     
ATOM    356  CG  ASP D  22     -16.415   3.433  42.573  0.00  0.00      D     
ATOM    357  OD1 ASP D  22     -17.288   4.041  43.197  0.00  0.00      D     
ATOM    358  OD2 ASP D  22     -15.771   2.500  43.087  0.00  0.00      D     
ATOM    359  C   ASP D  22     -13.779   2.824  40.746  0.00  0.00      D     
ATOM    360  O   ASP D  22     -13.766   2.138  39.755  0.00  0.00      D     
ATOM    361  N   MET D  23     -13.123   2.524  41.842  0.00  0.00      D     
ATOM    362  HN  MET D  23     -13.169   3.097  42.656  0.00  0.00      D     
ATOM    363  CA  MET D  23     -12.128   1.473  41.846  0.00  0.00      D     
ATOM    364  HA  MET D  23     -11.762   1.296  40.846  0.00  0.00      D     
ATOM    365  CB  MET D  23     -10.948   1.753  42.756  0.00  0.00      D     
ATOM    366  HB1 MET D  23     -11.310   1.716  43.805  0.00  0.00      D     
ATOM    367  HB2 MET D  23     -10.230   0.908  42.692  0.00  0.00      D     
ATOM    368  CG  MET D  23     -10.065   2.887  42.353  0.00  0.00      D     
ATOM    369  HG1 MET D  23      -9.889   2.943  41.258  0.00  0.00      D     
ATOM    370  HG2 MET D  23     -10.706   3.765  42.586  0.00  0.00      D     
ATOM    371  SD  MET D  23      -8.542   3.191  43.312  0.00  0.00      D     
ATOM    372  CE  MET D  23      -7.594   1.657  42.951  0.00  0.00      D     
ATOM    373  HE1 MET D  23      -8.110   0.692  43.142  0.00  0.00      D     
ATOM    374  HE2 MET D  23      -7.094   1.668  41.959  0.00  0.00      D     
ATOM    375  HE3 MET D  23      -6.724   1.578  43.638  0.00  0.00      D     
ATOM    376  C   MET D  23     -12.787   0.180  42.288  0.00  0.00      D     
ATOM    377  O   MET D  23     -12.164  -0.891  42.240  0.00  0.00      D     
ATOM    378  N   SER D  24     -14.076   0.219  42.621  0.00  0.00      D     
ATOM    379  HN  SER D  24     -14.622   1.047  42.720  0.00  0.00      D     
ATOM    380  CA  SER D  24     -14.703  -0.981  43.232  0.00  0.00      D     
ATOM    381  HA  SER D  24     -13.915  -1.612  43.614  0.00  0.00      D     
ATOM    382  CB  SER D  24     -15.592  -0.733  44.441  0.00  0.00      D     
ATOM    383  HB1 SER D  24     -15.899  -1.723  44.842  0.00  0.00      D     
ATOM    384  HB2 SER D  24     -14.986  -0.238  45.229  0.00  0.00      D     
ATOM    385  OG  SER D  24     -16.671   0.193  44.195  0.00  0.00      D     
ATOM    386  HG1 SER D  24     -16.391   0.981  43.723  0.00  0.00      D     
ATOM    387  C   SER D  24     -15.397  -1.864  42.208  0.00  0.00      D     
ATOM    388  O   SER D  24     -15.841  -2.964  42.512  0.00  0.00      D     
ATOM    389  N   MET D  25     -15.568  -1.276  41.043  0.00  0.00      D     
ATOM    390  HN  MET D  25     -15.161  -0.369  40.962  0.00  0.00      D     
ATOM    391  CA  MET D  25     -16.242  -1.855  39.894  0.00  0.00      D     
ATOM    392  HA  MET D  25     -16.513  -2.890  40.046  0.00  0.00      D     
ATOM    393  CB  MET D  25     -17.593  -1.222  39.569  0.00  0.00      D     
ATOM    394  HB1 MET D  25     -18.016  -1.568  38.601  0.00  0.00      D     
ATOM    395  HB2 MET D  25     -18.303  -1.573  40.349  0.00  0.00      D     
ATOM    396  CG  MET D  25     -17.538   0.293  39.586  0.00  0.00      D     
ATOM    397  HG1 MET D  25     -17.424   0.665  40.627  0.00  0.00      D     
ATOM    398  HG2 MET D  25     -16.588   0.724  39.202  0.00  0.00      D     
ATOM    399  SD  MET D  25     -19.113   0.927  38.840  0.00  0.00      D     
ATOM    400  CE  MET D  25     -19.704   1.656  40.382  0.00  0.00      D     
ATOM    401  HE1 MET D  25     -19.128   2.567  40.654  0.00  0.00      D     
ATOM    402  HE2 MET D  25     -20.738   1.966  40.120  0.00  0.00      D     
ATOM    403  HE3 MET D  25     -19.687   0.847  41.144  0.00  0.00      D     
ATOM    404  C   MET D  25     -15.409  -1.872  38.668  0.00  0.00      D     
ATOM    405  O   MET D  25     -14.451  -1.161  38.679  0.00  0.00      D     
ATOM    406  N   THR D  26     -15.687  -2.787  37.768  0.00  0.00      D     
ATOM    407  HN  THR D  26     -16.430  -3.418  37.976  0.00  0.00      D     
ATOM    408  CA  THR D  26     -14.890  -2.969  36.567  0.00  0.00      D     
ATOM    409  HA  THR D  26     -13.916  -2.896  37.028  0.00  0.00      D     
ATOM    410  CB  THR D  26     -14.968  -4.345  35.894  0.00  0.00      D     
ATOM    411  HB  THR D  26     -14.237  -4.273  35.061  0.00  0.00      D     
ATOM    412  OG1 THR D  26     -16.243  -4.527  35.339  0.00  0.00      D     
ATOM    413  HG1 THR D  26     -16.188  -5.336  34.826  0.00  0.00      D     
ATOM    414  CG2 THR D  26     -14.580  -5.522  36.770  0.00  0.00      D     
ATOM    415 HG21 THR D  26     -15.094  -5.548  37.754  0.00  0.00      D     
ATOM    416 HG22 THR D  26     -14.782  -6.476  36.237  0.00  0.00      D     
ATOM    417 HG23 THR D  26     -13.502  -5.688  36.981  0.00  0.00      D     
ATOM    418  C   THR D  26     -14.990  -1.891  35.528  0.00  0.00      D     
ATOM    419  O   THR D  26     -15.892  -1.027  35.414  0.00  0.00      D     
ATOM    420  N   TYR D  27     -13.937  -1.804  34.662  0.00  0.00      D     
ATOM    421  HN  TYR D  27     -13.226  -2.502  34.642  0.00  0.00      D     
ATOM    422  CA  TYR D  27     -14.010  -1.077  33.389  0.00  0.00      D     
ATOM    423  HA  TYR D  27     -14.145  -0.045  33.679  0.00  0.00      D     
ATOM    424  CB  TYR D  27     -12.710  -1.216  32.591  0.00  0.00      D     
ATOM    425  HB1 TYR D  27     -12.339  -2.263  32.614  0.00  0.00      D     
ATOM    426  HB2 TYR D  27     -12.828  -0.716  31.606  0.00  0.00      D     
ATOM    427  CG  TYR D  27     -11.579  -0.446  33.333  0.00  0.00      D     
ATOM    428  CD1 TYR D  27     -10.462  -1.091  33.858  0.00  0.00      D     
ATOM    429  HD1 TYR D  27     -10.328  -2.160  33.772  0.00  0.00      D     
ATOM    430  CE1 TYR D  27      -9.368  -0.326  34.403  0.00  0.00      D     
ATOM    431  HE1 TYR D  27      -8.412  -0.778  34.624  0.00  0.00      D     
ATOM    432  CZ  TYR D  27      -9.527   1.032  34.452  0.00  0.00      D     
ATOM    433  OH  TYR D  27      -8.424   1.791  35.002  0.00  0.00      D     
ATOM    434  HH  TYR D  27      -7.674   1.207  35.138  0.00  0.00      D     
ATOM    435  CD2 TYR D  27     -11.750   0.869  33.502  0.00  0.00      D     
ATOM    436  HD2 TYR D  27     -12.690   1.314  33.212  0.00  0.00      D     
ATOM    437  CE2 TYR D  27     -10.755   1.645  34.097  0.00  0.00      D     
ATOM    438  HE2 TYR D  27     -10.871   2.709  34.237  0.00  0.00      D     
ATOM    439  C   TYR D  27     -15.204  -1.341  32.516  0.00  0.00      D     
ATOM    440  O   TYR D  27     -15.799  -0.443  31.942  0.00  0.00      D     
ATOM    441  N   GLY D  28     -15.712  -2.559  32.483  0.00  0.00      D     
ATOM    442  HN  GLY D  28     -15.140  -3.231  32.949  0.00  0.00      D     
ATOM    443  CA  GLY D  28     -16.899  -2.986  31.769  0.00  0.00      D     
ATOM    444  HA1 GLY D  28     -17.008  -4.050  31.923  0.00  0.00      D     
ATOM    445  HA2 GLY D  28     -16.803  -2.655  30.746  0.00  0.00      D     
ATOM    446  C   GLY D  28     -18.178  -2.293  32.241  0.00  0.00      D     
ATOM    447  O   GLY D  28     -19.077  -1.959  31.494  0.00  0.00      D     
ATOM    448  N   GLN D  29     -18.267  -2.084  33.543  0.00  0.00      D     
ATOM    449  HN  GLN D  29     -17.550  -2.237  34.218  0.00  0.00      D     
ATOM    450  CA  GLN D  29     -19.422  -1.448  34.204  0.00  0.00      D     
ATOM    451  HA  GLN D  29     -20.387  -1.855  33.939  0.00  0.00      D     
ATOM    452  CB  GLN D  29     -19.330  -1.587  35.705  0.00  0.00      D     
ATOM    453  HB1 GLN D  29     -18.420  -1.001  35.956  0.00  0.00      D     
ATOM    454  HB2 GLN D  29     -20.075  -1.079  36.355  0.00  0.00      D     
ATOM    455  CG  GLN D  29     -19.120  -2.984  36.258  0.00  0.00      D     
ATOM    456  HG1 GLN D  29     -18.031  -3.044  36.472  0.00  0.00      D     
ATOM    457  HG2 GLN D  29     -19.682  -3.106  37.208  0.00  0.00      D     
ATOM    458  CD  GLN D  29     -19.590  -4.231  35.453  0.00  0.00      D     
ATOM    459  OE1 GLN D  29     -20.194  -4.296  34.417  0.00  0.00      D     
ATOM    460  NE2 GLN D  29     -19.186  -5.378  36.038  0.00  0.00      D     
ATOM    461 HE21 GLN D  29     -19.481  -6.214  35.576  0.00  0.00      D     
ATOM    462 HE22 GLN D  29     -18.683  -5.425  36.901  0.00  0.00      D     
ATOM    463  C   GLN D  29     -19.404   0.025  33.880  0.00  0.00      D     
ATOM    464  O   GLN D  29     -20.456   0.656  34.002  0.00  0.00      D     
ATOM    465  N   GLN D  30     -18.200   0.631  33.680  0.00  0.00      D     
ATOM    466  HN  GLN D  30     -17.409   0.025  33.711  0.00  0.00      D     
ATOM    467  CA  GLN D  30     -18.044   2.040  33.588  0.00  0.00      D     
ATOM    468  HA  GLN D  30     -18.913   2.589  33.920  0.00  0.00      D     
ATOM    469  CB  GLN D  30     -16.868   2.311  34.542  0.00  0.00      D     
ATOM    470  HB1 GLN D  30     -15.969   1.793  34.146  0.00  0.00      D     
ATOM    471  HB2 GLN D  30     -16.623   3.394  34.586  0.00  0.00      D     
ATOM    472  CG  GLN D  30     -17.123   1.948  36.080  0.00  0.00      D     
ATOM    473  HG1 GLN D  30     -17.945   2.586  36.470  0.00  0.00      D     
ATOM    474  HG2 GLN D  30     -17.238   0.844  36.135  0.00  0.00      D     
ATOM    475  CD  GLN D  30     -15.933   2.364  36.905  0.00  0.00      D     
ATOM    476  OE1 GLN D  30     -15.823   3.520  37.314  0.00  0.00      D     
ATOM    477  NE2 GLN D  30     -15.095   1.419  37.326  0.00  0.00      D     
ATOM    478 HE21 GLN D  30     -14.545   1.635  38.132  0.00  0.00      D     
ATOM    479 HE22 GLN D  30     -15.238   0.458  37.089  0.00  0.00      D     
ATOM    480  C   GLN D  30     -17.689   2.574  32.262  0.00  0.00      D     
ATOM    481  O   GLN D  30     -17.789   3.740  32.012  0.00  0.00      D     
ATOM    482  N   PHE D  31     -17.229   1.747  31.242  0.00  0.00      D     
ATOM    483  HN  PHE D  31     -16.977   0.806  31.455  0.00  0.00      D     
ATOM    484  CA  PHE D  31     -16.842   2.282  29.935  0.00  0.00      D     
ATOM    485  HA  PHE D  31     -17.114   3.299  29.693  0.00  0.00      D     
ATOM    486  CB  PHE D  31     -15.329   2.217  29.702  0.00  0.00      D     
ATOM    487  HB1 PHE D  31     -14.962   1.177  29.832  0.00  0.00      D     
ATOM    488  HB2 PHE D  31     -15.010   2.388  28.652  0.00  0.00      D     
ATOM    489  CG  PHE D  31     -14.544   3.141  30.588  0.00  0.00      D     
ATOM    490  CD1 PHE D  31     -14.970   4.363  31.035  0.00  0.00      D     
ATOM    491  HD1 PHE D  31     -15.975   4.683  30.806  0.00  0.00      D     
ATOM    492  CE1 PHE D  31     -14.118   5.306  31.725  0.00  0.00      D     
ATOM    493  HE1 PHE D  31     -14.408   6.268  32.121  0.00  0.00      D     
ATOM    494  CZ  PHE D  31     -12.797   4.882  31.930  0.00  0.00      D     
ATOM    495  HZ  PHE D  31     -12.169   5.473  32.580  0.00  0.00      D     
ATOM    496  CD2 PHE D  31     -13.202   2.766  30.810  0.00  0.00      D     
ATOM    497  HD2 PHE D  31     -12.804   1.791  30.571  0.00  0.00      D     
ATOM    498  CE2 PHE D  31     -12.342   3.677  31.443  0.00  0.00      D     
ATOM    499  HE2 PHE D  31     -11.298   3.405  31.487  0.00  0.00      D     
ATOM    500  C   PHE D  31     -17.468   1.467  28.869  0.00  0.00      D     
ATOM    501  O   PHE D  31     -17.925   1.998  27.797  0.00  0.00      D     
ATOM    502  N   GLY D  32     -17.377   0.124  29.009  0.00  0.00      D     
ATOM    503  HN  GLY D  32     -16.782  -0.117  29.772  0.00  0.00      D     
ATOM    504  CA  GLY D  32     -17.705  -0.761  27.921  0.00  0.00      D     
ATOM    505  HA1 GLY D  32     -18.134  -0.235  27.081  0.00  0.00      D     
ATOM    506  HA2 GLY D  32     -18.403  -1.459  28.360  0.00  0.00      D     
ATOM    507  C   GLY D  32     -16.454  -1.559  27.490  0.00  0.00      D     
ATOM    508  O   GLY D  32     -15.422  -1.461  28.149  0.00  0.00      D     
ATOM    509  N   PRO D  33     -16.465  -2.431  26.465  0.00  0.00      D     
ATOM    510  CD  PRO D  33     -17.645  -2.723  25.700  0.00  0.00      D     
ATOM    511  HD1 PRO D  33     -17.918  -1.766  25.206  0.00  0.00      D     
ATOM    512  HD2 PRO D  33     -18.431  -3.089  26.393  0.00  0.00      D     
ATOM    513  CA  PRO D  33     -15.313  -2.997  25.798  0.00  0.00      D     
ATOM    514  HA  PRO D  33     -14.912  -3.731  26.481  0.00  0.00      D     
ATOM    515  CB  PRO D  33     -15.753  -3.656  24.496  0.00  0.00      D     
ATOM    516  HB1 PRO D  33     -15.191  -4.566  24.193  0.00  0.00      D     
ATOM    517  HB2 PRO D  33     -15.705  -2.878  23.705  0.00  0.00      D     
ATOM    518  CG  PRO D  33     -17.217  -3.836  24.719  0.00  0.00      D     
ATOM    519  HG1 PRO D  33     -17.544  -4.833  25.085  0.00  0.00      D     
ATOM    520  HG2 PRO D  33     -17.789  -3.617  23.792  0.00  0.00      D     
ATOM    521  C   PRO D  33     -14.146  -2.055  25.553  0.00  0.00      D     
ATOM    522  O   PRO D  33     -14.278  -1.003  24.932  0.00  0.00      D     
ATOM    523  N   THR D  34     -12.987  -2.405  26.128  0.00  0.00      D     
ATOM    524  HN  THR D  34     -12.904  -3.252  26.648  0.00  0.00      D     
ATOM    525  CA  THR D  34     -11.840  -1.581  26.476  0.00  0.00      D     
ATOM    526  HA  THR D  34     -11.807  -0.675  25.889  0.00  0.00      D     
ATOM    527  CB  THR D  34     -11.740  -1.252  27.998  0.00  0.00      D     
ATOM    528  HB  THR D  34     -11.359  -2.041  28.682  0.00  0.00      D     
ATOM    529  OG1 THR D  34     -12.937  -0.774  28.495  0.00  0.00      D     
ATOM    530  HG1 THR D  34     -13.739  -1.076  28.062  0.00  0.00      D     
ATOM    531  CG2 THR D  34     -10.796  -0.108  28.229  0.00  0.00      D     
ATOM    532 HG21 THR D  34     -10.959   0.309  29.246  0.00  0.00      D     
ATOM    533 HG22 THR D  34      -9.780  -0.557  28.202  0.00  0.00      D     
ATOM    534 HG23 THR D  34     -10.719   0.676  27.446  0.00  0.00      D     
ATOM    535  C   THR D  34     -10.517  -2.277  26.240  0.00  0.00      D     
ATOM    536  O   THR D  34     -10.267  -3.483  26.518  0.00  0.00      D     
ATOM    537  N   TYR D  35      -9.566  -1.580  25.568  0.00  0.00      D     
ATOM    538  HN  TYR D  35      -9.804  -0.737  25.091  0.00  0.00      D     
ATOM    539  CA  TYR D  35      -8.199  -2.074  25.452  0.00  0.00      D     
ATOM    540  HA  TYR D  35      -8.107  -2.958  26.064  0.00  0.00      D     
ATOM    541  CB  TYR D  35      -7.767  -2.383  23.974  0.00  0.00      D     
ATOM    542  HB1 TYR D  35      -8.040  -1.478  23.390  0.00  0.00      D     
ATOM    543  HB2 TYR D  35      -6.673  -2.566  23.900  0.00  0.00      D     
ATOM    544  CG  TYR D  35      -8.546  -3.527  23.396  0.00  0.00      D     
ATOM    545  CD1 TYR D  35      -9.812  -3.256  22.843  0.00  0.00      D     
ATOM    546  HD1 TYR D  35     -10.122  -2.231  22.978  0.00  0.00      D     
ATOM    547  CE1 TYR D  35     -10.428  -4.158  22.073  0.00  0.00      D     
ATOM    548  HE1 TYR D  35     -11.415  -3.935  21.698  0.00  0.00      D     
ATOM    549  CZ  TYR D  35      -9.894  -5.486  21.919  0.00  0.00      D     
ATOM    550  OH  TYR D  35     -10.600  -6.592  21.322  0.00  0.00      D     
ATOM    551  HH  TYR D  35     -11.532  -6.371  21.390  0.00  0.00      D     
ATOM    552  CD2 TYR D  35      -7.961  -4.782  23.177  0.00  0.00      D     
ATOM    553  HD2 TYR D  35      -6.982  -5.146  23.449  0.00  0.00      D     
ATOM    554  CE2 TYR D  35      -8.640  -5.706  22.395  0.00  0.00      D     
ATOM    555  HE2 TYR D  35      -8.287  -6.712  22.218  0.00  0.00      D     
ATOM    556  C   TYR D  35      -7.223  -1.069  26.078  0.00  0.00      D     
ATOM    557  O   TYR D  35      -7.403   0.134  26.032  0.00  0.00      D     
ATOM    558  N   LEU D  36      -6.195  -1.587  26.720  0.00  0.00      D     
ATOM    559  HN  LEU D  36      -6.193  -2.580  26.811  0.00  0.00      D     
ATOM    560  CA  LEU D  36      -5.089  -0.888  27.348  0.00  0.00      D     
ATOM    561  HA  LEU D  36      -5.126   0.154  27.068  0.00  0.00      D     
ATOM    562  CB  LEU D  36      -4.853  -1.107  28.879  0.00  0.00      D     
ATOM    563  HB1 LEU D  36      -5.704  -0.597  29.378  0.00  0.00      D     
ATOM    564  HB2 LEU D  36      -4.792  -2.199  29.074  0.00  0.00      D     
ATOM    565  CG  LEU D  36      -3.606  -0.453  29.458  0.00  0.00      D     
ATOM    566  HG  LEU D  36      -2.739  -1.046  29.095  0.00  0.00      D     
ATOM    567  CD1 LEU D  36      -3.421   1.032  28.991  0.00  0.00      D     
ATOM    568 HD11 LEU D  36      -4.198   1.700  29.421  0.00  0.00      D     
ATOM    569 HD12 LEU D  36      -2.459   1.319  29.467  0.00  0.00      D     
ATOM    570 HD13 LEU D  36      -3.433   1.154  27.887  0.00  0.00      D     
ATOM    571  CD2 LEU D  36      -3.536  -0.363  31.033  0.00  0.00      D     
ATOM    572 HD21 LEU D  36      -4.047   0.553  31.402  0.00  0.00      D     
ATOM    573 HD22 LEU D  36      -4.064  -1.249  31.444  0.00  0.00      D     
ATOM    574 HD23 LEU D  36      -2.461  -0.427  31.304  0.00  0.00      D     
ATOM    575  C   LEU D  36      -3.952  -1.542  26.603  0.00  0.00      D     
ATOM    576  O   LEU D  36      -3.672  -2.775  26.655  0.00  0.00      D     
ATOM    577  N   ASP D  37      -3.241  -0.693  25.825  0.00  0.00      D     
ATOM    578  HN  ASP D  37      -3.563   0.249  25.785  0.00  0.00      D     
ATOM    579  CA  ASP D  37      -1.969  -1.048  25.078  0.00  0.00      D     
ATOM    580  HA  ASP D  37      -1.807  -0.204  24.423  0.00  0.00      D     
ATOM    581  CB  ASP D  37      -0.736  -1.213  25.975  0.00  0.00      D     
ATOM    582  HB1 ASP D  37      -1.037  -1.921  26.777  0.00  0.00      D     
ATOM    583  HB2 ASP D  37       0.136  -1.538  25.369  0.00  0.00      D     
ATOM    584  CG  ASP D  37      -0.371   0.076  26.650  0.00  0.00      D     
ATOM    585  OD1 ASP D  37      -0.905   1.084  26.140  0.00  0.00      D     
ATOM    586  OD2 ASP D  37       0.561   0.023  27.485  0.00  0.00      D     
ATOM    587  C   ASP D  37      -2.128  -2.212  24.107  0.00  0.00      D     
ATOM    588  O   ASP D  37      -1.281  -3.025  23.844  0.00  0.00      D     
ATOM    589  N   GLY D  38      -3.292  -2.294  23.499  0.00  0.00      D     
ATOM    590  HN  GLY D  38      -3.975  -1.581  23.640  0.00  0.00      D     
ATOM    591  CA  GLY D  38      -3.504  -3.363  22.506  0.00  0.00      D     
ATOM    592  HA1 GLY D  38      -2.617  -3.534  21.914  0.00  0.00      D     
ATOM    593  HA2 GLY D  38      -4.218  -3.034  21.765  0.00  0.00      D     
ATOM    594  C   GLY D  38      -4.077  -4.686  23.089  0.00  0.00      D     
ATOM    595  O   GLY D  38      -4.367  -5.603  22.321  0.00  0.00      D     
ATOM    596  N   ALA D  39      -4.323  -4.779  24.405  0.00  0.00      D     
ATOM    597  HN  ALA D  39      -4.174  -4.009  25.020  0.00  0.00      D     
ATOM    598  CA  ALA D  39      -4.811  -5.941  25.094  0.00  0.00      D     
ATOM    599  HA  ALA D  39      -5.189  -6.640  24.363  0.00  0.00      D     
ATOM    600  CB  ALA D  39      -3.762  -6.644  25.894  0.00  0.00      D     
ATOM    601  HB1 ALA D  39      -2.977  -7.076  25.238  0.00  0.00      D     
ATOM    602  HB2 ALA D  39      -3.294  -5.903  26.576  0.00  0.00      D     
ATOM    603  HB3 ALA D  39      -4.189  -7.403  26.585  0.00  0.00      D     
ATOM    604  C   ALA D  39      -6.005  -5.545  25.959  0.00  0.00      D     
ATOM    605  O   ALA D  39      -5.975  -4.517  26.652  0.00  0.00      D     
ATOM    606  N   ASP D  40      -7.094  -6.334  25.930  0.00  0.00      D     
ATOM    607  HN  ASP D  40      -7.026  -7.134  25.338  0.00  0.00      D     
ATOM    608  CA  ASP D  40      -8.300  -6.200  26.656  0.00  0.00      D     
ATOM    609  HA  ASP D  40      -8.593  -5.232  26.276  0.00  0.00      D     
ATOM    610  CB  ASP D  40      -9.133  -7.364  26.177  0.00  0.00      D     
ATOM    611  HB1 ASP D  40      -9.171  -7.383  25.067  0.00  0.00      D     
ATOM    612  HB2 ASP D  40      -8.552  -8.256  26.495  0.00  0.00      D     
ATOM    613  CG  ASP D  40     -10.502  -7.572  26.870  0.00  0.00      D     
ATOM    614  OD1 ASP D  40     -11.281  -8.556  26.678  0.00  0.00      D     
ATOM    615  OD2 ASP D  40     -10.852  -6.711  27.679  0.00  0.00      D     
ATOM    616  C   ASP D  40      -8.130  -6.074  28.195  0.00  0.00      D     
ATOM    617  O   ASP D  40      -7.533  -6.904  28.928  0.00  0.00      D     
ATOM    618  N   VAL D  41      -8.797  -5.012  28.824  0.00  0.00      D     
ATOM    619  HN  VAL D  41      -9.214  -4.205  28.414  0.00  0.00      D     
ATOM    620  CA  VAL D  41      -8.750  -4.873  30.251  0.00  0.00      D     
ATOM    621  HA  VAL D  41      -8.373  -5.761  30.736  0.00  0.00      D     
ATOM    622  CB  VAL D  41      -7.774  -3.807  30.622  0.00  0.00      D     
ATOM    623  HB  VAL D  41      -7.712  -3.738  31.729  0.00  0.00      D     
ATOM    624  CG1 VAL D  41      -6.378  -4.329  30.230  0.00  0.00      D     
ATOM    625 HG11 VAL D  41      -5.594  -3.664  30.650  0.00  0.00      D     
ATOM    626 HG12 VAL D  41      -6.191  -5.184  30.915  0.00  0.00      D     
ATOM    627 HG13 VAL D  41      -6.281  -4.589  29.154  0.00  0.00      D     
ATOM    628  CG2 VAL D  41      -8.034  -2.527  29.952  0.00  0.00      D     
ATOM    629 HG21 VAL D  41      -7.960  -2.377  28.853  0.00  0.00      D     
ATOM    630 HG22 VAL D  41      -8.943  -2.023  30.346  0.00  0.00      D     
ATOM    631 HG23 VAL D  41      -7.197  -1.892  30.313  0.00  0.00      D     
ATOM    632  C   VAL D  41     -10.050  -4.658  30.814  0.00  0.00      D     
ATOM    633  O   VAL D  41     -10.299  -4.117  31.891  0.00  0.00      D     
ATOM    634  N   THR D  42     -11.082  -5.009  30.110  0.00  0.00      D     
ATOM    635  HN  THR D  42     -10.863  -5.478  29.258  0.00  0.00      D     
ATOM    636  CA  THR D  42     -12.444  -4.629  30.327  0.00  0.00      D     
ATOM    637  HA  THR D  42     -12.421  -3.562  30.494  0.00  0.00      D     
ATOM    638  CB  THR D  42     -13.330  -5.134  29.232  0.00  0.00      D     
ATOM    639  HB  THR D  42     -13.575  -6.218  29.249  0.00  0.00      D     
ATOM    640  OG1 THR D  42     -12.763  -5.001  27.934  0.00  0.00      D     
ATOM    641  HG1 THR D  42     -11.954  -5.518  27.928  0.00  0.00      D     
ATOM    642  CG2 THR D  42     -14.639  -4.245  29.368  0.00  0.00      D     
ATOM    643 HG21 THR D  42     -14.339  -3.183  29.235  0.00  0.00      D     
ATOM    644 HG22 THR D  42     -15.388  -4.528  28.598  0.00  0.00      D     
ATOM    645 HG23 THR D  42     -15.168  -4.498  30.311  0.00  0.00      D     
ATOM    646  C   THR D  42     -12.939  -5.227  31.669  0.00  0.00      D     
ATOM    647  O   THR D  42     -13.622  -4.571  32.436  0.00  0.00      D     
ATOM    648  N   LYS D  43     -12.545  -6.438  32.045  0.00  0.00      D     
ATOM    649  HN  LYS D  43     -12.043  -6.967  31.366  0.00  0.00      D     
ATOM    650  CA  LYS D  43     -13.118  -7.138  33.092  0.00  0.00      D     
ATOM    651  HA  LYS D  43     -14.114  -6.773  33.296  0.00  0.00      D     
ATOM    652  CB  LYS D  43     -13.222  -8.574  32.644  0.00  0.00      D     
ATOM    653  HB1 LYS D  43     -12.252  -8.928  32.235  0.00  0.00      D     
ATOM    654  HB2 LYS D  43     -13.413  -9.163  33.566  0.00  0.00      D     
ATOM    655  CG  LYS D  43     -14.329  -8.844  31.596  0.00  0.00      D     
ATOM    656  HG1 LYS D  43     -15.242  -8.451  32.094  0.00  0.00      D     
ATOM    657  HG2 LYS D  43     -14.180  -8.203  30.701  0.00  0.00      D     
ATOM    658  CD  LYS D  43     -14.294 -10.347  31.167  0.00  0.00      D     
ATOM    659  HD1 LYS D  43     -15.228 -10.564  30.606  0.00  0.00      D     
ATOM    660  HD2 LYS D  43     -13.545 -10.474  30.357  0.00  0.00      D     
ATOM    661  CE  LYS D  43     -13.839 -11.358  32.153  0.00  0.00      D     
ATOM    662  HE1 LYS D  43     -12.772 -11.332  32.464  0.00  0.00      D     
ATOM    663  HE2 LYS D  43     -14.483 -11.313  33.057  0.00  0.00      D     
ATOM    664  NZ  LYS D  43     -13.913 -12.705  31.562  0.00  0.00      D     
ATOM    665  HZ1 LYS D  43     -13.897 -13.400  32.336  0.00  0.00      D     
ATOM    666  HZ2 LYS D  43     -14.811 -12.976  31.112  0.00  0.00      D     
ATOM    667  HZ3 LYS D  43     -13.113 -12.971  30.954  0.00  0.00      D     
ATOM    668  C   LYS D  43     -12.360  -6.901  34.365  0.00  0.00      D     
ATOM    669  O   LYS D  43     -12.483  -7.717  35.296  0.00  0.00      D     
ATOM    670  N   ILE D  44     -11.671  -5.750  34.450  0.00  0.00      D     
ATOM    671  HN  ILE D  44     -11.605  -5.095  33.701  0.00  0.00      D     
ATOM    672  CA  ILE D  44     -10.630  -5.550  35.471  0.00  0.00      D     
ATOM    673  HA  ILE D  44     -10.611  -6.399  36.138  0.00  0.00      D     
ATOM    674  CB  ILE D  44      -9.253  -5.399  34.832  0.00  0.00      D     
ATOM    675  HB  ILE D  44      -9.098  -4.439  34.295  0.00  0.00      D     
ATOM    676  CG2 ILE D  44      -8.202  -5.368  35.860  0.00  0.00      D     
ATOM    677 HG21 ILE D  44      -8.259  -6.186  36.609  0.00  0.00      D     
ATOM    678 HG22 ILE D  44      -7.138  -5.486  35.563  0.00  0.00      D     
ATOM    679 HG23 ILE D  44      -8.259  -4.415  36.427  0.00  0.00      D     
ATOM    680  CG1 ILE D  44      -9.060  -6.523  33.758  0.00  0.00      D     
ATOM    681 HG11 ILE D  44      -9.854  -6.474  32.983  0.00  0.00      D     
ATOM    682 HG12 ILE D  44      -8.099  -6.240  33.279  0.00  0.00      D     
ATOM    683  CD  ILE D  44      -8.847  -7.877  34.368  0.00  0.00      D     
ATOM    684  HD1 ILE D  44      -9.502  -7.975  35.260  0.00  0.00      D     
ATOM    685  HD2 ILE D  44      -9.163  -8.706  33.699  0.00  0.00      D     
ATOM    686  HD3 ILE D  44      -7.821  -8.086  34.739  0.00  0.00      D     
ATOM    687  C   ILE D  44     -11.029  -4.352  36.245  0.00  0.00      D     
ATOM    688  O   ILE D  44     -11.658  -3.463  35.703  0.00  0.00      D     
ATOM    689  N   LYS D  45     -10.835  -4.369  37.553  0.00  0.00      D     
ATOM    690  HN  LYS D  45     -10.440  -5.103  38.101  0.00  0.00      D     
ATOM    691  CA  LYS D  45     -11.188  -3.182  38.260  0.00  0.00      D     
ATOM    692  HA  LYS D  45     -12.086  -2.722  37.875  0.00  0.00      D     
ATOM    693  CB  LYS D  45     -11.719  -3.562  39.697  0.00  0.00      D     
ATOM    694  HB1 LYS D  45     -10.895  -3.918  40.351  0.00  0.00      D     
ATOM    695  HB2 LYS D  45     -11.982  -2.591  40.171  0.00  0.00      D     
ATOM    696  CG  LYS D  45     -12.992  -4.431  39.910  0.00  0.00      D     
ATOM    697  HG1 LYS D  45     -13.922  -3.919  39.583  0.00  0.00      D     
ATOM    698  HG2 LYS D  45     -12.934  -5.314  39.239  0.00  0.00      D     
ATOM    699  CD  LYS D  45     -13.044  -4.775  41.447  0.00  0.00      D     
ATOM    700  HD1 LYS D  45     -12.041  -5.193  41.679  0.00  0.00      D     
ATOM    701  HD2 LYS D  45     -13.087  -3.841  42.046  0.00  0.00      D     
ATOM    702  CE  LYS D  45     -14.297  -5.633  41.760  0.00  0.00      D     
ATOM    703  HE1 LYS D  45     -15.219  -5.022  41.652  0.00  0.00      D     
ATOM    704  HE2 LYS D  45     -14.460  -6.482  41.062  0.00  0.00      D     
ATOM    705  NZ  LYS D  45     -14.314  -6.162  43.168  0.00  0.00      D     
ATOM    706  HZ1 LYS D  45     -14.289  -5.400  43.876  0.00  0.00      D     
ATOM    707  HZ2 LYS D  45     -15.266  -6.572  43.249  0.00  0.00      D     
ATOM    708  HZ3 LYS D  45     -13.531  -6.818  43.365  0.00  0.00      D     
ATOM    709  C   LYS D  45     -10.115  -2.157  38.280  0.00  0.00      D     
ATOM    710  O   LYS D  45      -8.962  -2.574  38.259  0.00  0.00      D     
ATOM    711  N   PRO D  46     -10.342  -0.846  38.335  0.00  0.00      D     
ATOM    712  CD  PRO D  46     -11.569  -0.148  37.956  0.00  0.00      D     
ATOM    713  HD1 PRO D  46     -12.313  -0.130  38.781  0.00  0.00      D     
ATOM    714  HD2 PRO D  46     -12.099  -0.699  37.149  0.00  0.00      D     
ATOM    715  CA  PRO D  46      -9.287   0.168  38.398  0.00  0.00      D     
ATOM    716  HA  PRO D  46      -8.772   0.095  37.451  0.00  0.00      D     
ATOM    717  CB  PRO D  46      -9.918   1.572  38.418  0.00  0.00      D     
ATOM    718  HB1 PRO D  46      -9.201   2.359  38.100  0.00  0.00      D     
ATOM    719  HB2 PRO D  46     -10.215   1.745  39.474  0.00  0.00      D     
ATOM    720  CG  PRO D  46     -11.188   1.320  37.648  0.00  0.00      D     
ATOM    721  HG1 PRO D  46     -11.062   1.455  36.553  0.00  0.00      D     
ATOM    722  HG2 PRO D  46     -12.029   1.947  38.014  0.00  0.00      D     
ATOM    723  C   PRO D  46      -8.256  -0.033  39.460  0.00  0.00      D     
ATOM    724  O   PRO D  46      -8.655  -0.243  40.621  0.00  0.00      D     
ATOM    725  N   HSE D  47      -6.945  -0.124  39.144  0.00  0.00      D     
ATOM    726  HN  HSE D  47      -6.636  -0.017  38.202  0.00  0.00      D     
ATOM    727  CA  HSE D  47      -5.930  -0.166  40.118  0.00  0.00      D     
ATOM    728  HA  HSE D  47      -6.350  -0.433  41.076  0.00  0.00      D     
ATOM    729  CB  HSE D  47      -4.961  -1.250  39.739  0.00  0.00      D     
ATOM    730  HB1 HSE D  47      -5.512  -2.135  39.356  0.00  0.00      D     
ATOM    731  HB2 HSE D  47      -4.346  -0.876  38.893  0.00  0.00      D     
ATOM    732  ND1 HSE D  47      -2.996  -0.987  41.158  0.00  0.00      D     
ATOM    733  CG  HSE D  47      -4.140  -1.738  40.899  0.00  0.00      D     
ATOM    734  CE1 HSE D  47      -2.349  -1.735  42.060  0.00  0.00      D     
ATOM    735  HE1 HSE D  47      -1.448  -1.496  42.625  0.00  0.00      D     
ATOM    736  NE2 HSE D  47      -3.039  -2.862  42.436  0.00  0.00      D     
ATOM    737  HE2 HSE D  47      -2.925  -3.437  43.246  0.00  0.00      D     
ATOM    738  CD2 HSE D  47      -4.179  -2.873  41.689  0.00  0.00      D     
ATOM    739  HD2 HSE D  47      -4.902  -3.677  41.743  0.00  0.00      D     
ATOM    740  C   HSE D  47      -5.113   1.128  40.230  0.00  0.00      D     
ATOM    741  O   HSE D  47      -5.072   1.829  39.252  0.00  0.00      D     
ATOM    742  N   ASN D  48      -4.425   1.457  41.323  0.00  0.00      D     
ATOM    743  HN  ASN D  48      -4.483   0.826  42.093  0.00  0.00      D     
ATOM    744  CA  ASN D  48      -3.521   2.635  41.441  0.00  0.00      D     
ATOM    745  HA  ASN D  48      -4.199   3.448  41.231  0.00  0.00      D     
ATOM    746  CB  ASN D  48      -2.843   2.762  42.883  0.00  0.00      D     
ATOM    747  HB1 ASN D  48      -2.066   1.970  42.824  0.00  0.00      D     
ATOM    748  HB2 ASN D  48      -2.299   3.722  43.014  0.00  0.00      D     
ATOM    749  CG  ASN D  48      -3.926   2.625  43.934  0.00  0.00      D     
ATOM    750  OD1 ASN D  48      -4.204   1.481  44.317  0.00  0.00      D     
ATOM    751  ND2 ASN D  48      -4.497   3.703  44.472  0.00  0.00      D     
ATOM    752 HD21 ASN D  48      -4.110   4.540  44.085  0.00  0.00      D     
ATOM    753 HD22 ASN D  48      -5.077   3.462  45.251  0.00  0.00      D     
ATOM    754  C   ASN D  48      -2.421   2.734  40.360  0.00  0.00      D     
ATOM    755  O   ASN D  48      -2.134   3.822  39.869  0.00  0.00      D     
ATOM    756  N   SER D  49      -1.993   1.553  39.878  0.00  0.00      D     
ATOM    757  HN  SER D  49      -2.444   0.777  40.313  0.00  0.00      D     
ATOM    758  CA  SER D  49      -1.123   1.377  38.801  0.00  0.00      D     
ATOM    759  HA  SER D  49      -0.191   1.913  38.905  0.00  0.00      D     
ATOM    760  CB  SER D  49      -0.674  -0.117  38.579  0.00  0.00      D     
ATOM    761  HB1 SER D  49       0.051  -0.184  37.740  0.00  0.00      D     
ATOM    762  HB2 SER D  49      -0.269  -0.458  39.556  0.00  0.00      D     
ATOM    763  OG  SER D  49      -1.844  -0.850  38.190  0.00  0.00      D     
ATOM    764  HG1 SER D  49      -2.323  -0.912  39.019  0.00  0.00      D     
ATOM    765  C   SER D  49      -1.691   1.909  37.384  0.00  0.00      D     
ATOM    766  O   SER D  49      -0.917   2.319  36.494  0.00  0.00      D     
ATOM    767  N   HSE D  50      -3.032   2.112  37.317  0.00  0.00      D     
ATOM    768  HN  HSE D  50      -3.688   1.843  38.018  0.00  0.00      D     
ATOM    769  CA  HSE D  50      -3.675   2.676  36.156  0.00  0.00      D     
ATOM    770  HA  HSE D  50      -3.076   2.571  35.263  0.00  0.00      D     
ATOM    771  CB  HSE D  50      -5.102   2.032  35.924  0.00  0.00      D     
ATOM    772  HB1 HSE D  50      -5.844   2.340  36.691  0.00  0.00      D     
ATOM    773  HB2 HSE D  50      -5.496   2.386  34.947  0.00  0.00      D     
ATOM    774  ND1 HSE D  50      -6.234  -0.164  36.030  0.00  0.00      D     
ATOM    775  CG  HSE D  50      -4.991   0.531  35.804  0.00  0.00      D     
ATOM    776  CE1 HSE D  50      -5.937  -1.392  35.665  0.00  0.00      D     
ATOM    777  HE1 HSE D  50      -6.750  -2.117  35.675  0.00  0.00      D     
ATOM    778  NE2 HSE D  50      -4.658  -1.538  35.188  0.00  0.00      D     
ATOM    779  HE2 HSE D  50      -4.251  -2.393  34.865  0.00  0.00      D     
ATOM    780  CD2 HSE D  50      -4.041  -0.313  35.322  0.00  0.00      D     
ATOM    781  HD2 HSE D  50      -3.044  -0.058  34.983  0.00  0.00      D     
ATOM    782  C   HSE D  50      -3.950   4.140  36.182  0.00  0.00      D     
ATOM    783  O   HSE D  50      -4.500   4.711  35.234  0.00  0.00      D     
ATOM    784  N   GLU D  51      -3.672   4.866  37.302  0.00  0.00      D     
ATOM    785  HN  GLU D  51      -3.251   4.438  38.098  0.00  0.00      D     
ATOM    786  CA  GLU D  51      -3.867   6.315  37.424  0.00  0.00      D     
ATOM    787  HA  GLU D  51      -4.928   6.499  37.348  0.00  0.00      D     
ATOM    788  CB  GLU D  51      -3.264   6.850  38.813  0.00  0.00      D     
ATOM    789  HB1 GLU D  51      -3.778   6.268  39.608  0.00  0.00      D     
ATOM    790  HB2 GLU D  51      -2.246   6.423  38.942  0.00  0.00      D     
ATOM    791  CG  GLU D  51      -3.445   8.354  39.078  0.00  0.00      D     
ATOM    792  HG1 GLU D  51      -2.853   8.956  38.356  0.00  0.00      D     
ATOM    793  HG2 GLU D  51      -4.479   8.708  38.875  0.00  0.00      D     
ATOM    794  CD  GLU D  51      -2.906   8.722  40.428  0.00  0.00      D     
ATOM    795  OE1 GLU D  51      -3.086   9.943  40.790  0.00  0.00      D     
ATOM    796  OE2 GLU D  51      -2.311   7.920  41.145  0.00  0.00      D     
ATOM    797  C   GLU D  51      -3.288   7.133  36.299  0.00  0.00      D     
ATOM    798  O   GLU D  51      -2.068   7.227  36.118  0.00  0.00      D     
ATOM    799  N   GLY D  52      -4.025   7.852  35.382  0.00  0.00      D     
ATOM    800  HN  GLY D  52      -4.998   7.850  35.602  0.00  0.00      D     
ATOM    801  CA  GLY D  52      -3.566   8.702  34.354  0.00  0.00      D     
ATOM    802  HA1 GLY D  52      -2.774   9.366  34.666  0.00  0.00      D     
ATOM    803  HA2 GLY D  52      -4.399   9.331  34.073  0.00  0.00      D     
ATOM    804  C   GLY D  52      -3.081   7.932  33.124  0.00  0.00      D     
ATOM    805  O   GLY D  52      -2.441   8.492  32.256  0.00  0.00      D     
ATOM    806  N   LYS D  53      -3.567   6.631  33.019  0.00  0.00      D     
ATOM    807  HN  LYS D  53      -4.030   6.273  33.826  0.00  0.00      D     
ATOM    808  CA  LYS D  53      -3.346   5.891  31.865  0.00  0.00      D     
ATOM    809  HA  LYS D  53      -2.377   6.275  31.583  0.00  0.00      D     
ATOM    810  CB  LYS D  53      -3.011   4.420  32.137  0.00  0.00      D     
ATOM    811  HB1 LYS D  53      -3.657   3.980  32.928  0.00  0.00      D     
ATOM    812  HB2 LYS D  53      -3.083   3.795  31.221  0.00  0.00      D     
ATOM    813  CG  LYS D  53      -1.470   4.211  32.454  0.00  0.00      D     
ATOM    814  HG1 LYS D  53      -1.152   3.149  32.523  0.00  0.00      D     
ATOM    815  HG2 LYS D  53      -0.869   4.699  31.657  0.00  0.00      D     
ATOM    816  CD  LYS D  53      -1.050   4.892  33.787  0.00  0.00      D     
ATOM    817  HD1 LYS D  53      -1.253   5.981  33.871  0.00  0.00      D     
ATOM    818  HD2 LYS D  53      -1.730   4.409  34.521  0.00  0.00      D     
ATOM    819  CE  LYS D  53       0.414   4.643  34.151  0.00  0.00      D     
ATOM    820  HE1 LYS D  53       0.669   3.565  34.237  0.00  0.00      D     
ATOM    821  HE2 LYS D  53       1.077   4.997  33.333  0.00  0.00      D     
ATOM    822  NZ  LYS D  53       0.797   5.337  35.397  0.00  0.00      D     
ATOM    823  HZ1 LYS D  53       1.684   4.942  35.769  0.00  0.00      D     
ATOM    824  HZ2 LYS D  53       0.854   6.347  35.158  0.00  0.00      D     
ATOM    825  HZ3 LYS D  53       0.177   5.298  36.231  0.00  0.00      D     
ATOM    826  C   LYS D  53      -4.396   6.096  30.720  0.00  0.00      D     
ATOM    827  O   LYS D  53      -5.410   6.712  30.872  0.00  0.00      D     
ATOM    828  N   THR D  54      -4.026   5.650  29.486  0.00  0.00      D     
ATOM    829  HN  THR D  54      -3.343   4.962  29.253  0.00  0.00      D     
ATOM    830  CA  THR D  54      -4.757   6.051  28.266  0.00  0.00      D     
ATOM    831  HA  THR D  54      -5.528   6.775  28.486  0.00  0.00      D     
ATOM    832  CB  THR D  54      -3.921   6.625  27.164  0.00  0.00      D     
ATOM    833  HB  THR D  54      -3.184   5.932  26.705  0.00  0.00      D     
ATOM    834  OG1 THR D  54      -3.197   7.760  27.552  0.00  0.00      D     
ATOM    835  HG1 THR D  54      -2.358   7.476  27.922  0.00  0.00      D     
ATOM    836  CG2 THR D  54      -4.896   7.016  26.039  0.00  0.00      D     
ATOM    837 HG21 THR D  54      -4.415   7.662  25.274  0.00  0.00      D     
ATOM    838 HG22 THR D  54      -5.325   6.169  25.462  0.00  0.00      D     
ATOM    839 HG23 THR D  54      -5.638   7.660  26.557  0.00  0.00      D     
ATOM    840  C   THR D  54      -5.387   4.783  27.756  0.00  0.00      D     
ATOM    841  O   THR D  54      -4.692   3.852  27.358  0.00  0.00      D     
ATOM    842  N   PHE D  55      -6.781   4.768  27.836  0.00  0.00      D     
ATOM    843  HN  PHE D  55      -7.354   5.449  28.285  0.00  0.00      D     
ATOM    844  CA  PHE D  55      -7.513   3.553  27.480  0.00  0.00      D     
ATOM    845  HA  PHE D  55      -6.784   2.757  27.482  0.00  0.00      D     
ATOM    846  CB  PHE D  55      -8.525   3.276  28.544  0.00  0.00      D     
ATOM    847  HB1 PHE D  55      -8.997   4.240  28.832  0.00  0.00      D     
ATOM    848  HB2 PHE D  55      -9.332   2.530  28.382  0.00  0.00      D     
ATOM    849  CG  PHE D  55      -7.724   2.792  29.833  0.00  0.00      D     
ATOM    850  CD1 PHE D  55      -7.717   1.403  30.092  0.00  0.00      D     
ATOM    851  HD1 PHE D  55      -8.009   0.689  29.336  0.00  0.00      D     
ATOM    852  CE1 PHE D  55      -7.274   0.911  31.341  0.00  0.00      D     
ATOM    853  HE1 PHE D  55      -7.133  -0.143  31.532  0.00  0.00      D     
ATOM    854  CZ  PHE D  55      -6.767   1.792  32.244  0.00  0.00      D     
ATOM    855  HZ  PHE D  55      -6.282   1.454  33.148  0.00  0.00      D     
ATOM    856  CD2 PHE D  55      -7.302   3.622  30.830  0.00  0.00      D     
ATOM    857  HD2 PHE D  55      -7.467   4.687  30.752  0.00  0.00      D     
ATOM    858  CE2 PHE D  55      -6.684   3.154  31.999  0.00  0.00      D     
ATOM    859  HE2 PHE D  55      -6.191   3.744  32.758  0.00  0.00      D     
ATOM    860  C   PHE D  55      -8.184   3.702  26.112  0.00  0.00      D     
ATOM    861  O   PHE D  55      -8.669   4.756  25.697  0.00  0.00      D     
ATOM    862  N   TYR D  56      -8.408   2.653  25.367  0.00  0.00      D     
ATOM    863  HN  TYR D  56      -8.225   1.733  25.706  0.00  0.00      D     
ATOM    864  CA  TYR D  56      -9.145   2.581  24.181  0.00  0.00      D     
ATOM    865  HA  TYR D  56      -9.176   3.582  23.778  0.00  0.00      D     
ATOM    866  CB  TYR D  56      -8.260   1.987  23.044  0.00  0.00      D     
ATOM    867  HB1 TYR D  56      -7.476   2.739  22.812  0.00  0.00      D     
ATOM    868  HB2 TYR D  56      -7.757   1.047  23.356  0.00  0.00      D     
ATOM    869  CG  TYR D  56      -9.078   1.838  21.715  0.00  0.00      D     
ATOM    870  CD1 TYR D  56      -9.194   2.912  20.747  0.00  0.00      D     
ATOM    871  HD1 TYR D  56      -8.741   3.883  20.888  0.00  0.00      D     
ATOM    872  CE1 TYR D  56      -9.789   2.615  19.529  0.00  0.00      D     
ATOM    873  HE1 TYR D  56      -9.937   3.433  18.840  0.00  0.00      D     
ATOM    874  CZ  TYR D  56     -10.324   1.344  19.290  0.00  0.00      D     
ATOM    875  OH  TYR D  56     -11.051   1.180  18.072  0.00  0.00      D     
ATOM    876  HH  TYR D  56     -10.818   1.945  17.540  0.00  0.00      D     
ATOM    877  CD2 TYR D  56      -9.533   0.568  21.388  0.00  0.00      D     
ATOM    878  HD2 TYR D  56      -9.507  -0.121  22.218  0.00  0.00      D     
ATOM    879  CE2 TYR D  56     -10.193   0.306  20.238  0.00  0.00      D     
ATOM    880  HE2 TYR D  56     -10.597  -0.682  20.077  0.00  0.00      D     
ATOM    881  C   TYR D  56     -10.490   2.041  24.323  0.00  0.00      D     
ATOM    882  O   TYR D  56     -10.597   0.873  24.705  0.00  0.00      D     
ATOM    883  N   VAL D  57     -11.507   2.853  24.219  0.00  0.00      D     
ATOM    884  HN  VAL D  57     -11.416   3.693  23.689  0.00  0.00      D     
ATOM    885  CA  VAL D  57     -12.808   2.444  24.596  0.00  0.00      D     
ATOM    886  HA  VAL D  57     -12.796   1.479  25.082  0.00  0.00      D     
ATOM    887  CB  VAL D  57     -13.437   3.388  25.631  0.00  0.00      D     
ATOM    888  HB  VAL D  57     -13.601   4.417  25.245  0.00  0.00      D     
ATOM    889  CG1 VAL D  57     -14.850   2.825  25.874  0.00  0.00      D     
ATOM    890 HG11 VAL D  57     -14.794   1.829  26.362  0.00  0.00      D     
ATOM    891 HG12 VAL D  57     -15.366   3.588  26.497  0.00  0.00      D     
ATOM    892 HG13 VAL D  57     -15.433   2.779  24.930  0.00  0.00      D     
ATOM    893  CG2 VAL D  57     -12.683   3.281  26.980  0.00  0.00      D     
ATOM    894 HG21 VAL D  57     -11.705   3.766  26.777  0.00  0.00      D     
ATOM    895 HG22 VAL D  57     -13.381   3.733  27.717  0.00  0.00      D     
ATOM    896 HG23 VAL D  57     -12.426   2.226  27.213  0.00  0.00      D     
ATOM    897  C   VAL D  57     -13.588   2.284  23.270  0.00  0.00      D     
ATOM    898  O   VAL D  57     -13.936   3.180  22.497  0.00  0.00      D     
ATOM    899  N   LEU D  58     -13.848   1.050  22.998  0.00  0.00      D     
ATOM    900  HN  LEU D  58     -13.685   0.435  23.765  0.00  0.00      D     
ATOM    901  CA  LEU D  58     -14.210   0.557  21.620  0.00  0.00      D     
ATOM    902  HA  LEU D  58     -13.315   0.755  21.049  0.00  0.00      D     
ATOM    903  CB  LEU D  58     -14.425  -0.968  21.590  0.00  0.00      D     
ATOM    904  HB1 LEU D  58     -13.584  -1.380  22.188  0.00  0.00      D     
ATOM    905  HB2 LEU D  58     -15.356  -1.227  22.138  0.00  0.00      D     
ATOM    906  CG  LEU D  58     -14.559  -1.698  20.256  0.00  0.00      D     
ATOM    907  HG  LEU D  58     -15.310  -1.140  19.656  0.00  0.00      D     
ATOM    908  CD1 LEU D  58     -13.275  -1.503  19.383  0.00  0.00      D     
ATOM    909 HD11 LEU D  58     -12.401  -2.011  19.845  0.00  0.00      D     
ATOM    910 HD12 LEU D  58     -13.512  -2.104  18.480  0.00  0.00      D     
ATOM    911 HD13 LEU D  58     -12.916  -0.468  19.196  0.00  0.00      D     
ATOM    912  CD2 LEU D  58     -14.975  -3.125  20.484  0.00  0.00      D     
ATOM    913 HD21 LEU D  58     -15.095  -3.725  19.557  0.00  0.00      D     
ATOM    914 HD22 LEU D  58     -14.187  -3.643  21.070  0.00  0.00      D     
ATOM    915 HD23 LEU D  58     -15.992  -3.154  20.930  0.00  0.00      D     
ATOM    916  C   LEU D  58     -15.470   1.207  20.987  0.00  0.00      D     
ATOM    917  O   LEU D  58     -16.494   1.172  21.645  0.00  0.00      D     
ATOM    918  N   PRO D  59     -15.557   1.914  19.826  0.00  0.00      D     
ATOM    919  CD  PRO D  59     -14.465   2.275  18.991  0.00  0.00      D     
ATOM    920  HD1 PRO D  59     -13.910   1.324  18.849  0.00  0.00      D     
ATOM    921  HD2 PRO D  59     -13.839   3.011  19.540  0.00  0.00      D     
ATOM    922  CA  PRO D  59     -16.841   2.497  19.395  0.00  0.00      D     
ATOM    923  HA  PRO D  59     -17.284   3.129  20.150  0.00  0.00      D     
ATOM    924  CB  PRO D  59     -16.401   3.438  18.189  0.00  0.00      D     
ATOM    925  HB1 PRO D  59     -16.177   4.491  18.462  0.00  0.00      D     
ATOM    926  HB2 PRO D  59     -17.197   3.352  17.418  0.00  0.00      D     
ATOM    927  CG  PRO D  59     -15.070   2.860  17.748  0.00  0.00      D     
ATOM    928  HG1 PRO D  59     -14.495   3.564  17.109  0.00  0.00      D     
ATOM    929  HG2 PRO D  59     -15.153   2.021  17.024  0.00  0.00      D     
ATOM    930  C   PRO D  59     -17.823   1.410  18.967  0.00  0.00      D     
ATOM    931  O   PRO D  59     -17.555   0.768  17.937  0.00  0.00      D     
ATOM    932  N   ASN D  60     -18.941   1.210  19.643  0.00  0.00      D     
ATOM    933  HN  ASN D  60     -19.080   1.692  20.505  0.00  0.00      D     
ATOM    934  CA  ASN D  60     -19.938   0.128  19.553  0.00  0.00      D     
ATOM    935  HA  ASN D  60     -19.714  -0.515  18.714  0.00  0.00      D     
ATOM    936  CB  ASN D  60     -20.042  -0.694  20.802  0.00  0.00      D     
ATOM    937  HB1 ASN D  60     -20.293  -0.106  21.710  0.00  0.00      D     
ATOM    938  HB2 ASN D  60     -20.861  -1.432  20.662  0.00  0.00      D     
ATOM    939  CG  ASN D  60     -18.731  -1.416  21.012  0.00  0.00      D     
ATOM    940  OD1 ASN D  60     -17.963  -1.711  20.019  0.00  0.00      D     
ATOM    941  ND2 ASN D  60     -18.392  -1.655  22.277  0.00  0.00      D     
ATOM    942 HD21 ASN D  60     -17.417  -1.796  22.448  0.00  0.00      D     
ATOM    943 HD22 ASN D  60     -19.051  -1.473  23.007  0.00  0.00      D     
ATOM    944  C   ASN D  60     -21.309   0.776  19.212  0.00  0.00      D     
ATOM    945  O   ASN D  60     -21.985   0.381  18.323  0.00  0.00      D     
ATOM    946  N   ASP D  61     -21.622   1.833  20.010  0.00  0.00      D     
ATOM    947  HN  ASP D  61     -20.955   2.103  20.699  0.00  0.00      D     
ATOM    948  CA  ASP D  61     -22.822   2.676  19.802  0.00  0.00      D     
ATOM    949  HA  ASP D  61     -23.666   2.002  19.815  0.00  0.00      D     
ATOM    950  CB  ASP D  61     -22.871   3.848  20.814  0.00  0.00      D     
ATOM    951  HB1 ASP D  61     -21.910   4.403  20.759  0.00  0.00      D     
ATOM    952  HB2 ASP D  61     -23.780   4.426  20.542  0.00  0.00      D     
ATOM    953  CG  ASP D  61     -23.239   3.320  22.163  0.00  0.00      D     
ATOM    954  OD1 ASP D  61     -23.856   2.231  22.186  0.00  0.00      D     
ATOM    955  OD2 ASP D  61     -22.820   3.949  23.198  0.00  0.00      D     
ATOM    956  C   ASP D  61     -22.913   3.179  18.372  0.00  0.00      D     
ATOM    957  O   ASP D  61     -21.938   3.467  17.708  0.00  0.00      D     
ATOM    958  N   ASP D  62     -24.188   3.347  17.791  0.00  0.00      D     
ATOM    959  HN  ASP D  62     -24.971   3.083  18.349  0.00  0.00      D     
ATOM    960  CA  ASP D  62     -24.382   3.527  16.350  0.00  0.00      D     
ATOM    961  HA  ASP D  62     -24.040   2.623  15.868  0.00  0.00      D     
ATOM    962  CB  ASP D  62     -25.931   3.707  15.980  0.00  0.00      D     
ATOM    963  HB1 ASP D  62     -26.397   4.639  16.364  0.00  0.00      D     
ATOM    964  HB2 ASP D  62     -26.118   3.620  14.889  0.00  0.00      D     
ATOM    965  CG  ASP D  62     -26.762   2.553  16.518  0.00  0.00      D     
ATOM    966  OD1 ASP D  62     -26.156   1.630  17.096  0.00  0.00      D     
ATOM    967  OD2 ASP D  62     -27.986   2.546  16.302  0.00  0.00      D     
ATOM    968  C   ASP D  62     -23.626   4.618  15.554  0.00  0.00      D     
ATOM    969  O   ASP D  62     -22.955   4.348  14.561  0.00  0.00      D     
ATOM    970  N   THR D  63     -23.617   5.864  16.163  0.00  0.00      D     
ATOM    971  HN  THR D  63     -24.085   6.041  17.025  0.00  0.00      D     
ATOM    972  CA  THR D  63     -22.967   6.985  15.575  0.00  0.00      D     
ATOM    973  HA  THR D  63     -23.330   6.939  14.559  0.00  0.00      D     
ATOM    974  CB  THR D  63     -23.245   8.347  16.252  0.00  0.00      D     
ATOM    975  HB  THR D  63     -22.551   9.076  15.783  0.00  0.00      D     
ATOM    976  OG1 THR D  63     -23.128   8.268  17.665  0.00  0.00      D     
ATOM    977  HG1 THR D  63     -23.942   7.867  17.979  0.00  0.00      D     
ATOM    978  CG2 THR D  63     -24.733   8.763  16.034  0.00  0.00      D     
ATOM    979 HG21 THR D  63     -25.399   8.376  16.835  0.00  0.00      D     
ATOM    980 HG22 THR D  63     -24.739   9.873  16.089  0.00  0.00      D     
ATOM    981 HG23 THR D  63     -25.267   8.466  15.107  0.00  0.00      D     
ATOM    982  C   THR D  63     -21.509   6.854  15.444  0.00  0.00      D     
ATOM    983  O   THR D  63     -20.931   6.992  14.404  0.00  0.00      D     
ATOM    984  N   LEU D  64     -20.877   6.513  16.576  0.00  0.00      D     
ATOM    985  HN  LEU D  64     -21.423   6.438  17.406  0.00  0.00      D     
ATOM    986  CA  LEU D  64     -19.440   6.287  16.700  0.00  0.00      D     
ATOM    987  HA  LEU D  64     -18.898   7.134  16.307  0.00  0.00      D     
ATOM    988  CB  LEU D  64     -19.082   5.873  18.141  0.00  0.00      D     
ATOM    989  HB1 LEU D  64     -19.387   4.821  18.330  0.00  0.00      D     
ATOM    990  HB2 LEU D  64     -17.975   5.779  18.151  0.00  0.00      D     
ATOM    991  CG  LEU D  64     -19.443   6.799  19.301  0.00  0.00      D     
ATOM    992  HG  LEU D  64     -20.543   6.681  19.401  0.00  0.00      D     
ATOM    993  CD1 LEU D  64     -18.821   6.259  20.600  0.00  0.00      D     
ATOM    994 HD11 LEU D  64     -19.022   7.046  21.358  0.00  0.00      D     
ATOM    995 HD12 LEU D  64     -19.215   5.270  20.919  0.00  0.00      D     
ATOM    996 HD13 LEU D  64     -17.710   6.238  20.616  0.00  0.00      D     
ATOM    997  CD2 LEU D  64     -18.955   8.192  19.067  0.00  0.00      D     
ATOM    998 HD21 LEU D  64     -17.856   8.179  18.902  0.00  0.00      D     
ATOM    999 HD22 LEU D  64     -19.429   8.652  18.174  0.00  0.00      D     
ATOM   1000 HD23 LEU D  64     -19.051   8.868  19.943  0.00  0.00      D     
ATOM   1001  C   LEU D  64     -18.955   5.170  15.734  0.00  0.00      D     
ATOM   1002  O   LEU D  64     -18.032   5.251  15.002  0.00  0.00      D     
ATOM   1003  N   ARG D  65     -19.744   4.040  15.649  0.00  0.00      D     
ATOM   1004  HN  ARG D  65     -20.614   3.964  16.130  0.00  0.00      D     
ATOM   1005  CA  ARG D  65     -19.494   2.851  14.861  0.00  0.00      D     
ATOM   1006  HA  ARG D  65     -18.547   2.434  15.170  0.00  0.00      D     
ATOM   1007  CB  ARG D  65     -20.464   1.748  15.435  0.00  0.00      D     
ATOM   1008  HB1 ARG D  65     -20.244   1.683  16.522  0.00  0.00      D     
ATOM   1009  HB2 ARG D  65     -21.461   2.235  15.373  0.00  0.00      D     
ATOM   1010  CG  ARG D  65     -20.461   0.282  14.834  0.00  0.00      D     
ATOM   1011  HG1 ARG D  65     -21.036  -0.343  15.550  0.00  0.00      D     
ATOM   1012  HG2 ARG D  65     -20.912   0.209  13.822  0.00  0.00      D     
ATOM   1013  CD  ARG D  65     -19.071  -0.316  14.615  0.00  0.00      D     
ATOM   1014  HD1 ARG D  65     -19.059  -1.196  13.937  0.00  0.00      D     
ATOM   1015  HD2 ARG D  65     -18.440   0.427  14.083  0.00  0.00      D     
ATOM   1016  NE  ARG D  65     -18.502  -0.641  15.942  0.00  0.00      D     
ATOM   1017  HE  ARG D  65     -18.116   0.000  16.605  0.00  0.00      D     
ATOM   1018  CZ  ARG D  65     -17.986  -1.824  16.195  0.00  0.00      D     
ATOM   1019  NH1 ARG D  65     -18.281  -2.905  15.526  0.00  0.00      D     
ATOM   1020 HH11 ARG D  65     -17.610  -3.640  15.622  0.00  0.00      D     
ATOM   1021 HH12 ARG D  65     -19.018  -2.833  14.854  0.00  0.00      D     
ATOM   1022  NH2 ARG D  65     -17.041  -1.936  17.160  0.00  0.00      D     
ATOM   1023 HH21 ARG D  65     -16.800  -2.860  17.457  0.00  0.00      D     
ATOM   1024 HH22 ARG D  65     -17.099  -1.213  17.849  0.00  0.00      D     
ATOM   1025  C   ARG D  65     -19.641   3.049  13.378  0.00  0.00      D     
ATOM   1026  O   ARG D  65     -18.775   2.654  12.623  0.00  0.00      D     
ATOM   1027  N   VAL D  66     -20.746   3.693  12.819  0.00  0.00      D     
ATOM   1028  HN  VAL D  66     -21.494   4.041  13.379  0.00  0.00      D     
ATOM   1029  CA  VAL D  66     -20.699   4.079  11.426  0.00  0.00      D     
ATOM   1030  HA  VAL D  66     -20.495   3.223  10.799  0.00  0.00      D     
ATOM   1031  CB  VAL D  66     -22.095   4.616  10.957  0.00  0.00      D     
ATOM   1032  HB  VAL D  66     -22.908   3.920  11.256  0.00  0.00      D     
ATOM   1033  CG1 VAL D  66     -22.451   6.037  11.546  0.00  0.00      D     
ATOM   1034 HG11 VAL D  66     -21.789   6.852  11.184  0.00  0.00      D     
ATOM   1035 HG12 VAL D  66     -23.504   6.303  11.311  0.00  0.00      D     
ATOM   1036 HG13 VAL D  66     -22.360   6.070  12.653  0.00  0.00      D     
ATOM   1037  CG2 VAL D  66     -22.222   4.622   9.372  0.00  0.00      D     
ATOM   1038 HG21 VAL D  66     -23.235   4.998   9.114  0.00  0.00      D     
ATOM   1039 HG22 VAL D  66     -21.332   5.183   9.013  0.00  0.00      D     
ATOM   1040 HG23 VAL D  66     -22.143   3.553   9.080  0.00  0.00      D     
ATOM   1041  C   VAL D  66     -19.619   5.160  11.209  0.00  0.00      D     
ATOM   1042  O   VAL D  66     -18.980   5.242  10.170  0.00  0.00      D     
ATOM   1043  N   GLU D  67     -19.357   6.061  12.281  0.00  0.00      D     
ATOM   1044  HN  GLU D  67     -19.943   6.137  13.084  0.00  0.00      D     
ATOM   1045  CA  GLU D  67     -18.198   7.007  12.189  0.00  0.00      D     
ATOM   1046  HA  GLU D  67     -18.278   7.645  11.321  0.00  0.00      D     
ATOM   1047  CB  GLU D  67     -18.103   8.165  13.222  0.00  0.00      D     
ATOM   1048  HB1 GLU D  67     -19.056   8.718  13.079  0.00  0.00      D     
ATOM   1049  HB2 GLU D  67     -18.110   7.622  14.191  0.00  0.00      D     
ATOM   1050  CG  GLU D  67     -16.810   8.899  13.065  0.00  0.00      D     
ATOM   1051  HG1 GLU D  67     -15.900   8.429  13.496  0.00  0.00      D     
ATOM   1052  HG2 GLU D  67     -16.677   9.091  11.979  0.00  0.00      D     
ATOM   1053  CD  GLU D  67     -16.950  10.207  13.981  0.00  0.00      D     
ATOM   1054  OE1 GLU D  67     -16.928  10.070  15.240  0.00  0.00      D     
ATOM   1055  OE2 GLU D  67     -16.902  11.293  13.345  0.00  0.00      D     
ATOM   1056  C   GLU D  67     -16.842   6.389  12.008  0.00  0.00      D     
ATOM   1057  O   GLU D  67     -16.067   6.777  11.043  0.00  0.00      D     
ATOM   1058  N   ALA D  68     -16.535   5.410  12.876  0.00  0.00      D     
ATOM   1059  HN  ALA D  68     -17.132   5.093  13.609  0.00  0.00      D     
ATOM   1060  CA  ALA D  68     -15.329   4.601  12.841  0.00  0.00      D     
ATOM   1061  HA  ALA D  68     -14.602   5.369  13.061  0.00  0.00      D     
ATOM   1062  CB  ALA D  68     -15.252   3.553  13.959  0.00  0.00      D     
ATOM   1063  HB1 ALA D  68     -14.189   3.271  14.116  0.00  0.00      D     
ATOM   1064  HB2 ALA D  68     -15.487   4.132  14.878  0.00  0.00      D     
ATOM   1065  HB3 ALA D  68     -16.041   2.771  13.934  0.00  0.00      D     
ATOM   1066  C   ALA D  68     -15.133   3.984  11.419  0.00  0.00      D     
ATOM   1067  O   ALA D  68     -14.024   4.067  10.839  0.00  0.00      D     
ATOM   1068  N   PHE D  69     -16.213   3.347  10.855  0.00  0.00      D     
ATOM   1069  HN  PHE D  69     -17.065   3.201  11.351  0.00  0.00      D     
ATOM   1070  CA  PHE D  69     -16.027   2.661   9.518  0.00  0.00      D     
ATOM   1071  HA  PHE D  69     -15.177   2.005   9.627  0.00  0.00      D     
ATOM   1072  CB  PHE D  69     -17.368   1.897   9.116  0.00  0.00      D     
ATOM   1073  HB1 PHE D  69     -18.194   2.632   9.219  0.00  0.00      D     
ATOM   1074  HB2 PHE D  69     -17.277   1.528   8.072  0.00  0.00      D     
ATOM   1075  CG  PHE D  69     -17.553   0.613   9.944  0.00  0.00      D     
ATOM   1076  CD1 PHE D  69     -18.815   0.219  10.410  0.00  0.00      D     
ATOM   1077  HD1 PHE D  69     -19.561   0.962  10.170  0.00  0.00      D     
ATOM   1078  CE1 PHE D  69     -18.972  -0.991  11.173  0.00  0.00      D     
ATOM   1079  HE1 PHE D  69     -19.946  -1.203  11.589  0.00  0.00      D     
ATOM   1080  CZ  PHE D  69     -17.811  -1.818  11.416  0.00  0.00      D     
ATOM   1081  HZ  PHE D  69     -17.884  -2.773  11.916  0.00  0.00      D     
ATOM   1082  CD2 PHE D  69     -16.452  -0.174  10.229  0.00  0.00      D     
ATOM   1083  HD2 PHE D  69     -15.473   0.132   9.891  0.00  0.00      D     
ATOM   1084  CE2 PHE D  69     -16.575  -1.386  10.919  0.00  0.00      D     
ATOM   1085  HE2 PHE D  69     -15.687  -1.995  10.995  0.00  0.00      D     
ATOM   1086  C   PHE D  69     -15.565   3.557   8.361  0.00  0.00      D     
ATOM   1087  O   PHE D  69     -14.686   3.262   7.553  0.00  0.00      D     
ATOM   1088  N   GLU D  70     -16.172   4.751   8.264  0.00  0.00      D     
ATOM   1089  HN  GLU D  70     -16.871   4.963   8.943  0.00  0.00      D     
ATOM   1090  CA  GLU D  70     -15.724   5.901   7.462  0.00  0.00      D     
ATOM   1091  HA  GLU D  70     -15.618   5.432   6.495  0.00  0.00      D     
ATOM   1092  CB  GLU D  70     -16.858   6.991   7.300  0.00  0.00      D     
ATOM   1093  HB1 GLU D  70     -17.351   7.097   8.290  0.00  0.00      D     
ATOM   1094  HB2 GLU D  70     -16.415   7.945   6.941  0.00  0.00      D     
ATOM   1095  CG  GLU D  70     -17.947   6.601   6.293  0.00  0.00      D     
ATOM   1096  HG1 GLU D  70     -17.488   6.150   5.387  0.00  0.00      D     
ATOM   1097  HG2 GLU D  70     -18.651   5.855   6.719  0.00  0.00      D     
ATOM   1098  CD  GLU D  70     -18.832   7.798   5.844  0.00  0.00      D     
ATOM   1099  OE1 GLU D  70     -18.343   8.692   5.086  0.00  0.00      D     
ATOM   1100  OE2 GLU D  70     -19.977   7.960   6.336  0.00  0.00      D     
ATOM   1101  C   GLU D  70     -14.345   6.410   7.851  0.00  0.00      D     
ATOM   1102  O   GLU D  70     -13.454   6.569   6.971  0.00  0.00      D     
ATOM   1103  N   TYR D  71     -14.020   6.665   9.156  0.00  0.00      D     
ATOM   1104  HN  TYR D  71     -14.660   6.418   9.879  0.00  0.00      D     
ATOM   1105  CA  TYR D  71     -12.664   7.082   9.584  0.00  0.00      D     
ATOM   1106  HA  TYR D  71     -12.478   7.934   8.946  0.00  0.00      D     
ATOM   1107  CB  TYR D  71     -12.692   7.477  11.081  0.00  0.00      D     
ATOM   1108  HB1 TYR D  71     -13.608   8.073  11.284  0.00  0.00      D     
ATOM   1109  HB2 TYR D  71     -12.813   6.545  11.675  0.00  0.00      D     
ATOM   1110  CG  TYR D  71     -11.472   8.138  11.661  0.00  0.00      D     
ATOM   1111  CD1 TYR D  71     -11.078   9.476  11.227  0.00  0.00      D     
ATOM   1112  HD1 TYR D  71     -11.735   9.955  10.516  0.00  0.00      D     
ATOM   1113  CE1 TYR D  71      -9.908  10.023  11.704  0.00  0.00      D     
ATOM   1114  HE1 TYR D  71      -9.637  11.053  11.520  0.00  0.00      D     
ATOM   1115  CZ  TYR D  71      -9.235   9.409  12.735  0.00  0.00      D     
ATOM   1116  OH  TYR D  71      -8.181  10.053  13.370  0.00  0.00      D     
ATOM   1117  HH  TYR D  71      -7.978  10.856  12.884  0.00  0.00      D     
ATOM   1118  CD2 TYR D  71     -10.790   7.645  12.794  0.00  0.00      D     
ATOM   1119  HD2 TYR D  71     -11.091   6.688  13.194  0.00  0.00      D     
ATOM   1120  CE2 TYR D  71      -9.732   8.264  13.326  0.00  0.00      D     
ATOM   1121  HE2 TYR D  71      -9.159   7.960  14.190  0.00  0.00      D     
ATOM   1122  C   TYR D  71     -11.520   6.071   9.272  0.00  0.00      D     
ATOM   1123  O   TYR D  71     -10.468   6.400   8.727  0.00  0.00      D     
ATOM   1124  N   TYR D  72     -11.780   4.746   9.586  0.00  0.00      D     
ATOM   1125  HN  TYR D  72     -12.522   4.456  10.185  0.00  0.00      D     
ATOM   1126  CA  TYR D  72     -10.948   3.733   9.137  0.00  0.00      D     
ATOM   1127  HA  TYR D  72      -9.937   4.102   9.233  0.00  0.00      D     
ATOM   1128  CB  TYR D  72     -11.181   2.474  10.019  0.00  0.00      D     
ATOM   1129  HB1 TYR D  72     -12.237   2.152   9.898  0.00  0.00      D     
ATOM   1130  HB2 TYR D  72     -10.525   1.630   9.717  0.00  0.00      D     
ATOM   1131  CG  TYR D  72     -10.843   2.668  11.427  0.00  0.00      D     
ATOM   1132  CD1 TYR D  72     -11.710   2.477  12.469  0.00  0.00      D     
ATOM   1133  HD1 TYR D  72     -12.740   2.185  12.330  0.00  0.00      D     
ATOM   1134  CE1 TYR D  72     -11.304   2.893  13.746  0.00  0.00      D     
ATOM   1135  HE1 TYR D  72     -12.022   2.773  14.544  0.00  0.00      D     
ATOM   1136  CZ  TYR D  72     -10.006   3.349  14.021  0.00  0.00      D     
ATOM   1137  OH  TYR D  72      -9.762   3.795  15.277  0.00  0.00      D     
ATOM   1138  HH  TYR D  72     -10.636   4.041  15.591  0.00  0.00      D     
ATOM   1139  CD2 TYR D  72      -9.485   3.090  11.686  0.00  0.00      D     
ATOM   1140  HD2 TYR D  72      -8.734   3.226  10.922  0.00  0.00      D     
ATOM   1141  CE2 TYR D  72      -9.046   3.420  13.017  0.00  0.00      D     
ATOM   1142  HE2 TYR D  72      -8.103   3.908  13.217  0.00  0.00      D     
ATOM   1143  C   TYR D  72     -10.913   3.354   7.685  0.00  0.00      D     
ATOM   1144  O   TYR D  72      -9.896   2.764   7.268  0.00  0.00      D     
ATOM   1145  N   HSE D  73     -12.010   3.584   6.887  0.00  0.00      D     
ATOM   1146  HN  HSE D  73     -12.727   4.101   7.349  0.00  0.00      D     
ATOM   1147  CA  HSE D  73     -12.020   3.350   5.433  0.00  0.00      D     
ATOM   1148  HA  HSE D  73     -12.957   3.851   5.238  0.00  0.00      D     
ATOM   1149  CB  HSE D  73     -10.923   4.106   4.612  0.00  0.00      D     
ATOM   1150  HB1 HSE D  73     -10.856   5.171   4.922  0.00  0.00      D     
ATOM   1151  HB2 HSE D  73      -9.937   3.697   4.921  0.00  0.00      D     
ATOM   1152  ND1 HSE D  73     -11.381   4.780   2.150  0.00  0.00      D     
ATOM   1153  CG  HSE D  73     -10.816   3.933   3.093  0.00  0.00      D     
ATOM   1154  CE1 HSE D  73     -10.863   4.425   0.979  0.00  0.00      D     
ATOM   1155  HE1 HSE D  73     -11.232   4.844   0.043  0.00  0.00      D     
ATOM   1156  NE2 HSE D  73     -10.027   3.410   1.137  0.00  0.00      D     
ATOM   1157  HE2 HSE D  73      -9.661   2.897   0.360  0.00  0.00      D     
ATOM   1158  CD2 HSE D  73      -9.971   3.045   2.445  0.00  0.00      D     
ATOM   1159  HD2 HSE D  73      -9.349   2.340   2.983  0.00  0.00      D     
ATOM   1160  C   HSE D  73     -12.164   1.913   5.071  0.00  0.00      D     
ATOM   1161  O   HSE D  73     -12.060   1.478   3.913  0.00  0.00      D     
ATOM   1162  N   THR D  74     -12.558   1.122   6.095  0.00  0.00      D     
ATOM   1163  HN  THR D  74     -12.732   1.451   7.020  0.00  0.00      D     
ATOM   1164  CA  THR D  74     -12.874  -0.267   5.911  0.00  0.00      D     
ATOM   1165  HA  THR D  74     -13.208  -0.372   4.889  0.00  0.00      D     
ATOM   1166  CB  THR D  74     -11.696  -1.116   6.245  0.00  0.00      D     
ATOM   1167  HB  THR D  74     -11.036  -0.969   5.364  0.00  0.00      D     
ATOM   1168  OG1 THR D  74     -12.021  -2.505   6.381  0.00  0.00      D     
ATOM   1169  HG1 THR D  74     -12.483  -2.647   5.551  0.00  0.00      D     
ATOM   1170  CG2 THR D  74     -10.935  -0.799   7.486  0.00  0.00      D     
ATOM   1171 HG21 THR D  74     -10.614   0.264   7.522  0.00  0.00      D     
ATOM   1172 HG22 THR D  74     -11.408  -1.144   8.430  0.00  0.00      D     
ATOM   1173 HG23 THR D  74     -10.046  -1.446   7.325  0.00  0.00      D     
ATOM   1174  C   THR D  74     -14.025  -0.522   6.808  0.00  0.00      D     
ATOM   1175  O   THR D  74     -14.250   0.140   7.804  0.00  0.00      D     
ATOM   1176  N   THR D  75     -14.789  -1.552   6.455  0.00  0.00      D     
ATOM   1177  HN  THR D  75     -14.620  -2.011   5.586  0.00  0.00      D     
ATOM   1178  CA  THR D  75     -16.131  -1.733   7.189  0.00  0.00      D     
ATOM   1179  HA  THR D  75     -16.272  -0.918   7.884  0.00  0.00      D     
ATOM   1180  CB  THR D  75     -17.328  -1.805   6.304  0.00  0.00      D     
ATOM   1181  HB  THR D  75     -18.205  -2.321   6.751  0.00  0.00      D     
ATOM   1182  OG1 THR D  75     -17.082  -2.572   5.141  0.00  0.00      D     
ATOM   1183  HG1 THR D  75     -16.974  -3.501   5.359  0.00  0.00      D     
ATOM   1184  CG2 THR D  75     -17.751  -0.380   5.857  0.00  0.00      D     
ATOM   1185 HG21 THR D  75     -18.355  -0.444   4.927  0.00  0.00      D     
ATOM   1186 HG22 THR D  75     -18.454   0.075   6.588  0.00  0.00      D     
ATOM   1187 HG23 THR D  75     -16.897   0.319   5.733  0.00  0.00      D     
ATOM   1188  C   THR D  75     -16.110  -2.998   7.928  0.00  0.00      D     
ATOM   1189  O   THR D  75     -17.142  -3.519   8.377  0.00  0.00      D     
ATOM   1190  N   ASP D  76     -14.931  -3.715   8.050  0.00  0.00      D     
ATOM   1191  HN  ASP D  76     -14.139  -3.332   7.581  0.00  0.00      D     
ATOM   1192  CA  ASP D  76     -14.840  -4.945   8.748  0.00  0.00      D     
ATOM   1193  HA  ASP D  76     -15.602  -5.634   8.417  0.00  0.00      D     
ATOM   1194  CB  ASP D  76     -13.467  -5.455   8.324  0.00  0.00      D     
ATOM   1195  HB1 ASP D  76     -13.369  -5.431   7.218  0.00  0.00      D     
ATOM   1196  HB2 ASP D  76     -12.700  -4.772   8.748  0.00  0.00      D     
ATOM   1197  CG  ASP D  76     -12.993  -6.836   8.799  0.00  0.00      D     
ATOM   1198  OD1 ASP D  76     -11.894  -7.186   8.376  0.00  0.00      D     
ATOM   1199  OD2 ASP D  76     -13.745  -7.527   9.562  0.00  0.00      D     
ATOM   1200  C   ASP D  76     -14.879  -4.897  10.303  0.00  0.00      D     
ATOM   1201  O   ASP D  76     -14.032  -4.214  10.863  0.00  0.00      D     
ATOM   1202  N   PRO D  77     -15.772  -5.582  11.065  0.00  0.00      D     
ATOM   1203  CD  PRO D  77     -16.824  -6.417  10.481  0.00  0.00      D     
ATOM   1204  HD1 PRO D  77     -16.430  -7.143   9.739  0.00  0.00      D     
ATOM   1205  HD2 PRO D  77     -17.527  -5.708   9.992  0.00  0.00      D     
ATOM   1206  CA  PRO D  77     -15.809  -5.453  12.515  0.00  0.00      D     
ATOM   1207  HA  PRO D  77     -15.754  -4.395  12.725  0.00  0.00      D     
ATOM   1208  CB  PRO D  77     -17.073  -6.248  12.946  0.00  0.00      D     
ATOM   1209  HB1 PRO D  77     -17.801  -5.462  13.240  0.00  0.00      D     
ATOM   1210  HB2 PRO D  77     -16.925  -6.911  13.824  0.00  0.00      D     
ATOM   1211  CG  PRO D  77     -17.325  -7.133  11.689  0.00  0.00      D     
ATOM   1212  HG1 PRO D  77     -18.416  -7.341  11.675  0.00  0.00      D     
ATOM   1213  HG2 PRO D  77     -16.896  -8.124  11.947  0.00  0.00      D     
ATOM   1214  C   PRO D  77     -14.553  -6.080  13.115  0.00  0.00      D     
ATOM   1215  O   PRO D  77     -14.167  -5.650  14.250  0.00  0.00      D     
ATOM   1216  N   SER D  78     -13.884  -6.970  12.405  0.00  0.00      D     
ATOM   1217  HN  SER D  78     -14.147  -7.229  11.479  0.00  0.00      D     
ATOM   1218  CA  SER D  78     -12.639  -7.502  12.996  0.00  0.00      D     
ATOM   1219  HA  SER D  78     -12.768  -7.876  14.000  0.00  0.00      D     
ATOM   1220  CB  SER D  78     -12.194  -8.763  12.242  0.00  0.00      D     
ATOM   1221  HB1 SER D  78     -11.364  -9.256  12.793  0.00  0.00      D     
ATOM   1222  HB2 SER D  78     -12.977  -9.549  12.308  0.00  0.00      D     
ATOM   1223  OG  SER D  78     -11.792  -8.627  10.882  0.00  0.00      D     
ATOM   1224  HG1 SER D  78     -12.544  -8.370  10.342  0.00  0.00      D     
ATOM   1225  C   SER D  78     -11.537  -6.471  13.022  0.00  0.00      D     
ATOM   1226  O   SER D  78     -10.647  -6.610  13.915  0.00  0.00      D     
ATOM   1227  N   PHE D  79     -11.551  -5.465  12.165  0.00  0.00      D     
ATOM   1228  HN  PHE D  79     -12.379  -5.500  11.612  0.00  0.00      D     
ATOM   1229  CA  PHE D  79     -10.405  -4.574  12.014  0.00  0.00      D     
ATOM   1230  HA  PHE D  79      -9.514  -5.172  11.899  0.00  0.00      D     
ATOM   1231  CB  PHE D  79     -10.543  -3.675  10.758  0.00  0.00      D     
ATOM   1232  HB1 PHE D  79     -10.559  -4.206   9.783  0.00  0.00      D     
ATOM   1233  HB2 PHE D  79     -11.545  -3.197  10.742  0.00  0.00      D     
ATOM   1234  CG  PHE D  79      -9.541  -2.618  10.641  0.00  0.00      D     
ATOM   1235  CD1 PHE D  79      -8.362  -2.889   9.955  0.00  0.00      D     
ATOM   1236  HD1 PHE D  79      -8.104  -3.820   9.472  0.00  0.00      D     
ATOM   1237  CE1 PHE D  79      -7.419  -1.840   9.727  0.00  0.00      D     
ATOM   1238  HE1 PHE D  79      -6.636  -1.975   8.996  0.00  0.00      D     
ATOM   1239  CZ  PHE D  79      -7.605  -0.602  10.343  0.00  0.00      D     
ATOM   1240  HZ  PHE D  79      -6.864   0.172  10.212  0.00  0.00      D     
ATOM   1241  CD2 PHE D  79      -9.777  -1.320  11.156  0.00  0.00      D     
ATOM   1242  HD2 PHE D  79     -10.597  -1.168  11.842  0.00  0.00      D     
ATOM   1243  CE2 PHE D  79      -8.741  -0.409  11.156  0.00  0.00      D     
ATOM   1244  HE2 PHE D  79      -8.853   0.522  11.693  0.00  0.00      D     
ATOM   1245  C   PHE D  79     -10.013  -3.751  13.369  0.00  0.00      D     
ATOM   1246  O   PHE D  79      -8.862  -3.765  13.814  0.00  0.00      D     
ATOM   1247  N   LEU D  80     -11.081  -3.301  14.032  0.00  0.00      D     
ATOM   1248  HN  LEU D  80     -12.024  -3.474  13.759  0.00  0.00      D     
ATOM   1249  CA  LEU D  80     -11.022  -2.607  15.221  0.00  0.00      D     
ATOM   1250  HA  LEU D  80     -10.319  -1.814  15.016  0.00  0.00      D     
ATOM   1251  CB  LEU D  80     -12.381  -2.056  15.544  0.00  0.00      D     
ATOM   1252  HB1 LEU D  80     -13.021  -2.919  15.828  0.00  0.00      D     
ATOM   1253  HB2 LEU D  80     -12.127  -1.411  16.412  0.00  0.00      D     
ATOM   1254  CG  LEU D  80     -13.040  -1.238  14.364  0.00  0.00      D     
ATOM   1255  HG  LEU D  80     -12.238  -0.760  13.762  0.00  0.00      D     
ATOM   1256  CD1 LEU D  80     -14.065  -2.095  13.544  0.00  0.00      D     
ATOM   1257 HD11 LEU D  80     -14.694  -2.691  14.239  0.00  0.00      D     
ATOM   1258 HD12 LEU D  80     -14.635  -1.379  12.913  0.00  0.00      D     
ATOM   1259 HD13 LEU D  80     -13.468  -2.753  12.877  0.00  0.00      D     
ATOM   1260  CD2 LEU D  80     -13.714  -0.050  15.084  0.00  0.00      D     
ATOM   1261 HD21 LEU D  80     -14.344   0.554  14.397  0.00  0.00      D     
ATOM   1262 HD22 LEU D  80     -14.211  -0.362  16.027  0.00  0.00      D     
ATOM   1263 HD23 LEU D  80     -12.927   0.654  15.429  0.00  0.00      D     
ATOM   1264  C   LEU D  80     -10.463  -3.467  16.317  0.00  0.00      D     
ATOM   1265  O   LEU D  80      -9.627  -3.087  17.090  0.00  0.00      D     
ATOM   1266  N   GLY D  81     -10.694  -4.760  16.239  0.00  0.00      D     
ATOM   1267  HN  GLY D  81     -11.296  -5.085  15.514  0.00  0.00      D     
ATOM   1268  CA  GLY D  81     -10.044  -5.786  17.071  0.00  0.00      D     
ATOM   1269  HA1 GLY D  81     -10.479  -6.759  16.896  0.00  0.00      D     
ATOM   1270  HA2 GLY D  81     -10.056  -5.459  18.100  0.00  0.00      D     
ATOM   1271  C   GLY D  81      -8.560  -6.132  16.775  0.00  0.00      D     
ATOM   1272  O   GLY D  81      -7.649  -6.135  17.571  0.00  0.00      D     
ATOM   1273  N   ARG D  82      -8.267  -6.407  15.452  0.00  0.00      D     
ATOM   1274  HN  ARG D  82      -9.037  -6.221  14.846  0.00  0.00      D     
ATOM   1275  CA  ARG D  82      -6.958  -6.786  14.837  0.00  0.00      D     
ATOM   1276  HA  ARG D  82      -6.568  -7.582  15.453  0.00  0.00      D     
ATOM   1277  CB  ARG D  82      -7.036  -7.181  13.307  0.00  0.00      D     
ATOM   1278  HB1 ARG D  82      -7.549  -6.406  12.698  0.00  0.00      D     
ATOM   1279  HB2 ARG D  82      -5.995  -7.361  12.963  0.00  0.00      D     
ATOM   1280  CG  ARG D  82      -8.000  -8.442  13.116  0.00  0.00      D     
ATOM   1281  HG1 ARG D  82      -7.453  -9.179  13.741  0.00  0.00      D     
ATOM   1282  HG2 ARG D  82      -8.977  -8.302  13.625  0.00  0.00      D     
ATOM   1283  CD  ARG D  82      -8.242  -9.017  11.709  0.00  0.00      D     
ATOM   1284  HD1 ARG D  82      -7.276  -9.357  11.280  0.00  0.00      D     
ATOM   1285  HD2 ARG D  82      -8.881  -9.920  11.810  0.00  0.00      D     
ATOM   1286  NE  ARG D  82      -8.964  -8.045  10.812  0.00  0.00      D     
ATOM   1287  HE  ARG D  82      -9.933  -8.287  10.758  0.00  0.00      D     
ATOM   1288  CZ  ARG D  82      -8.371  -7.220   9.948  0.00  0.00      D     
ATOM   1289  NH1 ARG D  82      -7.151  -7.078   9.741  0.00  0.00      D     
ATOM   1290 HH11 ARG D  82      -6.790  -6.574   8.957  0.00  0.00      D     
ATOM   1291 HH12 ARG D  82      -6.469  -7.644  10.204  0.00  0.00      D     
ATOM   1292  NH2 ARG D  82      -9.136  -6.607   9.136  0.00  0.00      D     
ATOM   1293 HH21 ARG D  82      -8.727  -6.147   8.348  0.00  0.00      D     
ATOM   1294 HH22 ARG D  82     -10.104  -6.798   8.977  0.00  0.00      D     
ATOM   1295  C   ARG D  82      -5.900  -5.688  14.845  0.00  0.00      D     
ATOM   1296  O   ARG D  82      -4.695  -5.844  15.014  0.00  0.00      D     
ATOM   1297  N   TYR D  83      -6.347  -4.467  14.683  0.00  0.00      D     
ATOM   1298  HN  TYR D  83      -7.312  -4.364  14.453  0.00  0.00      D     
ATOM   1299  CA  TYR D  83      -5.585  -3.190  14.928  0.00  0.00      D     
ATOM   1300  HA  TYR D  83      -4.691  -3.150  14.324  0.00  0.00      D     
ATOM   1301  CB  TYR D  83      -6.566  -1.956  14.630  0.00  0.00      D     
ATOM   1302  HB1 TYR D  83      -6.968  -2.051  13.599  0.00  0.00      D     
ATOM   1303  HB2 TYR D  83      -7.471  -2.138  15.247  0.00  0.00      D     
ATOM   1304  CG  TYR D  83      -6.117  -0.582  14.869  0.00  0.00      D     
ATOM   1305  CD1 TYR D  83      -4.728  -0.316  14.875  0.00  0.00      D     
ATOM   1306  HD1 TYR D  83      -3.978  -1.057  14.639  0.00  0.00      D     
ATOM   1307  CE1 TYR D  83      -4.259   0.920  15.288  0.00  0.00      D     
ATOM   1308  HE1 TYR D  83      -3.193   1.093  15.271  0.00  0.00      D     
ATOM   1309  CZ  TYR D  83      -5.189   1.937  15.495  0.00  0.00      D     
ATOM   1310  OH  TYR D  83      -4.738   3.263  15.679  0.00  0.00      D     
ATOM   1311  HH  TYR D  83      -5.416   3.932  15.555  0.00  0.00      D     
ATOM   1312  CD2 TYR D  83      -7.002   0.472  15.233  0.00  0.00      D     
ATOM   1313  HD2 TYR D  83      -8.062   0.273  15.278  0.00  0.00      D     
ATOM   1314  CE2 TYR D  83      -6.533   1.753  15.585  0.00  0.00      D     
ATOM   1315  HE2 TYR D  83      -7.206   2.556  15.850  0.00  0.00      D     
ATOM   1316  C   TYR D  83      -5.012  -3.102  16.338  0.00  0.00      D     
ATOM   1317  O   TYR D  83      -3.818  -2.799  16.440  0.00  0.00      D     
ATOM   1318  N   MET D  84      -5.822  -3.437  17.335  0.00  0.00      D     
ATOM   1319  HN  MET D  84      -6.780  -3.685  17.207  0.00  0.00      D     
ATOM   1320  CA  MET D  84      -5.346  -3.609  18.695  0.00  0.00      D     
ATOM   1321  HA  MET D  84      -4.635  -2.811  18.843  0.00  0.00      D     
ATOM   1322  CB  MET D  84      -6.608  -3.675  19.614  0.00  0.00      D     
ATOM   1323  HB1 MET D  84      -7.158  -4.556  19.220  0.00  0.00      D     
ATOM   1324  HB2 MET D  84      -6.308  -3.888  20.662  0.00  0.00      D     
ATOM   1325  CG  MET D  84      -7.486  -2.398  19.733  0.00  0.00      D     
ATOM   1326  HG1 MET D  84      -8.032  -2.055  18.829  0.00  0.00      D     
ATOM   1327  HG2 MET D  84      -8.336  -2.698  20.382  0.00  0.00      D     
ATOM   1328  SD  MET D  84      -6.576  -0.995  20.471  0.00  0.00      D     
ATOM   1329  CE  MET D  84      -6.639   0.101  19.001  0.00  0.00      D     
ATOM   1330  HE1 MET D  84      -5.940   0.950  19.160  0.00  0.00      D     
ATOM   1331  HE2 MET D  84      -6.092  -0.383  18.164  0.00  0.00      D     
ATOM   1332  HE3 MET D  84      -7.697   0.345  18.763  0.00  0.00      D     
ATOM   1333  C   MET D  84      -4.444  -4.856  18.959  0.00  0.00      D     
ATOM   1334  O   MET D  84      -3.434  -4.708  19.592  0.00  0.00      D     
ATOM   1335  N   SER D  85      -4.859  -6.024  18.432  0.00  0.00      D     
ATOM   1336  HN  SER D  85      -5.789  -6.168  18.103  0.00  0.00      D     
ATOM   1337  CA  SER D  85      -3.965  -7.151  18.364  0.00  0.00      D     
ATOM   1338  HA  SER D  85      -3.688  -7.458  19.362  0.00  0.00      D     
ATOM   1339  CB  SER D  85      -4.531  -8.267  17.437  0.00  0.00      D     
ATOM   1340  HB1 SER D  85      -5.527  -8.483  17.879  0.00  0.00      D     
ATOM   1341  HB2 SER D  85      -4.640  -8.095  16.345  0.00  0.00      D     
ATOM   1342  OG  SER D  85      -3.860  -9.490  17.465  0.00  0.00      D     
ATOM   1343  HG1 SER D  85      -4.044  -9.920  16.626  0.00  0.00      D     
ATOM   1344  C   SER D  85      -2.585  -6.774  17.922  0.00  0.00      D     
ATOM   1345  O   SER D  85      -1.589  -7.020  18.551  0.00  0.00      D     
ATOM   1346  N   ALA D  86      -2.516  -6.107  16.756  0.00  0.00      D     
ATOM   1347  HN  ALA D  86      -3.305  -5.873  16.194  0.00  0.00      D     
ATOM   1348  CA  ALA D  86      -1.304  -5.674  16.088  0.00  0.00      D     
ATOM   1349  HA  ALA D  86      -0.661  -6.540  16.033  0.00  0.00      D     
ATOM   1350  CB  ALA D  86      -1.653  -5.094  14.724  0.00  0.00      D     
ATOM   1351  HB1 ALA D  86      -0.718  -4.966  14.138  0.00  0.00      D     
ATOM   1352  HB2 ALA D  86      -2.260  -5.787  14.103  0.00  0.00      D     
ATOM   1353  HB3 ALA D  86      -2.074  -4.066  14.683  0.00  0.00      D     
ATOM   1354  C   ALA D  86      -0.479  -4.590  16.869  0.00  0.00      D     
ATOM   1355  O   ALA D  86       0.736  -4.532  16.908  0.00  0.00      D     
ATOM   1356  N   LEU D  87      -1.276  -3.658  17.468  0.00  0.00      D     
ATOM   1357  HN  LEU D  87      -2.262  -3.670  17.319  0.00  0.00      D     
ATOM   1358  CA  LEU D  87      -0.823  -2.620  18.366  0.00  0.00      D     
ATOM   1359  HA  LEU D  87      -0.135  -1.968  17.847  0.00  0.00      D     
ATOM   1360  CB  LEU D  87      -2.027  -1.764  18.920  0.00  0.00      D     
ATOM   1361  HB1 LEU D  87      -2.621  -1.446  18.037  0.00  0.00      D     
ATOM   1362  HB2 LEU D  87      -2.726  -2.409  19.495  0.00  0.00      D     
ATOM   1363  CG  LEU D  87      -1.592  -0.591  19.864  0.00  0.00      D     
ATOM   1364  HG  LEU D  87      -1.084  -0.878  20.810  0.00  0.00      D     
ATOM   1365  CD1 LEU D  87      -0.836   0.473  19.019  0.00  0.00      D     
ATOM   1366 HD11 LEU D  87      -1.469   0.675  18.129  0.00  0.00      D     
ATOM   1367 HD12 LEU D  87      -0.802   1.370  19.675  0.00  0.00      D     
ATOM   1368 HD13 LEU D  87       0.166   0.166  18.649  0.00  0.00      D     
ATOM   1369  CD2 LEU D  87      -2.950  -0.057  20.322  0.00  0.00      D     
ATOM   1370 HD21 LEU D  87      -3.533   0.286  19.441  0.00  0.00      D     
ATOM   1371 HD22 LEU D  87      -3.409  -0.715  21.091  0.00  0.00      D     
ATOM   1372 HD23 LEU D  87      -2.739   0.895  20.854  0.00  0.00      D     
ATOM   1373  C   LEU D  87       0.029  -3.058  19.534  0.00  0.00      D     
ATOM   1374  O   LEU D  87       1.025  -2.436  19.931  0.00  0.00      D     
ATOM   1375  N   ASN D  88      -0.411  -4.122  20.194  0.00  0.00      D     
ATOM   1376  HN  ASN D  88      -1.311  -4.504  19.999  0.00  0.00      D     
ATOM   1377  CA  ASN D  88       0.295  -4.689  21.311  0.00  0.00      D     
ATOM   1378  HA  ASN D  88       0.294  -3.901  22.050  0.00  0.00      D     
ATOM   1379  CB  ASN D  88      -0.483  -5.932  21.799  0.00  0.00      D     
ATOM   1380  HB1 ASN D  88      -1.574  -5.734  21.861  0.00  0.00      D     
ATOM   1381  HB2 ASN D  88      -0.437  -6.675  20.974  0.00  0.00      D     
ATOM   1382  CG  ASN D  88       0.025  -6.529  23.106  0.00  0.00      D     
ATOM   1383  OD1 ASN D  88       0.539  -7.602  23.123  0.00  0.00      D     
ATOM   1384  ND2 ASN D  88      -0.264  -5.825  24.205  0.00  0.00      D     
ATOM   1385 HD21 ASN D  88       0.106  -6.189  25.059  0.00  0.00      D     
ATOM   1386 HD22 ASN D  88      -0.565  -4.875  24.120  0.00  0.00      D     
ATOM   1387  C   ASN D  88       1.801  -5.054  21.044  0.00  0.00      D     
ATOM   1388  O   ASN D  88       2.735  -4.810  21.846  0.00  0.00      D     
ATOM   1389  N   HSE D  89       1.989  -5.678  19.867  0.00  0.00      D     
ATOM   1390  HN  HSE D  89       1.229  -5.785  19.230  0.00  0.00      D     
ATOM   1391  CA  HSE D  89       3.356  -5.872  19.361  0.00  0.00      D     
ATOM   1392  HA  HSE D  89       3.937  -6.243  20.193  0.00  0.00      D     
ATOM   1393  CB  HSE D  89       3.462  -6.949  18.258  0.00  0.00      D     
ATOM   1394  HB1 HSE D  89       2.681  -6.908  17.470  0.00  0.00      D     
ATOM   1395  HB2 HSE D  89       4.402  -6.867  17.672  0.00  0.00      D     
ATOM   1396  ND1 HSE D  89       2.240  -8.785  19.570  0.00  0.00      D     
ATOM   1397  CG  HSE D  89       3.456  -8.320  18.967  0.00  0.00      D     
ATOM   1398  CE1 HSE D  89       2.551 -10.012  19.974  0.00  0.00      D     
ATOM   1399  HE1 HSE D  89       1.891 -10.669  20.541  0.00  0.00      D     
ATOM   1400  NE2 HSE D  89       3.846 -10.300  19.709  0.00  0.00      D     
ATOM   1401  HE2 HSE D  89       4.339 -11.122  19.997  0.00  0.00      D     
ATOM   1402  CD2 HSE D  89       4.372  -9.283  19.016  0.00  0.00      D     
ATOM   1403  HD2 HSE D  89       5.391  -9.279  18.648  0.00  0.00      D     
ATOM   1404  C   HSE D  89       4.069  -4.507  18.921  0.00  0.00      D     
ATOM   1405  O   HSE D  89       5.122  -4.189  19.428  0.00  0.00      D     
ATOM   1406  N   THR D  90       3.430  -3.647  18.146  0.00  0.00      D     
ATOM   1407  HN  THR D  90       2.603  -3.910  17.655  0.00  0.00      D     
ATOM   1408  CA  THR D  90       4.103  -2.435  17.652  0.00  0.00      D     
ATOM   1409  HA  THR D  90       4.988  -2.660  17.075  0.00  0.00      D     
ATOM   1410  CB  THR D  90       3.226  -1.671  16.624  0.00  0.00      D     
ATOM   1411  HB  THR D  90       3.833  -0.774  16.375  0.00  0.00      D     
ATOM   1412  OG1 THR D  90       2.069  -1.200  17.215  0.00  0.00      D     
ATOM   1413  HG1 THR D  90       1.694  -0.490  16.689  0.00  0.00      D     
ATOM   1414  CG2 THR D  90       2.928  -2.372  15.341  0.00  0.00      D     
ATOM   1415 HG21 THR D  90       3.876  -2.755  14.906  0.00  0.00      D     
ATOM   1416 HG22 THR D  90       2.256  -3.224  15.573  0.00  0.00      D     
ATOM   1417 HG23 THR D  90       2.489  -1.700  14.572  0.00  0.00      D     
ATOM   1418  C   THR D  90       4.631  -1.474  18.761  0.00  0.00      D     
ATOM   1419  O   THR D  90       5.657  -0.800  18.565  0.00  0.00      D     
ATOM   1420  N   LYS D  91       3.919  -1.392  19.868  0.00  0.00      D     
ATOM   1421  HN  LYS D  91       3.113  -1.974  19.944  0.00  0.00      D     
ATOM   1422  CA  LYS D  91       4.349  -0.682  21.006  0.00  0.00      D     
ATOM   1423  HA  LYS D  91       4.489   0.350  20.717  0.00  0.00      D     
ATOM   1424  CB  LYS D  91       3.199  -0.595  22.133  0.00  0.00      D     
ATOM   1425  HB1 LYS D  91       2.865  -1.598  22.473  0.00  0.00      D     
ATOM   1426  HB2 LYS D  91       3.695  -0.122  23.008  0.00  0.00      D     
ATOM   1427  CG  LYS D  91       2.127   0.389  21.654  0.00  0.00      D     
ATOM   1428  HG1 LYS D  91       2.628   1.201  21.083  0.00  0.00      D     
ATOM   1429  HG2 LYS D  91       1.503  -0.123  20.891  0.00  0.00      D     
ATOM   1430  CD  LYS D  91       1.053   0.924  22.746  0.00  0.00      D     
ATOM   1431  HD1 LYS D  91       0.328   1.457  22.095  0.00  0.00      D     
ATOM   1432  HD2 LYS D  91       0.660   0.033  23.281  0.00  0.00      D     
ATOM   1433  CE  LYS D  91       1.525   2.018  23.730  0.00  0.00      D     
ATOM   1434  HE1 LYS D  91       2.142   1.525  24.511  0.00  0.00      D     
ATOM   1435  HE2 LYS D  91       2.140   2.700  23.104  0.00  0.00      D     
ATOM   1436  NZ  LYS D  91       0.317   2.590  24.411  0.00  0.00      D     
ATOM   1437  HZ1 LYS D  91      -0.213   3.014  23.623  0.00  0.00      D     
ATOM   1438  HZ2 LYS D  91      -0.119   1.799  24.927  0.00  0.00      D     
ATOM   1439  HZ3 LYS D  91       0.616   3.327  25.082  0.00  0.00      D     
ATOM   1440  C   LYS D  91       5.689  -1.144  21.650  0.00  0.00      D     
ATOM   1441  O   LYS D  91       6.461  -0.427  22.332  0.00  0.00      D     
ATOM   1442  N   LYS D  92       6.035  -2.442  21.504  0.00  0.00      D     
ATOM   1443  HN  LYS D  92       5.423  -2.934  20.890  0.00  0.00      D     
ATOM   1444  CA  LYS D  92       7.155  -3.117  22.118  0.00  0.00      D     
ATOM   1445  HA  LYS D  92       7.344  -2.716  23.102  0.00  0.00      D     
ATOM   1446  CB  LYS D  92       6.934  -4.631  22.360  0.00  0.00      D     
ATOM   1447  HB1 LYS D  92       6.480  -5.045  21.434  0.00  0.00      D     
ATOM   1448  HB2 LYS D  92       7.814  -5.237  22.663  0.00  0.00      D     
ATOM   1449  CG  LYS D  92       6.004  -4.898  23.537  0.00  0.00      D     
ATOM   1450  HG1 LYS D  92       6.487  -4.496  24.453  0.00  0.00      D     
ATOM   1451  HG2 LYS D  92       5.013  -4.406  23.433  0.00  0.00      D     
ATOM   1452  CD  LYS D  92       5.810  -6.361  23.768  0.00  0.00      D     
ATOM   1453  HD1 LYS D  92       5.543  -6.886  22.826  0.00  0.00      D     
ATOM   1454  HD2 LYS D  92       6.748  -6.881  24.057  0.00  0.00      D     
ATOM   1455  CE  LYS D  92       4.715  -6.757  24.755  0.00  0.00      D     
ATOM   1456  HE1 LYS D  92       4.619  -7.808  25.102  0.00  0.00      D     
ATOM   1457  HE2 LYS D  92       4.956  -6.260  25.719  0.00  0.00      D     
ATOM   1458  NZ  LYS D  92       3.361  -6.332  24.306  0.00  0.00      D     
ATOM   1459  HZ1 LYS D  92       3.286  -5.309  24.478  0.00  0.00      D     
ATOM   1460  HZ2 LYS D  92       3.150  -6.697  23.356  0.00  0.00      D     
ATOM   1461  HZ3 LYS D  92       2.625  -6.777  24.892  0.00  0.00      D     
ATOM   1462  C   LYS D  92       8.442  -3.051  21.244  0.00  0.00      D     
ATOM   1463  O   LYS D  92       9.472  -3.533  21.664  0.00  0.00      D     
ATOM   1464  N   TRP D  93       8.308  -2.623  19.976  0.00  0.00      D     
ATOM   1465  HN  TRP D  93       7.386  -2.494  19.621  0.00  0.00      D     
ATOM   1466  CA  TRP D  93       9.420  -2.289  19.191  0.00  0.00      D     
ATOM   1467  HA  TRP D  93      10.161  -3.067  19.306  0.00  0.00      D     
ATOM   1468  CB  TRP D  93       9.026  -2.139  17.715  0.00  0.00      D     
ATOM   1469  HB1 TRP D  93       8.251  -1.363  17.535  0.00  0.00      D     
ATOM   1470  HB2 TRP D  93       9.849  -1.715  17.101  0.00  0.00      D     
ATOM   1471  CG  TRP D  93       8.601  -3.484  17.145  0.00  0.00      D     
ATOM   1472  CD1 TRP D  93       8.934  -4.784  17.396  0.00  0.00      D     
ATOM   1473  HD1 TRP D  93       9.522  -5.018  18.271  0.00  0.00      D     
ATOM   1474  NE1 TRP D  93       8.242  -5.728  16.587  0.00  0.00      D     
ATOM   1475  HE1 TRP D  93       8.019  -6.677  16.637  0.00  0.00      D     
ATOM   1476  CE2 TRP D  93       7.568  -4.982  15.653  0.00  0.00      D     
ATOM   1477  CD2 TRP D  93       7.799  -3.587  15.970  0.00  0.00      D     
ATOM   1478  CE3 TRP D  93       7.252  -2.644  15.122  0.00  0.00      D     
ATOM   1479  HE3 TRP D  93       7.433  -1.596  15.310  0.00  0.00      D     
ATOM   1480  CZ3 TRP D  93       6.346  -3.054  14.082  0.00  0.00      D     
ATOM   1481  HZ3 TRP D  93       5.927  -2.446  13.294  0.00  0.00      D     
ATOM   1482  CZ2 TRP D  93       6.718  -5.394  14.619  0.00  0.00      D     
ATOM   1483  HZ2 TRP D  93       6.597  -6.443  14.392  0.00  0.00      D     
ATOM   1484  CH2 TRP D  93       6.093  -4.393  13.915  0.00  0.00      D     
ATOM   1485  HH2 TRP D  93       5.478  -4.666  13.071  0.00  0.00      D     
ATOM   1486  C   TRP D  93      10.150  -1.034  19.598  0.00  0.00      D     
ATOM   1487  O   TRP D  93       9.812  -0.409  20.616  0.00  0.00      D     
ATOM   1488  N   LYS D  94      11.311  -0.700  18.925  0.00  0.00      D     
ATOM   1489  HN  LYS D  94      11.664  -1.358  18.265  0.00  0.00      D     
ATOM   1490  CA  LYS D  94      12.203   0.455  19.165  0.00  0.00      D     
ATOM   1491  HA  LYS D  94      11.823   1.156  19.894  0.00  0.00      D     
ATOM   1492  CB  LYS D  94      13.522  -0.018  19.755  0.00  0.00      D     
ATOM   1493  HB1 LYS D  94      13.975  -0.693  18.998  0.00  0.00      D     
ATOM   1494  HB2 LYS D  94      14.107   0.911  19.923  0.00  0.00      D     
ATOM   1495  CG  LYS D  94      13.445  -0.814  21.104  0.00  0.00      D     
ATOM   1496  HG1 LYS D  94      12.831  -0.224  21.817  0.00  0.00      D     
ATOM   1497  HG2 LYS D  94      12.917  -1.704  20.699  0.00  0.00      D     
ATOM   1498  CD  LYS D  94      14.871  -1.234  21.580  0.00  0.00      D     
ATOM   1499  HD1 LYS D  94      15.551  -1.433  20.724  0.00  0.00      D     
ATOM   1500  HD2 LYS D  94      15.248  -0.324  22.094  0.00  0.00      D     
ATOM   1501  CE  LYS D  94      14.926  -2.490  22.459  0.00  0.00      D     
ATOM   1502  HE1 LYS D  94      14.321  -3.202  21.857  0.00  0.00      D     
ATOM   1503  HE2 LYS D  94      15.916  -2.919  22.723  0.00  0.00      D     
ATOM   1504  NZ  LYS D  94      14.258  -2.236  23.746  0.00  0.00      D     
ATOM   1505  HZ1 LYS D  94      14.397  -3.084  24.333  0.00  0.00      D     
ATOM   1506  HZ2 LYS D  94      14.736  -1.474  24.268  0.00  0.00      D     
ATOM   1507  HZ3 LYS D  94      13.242  -2.079  23.596  0.00  0.00      D     
ATOM   1508  C   LYS D  94      12.459   1.174  17.807  0.00  0.00      D     
ATOM   1509  O   LYS D  94      12.700   0.537  16.769  0.00  0.00      D     
ATOM   1510  N   TYR D  95      12.275   2.572  17.802  0.00  0.00      D     
ATOM   1511  HN  TYR D  95      12.290   3.162  18.606  0.00  0.00      D     
ATOM   1512  CA  TYR D  95      12.126   3.314  16.626  0.00  0.00      D     
ATOM   1513  HA  TYR D  95      12.154   2.752  15.704  0.00  0.00      D     
ATOM   1514  CB  TYR D  95      10.736   3.977  16.731  0.00  0.00      D     
ATOM   1515  HB1 TYR D  95      10.547   4.575  17.648  0.00  0.00      D     
ATOM   1516  HB2 TYR D  95      10.561   4.617  15.840  0.00  0.00      D     
ATOM   1517  CG  TYR D  95       9.586   2.996  16.731  0.00  0.00      D     
ATOM   1518  CD1 TYR D  95       9.151   2.432  15.543  0.00  0.00      D     
ATOM   1519  HD1 TYR D  95       9.737   2.592  14.649  0.00  0.00      D     
ATOM   1520  CE1 TYR D  95       8.085   1.566  15.491  0.00  0.00      D     
ATOM   1521  HE1 TYR D  95       7.662   1.293  14.536  0.00  0.00      D     
ATOM   1522  CZ  TYR D  95       7.337   1.363  16.635  0.00  0.00      D     
ATOM   1523  OH  TYR D  95       6.037   0.824  16.538  0.00  0.00      D     
ATOM   1524  HH  TYR D  95       5.902   0.309  17.337  0.00  0.00      D     
ATOM   1525  CD2 TYR D  95       8.750   2.866  17.879  0.00  0.00      D     
ATOM   1526  HD2 TYR D  95       9.061   3.286  18.825  0.00  0.00      D     
ATOM   1527  CE2 TYR D  95       7.726   1.890  17.902  0.00  0.00      D     
ATOM   1528  HE2 TYR D  95       7.078   1.704  18.745  0.00  0.00      D     
ATOM   1529  C   TYR D  95      13.271   4.319  16.504  0.00  0.00      D     
ATOM   1530  O   TYR D  95      13.160   5.268  17.235  0.00  0.00      D     
ATOM   1531  N   PRO D  96      14.306   4.292  15.653  0.00  0.00      D     
ATOM   1532  CD  PRO D  96      14.807   2.962  15.308  0.00  0.00      D     
ATOM   1533  HD1 PRO D  96      14.076   2.596  14.556  0.00  0.00      D     
ATOM   1534  HD2 PRO D  96      14.874   2.343  16.228  0.00  0.00      D     
ATOM   1535  CA  PRO D  96      15.300   5.304  15.589  0.00  0.00      D     
ATOM   1536  HA  PRO D  96      15.294   5.847  16.522  0.00  0.00      D     
ATOM   1537  CB  PRO D  96      16.652   4.523  15.490  0.00  0.00      D     
ATOM   1538  HB1 PRO D  96      16.900   4.149  16.506  0.00  0.00      D     
ATOM   1539  HB2 PRO D  96      17.441   5.069  14.930  0.00  0.00      D     
ATOM   1540  CG  PRO D  96      16.144   3.263  14.715  0.00  0.00      D     
ATOM   1541  HG1 PRO D  96      16.832   2.393  14.770  0.00  0.00      D     
ATOM   1542  HG2 PRO D  96      16.003   3.403  13.622  0.00  0.00      D     
ATOM   1543  C   PRO D  96      14.928   6.199  14.404  0.00  0.00      D     
ATOM   1544  O   PRO D  96      14.265   5.732  13.469  0.00  0.00      D     
ATOM   1545  N   GLN D  97      15.464   7.429  14.454  0.00  0.00      D     
ATOM   1546  HN  GLN D  97      15.899   7.833  15.255  0.00  0.00      D     
ATOM   1547  CA  GLN D  97      15.408   8.243  13.255  0.00  0.00      D     
ATOM   1548  HA  GLN D  97      14.541   8.000  12.659  0.00  0.00      D     
ATOM   1549  CB  GLN D  97      15.262   9.757  13.615  0.00  0.00      D     
ATOM   1550  HB1 GLN D  97      16.158  10.127  14.159  0.00  0.00      D     
ATOM   1551  HB2 GLN D  97      15.106  10.343  12.685  0.00  0.00      D     
ATOM   1552  CG  GLN D  97      13.929  10.117  14.461  0.00  0.00      D     
ATOM   1553  HG1 GLN D  97      13.906   9.451  15.350  0.00  0.00      D     
ATOM   1554  HG2 GLN D  97      14.054  11.185  14.742  0.00  0.00      D     
ATOM   1555  CD  GLN D  97      12.729   9.909  13.515  0.00  0.00      D     
ATOM   1556  OE1 GLN D  97      12.580  10.618  12.545  0.00  0.00      D     
ATOM   1557  NE2 GLN D  97      11.836   8.952  13.792  0.00  0.00      D     
ATOM   1558 HE21 GLN D  97      11.024   8.769  13.237  0.00  0.00      D     
ATOM   1559 HE22 GLN D  97      12.026   8.491  14.658  0.00  0.00      D     
ATOM   1560  C   GLN D  97      16.691   8.030  12.505  0.00  0.00      D     
ATOM   1561  O   GLN D  97      17.752   8.018  13.126  0.00  0.00      D     
ATOM   1562  N   VAL D  98      16.540   7.877  11.158  0.00  0.00      D     
ATOM   1563  HN  VAL D  98      15.634   7.938  10.747  0.00  0.00      D     
ATOM   1564  CA  VAL D  98      17.683   7.897  10.189  0.00  0.00      D     
ATOM   1565  HA  VAL D  98      18.581   8.001  10.779  0.00  0.00      D     
ATOM   1566  CB  VAL D  98      17.839   6.542   9.528  0.00  0.00      D     
ATOM   1567  HB  VAL D  98      16.983   6.341   8.849  0.00  0.00      D     
ATOM   1568  CG1 VAL D  98      19.078   6.603   8.614  0.00  0.00      D     
ATOM   1569 HG11 VAL D  98      18.984   7.370   7.815  0.00  0.00      D     
ATOM   1570 HG12 VAL D  98      20.007   6.765   9.202  0.00  0.00      D     
ATOM   1571 HG13 VAL D  98      19.117   5.626   8.086  0.00  0.00      D     
ATOM   1572  CG2 VAL D  98      18.034   5.482  10.524  0.00  0.00      D     
ATOM   1573 HG21 VAL D  98      18.946   5.688  11.124  0.00  0.00      D     
ATOM   1574 HG22 VAL D  98      17.197   5.427  11.253  0.00  0.00      D     
ATOM   1575 HG23 VAL D  98      18.257   4.485  10.089  0.00  0.00      D     
ATOM   1576  C   VAL D  98      17.458   9.070   9.326  0.00  0.00      D     
ATOM   1577  O   VAL D  98      16.614   9.084   8.440  0.00  0.00      D     
ATOM   1578  N   ASN D  99      18.306  10.001   9.309  0.00  0.00      D     
ATOM   1579  HN  ASN D  99      19.005  10.056  10.017  0.00  0.00      D     
ATOM   1580  CA  ASN D  99      18.144  11.250   8.625  0.00  0.00      D     
ATOM   1581  HA  ASN D  99      18.710  11.932   9.242  0.00  0.00      D     
ATOM   1582  CB  ASN D  99      18.847  11.218   7.192  0.00  0.00      D     
ATOM   1583  HB1 ASN D  99      18.252  10.529   6.554  0.00  0.00      D     
ATOM   1584  HB2 ASN D  99      18.867  12.214   6.698  0.00  0.00      D     
ATOM   1585  CG  ASN D  99      20.305  10.825   7.328  0.00  0.00      D     
ATOM   1586  OD1 ASN D  99      20.808  10.712   8.396  0.00  0.00      D     
ATOM   1587  ND2 ASN D  99      21.089  10.556   6.216  0.00  0.00      D     
ATOM   1588 HD21 ASN D  99      22.031  10.238   6.324  0.00  0.00      D     
ATOM   1589 HD22 ASN D  99      20.820  10.990   5.356  0.00  0.00      D     
ATOM   1590  C   ASN D  99      16.754  11.954   8.442  0.00  0.00      D     
ATOM   1591  O   ASN D  99      16.445  12.593   7.449  0.00  0.00      D     
ATOM   1592  N   GLY D 100      15.983  11.787   9.556  0.00  0.00      D     
ATOM   1593  HN  GLY D 100      16.381  11.360  10.365  0.00  0.00      D     
ATOM   1594  CA  GLY D 100      14.626  12.374   9.722  0.00  0.00      D     
ATOM   1595  HA1 GLY D 100      14.655  13.118   8.940  0.00  0.00      D     
ATOM   1596  HA2 GLY D 100      14.528  12.759  10.726  0.00  0.00      D     
ATOM   1597  C   GLY D 100      13.481  11.523   9.235  0.00  0.00      D     
ATOM   1598  O   GLY D 100      12.286  11.946   9.191  0.00  0.00      D     
ATOM   1599  N   LEU D 101      13.792  10.220   8.908  0.00  0.00      D     
ATOM   1600  HN  LEU D 101      14.752   9.959   8.846  0.00  0.00      D     
ATOM   1601  CA  LEU D 101      12.858   9.228   8.417  0.00  0.00      D     
ATOM   1602  HA  LEU D 101      11.867   9.656   8.372  0.00  0.00      D     
ATOM   1603  CB  LEU D 101      13.282   8.548   7.116  0.00  0.00      D     
ATOM   1604  HB1 LEU D 101      14.272   8.061   7.242  0.00  0.00      D     
ATOM   1605  HB2 LEU D 101      12.659   7.679   6.813  0.00  0.00      D     
ATOM   1606  CG  LEU D 101      13.579   9.490   5.971  0.00  0.00      D     
ATOM   1607  HG  LEU D 101      14.497  10.032   6.286  0.00  0.00      D     
ATOM   1608  CD1 LEU D 101      13.804   8.706   4.659  0.00  0.00      D     
ATOM   1609 HD11 LEU D 101      14.213   9.400   3.894  0.00  0.00      D     
ATOM   1610 HD12 LEU D 101      14.541   7.882   4.775  0.00  0.00      D     
ATOM   1611 HD13 LEU D 101      12.858   8.305   4.236  0.00  0.00      D     
ATOM   1612  CD2 LEU D 101      12.507  10.562   5.695  0.00  0.00      D     
ATOM   1613 HD21 LEU D 101      12.439  11.326   6.498  0.00  0.00      D     
ATOM   1614 HD22 LEU D 101      12.735  11.052   4.724  0.00  0.00      D     
ATOM   1615 HD23 LEU D 101      11.487  10.122   5.649  0.00  0.00      D     
ATOM   1616  C   LEU D 101      12.861   8.135   9.445  0.00  0.00      D     
ATOM   1617  O   LEU D 101      13.894   7.600   9.792  0.00  0.00      D     
ATOM   1618  N   THR D 102      11.636   7.882  10.057  0.00  0.00      D     
ATOM   1619  HN  THR D 102      10.906   8.528   9.851  0.00  0.00      D     
ATOM   1620  CA  THR D 102      11.424   6.889  11.062  0.00  0.00      D     
ATOM   1621  HA  THR D 102      12.113   7.103  11.865  0.00  0.00      D     
ATOM   1622  CB  THR D 102       9.976   6.858  11.646  0.00  0.00      D     
ATOM   1623  HB  THR D 102       9.213   6.566  10.892  0.00  0.00      D     
ATOM   1624  OG1 THR D 102       9.688   8.175  12.034  0.00  0.00      D     
ATOM   1625  HG1 THR D 102       8.814   8.237  12.426  0.00  0.00      D     
ATOM   1626  CG2 THR D 102       9.801   6.002  12.897  0.00  0.00      D     
ATOM   1627 HG21 THR D 102      10.578   6.230  13.657  0.00  0.00      D     
ATOM   1628 HG22 THR D 102       8.804   6.194  13.348  0.00  0.00      D     
ATOM   1629 HG23 THR D 102       9.916   4.908  12.741  0.00  0.00      D     
ATOM   1630  C   THR D 102      11.843   5.423  10.548  0.00  0.00      D     
ATOM   1631  O   THR D 102      11.620   5.008   9.398  0.00  0.00      D     
ATOM   1632  N   SER D 103      12.518   4.670  11.419  0.00  0.00      D     
ATOM   1633  HN  SER D 103      12.754   5.046  12.312  0.00  0.00      D     
ATOM   1634  CA  SER D 103      13.045   3.405  10.981  0.00  0.00      D     
ATOM   1635  HA  SER D 103      12.473   3.017  10.151  0.00  0.00      D     
ATOM   1636  CB  SER D 103      14.592   3.321  10.816  0.00  0.00      D     
ATOM   1637  HB1 SER D 103      14.917   4.237  10.278  0.00  0.00      D     
ATOM   1638  HB2 SER D 103      15.174   3.334  11.762  0.00  0.00      D     
ATOM   1639  OG  SER D 103      14.907   2.124  10.071  0.00  0.00      D     
ATOM   1640  HG1 SER D 103      15.865   2.084  10.014  0.00  0.00      D     
ATOM   1641  C   SER D 103      12.644   2.549  12.143  0.00  0.00      D     
ATOM   1642  O   SER D 103      12.072   3.078  13.070  0.00  0.00      D     
ATOM   1643  N   ILE D 104      12.930   1.219  12.029  0.00  0.00      D     
ATOM   1644  HN  ILE D 104      13.447   0.816  11.278  0.00  0.00      D     
ATOM   1645  CA  ILE D 104      12.578   0.340  13.159  0.00  0.00      D     
ATOM   1646  HA  ILE D 104      12.608   0.885  14.091  0.00  0.00      D     
ATOM   1647  CB  ILE D 104      11.266  -0.431  12.947  0.00  0.00      D     
ATOM   1648  HB  ILE D 104      11.331  -1.248  12.197  0.00  0.00      D     
ATOM   1649  CG2 ILE D 104      10.809  -1.010  14.281  0.00  0.00      D     
ATOM   1650 HG21 ILE D 104      11.590  -1.574  14.834  0.00  0.00      D     
ATOM   1651 HG22 ILE D 104      10.476  -0.172  14.930  0.00  0.00      D     
ATOM   1652 HG23 ILE D 104      10.012  -1.776  14.181  0.00  0.00      D     
ATOM   1653  CG1 ILE D 104      10.062   0.374  12.224  0.00  0.00      D     
ATOM   1654 HG11 ILE D 104       9.762   1.146  12.964  0.00  0.00      D     
ATOM   1655 HG12 ILE D 104      10.506   0.876  11.338  0.00  0.00      D     
ATOM   1656  CD  ILE D 104       8.919  -0.548  11.800  0.00  0.00      D     
ATOM   1657  HD1 ILE D 104       9.261  -1.098  10.898  0.00  0.00      D     
ATOM   1658  HD2 ILE D 104       8.647  -1.250  12.617  0.00  0.00      D     
ATOM   1659  HD3 ILE D 104       8.055   0.070  11.475  0.00  0.00      D     
ATOM   1660  C   ILE D 104      13.619  -0.767  13.269  0.00  0.00      D     
ATOM   1661  O   ILE D 104      14.104  -1.305  12.321  0.00  0.00      D     
ATOM   1662  N   LYS D 105      14.098  -1.026  14.534  0.00  0.00      D     
ATOM   1663  HN  LYS D 105      13.654  -0.708  15.368  0.00  0.00      D     
ATOM   1664  CA  LYS D 105      15.060  -2.050  14.768  0.00  0.00      D     
ATOM   1665  HA  LYS D 105      15.830  -2.110  14.013  0.00  0.00      D     
ATOM   1666  CB  LYS D 105      15.846  -1.630  16.101  0.00  0.00      D     
ATOM   1667  HB1 LYS D 105      15.137  -1.326  16.900  0.00  0.00      D     
ATOM   1668  HB2 LYS D 105      16.584  -2.381  16.457  0.00  0.00      D     
ATOM   1669  CG  LYS D 105      16.713  -0.344  16.014  0.00  0.00      D     
ATOM   1670  HG1 LYS D 105      17.502  -0.454  15.239  0.00  0.00      D     
ATOM   1671  HG2 LYS D 105      16.120   0.539  15.694  0.00  0.00      D     
ATOM   1672  CD  LYS D 105      17.363   0.145  17.353  0.00  0.00      D     
ATOM   1673  HD1 LYS D 105      17.907   1.090  17.142  0.00  0.00      D     
ATOM   1674  HD2 LYS D 105      16.536   0.457  18.026  0.00  0.00      D     
ATOM   1675  CE  LYS D 105      18.290  -0.772  18.154  0.00  0.00      D     
ATOM   1676  HE1 LYS D 105      18.472  -0.300  19.144  0.00  0.00      D     
ATOM   1677  HE2 LYS D 105      17.955  -1.824  18.276  0.00  0.00      D     
ATOM   1678  NZ  LYS D 105      19.604  -0.829  17.511  0.00  0.00      D     
ATOM   1679  HZ1 LYS D 105      19.947   0.089  17.162  0.00  0.00      D     
ATOM   1680  HZ2 LYS D 105      20.368  -1.196  18.114  0.00  0.00      D     
ATOM   1681  HZ3 LYS D 105      19.557  -1.445  16.674  0.00  0.00      D     
ATOM   1682  C   LYS D 105      14.400  -3.443  14.746  0.00  0.00      D     
ATOM   1683  O   LYS D 105      13.188  -3.554  14.872  0.00  0.00      D     
ATOM   1684  N   TRP D 106      15.243  -4.454  14.293  0.00  0.00      D     
ATOM   1685  HN  TRP D 106      16.224  -4.312  14.191  0.00  0.00      D     
ATOM   1686  CA  TRP D 106      14.795  -5.821  14.147  0.00  0.00      D     
ATOM   1687  HA  TRP D 106      14.021  -5.712  13.403  0.00  0.00      D     
ATOM   1688  CB  TRP D 106      15.920  -6.610  13.457  0.00  0.00      D     
ATOM   1689  HB1 TRP D 106      16.223  -6.010  12.573  0.00  0.00      D     
ATOM   1690  HB2 TRP D 106      16.787  -6.701  14.146  0.00  0.00      D     
ATOM   1691  CG  TRP D 106      15.571  -8.028  13.031  0.00  0.00      D     
ATOM   1692  CD1 TRP D 106      15.414  -8.304  11.694  0.00  0.00      D     
ATOM   1693  HD1 TRP D 106      15.435  -7.599  10.876  0.00  0.00      D     
ATOM   1694  NE1 TRP D 106      15.060  -9.663  11.595  0.00  0.00      D     
ATOM   1695  HE1 TRP D 106      15.268 -10.304  10.889  0.00  0.00      D     
ATOM   1696  CE2 TRP D 106      15.194 -10.264  12.784  0.00  0.00      D     
ATOM   1697  CD2 TRP D 106      15.403  -9.217  13.742  0.00  0.00      D     
ATOM   1698  CE3 TRP D 106      15.504  -9.525  15.154  0.00  0.00      D     
ATOM   1699  HE3 TRP D 106      15.676  -8.662  15.778  0.00  0.00      D     
ATOM   1700  CZ3 TRP D 106      15.306 -10.875  15.530  0.00  0.00      D     
ATOM   1701  HZ3 TRP D 106      15.315 -11.020  16.600  0.00  0.00      D     
ATOM   1702  CZ2 TRP D 106      14.948 -11.602  13.161  0.00  0.00      D     
ATOM   1703  HZ2 TRP D 106      14.684 -12.414  12.499  0.00  0.00      D     
ATOM   1704  CH2 TRP D 106      15.002 -11.835  14.565  0.00  0.00      D     
ATOM   1705  HH2 TRP D 106      14.950 -12.879  14.838  0.00  0.00      D     
ATOM   1706  C   TRP D 106      14.182  -6.472  15.333  0.00  0.00      D     
ATOM   1707  O   TRP D 106      14.668  -6.323  16.445  0.00  0.00      D     
ATOM   1708  N   ALA D 107      13.015  -7.053  15.184  0.00  0.00      D     
ATOM   1709  HN  ALA D 107      12.487  -6.999  14.340  0.00  0.00      D     
ATOM   1710  CA  ALA D 107      12.465  -7.990  16.101  0.00  0.00      D     
ATOM   1711  HA  ALA D 107      13.162  -8.595  16.663  0.00  0.00      D     
ATOM   1712  CB  ALA D 107      11.571  -7.232  17.225  0.00  0.00      D     
ATOM   1713  HB1 ALA D 107      10.704  -6.741  16.734  0.00  0.00      D     
ATOM   1714  HB2 ALA D 107      11.217  -7.880  18.056  0.00  0.00      D     
ATOM   1715  HB3 ALA D 107      12.095  -6.410  17.757  0.00  0.00      D     
ATOM   1716  C   ALA D 107      11.516  -8.916  15.297  0.00  0.00      D     
ATOM   1717  O   ALA D 107      10.619  -8.465  14.611  0.00  0.00      D     
ATOM   1718  N   ASP D 108      11.796 -10.234  15.392  0.00  0.00      D     
ATOM   1719  HN  ASP D 108      12.478 -10.551  16.047  0.00  0.00      D     
ATOM   1720  CA  ASP D 108      11.145 -11.394  14.729  0.00  0.00      D     
ATOM   1721  HA  ASP D 108      11.954 -12.053  14.452  0.00  0.00      D     
ATOM   1722  CB  ASP D 108      10.290 -12.210  15.795  0.00  0.00      D     
ATOM   1723  HB1 ASP D 108       9.472 -11.559  16.172  0.00  0.00      D     
ATOM   1724  HB2 ASP D 108       9.790 -13.092  15.342  0.00  0.00      D     
ATOM   1725  CG  ASP D 108      11.093 -12.710  16.882  0.00  0.00      D     
ATOM   1726  OD1 ASP D 108      10.557 -12.924  17.984  0.00  0.00      D     
ATOM   1727  OD2 ASP D 108      12.367 -12.969  16.757  0.00  0.00      D     
ATOM   1728  C   ASP D 108      10.591 -11.115  13.378  0.00  0.00      D     
ATOM   1729  O   ASP D 108       9.404 -11.058  13.083  0.00  0.00      D     
ATOM   1730  N   ASN D 109      11.558 -10.928  12.432  0.00  0.00      D     
ATOM   1731  HN  ASN D 109      12.486 -10.808  12.777  0.00  0.00      D     
ATOM   1732  CA  ASN D 109      11.234 -10.816  11.025  0.00  0.00      D     
ATOM   1733  HA  ASN D 109      12.155 -10.619  10.496  0.00  0.00      D     
ATOM   1734  CB  ASN D 109      10.764 -12.157  10.464  0.00  0.00      D     
ATOM   1735  HB1 ASN D 109       9.706 -12.328  10.756  0.00  0.00      D     
ATOM   1736  HB2 ASN D 109      10.862 -12.171   9.358  0.00  0.00      D     
ATOM   1737  CG  ASN D 109      11.361 -13.380  11.034  0.00  0.00      D     
ATOM   1738  OD1 ASN D 109      10.588 -14.347  11.335  0.00  0.00      D     
ATOM   1739  ND2 ASN D 109      12.699 -13.543  11.059  0.00  0.00      D     
ATOM   1740 HD21 ASN D 109      13.324 -12.795  10.836  0.00  0.00      D     
ATOM   1741 HD22 ASN D 109      12.927 -14.277  11.698  0.00  0.00      D     
ATOM   1742  C   ASN D 109      10.413  -9.671  10.590  0.00  0.00      D     
ATOM   1743  O   ASN D 109       9.643  -9.688   9.569  0.00  0.00      D     
ATOM   1744  N   ASN D 110      10.535  -8.467  11.292  0.00  0.00      D     
ATOM   1745  HN  ASN D 110      10.895  -8.516  12.220  0.00  0.00      D     
ATOM   1746  CA  ASN D 110       9.768  -7.214  10.908  0.00  0.00      D     
ATOM   1747  HA  ASN D 110       8.786  -7.538  10.594  0.00  0.00      D     
ATOM   1748  CB  ASN D 110       9.479  -6.435  12.171  0.00  0.00      D     
ATOM   1749  HB1 ASN D 110       8.690  -5.701  11.900  0.00  0.00      D     
ATOM   1750  HB2 ASN D 110       9.036  -7.050  12.984  0.00  0.00      D     
ATOM   1751  CG  ASN D 110      10.665  -5.677  12.833  0.00  0.00      D     
ATOM   1752  OD1 ASN D 110      11.820  -5.894  12.463  0.00  0.00      D     
ATOM   1753  ND2 ASN D 110      10.335  -4.753  13.699  0.00  0.00      D     
ATOM   1754 HD21 ASN D 110      11.079  -4.213  14.092  0.00  0.00      D     
ATOM   1755 HD22 ASN D 110       9.474  -4.245  13.672  0.00  0.00      D     
ATOM   1756  C   ASN D 110      10.423  -6.211   9.895  0.00  0.00      D     
ATOM   1757  O   ASN D 110       9.936  -5.181   9.416  0.00  0.00      D     
ATOM   1758  N   CYS D 111      11.595  -6.592   9.365  0.00  0.00      D     
ATOM   1759  HN  CYS D 111      11.951  -7.426   9.779  0.00  0.00      D     
ATOM   1760  CA  CYS D 111      12.443  -5.920   8.362  0.00  0.00      D     
ATOM   1761  HA  CYS D 111      12.792  -4.991   8.789  0.00  0.00      D     
ATOM   1762  CB  CYS D 111      13.645  -6.791   7.995  0.00  0.00      D     
ATOM   1763  HB1 CYS D 111      14.121  -6.340   7.098  0.00  0.00      D     
ATOM   1764  HB2 CYS D 111      14.303  -6.724   8.888  0.00  0.00      D     
ATOM   1765  SG  CYS D 111      13.333  -8.541   7.505  0.00  0.00      D     
ATOM   1766  HG1 CYS D 111      14.540  -9.054   7.688  0.00  0.00      D     
ATOM   1767  C   CYS D 111      11.771  -5.540   7.020  0.00  0.00      D     
ATOM   1768  O   CYS D 111      12.024  -4.477   6.505  0.00  0.00      D     
ATOM   1769  N   TYR D 112      10.876  -6.327   6.433  0.00  0.00      D     
ATOM   1770  HN  TYR D 112      10.751  -7.247   6.796  0.00  0.00      D     
ATOM   1771  CA  TYR D 112      10.035  -5.894   5.308  0.00  0.00      D     
ATOM   1772  HA  TYR D 112      10.678  -5.786   4.447  0.00  0.00      D     
ATOM   1773  CB  TYR D 112       9.118  -7.124   4.990  0.00  0.00      D     
ATOM   1774  HB1 TYR D 112       8.726  -6.959   3.964  0.00  0.00      D     
ATOM   1775  HB2 TYR D 112       9.745  -8.039   4.934  0.00  0.00      D     
ATOM   1776  CG  TYR D 112       7.960  -7.431   5.954  0.00  0.00      D     
ATOM   1777  CD1 TYR D 112       6.696  -7.025   5.605  0.00  0.00      D     
ATOM   1778  HD1 TYR D 112       6.450  -6.653   4.622  0.00  0.00      D     
ATOM   1779  CE1 TYR D 112       5.621  -7.282   6.445  0.00  0.00      D     
ATOM   1780  HE1 TYR D 112       4.657  -6.887   6.161  0.00  0.00      D     
ATOM   1781  CZ  TYR D 112       5.819  -7.957   7.645  0.00  0.00      D     
ATOM   1782  OH  TYR D 112       4.687  -8.207   8.436  0.00  0.00      D     
ATOM   1783  HH  TYR D 112       4.955  -8.284   9.354  0.00  0.00      D     
ATOM   1784  CD2 TYR D 112       8.205  -8.110   7.144  0.00  0.00      D     
ATOM   1785  HD2 TYR D 112       9.185  -8.457   7.436  0.00  0.00      D     
ATOM   1786  CE2 TYR D 112       7.097  -8.447   7.924  0.00  0.00      D     
ATOM   1787  HE2 TYR D 112       7.161  -8.946   8.880  0.00  0.00      D     
ATOM   1788  C   TYR D 112       9.189  -4.628   5.590  0.00  0.00      D     
ATOM   1789  O   TYR D 112       9.125  -3.729   4.763  0.00  0.00      D     
ATOM   1790  N   LEU D 113       8.508  -4.593   6.747  0.00  0.00      D     
ATOM   1791  HN  LEU D 113       8.466  -5.386   7.349  0.00  0.00      D     
ATOM   1792  CA  LEU D 113       7.656  -3.502   7.085  0.00  0.00      D     
ATOM   1793  HA  LEU D 113       7.143  -3.163   6.197  0.00  0.00      D     
ATOM   1794  CB  LEU D 113       6.722  -4.073   8.205  0.00  0.00      D     
ATOM   1795  HB1 LEU D 113       6.236  -4.868   7.600  0.00  0.00      D     
ATOM   1796  HB2 LEU D 113       7.329  -4.679   8.911  0.00  0.00      D     
ATOM   1797  CG  LEU D 113       5.617  -3.188   8.822  0.00  0.00      D     
ATOM   1798  HG  LEU D 113       6.068  -2.192   8.627  0.00  0.00      D     
ATOM   1799  CD1 LEU D 113       4.199  -3.208   8.097  0.00  0.00      D     
ATOM   1800 HD11 LEU D 113       4.321  -3.122   6.997  0.00  0.00      D     
ATOM   1801 HD12 LEU D 113       3.598  -4.039   8.525  0.00  0.00      D     
ATOM   1802 HD13 LEU D 113       3.556  -2.357   8.407  0.00  0.00      D     
ATOM   1803  CD2 LEU D 113       5.427  -3.380  10.354  0.00  0.00      D     
ATOM   1804 HD21 LEU D 113       4.870  -2.554  10.846  0.00  0.00      D     
ATOM   1805 HD22 LEU D 113       5.003  -4.354  10.679  0.00  0.00      D     
ATOM   1806 HD23 LEU D 113       6.471  -3.454  10.726  0.00  0.00      D     
ATOM   1807  C   LEU D 113       8.426  -2.283   7.720  0.00  0.00      D     
ATOM   1808  O   LEU D 113       8.043  -1.109   7.464  0.00  0.00      D     
ATOM   1809  N   ALA D 114       9.634  -2.410   8.257  0.00  0.00      D     
ATOM   1810  HN  ALA D 114       9.942  -3.318   8.532  0.00  0.00      D     
ATOM   1811  CA  ALA D 114      10.673  -1.418   8.415  0.00  0.00      D     
ATOM   1812  HA  ALA D 114      10.268  -0.556   8.924  0.00  0.00      D     
ATOM   1813  CB  ALA D 114      11.813  -2.078   9.182  0.00  0.00      D     
ATOM   1814  HB1 ALA D 114      12.675  -1.378   9.202  0.00  0.00      D     
ATOM   1815  HB2 ALA D 114      11.541  -2.355  10.223  0.00  0.00      D     
ATOM   1816  HB3 ALA D 114      12.117  -2.981   8.610  0.00  0.00      D     
ATOM   1817  C   ALA D 114      11.201  -0.836   7.099  0.00  0.00      D     
ATOM   1818  O   ALA D 114      11.360   0.360   6.867  0.00  0.00      D     
ATOM   1819  N   THR D 115      11.419  -1.727   6.108  0.00  0.00      D     
ATOM   1820  HN  THR D 115      11.573  -2.689   6.320  0.00  0.00      D     
ATOM   1821  CA  THR D 115      11.756  -1.293   4.746  0.00  0.00      D     
ATOM   1822  HA  THR D 115      12.450  -0.519   5.036  0.00  0.00      D     
ATOM   1823  CB  THR D 115      12.444  -2.416   3.929  0.00  0.00      D     
ATOM   1824  HB  THR D 115      11.721  -3.211   3.646  0.00  0.00      D     
ATOM   1825  OG1 THR D 115      13.497  -3.060   4.607  0.00  0.00      D     
ATOM   1826  HG1 THR D 115      13.039  -3.734   5.113  0.00  0.00      D     
ATOM   1827  CG2 THR D 115      12.840  -1.916   2.564  0.00  0.00      D     
ATOM   1828 HG21 THR D 115      11.969  -1.690   1.913  0.00  0.00      D     
ATOM   1829 HG22 THR D 115      13.434  -0.992   2.732  0.00  0.00      D     
ATOM   1830 HG23 THR D 115      13.453  -2.663   2.017  0.00  0.00      D     
ATOM   1831  C   THR D 115      10.653  -0.544   3.997  0.00  0.00      D     
ATOM   1832  O   THR D 115      10.921   0.559   3.542  0.00  0.00      D     
ATOM   1833  N   ALA D 116       9.341  -0.916   4.107  0.00  0.00      D     
ATOM   1834  HN  ALA D 116       9.127  -1.833   4.434  0.00  0.00      D     
ATOM   1835  CA  ALA D 116       8.146  -0.210   3.718  0.00  0.00      D     
ATOM   1836  HA  ALA D 116       8.109  -0.148   2.640  0.00  0.00      D     
ATOM   1837  CB  ALA D 116       6.961  -1.058   4.263  0.00  0.00      D     
ATOM   1838  HB1 ALA D 116       7.015  -2.119   3.938  0.00  0.00      D     
ATOM   1839  HB2 ALA D 116       6.971  -1.103   5.373  0.00  0.00      D     
ATOM   1840  HB3 ALA D 116       5.957  -0.633   4.053  0.00  0.00      D     
ATOM   1841  C   ALA D 116       8.066   1.132   4.395  0.00  0.00      D     
ATOM   1842  O   ALA D 116       7.742   2.169   3.740  0.00  0.00      D     
ATOM   1843  N   LEU D 117       8.317   1.219   5.720  0.00  0.00      D     
ATOM   1844  HN  LEU D 117       8.572   0.468   6.325  0.00  0.00      D     
ATOM   1845  CA  LEU D 117       8.247   2.550   6.416  0.00  0.00      D     
ATOM   1846  HA  LEU D 117       7.287   2.979   6.170  0.00  0.00      D     
ATOM   1847  CB  LEU D 117       8.532   2.371   7.916  0.00  0.00      D     
ATOM   1848  HB1 LEU D 117       7.763   1.701   8.358  0.00  0.00      D     
ATOM   1849  HB2 LEU D 117       9.485   1.904   8.244  0.00  0.00      D     
ATOM   1850  CG  LEU D 117       8.474   3.655   8.859  0.00  0.00      D     
ATOM   1851  HG  LEU D 117       9.148   4.483   8.554  0.00  0.00      D     
ATOM   1852  CD1 LEU D 117       7.023   4.309   8.698  0.00  0.00      D     
ATOM   1853 HD11 LEU D 117       6.287   3.477   8.734  0.00  0.00      D     
ATOM   1854 HD12 LEU D 117       6.682   5.011   9.488  0.00  0.00      D     
ATOM   1855 HD13 LEU D 117       6.954   4.866   7.739  0.00  0.00      D     
ATOM   1856  CD2 LEU D 117       8.998   3.202  10.244  0.00  0.00      D     
ATOM   1857 HD21 LEU D 117       8.183   2.678  10.789  0.00  0.00      D     
ATOM   1858 HD22 LEU D 117       9.992   2.711  10.176  0.00  0.00      D     
ATOM   1859 HD23 LEU D 117       9.223   4.140  10.795  0.00  0.00      D     
ATOM   1860  C   LEU D 117       9.293   3.659   5.906  0.00  0.00      D     
ATOM   1861  O   LEU D 117       8.983   4.845   5.670  0.00  0.00      D     
ATOM   1862  N   LEU D 118      10.570   3.279   5.661  0.00  0.00      D     
ATOM   1863  HN  LEU D 118      10.774   2.313   5.805  0.00  0.00      D     
ATOM   1864  CA  LEU D 118      11.530   4.102   4.961  0.00  0.00      D     
ATOM   1865  HA  LEU D 118      11.503   5.071   5.438  0.00  0.00      D     
ATOM   1866  CB  LEU D 118      12.986   3.434   5.028  0.00  0.00      D     
ATOM   1867  HB1 LEU D 118      12.925   2.502   4.426  0.00  0.00      D     
ATOM   1868  HB2 LEU D 118      13.826   3.990   4.560  0.00  0.00      D     
ATOM   1869  CG  LEU D 118      13.524   3.249   6.474  0.00  0.00      D     
ATOM   1870  HG  LEU D 118      12.705   2.721   7.008  0.00  0.00      D     
ATOM   1871  CD1 LEU D 118      14.738   2.235   6.426  0.00  0.00      D     
ATOM   1872 HD11 LEU D 118      14.427   1.290   5.932  0.00  0.00      D     
ATOM   1873 HD12 LEU D 118      15.578   2.690   5.858  0.00  0.00      D     
ATOM   1874 HD13 LEU D 118      15.153   1.821   7.369  0.00  0.00      D     
ATOM   1875  CD2 LEU D 118      13.927   4.525   7.161  0.00  0.00      D     
ATOM   1876 HD21 LEU D 118      14.334   4.323   8.175  0.00  0.00      D     
ATOM   1877 HD22 LEU D 118      14.709   4.997   6.530  0.00  0.00      D     
ATOM   1878 HD23 LEU D 118      13.150   5.278   7.414  0.00  0.00      D     
ATOM   1879  C   LEU D 118      11.193   4.381   3.517  0.00  0.00      D     
ATOM   1880  O   LEU D 118      11.293   5.524   3.097  0.00  0.00      D     
ATOM   1881  N   THR D 119      10.699   3.328   2.774  0.00  0.00      D     
ATOM   1882  HN  THR D 119      10.655   2.407   3.153  0.00  0.00      D     
ATOM   1883  CA  THR D 119      10.200   3.516   1.384  0.00  0.00      D     
ATOM   1884  HA  THR D 119      11.021   3.876   0.781  0.00  0.00      D     
ATOM   1885  CB  THR D 119       9.894   2.186   0.671  0.00  0.00      D     
ATOM   1886  HB  THR D 119       9.021   1.682   1.138  0.00  0.00      D     
ATOM   1887  OG1 THR D 119      10.966   1.344   0.780  0.00  0.00      D     
ATOM   1888  HG1 THR D 119      11.124   1.003   1.663  0.00  0.00      D     
ATOM   1889  CG2 THR D 119       9.559   2.342  -0.740  0.00  0.00      D     
ATOM   1890 HG21 THR D 119      10.344   2.880  -1.312  0.00  0.00      D     
ATOM   1891 HG22 THR D 119       9.514   1.374  -1.283  0.00  0.00      D     
ATOM   1892 HG23 THR D 119       8.663   2.986  -0.874  0.00  0.00      D     
ATOM   1893  C   THR D 119       9.080   4.503   1.233  0.00  0.00      D     
ATOM   1894  O   THR D 119       9.128   5.426   0.407  0.00  0.00      D     
ATOM   1895  N   LEU D 120       8.069   4.472   2.110  0.00  0.00      D     
ATOM   1896  HN  LEU D 120       8.028   3.848   2.886  0.00  0.00      D     
ATOM   1897  CA  LEU D 120       6.920   5.290   1.905  0.00  0.00      D     
ATOM   1898  HA  LEU D 120       6.650   5.359   0.862  0.00  0.00      D     
ATOM   1899  CB  LEU D 120       5.697   4.827   2.705  0.00  0.00      D     
ATOM   1900  HB1 LEU D 120       4.793   5.334   2.305  0.00  0.00      D     
ATOM   1901  HB2 LEU D 120       5.489   3.792   2.358  0.00  0.00      D     
ATOM   1902  CG  LEU D 120       5.679   4.851   4.285  0.00  0.00      D     
ATOM   1903  HG  LEU D 120       6.693   4.661   4.695  0.00  0.00      D     
ATOM   1904  CD1 LEU D 120       5.303   6.228   4.906  0.00  0.00      D     
ATOM   1905 HD11 LEU D 120       6.119   6.976   4.808  0.00  0.00      D     
ATOM   1906 HD12 LEU D 120       4.412   6.534   4.317  0.00  0.00      D     
ATOM   1907 HD13 LEU D 120       5.075   5.973   5.963  0.00  0.00      D     
ATOM   1908  CD2 LEU D 120       4.729   3.808   4.883  0.00  0.00      D     
ATOM   1909 HD21 LEU D 120       4.667   4.048   5.966  0.00  0.00      D     
ATOM   1910 HD22 LEU D 120       3.708   4.041   4.514  0.00  0.00      D     
ATOM   1911 HD23 LEU D 120       4.945   2.734   4.693  0.00  0.00      D     
ATOM   1912  C   LEU D 120       7.212   6.734   2.376  0.00  0.00      D     
ATOM   1913  O   LEU D 120       6.786   7.689   1.804  0.00  0.00      D     
ATOM   1914  N   GLN D 121       8.085   6.895   3.331  0.00  0.00      D     
ATOM   1915  HN  GLN D 121       8.416   6.075   3.791  0.00  0.00      D     
ATOM   1916  CA  GLN D 121       8.522   8.207   3.756  0.00  0.00      D     
ATOM   1917  HA  GLN D 121       7.595   8.759   3.801  0.00  0.00      D     
ATOM   1918  CB  GLN D 121       9.271   8.243   5.151  0.00  0.00      D     
ATOM   1919  HB1 GLN D 121      10.128   7.537   5.112  0.00  0.00      D     
ATOM   1920  HB2 GLN D 121       9.711   9.253   5.297  0.00  0.00      D     
ATOM   1921  CG  GLN D 121       8.485   7.925   6.418  0.00  0.00      D     
ATOM   1922  HG1 GLN D 121       7.700   8.679   6.641  0.00  0.00      D     
ATOM   1923  HG2 GLN D 121       7.802   7.067   6.240  0.00  0.00      D     
ATOM   1924  CD  GLN D 121       9.429   7.640   7.545  0.00  0.00      D     
ATOM   1925  OE1 GLN D 121       9.466   8.437   8.465  0.00  0.00      D     
ATOM   1926  NE2 GLN D 121      10.102   6.456   7.536  0.00  0.00      D     
ATOM   1927 HE21 GLN D 121      10.492   5.901   8.271  0.00  0.00      D     
ATOM   1928 HE22 GLN D 121       9.878   6.033   6.658  0.00  0.00      D     
ATOM   1929  C   GLN D 121       9.570   8.890   2.878  0.00  0.00      D     
ATOM   1930  O   GLN D 121       9.738  10.122   2.871  0.00  0.00      D     
ATOM   1931  N   GLN D 122      10.388   8.147   2.131  0.00  0.00      D     
ATOM   1932  HN  GLN D 122      10.596   7.190   2.321  0.00  0.00      D     
ATOM   1933  CA  GLN D 122      11.107   8.684   1.041  0.00  0.00      D     
ATOM   1934  HA  GLN D 122      11.822   9.382   1.451  0.00  0.00      D     
ATOM   1935  CB  GLN D 122      11.834   7.479   0.474  0.00  0.00      D     
ATOM   1936  HB1 GLN D 122      12.491   7.063   1.267  0.00  0.00      D     
ATOM   1937  HB2 GLN D 122      11.105   6.671   0.251  0.00  0.00      D     
ATOM   1938  CG  GLN D 122      12.760   7.802  -0.731  0.00  0.00      D     
ATOM   1939  HG1 GLN D 122      13.408   6.921  -0.927  0.00  0.00      D     
ATOM   1940  HG2 GLN D 122      12.148   8.036  -1.628  0.00  0.00      D     
ATOM   1941  CD  GLN D 122      13.672   8.991  -0.498  0.00  0.00      D     
ATOM   1942  OE1 GLN D 122      14.123   9.198   0.605  0.00  0.00      D     
ATOM   1943  NE2 GLN D 122      14.020   9.682  -1.637  0.00  0.00      D     
ATOM   1944 HE21 GLN D 122      13.452   9.489  -2.437  0.00  0.00      D     
ATOM   1945 HE22 GLN D 122      14.389  10.608  -1.556  0.00  0.00      D     
ATOM   1946  C   GLN D 122      10.337   9.398  -0.126  0.00  0.00      D     
ATOM   1947  O   GLN D 122      10.759  10.439  -0.580  0.00  0.00      D     
ATOM   1948  N   ILE D 123       9.221   8.817  -0.485  0.00  0.00      D     
ATOM   1949  HN  ILE D 123       8.958   7.957  -0.055  0.00  0.00      D     
ATOM   1950  CA  ILE D 123       8.471   9.287  -1.645  0.00  0.00      D     
ATOM   1951  HA  ILE D 123       9.038   9.969  -2.262  0.00  0.00      D     
ATOM   1952  CB  ILE D 123       8.066   8.071  -2.464  0.00  0.00      D     
ATOM   1953  HB  ILE D 123       8.977   7.436  -2.457  0.00  0.00      D     
ATOM   1954  CG2 ILE D 123       6.877   7.269  -1.842  0.00  0.00      D     
ATOM   1955 HG21 ILE D 123       5.844   7.647  -1.997  0.00  0.00      D     
ATOM   1956 HG22 ILE D 123       6.745   6.332  -2.423  0.00  0.00      D     
ATOM   1957 HG23 ILE D 123       7.201   7.054  -0.801  0.00  0.00      D     
ATOM   1958  CG1 ILE D 123       7.828   8.453  -3.980  0.00  0.00      D     
ATOM   1959 HG11 ILE D 123       7.489   7.548  -4.526  0.00  0.00      D     
ATOM   1960 HG12 ILE D 123       7.016   9.210  -4.021  0.00  0.00      D     
ATOM   1961  CD  ILE D 123       9.027   9.054  -4.737  0.00  0.00      D     
ATOM   1962  HD1 ILE D 123       9.895   8.402  -4.499  0.00  0.00      D     
ATOM   1963  HD2 ILE D 123       8.889   8.951  -5.834  0.00  0.00      D     
ATOM   1964  HD3 ILE D 123       9.086  10.128  -4.460  0.00  0.00      D     
ATOM   1965  C   ILE D 123       7.249  10.043  -1.157  0.00  0.00      D     
ATOM   1966  O   ILE D 123       6.541  10.670  -1.983  0.00  0.00      D     
ATOM   1967  N   GLU D 124       7.045  10.055   0.217  0.00  0.00      D     
ATOM   1968  HN  GLU D 124       7.608   9.403   0.718  0.00  0.00      D     
ATOM   1969  CA  GLU D 124       6.188  11.039   0.895  0.00  0.00      D     
ATOM   1970  HA  GLU D 124       6.382  10.688   1.898  0.00  0.00      D     
ATOM   1971  CB  GLU D 124       6.667  12.525   0.788  0.00  0.00      D     
ATOM   1972  HB1 GLU D 124       6.471  12.966  -0.213  0.00  0.00      D     
ATOM   1973  HB2 GLU D 124       5.990  13.085   1.468  0.00  0.00      D     
ATOM   1974  CG  GLU D 124       8.137  12.723   1.253  0.00  0.00      D     
ATOM   1975  HG1 GLU D 124       8.283  12.199   2.222  0.00  0.00      D     
ATOM   1976  HG2 GLU D 124       8.956  12.381   0.585  0.00  0.00      D     
ATOM   1977  CD  GLU D 124       8.508  14.222   1.344  0.00  0.00      D     
ATOM   1978  OE1 GLU D 124       9.319  14.611   2.205  0.00  0.00      D     
ATOM   1979  OE2 GLU D 124       7.838  15.002   0.606  0.00  0.00      D     
ATOM   1980  C   GLU D 124       4.628  10.928   0.631  0.00  0.00      D     
ATOM   1981  O   GLU D 124       3.938  11.921   0.285  0.00  0.00      D     
ATOM   1982  N   LEU D 125       4.064   9.677   0.712  0.00  0.00      D     
ATOM   1983  HN  LEU D 125       4.656   8.983   1.113  0.00  0.00      D     
ATOM   1984  CA  LEU D 125       2.666   9.439   0.498  0.00  0.00      D     
ATOM   1985  HA  LEU D 125       2.458   9.865  -0.472  0.00  0.00      D     
ATOM   1986  CB  LEU D 125       2.259   7.990   0.599  0.00  0.00      D     
ATOM   1987  HB1 LEU D 125       2.445   7.600   1.622  0.00  0.00      D     
ATOM   1988  HB2 LEU D 125       1.176   7.869   0.379  0.00  0.00      D     
ATOM   1989  CG  LEU D 125       3.048   7.100  -0.361  0.00  0.00      D     
ATOM   1990  HG  LEU D 125       4.139   7.111  -0.148  0.00  0.00      D     
ATOM   1991  CD1 LEU D 125       2.525   5.640  -0.211  0.00  0.00      D     
ATOM   1992 HD11 LEU D 125       2.534   5.364   0.865  0.00  0.00      D     
ATOM   1993 HD12 LEU D 125       1.503   5.565  -0.639  0.00  0.00      D     
ATOM   1994 HD13 LEU D 125       3.209   4.918  -0.707  0.00  0.00      D     
ATOM   1995  CD2 LEU D 125       2.877   7.489  -1.769  0.00  0.00      D     
ATOM   1996 HD21 LEU D 125       3.405   6.802  -2.465  0.00  0.00      D     
ATOM   1997 HD22 LEU D 125       1.799   7.437  -2.033  0.00  0.00      D     
ATOM   1998 HD23 LEU D 125       3.128   8.565  -1.878  0.00  0.00      D     
ATOM   1999  C   LEU D 125       1.624  10.175   1.285  0.00  0.00      D     
ATOM   2000  O   LEU D 125       1.835  10.512   2.450  0.00  0.00      D     
ATOM   2001  N   LYS D 126       0.517  10.571   0.649  0.00  0.00      D     
ATOM   2002  HN  LYS D 126       0.427  10.353  -0.320  0.00  0.00      D     
ATOM   2003  CA  LYS D 126      -0.597  11.320   1.195  0.00  0.00      D     
ATOM   2004  HA  LYS D 126      -0.361  11.610   2.209  0.00  0.00      D     
ATOM   2005  CB  LYS D 126      -0.962  12.647   0.541  0.00  0.00      D     
ATOM   2006  HB1 LYS D 126      -1.553  12.577  -0.397  0.00  0.00      D     
ATOM   2007  HB2 LYS D 126      -1.747  13.094   1.188  0.00  0.00      D     
ATOM   2008  CG  LYS D 126       0.222  13.546   0.243  0.00  0.00      D     
ATOM   2009  HG1 LYS D 126       0.805  13.140  -0.611  0.00  0.00      D     
ATOM   2010  HG2 LYS D 126      -0.220  14.498  -0.122  0.00  0.00      D     
ATOM   2011  CD  LYS D 126       1.071  13.766   1.467  0.00  0.00      D     
ATOM   2012  HD1 LYS D 126       0.473  14.170   2.311  0.00  0.00      D     
ATOM   2013  HD2 LYS D 126       1.487  12.772   1.737  0.00  0.00      D     
ATOM   2014  CE  LYS D 126       2.111  14.838   1.234  0.00  0.00      D     
ATOM   2015  HE1 LYS D 126       1.698  15.861   1.105  0.00  0.00      D     
ATOM   2016  HE2 LYS D 126       2.778  14.954   2.115  0.00  0.00      D     
ATOM   2017  NZ  LYS D 126       2.963  14.514   0.020  0.00  0.00      D     
ATOM   2018  HZ1 LYS D 126       3.237  13.511   0.050  0.00  0.00      D     
ATOM   2019  HZ2 LYS D 126       2.556  14.801  -0.892  0.00  0.00      D     
ATOM   2020  HZ3 LYS D 126       3.793  15.139   0.075  0.00  0.00      D     
ATOM   2021  C   LYS D 126      -1.795  10.399   1.220  0.00  0.00      D     
ATOM   2022  O   LYS D 126      -2.313  10.044   0.163  0.00  0.00      D     
ATOM   2023  N   PHE D 127      -2.159   9.910   2.383  0.00  0.00      D     
ATOM   2024  HN  PHE D 127      -1.706  10.243   3.206  0.00  0.00      D     
ATOM   2025  CA  PHE D 127      -3.025   8.833   2.704  0.00  0.00      D     
ATOM   2026  HA  PHE D 127      -2.827   8.097   1.939  0.00  0.00      D     
ATOM   2027  CB  PHE D 127      -2.740   8.087   3.977  0.00  0.00      D     
ATOM   2028  HB1 PHE D 127      -2.827   8.701   4.899  0.00  0.00      D     
ATOM   2029  HB2 PHE D 127      -3.448   7.252   4.166  0.00  0.00      D     
ATOM   2030  CG  PHE D 127      -1.379   7.437   3.929  0.00  0.00      D     
ATOM   2031  CD1 PHE D 127      -1.096   6.383   3.002  0.00  0.00      D     
ATOM   2032  HD1 PHE D 127      -1.887   5.992   2.380  0.00  0.00      D     
ATOM   2033  CE1 PHE D 127       0.183   5.791   2.937  0.00  0.00      D     
ATOM   2034  HE1 PHE D 127       0.446   5.068   2.179  0.00  0.00      D     
ATOM   2035  CZ  PHE D 127       1.233   6.394   3.669  0.00  0.00      D     
ATOM   2036  HZ  PHE D 127       2.285   6.219   3.498  0.00  0.00      D     
ATOM   2037  CD2 PHE D 127      -0.346   7.899   4.675  0.00  0.00      D     
ATOM   2038  HD2 PHE D 127      -0.649   8.644   5.397  0.00  0.00      D     
ATOM   2039  CE2 PHE D 127       0.970   7.527   4.497  0.00  0.00      D     
ATOM   2040  HE2 PHE D 127       1.803   7.973   5.020  0.00  0.00      D     
ATOM   2041  C   PHE D 127      -4.462   9.233   2.467  0.00  0.00      D     
ATOM   2042  O   PHE D 127      -4.881  10.300   2.837  0.00  0.00      D     
ATOM   2043  N   ASN D 128      -5.165   8.385   1.688  0.00  0.00      D     
ATOM   2044  HN  ASN D 128      -4.673   7.655   1.219  0.00  0.00      D     
ATOM   2045  CA  ASN D 128      -6.588   8.442   1.415  0.00  0.00      D     
ATOM   2046  HA  ASN D 128      -6.699   9.452   1.048  0.00  0.00      D     
ATOM   2047  CB  ASN D 128      -6.787   7.684   0.053  0.00  0.00      D     
ATOM   2048  HB1 ASN D 128      -6.026   7.908  -0.724  0.00  0.00      D     
ATOM   2049  HB2 ASN D 128      -6.712   6.577   0.110  0.00  0.00      D     
ATOM   2050  CG  ASN D 128      -8.088   8.166  -0.655  0.00  0.00      D     
ATOM   2051  OD1 ASN D 128      -8.845   8.985  -0.134  0.00  0.00      D     
ATOM   2052  ND2 ASN D 128      -8.478   7.555  -1.815  0.00  0.00      D     
ATOM   2053 HD21 ASN D 128      -9.301   7.941  -2.231  0.00  0.00      D     
ATOM   2054 HD22 ASN D 128      -7.840   7.007  -2.356  0.00  0.00      D     
ATOM   2055  C   ASN D 128      -7.533   8.150   2.533  0.00  0.00      D     
ATOM   2056  O   ASN D 128      -8.420   9.016   2.704  0.00  0.00      D     
ATOM   2057  N   PRO D 129      -7.412   7.090   3.327  0.00  0.00      D     
ATOM   2058  CD  PRO D 129      -6.590   5.886   3.142  0.00  0.00      D     
ATOM   2059  HD1 PRO D 129      -5.563   6.249   3.366  0.00  0.00      D     
ATOM   2060  HD2 PRO D 129      -6.471   5.516   2.102  0.00  0.00      D     
ATOM   2061  CA  PRO D 129      -8.060   7.080   4.665  0.00  0.00      D     
ATOM   2062  HA  PRO D 129      -9.111   7.117   4.420  0.00  0.00      D     
ATOM   2063  CB  PRO D 129      -7.513   5.774   5.360  0.00  0.00      D     
ATOM   2064  HB1 PRO D 129      -8.275   5.413   6.083  0.00  0.00      D     
ATOM   2065  HB2 PRO D 129      -6.624   6.091   5.947  0.00  0.00      D     
ATOM   2066  CG  PRO D 129      -7.064   4.885   4.199  0.00  0.00      D     
ATOM   2067  HG1 PRO D 129      -7.838   4.262   3.701  0.00  0.00      D     
ATOM   2068  HG2 PRO D 129      -6.240   4.233   4.558  0.00  0.00      D     
ATOM   2069  C   PRO D 129      -7.644   8.250   5.631  0.00  0.00      D     
ATOM   2070  O   PRO D 129      -6.434   8.431   5.792  0.00  0.00      D     
ATOM   2071  N   PRO D 130      -8.525   8.929   6.348  0.00  0.00      D     
ATOM   2072  CD  PRO D 130     -10.005   8.760   6.165  0.00  0.00      D     
ATOM   2073  HD1 PRO D 130     -10.361   7.708   6.207  0.00  0.00      D     
ATOM   2074  HD2 PRO D 130     -10.395   9.134   5.195  0.00  0.00      D     
ATOM   2075  CA  PRO D 130      -8.221  10.146   7.127  0.00  0.00      D     
ATOM   2076  HA  PRO D 130      -7.539  10.801   6.605  0.00  0.00      D     
ATOM   2077  CB  PRO D 130      -9.580  10.761   7.527  0.00  0.00      D     
ATOM   2078  HB1 PRO D 130      -9.642  11.671   6.892  0.00  0.00      D     
ATOM   2079  HB2 PRO D 130      -9.593  11.118   8.579  0.00  0.00      D     
ATOM   2080  CG  PRO D 130     -10.570   9.595   7.293  0.00  0.00      D     
ATOM   2081  HG1 PRO D 130     -11.552  10.023   6.997  0.00  0.00      D     
ATOM   2082  HG2 PRO D 130     -10.774   8.919   8.152  0.00  0.00      D     
ATOM   2083  C   PRO D 130      -7.452   9.680   8.375  0.00  0.00      D     
ATOM   2084  O   PRO D 130      -6.630  10.462   8.939  0.00  0.00      D     
ATOM   2085  N   ALA D 131      -7.725   8.481   8.954  0.00  0.00      D     
ATOM   2086  HN  ALA D 131      -8.528   8.009   8.597  0.00  0.00      D     
ATOM   2087  CA  ALA D 131      -7.164   7.971  10.171  0.00  0.00      D     
ATOM   2088  HA  ALA D 131      -7.234   8.710  10.955  0.00  0.00      D     
ATOM   2089  CB  ALA D 131      -7.913   6.666  10.530  0.00  0.00      D     
ATOM   2090  HB1 ALA D 131      -7.812   5.867   9.765  0.00  0.00      D     
ATOM   2091  HB2 ALA D 131      -7.562   6.141  11.444  0.00  0.00      D     
ATOM   2092  HB3 ALA D 131      -8.981   6.932  10.683  0.00  0.00      D     
ATOM   2093  C   ALA D 131      -5.684   7.599  10.075  0.00  0.00      D     
ATOM   2094  O   ALA D 131      -4.885   8.009  10.902  0.00  0.00      D     
ATOM   2095  N   LEU D 132      -5.324   7.024   8.922  0.00  0.00      D     
ATOM   2096  HN  LEU D 132      -6.023   6.999   8.211  0.00  0.00      D     
ATOM   2097  CA  LEU D 132      -3.951   6.787   8.393  0.00  0.00      D     
ATOM   2098  HA  LEU D 132      -3.420   6.204   9.131  0.00  0.00      D     
ATOM   2099  CB  LEU D 132      -4.042   5.936   7.172  0.00  0.00      D     
ATOM   2100  HB1 LEU D 132      -4.750   5.129   7.458  0.00  0.00      D     
ATOM   2101  HB2 LEU D 132      -4.437   6.435   6.261  0.00  0.00      D     
ATOM   2102  CG  LEU D 132      -2.720   5.256   6.709  0.00  0.00      D     
ATOM   2103  HG  LEU D 132      -2.027   6.074   6.414  0.00  0.00      D     
ATOM   2104  CD1 LEU D 132      -2.007   4.430   7.805  0.00  0.00      D     
ATOM   2105 HD11 LEU D 132      -2.634   3.544   8.039  0.00  0.00      D     
ATOM   2106 HD12 LEU D 132      -1.099   3.867   7.502  0.00  0.00      D     
ATOM   2107 HD13 LEU D 132      -1.766   5.009   8.723  0.00  0.00      D     
ATOM   2108  CD2 LEU D 132      -3.229   4.374   5.478  0.00  0.00      D     
ATOM   2109 HD21 LEU D 132      -3.665   5.027   4.692  0.00  0.00      D     
ATOM   2110 HD22 LEU D 132      -2.295   3.951   5.051  0.00  0.00      D     
ATOM   2111 HD23 LEU D 132      -3.959   3.599   5.797  0.00  0.00      D     
ATOM   2112  C   LEU D 132      -3.116   8.066   8.112  0.00  0.00      D     
ATOM   2113  O   LEU D 132      -1.920   8.198   8.530  0.00  0.00      D     
ATOM   2114  N   GLN D 133      -3.769   9.115   7.589  0.00  0.00      D     
ATOM   2115  HN  GLN D 133      -4.711   9.025   7.272  0.00  0.00      D     
ATOM   2116  CA  GLN D 133      -3.335  10.496   7.670  0.00  0.00      D     
ATOM   2117  HA  GLN D 133      -2.398  10.545   7.135  0.00  0.00      D     
ATOM   2118  CB  GLN D 133      -4.302  11.472   6.980  0.00  0.00      D     
ATOM   2119  HB1 GLN D 133      -5.314  11.017   7.031  0.00  0.00      D     
ATOM   2120  HB2 GLN D 133      -4.281  12.461   7.486  0.00  0.00      D     
ATOM   2121  CG  GLN D 133      -3.837  11.703   5.479  0.00  0.00      D     
ATOM   2122  HG1 GLN D 133      -3.838  10.730   4.943  0.00  0.00      D     
ATOM   2123  HG2 GLN D 133      -4.606  12.346   4.999  0.00  0.00      D     
ATOM   2124  CD  GLN D 133      -2.380  12.180   5.147  0.00  0.00      D     
ATOM   2125  OE1 GLN D 133      -1.506  11.436   4.730  0.00  0.00      D     
ATOM   2126  NE2 GLN D 133      -2.185  13.509   5.434  0.00  0.00      D     
ATOM   2127 HE21 GLN D 133      -2.951  14.098   5.691  0.00  0.00      D     
ATOM   2128 HE22 GLN D 133      -1.306  13.900   5.160  0.00  0.00      D     
ATOM   2129  C   GLN D 133      -2.943  10.994   9.085  0.00  0.00      D     
ATOM   2130  O   GLN D 133      -1.861  11.452   9.332  0.00  0.00      D     
ATOM   2131  N   ASP D 134      -3.864  10.998  10.045  0.00  0.00      D     
ATOM   2132  HN  ASP D 134      -4.789  10.794   9.735  0.00  0.00      D     
ATOM   2133  CA  ASP D 134      -3.720  11.358  11.454  0.00  0.00      D     
ATOM   2134  HA  ASP D 134      -3.374  12.381  11.463  0.00  0.00      D     
ATOM   2135  CB  ASP D 134      -5.081  11.254  12.222  0.00  0.00      D     
ATOM   2136  HB1 ASP D 134      -5.597  10.271  12.186  0.00  0.00      D     
ATOM   2137  HB2 ASP D 134      -5.030  11.542  13.293  0.00  0.00      D     
ATOM   2138  CG  ASP D 134      -5.997  12.285  11.642  0.00  0.00      D     
ATOM   2139  OD1 ASP D 134      -5.561  13.348  11.141  0.00  0.00      D     
ATOM   2140  OD2 ASP D 134      -7.231  12.086  11.832  0.00  0.00      D     
ATOM   2141  C   ASP D 134      -2.591  10.613  12.242  0.00  0.00      D     
ATOM   2142  O   ASP D 134      -1.783  11.194  12.972  0.00  0.00      D     
ATOM   2143  N   ALA D 135      -2.449   9.269  12.068  0.00  0.00      D     
ATOM   2144  HN  ALA D 135      -3.220   8.865  11.583  0.00  0.00      D     
ATOM   2145  CA  ALA D 135      -1.342   8.457  12.527  0.00  0.00      D     
ATOM   2146  HA  ALA D 135      -1.189   8.740  13.558  0.00  0.00      D     
ATOM   2147  CB  ALA D 135      -1.670   7.020  12.530  0.00  0.00      D     
ATOM   2148  HB1 ALA D 135      -1.874   6.695  11.487  0.00  0.00      D     
ATOM   2149  HB2 ALA D 135      -0.869   6.344  12.900  0.00  0.00      D     
ATOM   2150  HB3 ALA D 135      -2.526   6.791  13.200  0.00  0.00      D     
ATOM   2151  C   ALA D 135      -0.035   8.851  11.929  0.00  0.00      D     
ATOM   2152  O   ALA D 135       0.934   8.831  12.668  0.00  0.00      D     
ATOM   2153  N   TYR D 136       0.121   9.122  10.623  0.00  0.00      D     
ATOM   2154  HN  TYR D 136      -0.693   9.067  10.050  0.00  0.00      D     
ATOM   2155  CA  TYR D 136       1.397   9.400  10.029  0.00  0.00      D     
ATOM   2156  HA  TYR D 136       1.944   8.543  10.394  0.00  0.00      D     
ATOM   2157  CB  TYR D 136       1.145   9.543   8.516  0.00  0.00      D     
ATOM   2158  HB1 TYR D 136       0.667   8.623   8.117  0.00  0.00      D     
ATOM   2159  HB2 TYR D 136       0.455  10.374   8.257  0.00  0.00      D     
ATOM   2160  CG  TYR D 136       2.458   9.738   7.731  0.00  0.00      D     
ATOM   2161  CD1 TYR D 136       2.452  10.643   6.727  0.00  0.00      D     
ATOM   2162  HD1 TYR D 136       1.653  11.361   6.614  0.00  0.00      D     
ATOM   2163  CE1 TYR D 136       3.487  10.532   5.787  0.00  0.00      D     
ATOM   2164  HE1 TYR D 136       3.576  11.255   4.989  0.00  0.00      D     
ATOM   2165  CZ  TYR D 136       4.586   9.667   6.050  0.00  0.00      D     
ATOM   2166  OH  TYR D 136       5.739   9.543   5.216  0.00  0.00      D     
ATOM   2167  HH  TYR D 136       5.825  10.252   4.575  0.00  0.00      D     
ATOM   2168  CD2 TYR D 136       3.478   8.823   7.935  0.00  0.00      D     
ATOM   2169  HD2 TYR D 136       3.538   8.184   8.803  0.00  0.00      D     
ATOM   2170  CE2 TYR D 136       4.563   8.798   7.110  0.00  0.00      D     
ATOM   2171  HE2 TYR D 136       5.408   8.155   7.303  0.00  0.00      D     
ATOM   2172  C   TYR D 136       2.105  10.659  10.493  0.00  0.00      D     
ATOM   2173  O   TYR D 136       3.328  10.608  10.789  0.00  0.00      D     
ATOM   2174  N   TYR D 137       1.335  11.691  10.826  0.00  0.00      D     
ATOM   2175  HN  TYR D 137       0.340  11.737  10.795  0.00  0.00      D     
ATOM   2176  CA  TYR D 137       1.903  12.857  11.583  0.00  0.00      D     
ATOM   2177  HA  TYR D 137       2.614  13.375  10.956  0.00  0.00      D     
ATOM   2178  CB  TYR D 137       0.704  13.891  11.803  0.00  0.00      D     
ATOM   2179  HB1 TYR D 137       0.501  14.145  10.740  0.00  0.00      D     
ATOM   2180  HB2 TYR D 137      -0.164  13.344  12.228  0.00  0.00      D     
ATOM   2181  CG  TYR D 137       0.969  15.065  12.665  0.00  0.00      D     
ATOM   2182  CD1 TYR D 137       1.697  16.148  12.192  0.00  0.00      D     
ATOM   2183  HD1 TYR D 137       2.097  16.011  11.199  0.00  0.00      D     
ATOM   2184  CE1 TYR D 137       2.102  17.201  13.097  0.00  0.00      D     
ATOM   2185  HE1 TYR D 137       2.753  17.977  12.723  0.00  0.00      D     
ATOM   2186  CZ  TYR D 137       1.596  17.155  14.439  0.00  0.00      D     
ATOM   2187  OH  TYR D 137       1.961  18.200  15.294  0.00  0.00      D     
ATOM   2188  HH  TYR D 137       1.736  17.884  16.172  0.00  0.00      D     
ATOM   2189  CD2 TYR D 137       0.499  15.150  13.962  0.00  0.00      D     
ATOM   2190  HD2 TYR D 137      -0.084  14.305  14.299  0.00  0.00      D     
ATOM   2191  CE2 TYR D 137       0.839  16.111  14.908  0.00  0.00      D     
ATOM   2192  HE2 TYR D 137       0.399  16.068  15.893  0.00  0.00      D     
ATOM   2193  C   TYR D 137       2.613  12.542  12.962  0.00  0.00      D     
ATOM   2194  O   TYR D 137       3.688  13.041  13.300  0.00  0.00      D     
ATOM   2195  N   ARG D 138       2.017  11.572  13.723  0.00  0.00      D     
ATOM   2196  HN  ARG D 138       1.213  11.076  13.403  0.00  0.00      D     
ATOM   2197  CA  ARG D 138       2.644  11.044  14.963  0.00  0.00      D     
ATOM   2198  HA  ARG D 138       3.094  11.897  15.449  0.00  0.00      D     
ATOM   2199  CB  ARG D 138       1.530  10.456  15.928  0.00  0.00      D     
ATOM   2200  HB1 ARG D 138       1.001   9.630  15.406  0.00  0.00      D     
ATOM   2201  HB2 ARG D 138       2.130  10.014  16.752  0.00  0.00      D     
ATOM   2202  CG  ARG D 138       0.527  11.401  16.550  0.00  0.00      D     
ATOM   2203  HG1 ARG D 138      -0.160  11.774  15.761  0.00  0.00      D     
ATOM   2204  HG2 ARG D 138      -0.181  10.869  17.221  0.00  0.00      D     
ATOM   2205  CD  ARG D 138       1.107  12.619  17.377  0.00  0.00      D     
ATOM   2206  HD1 ARG D 138       1.915  12.170  17.994  0.00  0.00      D     
ATOM   2207  HD2 ARG D 138       1.555  13.409  16.738  0.00  0.00      D     
ATOM   2208  NE  ARG D 138      -0.013  13.175  18.219  0.00  0.00      D     
ATOM   2209  HE  ARG D 138      -0.882  12.702  18.366  0.00  0.00      D     
ATOM   2210  CZ  ARG D 138       0.316  13.981  19.212  0.00  0.00      D     
ATOM   2211  NH1 ARG D 138       1.561  14.420  19.423  0.00  0.00      D     
ATOM   2212 HH11 ARG D 138       1.753  14.743  20.350  0.00  0.00      D     
ATOM   2213 HH12 ARG D 138       2.343  14.257  18.821  0.00  0.00      D     
ATOM   2214  NH2 ARG D 138      -0.462  14.109  20.258  0.00  0.00      D     
ATOM   2215 HH21 ARG D 138      -0.047  14.528  21.066  0.00  0.00      D     
ATOM   2216 HH22 ARG D 138      -1.398  13.789  20.403  0.00  0.00      D     
ATOM   2217  C   ARG D 138       3.807   9.984  14.775  0.00  0.00      D     
ATOM   2218  O   ARG D 138       4.787   9.917  15.562  0.00  0.00      D     
ATOM   2219  N   ALA D 139       3.738   9.270  13.687  0.00  0.00      D     
ATOM   2220  HN  ALA D 139       2.972   9.312  13.051  0.00  0.00      D     
ATOM   2221  CA  ALA D 139       4.771   8.375  13.225  0.00  0.00      D     
ATOM   2222  HA  ALA D 139       5.029   7.665  13.996  0.00  0.00      D     
ATOM   2223  CB  ALA D 139       4.141   7.528  12.058  0.00  0.00      D     
ATOM   2224  HB1 ALA D 139       3.997   8.050  11.087  0.00  0.00      D     
ATOM   2225  HB2 ALA D 139       4.771   6.615  12.007  0.00  0.00      D     
ATOM   2226  HB3 ALA D 139       3.143   7.293  12.485  0.00  0.00      D     
ATOM   2227  C   ALA D 139       5.983   9.100  12.717  0.00  0.00      D     
ATOM   2228  O   ALA D 139       7.107   8.727  12.941  0.00  0.00      D     
ATOM   2229  N   ARG D 140       5.844  10.313  12.083  0.00  0.00      D     
ATOM   2230  HN  ARG D 140       4.908  10.576  11.860  0.00  0.00      D     
ATOM   2231  CA  ARG D 140       6.955  11.223  11.926  0.00  0.00      D     
ATOM   2232  HA  ARG D 140       7.839  10.754  11.518  0.00  0.00      D     
ATOM   2233  CB  ARG D 140       6.486  12.342  10.954  0.00  0.00      D     
ATOM   2234  HB1 ARG D 140       5.635  12.915  11.380  0.00  0.00      D     
ATOM   2235  HB2 ARG D 140       7.224  13.166  10.847  0.00  0.00      D     
ATOM   2236  CG  ARG D 140       6.173  11.893   9.509  0.00  0.00      D     
ATOM   2237  HG1 ARG D 140       5.139  11.488   9.478  0.00  0.00      D     
ATOM   2238  HG2 ARG D 140       6.180  12.823   8.901  0.00  0.00      D     
ATOM   2239  CD  ARG D 140       7.124  10.714   8.962  0.00  0.00      D     
ATOM   2240  HD1 ARG D 140       7.237   9.808   9.595  0.00  0.00      D     
ATOM   2241  HD2 ARG D 140       6.710  10.348   7.999  0.00  0.00      D     
ATOM   2242  NE  ARG D 140       8.461  11.261   8.764  0.00  0.00      D     
ATOM   2243  HE  ARG D 140       9.131  10.829   9.369  0.00  0.00      D     
ATOM   2244  CZ  ARG D 140       8.799  11.998   7.712  0.00  0.00      D     
ATOM   2245  NH1 ARG D 140       8.037  12.311   6.694  0.00  0.00      D     
ATOM   2246 HH11 ARG D 140       8.340  12.943   5.981  0.00  0.00      D     
ATOM   2247 HH12 ARG D 140       7.069  12.139   6.880  0.00  0.00      D     
ATOM   2248  NH2 ARG D 140      10.008  12.469   7.716  0.00  0.00      D     
ATOM   2249 HH21 ARG D 140      10.346  12.887   6.872  0.00  0.00      D     
ATOM   2250 HH22 ARG D 140      10.633  12.403   8.494  0.00  0.00      D     
ATOM   2251  C   ARG D 140       7.492  11.805  13.210  0.00  0.00      D     
ATOM   2252  O   ARG D 140       8.701  11.769  13.448  0.00  0.00      D     
ATOM   2253  N   ALA D 141       6.631  12.246  14.059  0.00  0.00      D     
ATOM   2254  HN  ALA D 141       5.663  12.284  13.822  0.00  0.00      D     
ATOM   2255  CA  ALA D 141       6.986  12.768  15.405  0.00  0.00      D     
ATOM   2256  HA  ALA D 141       7.705  13.558  15.244  0.00  0.00      D     
ATOM   2257  CB  ALA D 141       5.722  13.189  16.144  0.00  0.00      D     
ATOM   2258  HB1 ALA D 141       5.382  14.173  15.755  0.00  0.00      D     
ATOM   2259  HB2 ALA D 141       4.984  12.363  16.066  0.00  0.00      D     
ATOM   2260  HB3 ALA D 141       5.896  13.421  17.217  0.00  0.00      D     
ATOM   2261  C   ALA D 141       7.751  11.759  16.301  0.00  0.00      D     
ATOM   2262  O   ALA D 141       8.613  12.162  17.010  0.00  0.00      D     
ATOM   2263  N   GLY D 142       7.490  10.451  16.172  0.00  0.00      D     
ATOM   2264  HN  GLY D 142       6.702  10.190  15.621  0.00  0.00      D     
ATOM   2265  CA  GLY D 142       8.319   9.504  16.743  0.00  0.00      D     
ATOM   2266  HA1 GLY D 142       8.959   9.939  17.496  0.00  0.00      D     
ATOM   2267  HA2 GLY D 142       8.925   9.048  15.974  0.00  0.00      D     
ATOM   2268  C   GLY D 142       7.561   8.328  17.420  0.00  0.00      D     
ATOM   2269  O   GLY D 142       8.007   7.227  17.468  0.00  0.00      D     
ATOM   2270  N   GLU D 143       6.314   8.592  17.850  0.00  0.00      D     
ATOM   2271  HN  GLU D 143       5.849   9.474  17.872  0.00  0.00      D     
ATOM   2272  CA  GLU D 143       5.418   7.454  18.249  0.00  0.00      D     
ATOM   2273  HA  GLU D 143       5.926   6.594  18.661  0.00  0.00      D     
ATOM   2274  CB  GLU D 143       4.305   7.945  19.080  0.00  0.00      D     
ATOM   2275  HB1 GLU D 143       3.875   8.885  18.674  0.00  0.00      D     
ATOM   2276  HB2 GLU D 143       3.522   7.157  19.096  0.00  0.00      D     
ATOM   2277  CG  GLU D 143       4.834   8.027  20.559  0.00  0.00      D     
ATOM   2278  HG1 GLU D 143       5.470   7.138  20.755  0.00  0.00      D     
ATOM   2279  HG2 GLU D 143       5.335   9.004  20.731  0.00  0.00      D     
ATOM   2280  CD  GLU D 143       3.759   7.984  21.584  0.00  0.00      D     
ATOM   2281  OE1 GLU D 143       3.082   9.030  21.836  0.00  0.00      D     
ATOM   2282  OE2 GLU D 143       3.581   6.939  22.278  0.00  0.00      D     
ATOM   2283  C   GLU D 143       4.763   6.937  16.984  0.00  0.00      D     
ATOM   2284  O   GLU D 143       3.619   7.269  16.605  0.00  0.00      D     
ATOM   2285  N   ALA D 144       5.350   5.890  16.337  0.00  0.00      D     
ATOM   2286  HN  ALA D 144       6.245   5.541  16.605  0.00  0.00      D     
ATOM   2287  CA  ALA D 144       4.878   5.153  15.167  0.00  0.00      D     
ATOM   2288  HA  ALA D 144       4.126   5.703  14.621  0.00  0.00      D     
ATOM   2289  CB  ALA D 144       6.023   4.827  14.167  0.00  0.00      D     
ATOM   2290  HB1 ALA D 144       6.524   4.011  14.730  0.00  0.00      D     
ATOM   2291  HB2 ALA D 144       5.699   4.369  13.208  0.00  0.00      D     
ATOM   2292  HB3 ALA D 144       6.553   5.794  14.029  0.00  0.00      D     
ATOM   2293  C   ALA D 144       3.993   3.868  15.473  0.00  0.00      D     
ATOM   2294  O   ALA D 144       3.683   3.109  14.557  0.00  0.00      D     
ATOM   2295  N   ALA D 145       3.676   3.557  16.734  0.00  0.00      D     
ATOM   2296  HN  ALA D 145       3.924   4.198  17.456  0.00  0.00      D     
ATOM   2297  CA  ALA D 145       3.038   2.321  17.069  0.00  0.00      D     
ATOM   2298  HA  ALA D 145       3.630   1.488  16.719  0.00  0.00      D     
ATOM   2299  CB  ALA D 145       2.892   1.952  18.553  0.00  0.00      D     
ATOM   2300  HB1 ALA D 145       3.844   2.048  19.116  0.00  0.00      D     
ATOM   2301  HB2 ALA D 145       2.170   2.574  19.124  0.00  0.00      D     
ATOM   2302  HB3 ALA D 145       2.521   0.912  18.674  0.00  0.00      D     
ATOM   2303  C   ALA D 145       1.672   2.170  16.283  0.00  0.00      D     
ATOM   2304  O   ALA D 145       1.420   1.146  15.641  0.00  0.00      D     
ATOM   2305  N   ASN D 146       0.780   3.183  16.377  0.00  0.00      D     
ATOM   2306  HN  ASN D 146       0.992   4.009  16.893  0.00  0.00      D     
ATOM   2307  CA  ASN D 146      -0.590   3.078  15.932  0.00  0.00      D     
ATOM   2308  HA  ASN D 146      -1.006   2.136  16.255  0.00  0.00      D     
ATOM   2309  CB  ASN D 146      -1.610   4.159  16.408  0.00  0.00      D     
ATOM   2310  HB1 ASN D 146      -1.297   5.216  16.264  0.00  0.00      D     
ATOM   2311  HB2 ASN D 146      -2.616   4.161  15.936  0.00  0.00      D     
ATOM   2312  CG  ASN D 146      -1.884   3.961  17.861  0.00  0.00      D     
ATOM   2313  OD1 ASN D 146      -1.060   4.211  18.736  0.00  0.00      D     
ATOM   2314  ND2 ASN D 146      -3.095   3.452  18.119  0.00  0.00      D     
ATOM   2315 HD21 ASN D 146      -3.416   3.299  19.053  0.00  0.00      D     
ATOM   2316 HD22 ASN D 146      -3.609   3.041  17.366  0.00  0.00      D     
ATOM   2317  C   ASN D 146      -0.489   3.119  14.397  0.00  0.00      D     
ATOM   2318  O   ASN D 146      -1.174   2.363  13.687  0.00  0.00      D     
ATOM   2319  N   PHE D 147       0.397   3.908  13.805  0.00  0.00      D     
ATOM   2320  HN  PHE D 147       0.782   4.612  14.396  0.00  0.00      D     
ATOM   2321  CA  PHE D 147       0.694   3.958  12.399  0.00  0.00      D     
ATOM   2322  HA  PHE D 147      -0.177   4.168  11.796  0.00  0.00      D     
ATOM   2323  CB  PHE D 147       1.760   5.172  12.083  0.00  0.00      D     
ATOM   2324  HB1 PHE D 147       1.363   6.175  12.348  0.00  0.00      D     
ATOM   2325  HB2 PHE D 147       2.700   4.915  12.616  0.00  0.00      D     
ATOM   2326  CG  PHE D 147       2.007   5.245  10.613  0.00  0.00      D     
ATOM   2327  CD1 PHE D 147       3.199   4.774  10.084  0.00  0.00      D     
ATOM   2328  HD1 PHE D 147       3.968   4.402  10.743  0.00  0.00      D     
ATOM   2329  CE1 PHE D 147       3.466   4.950   8.756  0.00  0.00      D     
ATOM   2330  HE1 PHE D 147       4.466   4.729   8.412  0.00  0.00      D     
ATOM   2331  CZ  PHE D 147       2.459   5.444   7.896  0.00  0.00      D     
ATOM   2332  HZ  PHE D 147       2.743   5.535   6.858  0.00  0.00      D     
ATOM   2333  CD2 PHE D 147       1.001   5.706   9.755  0.00  0.00      D     
ATOM   2334  HD2 PHE D 147       0.041   6.017  10.142  0.00  0.00      D     
ATOM   2335  CE2 PHE D 147       1.273   5.791   8.330  0.00  0.00      D     
ATOM   2336  HE2 PHE D 147       0.510   6.168   7.664  0.00  0.00      D     
ATOM   2337  C   PHE D 147       1.198   2.699  11.739  0.00  0.00      D     
ATOM   2338  O   PHE D 147       0.718   2.232  10.744  0.00  0.00      D     
ATOM   2339  N   CYS D 148       2.170   2.013  12.336  0.00  0.00      D     
ATOM   2340  HN  CYS D 148       2.569   2.315  13.199  0.00  0.00      D     
ATOM   2341  CA  CYS D 148       2.616   0.719  11.917  0.00  0.00      D     
ATOM   2342  HA  CYS D 148       2.879   0.758  10.870  0.00  0.00      D     
ATOM   2343  CB  CYS D 148       3.842   0.282  12.798  0.00  0.00      D     
ATOM   2344  HB1 CYS D 148       3.564   0.265  13.874  0.00  0.00      D     
ATOM   2345  HB2 CYS D 148       4.146  -0.729  12.453  0.00  0.00      D     
ATOM   2346  SG  CYS D 148       5.301   1.373  12.689  0.00  0.00      D     
ATOM   2347  HG1 CYS D 148       4.742   2.289  13.466  0.00  0.00      D     
ATOM   2348  C   CYS D 148       1.542  -0.382  12.074  0.00  0.00      D     
ATOM   2349  O   CYS D 148       1.351  -1.172  11.134  0.00  0.00      D     
ATOM   2350  N   ALA D 149       0.773  -0.378  13.202  0.00  0.00      D     
ATOM   2351  HN  ALA D 149       1.105   0.246  13.905  0.00  0.00      D     
ATOM   2352  CA  ALA D 149      -0.342  -1.278  13.479  0.00  0.00      D     
ATOM   2353  HA  ALA D 149      -0.102  -2.329  13.408  0.00  0.00      D     
ATOM   2354  CB  ALA D 149      -0.756  -1.025  14.923  0.00  0.00      D     
ATOM   2355  HB1 ALA D 149       0.034  -1.418  15.598  0.00  0.00      D     
ATOM   2356  HB2 ALA D 149      -0.774   0.069  15.117  0.00  0.00      D     
ATOM   2357  HB3 ALA D 149      -1.732  -1.463  15.223  0.00  0.00      D     
ATOM   2358  C   ALA D 149      -1.460  -1.046  12.518  0.00  0.00      D     
ATOM   2359  O   ALA D 149      -2.134  -2.039  12.161  0.00  0.00      D     
ATOM   2360  N   LEU D 150      -1.756   0.224  12.014  0.00  0.00      D     
ATOM   2361  HN  LEU D 150      -1.314   1.045  12.367  0.00  0.00      D     
ATOM   2362  CA  LEU D 150      -2.825   0.443  10.978  0.00  0.00      D     
ATOM   2363  HA  LEU D 150      -3.715  -0.045  11.346  0.00  0.00      D     
ATOM   2364  CB  LEU D 150      -3.111   2.031  10.782  0.00  0.00      D     
ATOM   2365  HB1 LEU D 150      -2.089   2.434  10.945  0.00  0.00      D     
ATOM   2366  HB2 LEU D 150      -3.471   2.275   9.760  0.00  0.00      D     
ATOM   2367  CG  LEU D 150      -4.077   2.583  11.867  0.00  0.00      D     
ATOM   2368  HG  LEU D 150      -3.880   2.267  12.913  0.00  0.00      D     
ATOM   2369  CD1 LEU D 150      -3.857   4.210  11.936  0.00  0.00      D     
ATOM   2370 HD11 LEU D 150      -4.533   4.713  12.660  0.00  0.00      D     
ATOM   2371 HD12 LEU D 150      -2.804   4.217  12.289  0.00  0.00      D     
ATOM   2372 HD13 LEU D 150      -4.067   4.582  10.910  0.00  0.00      D     
ATOM   2373  CD2 LEU D 150      -5.495   2.255  11.610  0.00  0.00      D     
ATOM   2374 HD21 LEU D 150      -5.626   1.157  11.505  0.00  0.00      D     
ATOM   2375 HD22 LEU D 150      -6.153   2.804  12.317  0.00  0.00      D     
ATOM   2376 HD23 LEU D 150      -5.844   2.549  10.596  0.00  0.00      D     
ATOM   2377  C   LEU D 150      -2.468  -0.237   9.781  0.00  0.00      D     
ATOM   2378  O   LEU D 150      -3.212  -0.976   9.170  0.00  0.00      D     
ATOM   2379  N   ILE D 151      -1.217  -0.029   9.280  0.00  0.00      D     
ATOM   2380  HN  ILE D 151      -0.559   0.546   9.760  0.00  0.00      D     
ATOM   2381  CA  ILE D 151      -0.734  -0.730   8.086  0.00  0.00      D     
ATOM   2382  HA  ILE D 151      -1.478  -0.493   7.340  0.00  0.00      D     
ATOM   2383  CB  ILE D 151       0.592  -0.249   7.492  0.00  0.00      D     
ATOM   2384  HB  ILE D 151       1.298  -0.470   8.321  0.00  0.00      D     
ATOM   2385  CG2 ILE D 151       1.039  -0.939   6.188  0.00  0.00      D     
ATOM   2386 HG21 ILE D 151       0.228  -0.871   5.432  0.00  0.00      D     
ATOM   2387 HG22 ILE D 151       2.080  -0.651   5.927  0.00  0.00      D     
ATOM   2388 HG23 ILE D 151       1.018  -2.030   6.396  0.00  0.00      D     
ATOM   2389  CG1 ILE D 151       0.583   1.279   7.304  0.00  0.00      D     
ATOM   2390 HG11 ILE D 151       0.030   1.597   6.394  0.00  0.00      D     
ATOM   2391 HG12 ILE D 151       0.067   1.762   8.161  0.00  0.00      D     
ATOM   2392  CD  ILE D 151       2.045   1.711   7.293  0.00  0.00      D     
ATOM   2393  HD1 ILE D 151       2.030   2.818   7.198  0.00  0.00      D     
ATOM   2394  HD2 ILE D 151       2.605   1.580   8.243  0.00  0.00      D     
ATOM   2395  HD3 ILE D 151       2.534   1.293   6.387  0.00  0.00      D     
ATOM   2396  C   ILE D 151      -0.721  -2.258   8.256  0.00  0.00      D     
ATOM   2397  O   ILE D 151      -1.163  -3.021   7.412  0.00  0.00      D     
ATOM   2398  N   LEU D 152      -0.263  -2.733   9.422  0.00  0.00      D     
ATOM   2399  HN  LEU D 152       0.211  -2.198  10.117  0.00  0.00      D     
ATOM   2400  CA  LEU D 152      -0.376  -4.192   9.633  0.00  0.00      D     
ATOM   2401  HA  LEU D 152       0.297  -4.715   8.970  0.00  0.00      D     
ATOM   2402  CB  LEU D 152       0.297  -4.651  10.995  0.00  0.00      D     
ATOM   2403  HB1 LEU D 152      -0.002  -3.976  11.825  0.00  0.00      D     
ATOM   2404  HB2 LEU D 152      -0.161  -5.591  11.370  0.00  0.00      D     
ATOM   2405  CG  LEU D 152       1.804  -4.799  10.949  0.00  0.00      D     
ATOM   2406  HG  LEU D 152       2.254  -3.895  10.486  0.00  0.00      D     
ATOM   2407  CD1 LEU D 152       2.227  -4.743  12.520  0.00  0.00      D     
ATOM   2408 HD11 LEU D 152       1.505  -5.315  13.142  0.00  0.00      D     
ATOM   2409 HD12 LEU D 152       3.256  -5.131  12.681  0.00  0.00      D     
ATOM   2410 HD13 LEU D 152       2.241  -3.703  12.911  0.00  0.00      D     
ATOM   2411  CD2 LEU D 152       2.271  -6.109  10.361  0.00  0.00      D     
ATOM   2412 HD21 LEU D 152       1.924  -6.102   9.306  0.00  0.00      D     
ATOM   2413 HD22 LEU D 152       3.373  -6.241  10.391  0.00  0.00      D     
ATOM   2414 HD23 LEU D 152       1.827  -6.943  10.945  0.00  0.00      D     
ATOM   2415  C   LEU D 152      -1.817  -4.761   9.670  0.00  0.00      D     
ATOM   2416  O   LEU D 152      -2.078  -5.759   9.014  0.00  0.00      D     
ATOM   2417  N   ALA D 153      -2.754  -4.101  10.314  0.00  0.00      D     
ATOM   2418  HN  ALA D 153      -2.549  -3.311  10.886  0.00  0.00      D     
ATOM   2419  CA  ALA D 153      -4.105  -4.597  10.320  0.00  0.00      D     
ATOM   2420  HA  ALA D 153      -4.159  -5.627  10.637  0.00  0.00      D     
ATOM   2421  CB  ALA D 153      -4.929  -3.785  11.331  0.00  0.00      D     
ATOM   2422  HB1 ALA D 153      -4.399  -3.773  12.307  0.00  0.00      D     
ATOM   2423  HB2 ALA D 153      -4.903  -2.711  11.049  0.00  0.00      D     
ATOM   2424  HB3 ALA D 153      -6.032  -3.878  11.430  0.00  0.00      D     
ATOM   2425  C   ALA D 153      -4.719  -4.426   9.033  0.00  0.00      D     
ATOM   2426  O   ALA D 153      -5.526  -5.234   8.568  0.00  0.00      D     
ATOM   2427  N   TYR D 154      -4.369  -3.329   8.275  0.00  0.00      D     
ATOM   2428  HN  TYR D 154      -3.752  -2.590   8.535  0.00  0.00      D     
ATOM   2429  CA  TYR D 154      -4.756  -3.231   6.861  0.00  0.00      D     
ATOM   2430  HA  TYR D 154      -5.832  -3.221   6.956  0.00  0.00      D     
ATOM   2431  CB  TYR D 154      -4.279  -1.848   6.205  0.00  0.00      D     
ATOM   2432  HB1 TYR D 154      -3.218  -1.703   6.500  0.00  0.00      D     
ATOM   2433  HB2 TYR D 154      -4.406  -1.800   5.102  0.00  0.00      D     
ATOM   2434  CG  TYR D 154      -5.051  -0.628   6.677  0.00  0.00      D     
ATOM   2435  CD1 TYR D 154      -6.500  -0.611   6.573  0.00  0.00      D     
ATOM   2436  HD1 TYR D 154      -6.978  -1.517   6.230  0.00  0.00      D     
ATOM   2437  CE1 TYR D 154      -7.166   0.514   6.792  0.00  0.00      D     
ATOM   2438  HE1 TYR D 154      -8.232   0.578   6.627  0.00  0.00      D     
ATOM   2439  CZ  TYR D 154      -6.522   1.609   7.297  0.00  0.00      D     
ATOM   2440  OH  TYR D 154      -7.175   2.699   7.883  0.00  0.00      D     
ATOM   2441  HH  TYR D 154      -8.130   2.653   7.799  0.00  0.00      D     
ATOM   2442  CD2 TYR D 154      -4.406   0.502   7.088  0.00  0.00      D     
ATOM   2443  HD2 TYR D 154      -3.327   0.518   7.074  0.00  0.00      D     
ATOM   2444  CE2 TYR D 154      -5.119   1.666   7.384  0.00  0.00      D     
ATOM   2445  HE2 TYR D 154      -4.485   2.450   7.770  0.00  0.00      D     
ATOM   2446  C   TYR D 154      -4.333  -4.417   5.983  0.00  0.00      D     
ATOM   2447  O   TYR D 154      -5.182  -5.051   5.277  0.00  0.00      D     
ATOM   2448  N   CYS D 155      -3.051  -4.788   6.048  0.00  0.00      D     
ATOM   2449  HN  CYS D 155      -2.423  -4.282   6.634  0.00  0.00      D     
ATOM   2450  CA  CYS D 155      -2.521  -5.811   5.209  0.00  0.00      D     
ATOM   2451  HA  CYS D 155      -2.902  -5.777   4.199  0.00  0.00      D     
ATOM   2452  CB  CYS D 155      -1.023  -5.757   5.127  0.00  0.00      D     
ATOM   2453  HB1 CYS D 155      -0.632  -5.895   6.158  0.00  0.00      D     
ATOM   2454  HB2 CYS D 155      -0.570  -6.520   4.458  0.00  0.00      D     
ATOM   2455  SG  CYS D 155      -0.326  -4.251   4.593  0.00  0.00      D     
ATOM   2456  HG1 CYS D 155      -1.224  -3.704   5.400  0.00  0.00      D     
ATOM   2457  C   CYS D 155      -2.830  -7.253   5.633  0.00  0.00      D     
ATOM   2458  O   CYS D 155      -2.621  -8.183   4.829  0.00  0.00      D     
ATOM   2459  N   ASN D 156      -3.361  -7.459   6.856  0.00  0.00      D     
ATOM   2460  HN  ASN D 156      -3.457  -6.667   7.453  0.00  0.00      D     
ATOM   2461  CA  ASN D 156      -3.886  -8.657   7.442  0.00  0.00      D     
ATOM   2462  HA  ASN D 156      -4.442  -8.336   8.311  0.00  0.00      D     
ATOM   2463  CB  ASN D 156      -4.805  -9.527   6.530  0.00  0.00      D     
ATOM   2464  HB1 ASN D 156      -4.228  -9.823   5.628  0.00  0.00      D     
ATOM   2465  HB2 ASN D 156      -5.192 -10.422   7.063  0.00  0.00      D     
ATOM   2466  CG  ASN D 156      -6.072  -8.799   6.099  0.00  0.00      D     
ATOM   2467  OD1 ASN D 156      -6.803  -8.326   6.992  0.00  0.00      D     
ATOM   2468  ND2 ASN D 156      -6.467  -8.746   4.810  0.00  0.00      D     
ATOM   2469 HD21 ASN D 156      -7.433  -8.530   4.667  0.00  0.00      D     
ATOM   2470 HD22 ASN D 156      -5.845  -8.900   4.043  0.00  0.00      D     
ATOM   2471  C   ASN D 156      -2.748  -9.485   7.962  0.00  0.00      D     
ATOM   2472  O   ASN D 156      -2.689 -10.713   7.830  0.00  0.00      D     
ATOM   2473  N   LYS D 157      -1.673  -8.943   8.615  0.00  0.00      D     
ATOM   2474  HN  LYS D 157      -1.795  -8.005   8.929  0.00  0.00      D     
ATOM   2475  CA  LYS D 157      -0.499  -9.672   8.907  0.00  0.00      D     
ATOM   2476  HA  LYS D 157      -0.531 -10.622   8.393  0.00  0.00      D     
ATOM   2477  CB  LYS D 157       0.817  -8.964   8.406  0.00  0.00      D     
ATOM   2478  HB1 LYS D 157       0.799  -7.994   8.947  0.00  0.00      D     
ATOM   2479  HB2 LYS D 157       1.627  -9.611   8.808  0.00  0.00      D     
ATOM   2480  CG  LYS D 157       0.856  -8.634   6.914  0.00  0.00      D     
ATOM   2481  HG1 LYS D 157       0.060  -7.908   6.641  0.00  0.00      D     
ATOM   2482  HG2 LYS D 157       1.813  -8.085   6.788  0.00  0.00      D     
ATOM   2483  CD  LYS D 157       0.866  -9.763   5.862  0.00  0.00      D     
ATOM   2484  HD1 LYS D 157      -0.070 -10.358   5.929  0.00  0.00      D     
ATOM   2485  HD2 LYS D 157       0.952  -9.329   4.843  0.00  0.00      D     
ATOM   2486  CE  LYS D 157       2.092 -10.687   5.983  0.00  0.00      D     
ATOM   2487  HE1 LYS D 157       3.013 -10.128   5.710  0.00  0.00      D     
ATOM   2488  HE2 LYS D 157       2.149 -11.006   7.046  0.00  0.00      D     
ATOM   2489  NZ  LYS D 157       1.941 -11.834   5.150  0.00  0.00      D     
ATOM   2490  HZ1 LYS D 157       2.787 -12.435   5.071  0.00  0.00      D     
ATOM   2491  HZ2 LYS D 157       1.104 -12.352   5.484  0.00  0.00      D     
ATOM   2492  HZ3 LYS D 157       1.819 -11.521   4.166  0.00  0.00      D     
ATOM   2493  C   LYS D 157      -0.314  -9.857  10.388  0.00  0.00      D     
ATOM   2494  O   LYS D 157      -0.111  -8.942  11.178  0.00  0.00      D     
ATOM   2495  N   THR D 158      -0.220 -11.133  10.808  0.00  0.00      D     
ATOM   2496  HN  THR D 158      -0.417 -11.802  10.095  0.00  0.00      D     
ATOM   2497  CA  THR D 158       0.058 -11.574  12.142  0.00  0.00      D     
ATOM   2498  HA  THR D 158      -0.486 -10.891  12.777  0.00  0.00      D     
ATOM   2499  CB  THR D 158      -0.449 -12.991  12.454  0.00  0.00      D     
ATOM   2500  HB  THR D 158      -0.055 -13.595  11.609  0.00  0.00      D     
ATOM   2501  OG1 THR D 158      -1.842 -12.977  12.574  0.00  0.00      D     
ATOM   2502  HG1 THR D 158      -2.127 -12.469  11.811  0.00  0.00      D     
ATOM   2503  CG2 THR D 158       0.043 -13.435  13.820  0.00  0.00      D     
ATOM   2504 HG21 THR D 158      -0.420 -14.402  14.111  0.00  0.00      D     
ATOM   2505 HG22 THR D 158       1.153 -13.469  13.850  0.00  0.00      D     
ATOM   2506 HG23 THR D 158      -0.223 -12.659  14.569  0.00  0.00      D     
ATOM   2507  C   THR D 158       1.564 -11.378  12.380  0.00  0.00      D     
ATOM   2508  O   THR D 158       2.436 -11.879  11.695  0.00  0.00      D     
ATOM   2509  N   VAL D 159       1.878 -10.617  13.414  0.00  0.00      D     
ATOM   2510  HN  VAL D 159       1.178 -10.076  13.873  0.00  0.00      D     
ATOM   2511  CA  VAL D 159       3.253 -10.305  13.880  0.00  0.00      D     
ATOM   2512  HA  VAL D 159       3.711  -9.833  13.024  0.00  0.00      D     
ATOM   2513  CB  VAL D 159       3.243  -9.189  14.958  0.00  0.00      D     
ATOM   2514  HB  VAL D 159       2.700  -9.528  15.867  0.00  0.00      D     
ATOM   2515  CG1 VAL D 159       4.631  -8.665  15.268  0.00  0.00      D     
ATOM   2516 HG11 VAL D 159       4.709  -7.639  15.688  0.00  0.00      D     
ATOM   2517 HG12 VAL D 159       5.135  -9.331  16.001  0.00  0.00      D     
ATOM   2518 HG13 VAL D 159       5.227  -8.548  14.338  0.00  0.00      D     
ATOM   2519  CG2 VAL D 159       2.533  -7.955  14.292  0.00  0.00      D     
ATOM   2520 HG21 VAL D 159       3.145  -7.735  13.391  0.00  0.00      D     
ATOM   2521 HG22 VAL D 159       1.477  -8.177  14.025  0.00  0.00      D     
ATOM   2522 HG23 VAL D 159       2.347  -7.156  15.042  0.00  0.00      D     
ATOM   2523  C   VAL D 159       4.068 -11.537  14.324  0.00  0.00      D     
ATOM   2524  O   VAL D 159       3.495 -12.584  14.785  0.00  0.00      D     
ATOM   2525  N   GLY D 160       5.412 -11.566  14.154  0.00  0.00      D     
ATOM   2526  HN  GLY D 160       5.873 -10.780  13.751  0.00  0.00      D     
ATOM   2527  CA  GLY D 160       6.315 -12.671  14.477  0.00  0.00      D     
ATOM   2528  HA1 GLY D 160       5.841 -13.349  15.172  0.00  0.00      D     
ATOM   2529  HA2 GLY D 160       7.266 -12.340  14.868  0.00  0.00      D     
ATOM   2530  C   GLY D 160       6.722 -13.474  13.414  0.00  0.00      D     
ATOM   2531  O   GLY D 160       7.350 -14.524  13.572  0.00  0.00      D     
ATOM   2532  N   GLU D 161       6.291 -13.135  12.158  0.00  0.00      D     
ATOM   2533  HN  GLU D 161       5.667 -12.357  12.141  0.00  0.00      D     
ATOM   2534  CA  GLU D 161       6.657 -13.848  10.971  0.00  0.00      D     
ATOM   2535  HA  GLU D 161       7.552 -14.445  11.065  0.00  0.00      D     
ATOM   2536  CB  GLU D 161       5.466 -14.726  10.589  0.00  0.00      D     
ATOM   2537  HB1 GLU D 161       5.317 -15.510  11.361  0.00  0.00      D     
ATOM   2538  HB2 GLU D 161       4.553 -14.097  10.672  0.00  0.00      D     
ATOM   2539  CG  GLU D 161       5.622 -15.437   9.252  0.00  0.00      D     
ATOM   2540  HG1 GLU D 161       5.628 -14.806   8.338  0.00  0.00      D     
ATOM   2541  HG2 GLU D 161       6.565 -16.025   9.288  0.00  0.00      D     
ATOM   2542  CD  GLU D 161       4.476 -16.378   9.083  0.00  0.00      D     
ATOM   2543  OE1 GLU D 161       4.627 -17.608   8.859  0.00  0.00      D     
ATOM   2544  OE2 GLU D 161       3.325 -15.758   9.203  0.00  0.00      D     
ATOM   2545  C   GLU D 161       7.012 -12.812   9.789  0.00  0.00      D     
ATOM   2546  O   GLU D 161       6.472 -11.746   9.737  0.00  0.00      D     
ATOM   2547  N   LEU D 162       7.974 -13.137   8.926  0.00  0.00      D     
ATOM   2548  HN  LEU D 162       8.611 -13.892   9.061  0.00  0.00      D     
ATOM   2549  CA  LEU D 162       8.347 -12.401   7.764  0.00  0.00      D     
ATOM   2550  HA  LEU D 162       8.725 -11.440   8.079  0.00  0.00      D     
ATOM   2551  CB  LEU D 162       9.531 -13.241   7.106  0.00  0.00      D     
ATOM   2552  HB1 LEU D 162      10.431 -13.333   7.751  0.00  0.00      D     
ATOM   2553  HB2 LEU D 162       9.189 -14.280   6.909  0.00  0.00      D     
ATOM   2554  CG  LEU D 162      10.299 -12.550   5.933  0.00  0.00      D     
ATOM   2555  HG  LEU D 162       9.572 -12.272   5.140  0.00  0.00      D     
ATOM   2556  CD1 LEU D 162      11.003 -11.239   6.413  0.00  0.00      D     
ATOM   2557 HD11 LEU D 162      10.363 -10.794   7.205  0.00  0.00      D     
ATOM   2558 HD12 LEU D 162      11.923 -11.568   6.942  0.00  0.00      D     
ATOM   2559 HD13 LEU D 162      11.251 -10.594   5.544  0.00  0.00      D     
ATOM   2560  CD2 LEU D 162      11.303 -13.509   5.217  0.00  0.00      D     
ATOM   2561 HD21 LEU D 162      12.219 -13.758   5.793  0.00  0.00      D     
ATOM   2562 HD22 LEU D 162      10.944 -14.494   4.849  0.00  0.00      D     
ATOM   2563 HD23 LEU D 162      11.604 -12.951   4.304  0.00  0.00      D     
ATOM   2564  C   LEU D 162       7.221 -12.218   6.739  0.00  0.00      D     
ATOM   2565  O   LEU D 162       6.293 -13.027   6.561  0.00  0.00      D     
ATOM   2566  N   GLY D 163       7.166 -11.009   6.122  0.00  0.00      D     
ATOM   2567  HN  GLY D 163       7.808 -10.250   6.186  0.00  0.00      D     
ATOM   2568  CA  GLY D 163       6.318 -10.755   4.946  0.00  0.00      D     
ATOM   2569  HA1 GLY D 163       5.542 -10.054   5.216  0.00  0.00      D     
ATOM   2570  HA2 GLY D 163       6.079 -11.675   4.433  0.00  0.00      D     
ATOM   2571  C   GLY D 163       7.169 -10.051   3.828  0.00  0.00      D     
ATOM   2572  O   GLY D 163       8.323  -9.777   4.040  0.00  0.00      D     
ATOM   2573  N   ASP D 164       6.547  -9.696   2.657  0.00  0.00      D     
ATOM   2574  HN  ASP D 164       5.591  -9.936   2.509  0.00  0.00      D     
ATOM   2575  CA  ASP D 164       7.205  -9.018   1.550  0.00  0.00      D     
ATOM   2576  HA  ASP D 164       8.248  -9.222   1.745  0.00  0.00      D     
ATOM   2577  CB  ASP D 164       6.930  -9.542   0.082  0.00  0.00      D     
ATOM   2578  HB1 ASP D 164       7.344  -8.932  -0.749  0.00  0.00      D     
ATOM   2579  HB2 ASP D 164       7.342 -10.572   0.021  0.00  0.00      D     
ATOM   2580  CG  ASP D 164       5.454  -9.873  -0.230  0.00  0.00      D     
ATOM   2581  OD1 ASP D 164       4.643 -10.108   0.658  0.00  0.00      D     
ATOM   2582  OD2 ASP D 164       5.203  -9.886  -1.451  0.00  0.00      D     
ATOM   2583  C   ASP D 164       6.943  -7.529   1.462  0.00  0.00      D     
ATOM   2584  O   ASP D 164       5.828  -7.022   1.675  0.00  0.00      D     
ATOM   2585  N   VAL D 165       8.000  -6.751   1.124  0.00  0.00      D     
ATOM   2586  HN  VAL D 165       8.881  -7.153   0.888  0.00  0.00      D     
ATOM   2587  CA  VAL D 165       7.927  -5.286   1.059  0.00  0.00      D     
ATOM   2588  HA  VAL D 165       7.549  -4.935   2.008  0.00  0.00      D     
ATOM   2589  CB  VAL D 165       9.310  -4.642   0.750  0.00  0.00      D     
ATOM   2590  HB  VAL D 165       9.642  -5.085  -0.212  0.00  0.00      D     
ATOM   2591  CG1 VAL D 165       9.213  -3.121   0.792  0.00  0.00      D     
ATOM   2592 HG11 VAL D 165      10.202  -2.622   0.876  0.00  0.00      D     
ATOM   2593 HG12 VAL D 165       8.615  -2.877  -0.112  0.00  0.00      D     
ATOM   2594 HG13 VAL D 165       8.551  -2.850   1.642  0.00  0.00      D     
ATOM   2595  CG2 VAL D 165      10.380  -4.984   1.824  0.00  0.00      D     
ATOM   2596 HG21 VAL D 165      10.378  -5.993   2.289  0.00  0.00      D     
ATOM   2597 HG22 VAL D 165      11.376  -4.829   1.358  0.00  0.00      D     
ATOM   2598 HG23 VAL D 165      10.267  -4.214   2.617  0.00  0.00      D     
ATOM   2599  C   VAL D 165       6.995  -4.853  -0.026  0.00  0.00      D     
ATOM   2600  O   VAL D 165       6.290  -3.880   0.181  0.00  0.00      D     
ATOM   2601  N   ARG D 166       6.989  -5.649  -1.187  0.00  0.00      D     
ATOM   2602  HN  ARG D 166       7.682  -6.361  -1.271  0.00  0.00      D     
ATOM   2603  CA  ARG D 166       6.132  -5.393  -2.322  0.00  0.00      D     
ATOM   2604  HA  ARG D 166       6.473  -4.442  -2.704  0.00  0.00      D     
ATOM   2605  CB  ARG D 166       6.513  -6.244  -3.558  0.00  0.00      D     
ATOM   2606  HB1 ARG D 166       6.130  -5.570  -4.354  0.00  0.00      D     
ATOM   2607  HB2 ARG D 166       7.609  -6.248  -3.739  0.00  0.00      D     
ATOM   2608  CG  ARG D 166       5.966  -7.659  -3.590  0.00  0.00      D     
ATOM   2609  HG1 ARG D 166       6.301  -8.316  -2.758  0.00  0.00      D     
ATOM   2610  HG2 ARG D 166       4.858  -7.581  -3.596  0.00  0.00      D     
ATOM   2611  CD  ARG D 166       6.396  -8.451  -4.907  0.00  0.00      D     
ATOM   2612  HD1 ARG D 166       7.503  -8.427  -4.812  0.00  0.00      D     
ATOM   2613  HD2 ARG D 166       6.092  -9.514  -4.798  0.00  0.00      D     
ATOM   2614  NE  ARG D 166       5.927  -7.870  -6.200  0.00  0.00      D     
ATOM   2615  HE  ARG D 166       6.574  -7.357  -6.764  0.00  0.00      D     
ATOM   2616  CZ  ARG D 166       4.678  -7.761  -6.549  0.00  0.00      D     
ATOM   2617  NH1 ARG D 166       3.632  -8.353  -5.952  0.00  0.00      D     
ATOM   2618 HH11 ARG D 166       2.680  -8.069  -6.068  0.00  0.00      D     
ATOM   2619 HH12 ARG D 166       3.820  -8.921  -5.150  0.00  0.00      D     
ATOM   2620  NH2 ARG D 166       4.386  -6.949  -7.554  0.00  0.00      D     
ATOM   2621 HH21 ARG D 166       3.478  -6.961  -7.974  0.00  0.00      D     
ATOM   2622 HH22 ARG D 166       5.089  -6.441  -8.051  0.00  0.00      D     
ATOM   2623  C   ARG D 166       4.606  -5.405  -1.988  0.00  0.00      D     
ATOM   2624  O   ARG D 166       3.835  -4.566  -2.445  0.00  0.00      D     
ATOM   2625  N   GLU D 167       4.183  -6.407  -1.093  0.00  0.00      D     
ATOM   2626  HN  GLU D 167       4.837  -7.084  -0.766  0.00  0.00      D     
ATOM   2627  CA  GLU D 167       2.830  -6.409  -0.563  0.00  0.00      D     
ATOM   2628  HA  GLU D 167       2.171  -6.271  -1.408  0.00  0.00      D     
ATOM   2629  CB  GLU D 167       2.439  -7.767   0.172  0.00  0.00      D     
ATOM   2630  HB1 GLU D 167       2.460  -8.455  -0.701  0.00  0.00      D     
ATOM   2631  HB2 GLU D 167       3.201  -8.080   0.917  0.00  0.00      D     
ATOM   2632  CG  GLU D 167       1.052  -7.773   0.847  0.00  0.00      D     
ATOM   2633  HG1 GLU D 167       1.248  -7.323   1.844  0.00  0.00      D     
ATOM   2634  HG2 GLU D 167       0.330  -7.184   0.241  0.00  0.00      D     
ATOM   2635  CD  GLU D 167       0.379  -9.140   1.033  0.00  0.00      D     
ATOM   2636  OE1 GLU D 167       0.419  -9.698   2.166  0.00  0.00      D     
ATOM   2637  OE2 GLU D 167      -0.028  -9.818  -0.004  0.00  0.00      D     
ATOM   2638  C   GLU D 167       2.420  -5.262   0.287  0.00  0.00      D     
ATOM   2639  O   GLU D 167       1.422  -4.624   0.062  0.00  0.00      D     
ATOM   2640  N   THR D 168       3.305  -4.878   1.240  0.00  0.00      D     
ATOM   2641  HN  THR D 168       4.228  -5.251   1.182  0.00  0.00      D     
ATOM   2642  CA  THR D 168       3.117  -3.678   2.061  0.00  0.00      D     
ATOM   2643  HA  THR D 168       2.212  -3.903   2.606  0.00  0.00      D     
ATOM   2644  CB  THR D 168       4.241  -3.424   3.114  0.00  0.00      D     
ATOM   2645  HB  THR D 168       5.139  -3.037   2.587  0.00  0.00      D     
ATOM   2646  OG1 THR D 168       4.635  -4.602   3.745  0.00  0.00      D     
ATOM   2647  HG1 THR D 168       4.840  -5.314   3.134  0.00  0.00      D     
ATOM   2648  CG2 THR D 168       3.726  -2.472   4.167  0.00  0.00      D     
ATOM   2649 HG21 THR D 168       3.426  -1.538   3.645  0.00  0.00      D     
ATOM   2650 HG22 THR D 168       2.844  -2.907   4.683  0.00  0.00      D     
ATOM   2651 HG23 THR D 168       4.431  -2.198   4.981  0.00  0.00      D     
ATOM   2652  C   THR D 168       2.959  -2.447   1.242  0.00  0.00      D     
ATOM   2653  O   THR D 168       2.014  -1.680   1.407  0.00  0.00      D     
ATOM   2654  N   MET D 169       3.841  -2.197   0.250  0.00  0.00      D     
ATOM   2655  HN  MET D 169       4.586  -2.836   0.074  0.00  0.00      D     
ATOM   2656  CA  MET D 169       3.691  -1.104  -0.650  0.00  0.00      D     
ATOM   2657  HA  MET D 169       3.448  -0.242  -0.047  0.00  0.00      D     
ATOM   2658  CB  MET D 169       4.998  -0.858  -1.450  0.00  0.00      D     
ATOM   2659  HB1 MET D 169       5.298  -1.800  -1.957  0.00  0.00      D     
ATOM   2660  HB2 MET D 169       4.821  -0.036  -2.176  0.00  0.00      D     
ATOM   2661  CG  MET D 169       6.277  -0.433  -0.668  0.00  0.00      D     
ATOM   2662  HG1 MET D 169       6.600  -1.343  -0.119  0.00  0.00      D     
ATOM   2663  HG2 MET D 169       7.046   0.003  -1.341  0.00  0.00      D     
ATOM   2664  SD  MET D 169       6.023   1.029   0.425  0.00  0.00      D     
ATOM   2665  CE  MET D 169       5.775   2.270  -0.995  0.00  0.00      D     
ATOM   2666  HE1 MET D 169       6.581   2.197  -1.756  0.00  0.00      D     
ATOM   2667  HE2 MET D 169       4.802   2.105  -1.505  0.00  0.00      D     
ATOM   2668  HE3 MET D 169       5.625   3.224  -0.445  0.00  0.00      D     
ATOM   2669  C   MET D 169       2.554  -1.222  -1.621  0.00  0.00      D     
ATOM   2670  O   MET D 169       1.948  -0.188  -1.867  0.00  0.00      D     
ATOM   2671  N   SER D 170       2.167  -2.405  -2.137  0.00  0.00      D     
ATOM   2672  HN  SER D 170       2.714  -3.221  -1.970  0.00  0.00      D     
ATOM   2673  CA  SER D 170       0.892  -2.577  -2.814  0.00  0.00      D     
ATOM   2674  HA  SER D 170       0.893  -1.938  -3.685  0.00  0.00      D     
ATOM   2675  CB  SER D 170       0.821  -3.943  -3.448  0.00  0.00      D     
ATOM   2676  HB1 SER D 170       1.564  -4.179  -4.239  0.00  0.00      D     
ATOM   2677  HB2 SER D 170       0.874  -4.764  -2.701  0.00  0.00      D     
ATOM   2678  OG  SER D 170      -0.402  -4.171  -4.067  0.00  0.00      D     
ATOM   2679  HG1 SER D 170      -1.035  -4.321  -3.360  0.00  0.00      D     
ATOM   2680  C   SER D 170      -0.360  -2.063  -2.030  0.00  0.00      D     
ATOM   2681  O   SER D 170      -1.305  -1.529  -2.644  0.00  0.00      D     
ATOM   2682  N   TYR D 171      -0.378  -2.123  -0.700  0.00  0.00      D     
ATOM   2683  HN  TYR D 171       0.310  -2.699  -0.266  0.00  0.00      D     
ATOM   2684  CA  TYR D 171      -1.447  -1.697   0.082  0.00  0.00      D     
ATOM   2685  HA  TYR D 171      -2.386  -1.803  -0.441  0.00  0.00      D     
ATOM   2686  CB  TYR D 171      -1.397  -2.432   1.448  0.00  0.00      D     
ATOM   2687  HB1 TYR D 171      -0.375  -2.497   1.880  0.00  0.00      D     
ATOM   2688  HB2 TYR D 171      -1.895  -1.881   2.274  0.00  0.00      D     
ATOM   2689  CG  TYR D 171      -2.120  -3.702   1.300  0.00  0.00      D     
ATOM   2690  CD1 TYR D 171      -3.559  -3.659   1.211  0.00  0.00      D     
ATOM   2691  HD1 TYR D 171      -4.036  -2.691   1.245  0.00  0.00      D     
ATOM   2692  CE1 TYR D 171      -4.300  -4.830   1.098  0.00  0.00      D     
ATOM   2693  HE1 TYR D 171      -5.380  -4.856   1.066  0.00  0.00      D     
ATOM   2694  CZ  TYR D 171      -3.677  -6.061   1.071  0.00  0.00      D     
ATOM   2695  OH  TYR D 171      -4.425  -7.211   0.716  0.00  0.00      D     
ATOM   2696  HH  TYR D 171      -5.216  -6.980   0.224  0.00  0.00      D     
ATOM   2697  CD2 TYR D 171      -1.488  -4.987   1.278  0.00  0.00      D     
ATOM   2698  HD2 TYR D 171      -0.422  -4.987   1.450  0.00  0.00      D     
ATOM   2699  CE2 TYR D 171      -2.224  -6.134   1.157  0.00  0.00      D     
ATOM   2700  HE2 TYR D 171      -1.697  -7.073   1.072  0.00  0.00      D     
ATOM   2701  C   TYR D 171      -1.342  -0.251   0.421  0.00  0.00      D     
ATOM   2702  O   TYR D 171      -2.340   0.440   0.565  0.00  0.00      D     
ATOM   2703  N   LEU D 172      -0.108   0.321   0.491  0.00  0.00      D     
ATOM   2704  HN  LEU D 172       0.718  -0.229   0.393  0.00  0.00      D     
ATOM   2705  CA  LEU D 172       0.121   1.738   0.723  0.00  0.00      D     
ATOM   2706  HA  LEU D 172      -0.546   1.954   1.546  0.00  0.00      D     
ATOM   2707  CB  LEU D 172       1.584   1.924   1.146  0.00  0.00      D     
ATOM   2708  HB1 LEU D 172       2.179   1.195   0.555  0.00  0.00      D     
ATOM   2709  HB2 LEU D 172       2.082   2.900   0.965  0.00  0.00      D     
ATOM   2710  CG  LEU D 172       1.748   1.516   2.579  0.00  0.00      D     
ATOM   2711  HG  LEU D 172       1.280   0.510   2.641  0.00  0.00      D     
ATOM   2712  CD1 LEU D 172       3.198   1.225   2.904  0.00  0.00      D     
ATOM   2713 HD11 LEU D 172       3.542   0.396   2.248  0.00  0.00      D     
ATOM   2714 HD12 LEU D 172       3.796   2.121   2.631  0.00  0.00      D     
ATOM   2715 HD13 LEU D 172       3.395   0.891   3.945  0.00  0.00      D     
ATOM   2716  CD2 LEU D 172       1.163   2.546   3.582  0.00  0.00      D     
ATOM   2717 HD21 LEU D 172       1.688   3.523   3.507  0.00  0.00      D     
ATOM   2718 HD22 LEU D 172       0.105   2.874   3.497  0.00  0.00      D     
ATOM   2719 HD23 LEU D 172       1.432   2.108   4.567  0.00  0.00      D     
ATOM   2720  C   LEU D 172      -0.309   2.633  -0.453  0.00  0.00      D     
ATOM   2721  O   LEU D 172      -0.856   3.713  -0.238  0.00  0.00      D     
ATOM   2722  N   PHE D 173      -0.124   2.193  -1.719  0.00  0.00      D     
ATOM   2723  HN  PHE D 173       0.530   1.441  -1.735  0.00  0.00      D     
ATOM   2724  CA  PHE D 173      -0.559   2.751  -2.955  0.00  0.00      D     
ATOM   2725  HA  PHE D 173      -0.368   3.813  -2.994  0.00  0.00      D     
ATOM   2726  CB  PHE D 173       0.206   2.234  -4.192  0.00  0.00      D     
ATOM   2727  HB1 PHE D 173      -0.017   1.148  -4.261  0.00  0.00      D     
ATOM   2728  HB2 PHE D 173      -0.155   2.777  -5.092  0.00  0.00      D     
ATOM   2729  CG  PHE D 173       1.715   2.378  -4.159  0.00  0.00      D     
ATOM   2730  CD1 PHE D 173       2.423   3.377  -3.414  0.00  0.00      D     
ATOM   2731  HD1 PHE D 173       1.786   4.056  -2.867  0.00  0.00      D     
ATOM   2732  CE1 PHE D 173       3.847   3.525  -3.451  0.00  0.00      D     
ATOM   2733  HE1 PHE D 173       4.255   4.370  -2.915  0.00  0.00      D     
ATOM   2734  CZ  PHE D 173       4.545   2.691  -4.283  0.00  0.00      D     
ATOM   2735  HZ  PHE D 173       5.625   2.697  -4.307  0.00  0.00      D     
ATOM   2736  CD2 PHE D 173       2.486   1.573  -4.996  0.00  0.00      D     
ATOM   2737  HD2 PHE D 173       2.081   0.858  -5.696  0.00  0.00      D     
ATOM   2738  CE2 PHE D 173       3.904   1.749  -5.059  0.00  0.00      D     
ATOM   2739  HE2 PHE D 173       4.455   1.193  -5.804  0.00  0.00      D     
ATOM   2740  C   PHE D 173      -2.085   2.784  -3.050  0.00  0.00      D     
ATOM   2741  O   PHE D 173      -2.707   3.849  -3.322  0.00  0.00      D     
ATOM   2742  N   GLN D 174      -2.699   1.589  -2.801  0.00  0.00      D     
ATOM   2743  HN  GLN D 174      -2.238   0.727  -2.606  0.00  0.00      D     
ATOM   2744  CA  GLN D 174      -4.179   1.501  -2.785  0.00  0.00      D     
ATOM   2745  HA  GLN D 174      -4.467   1.789  -3.785  0.00  0.00      D     
ATOM   2746  CB  GLN D 174      -4.729   0.114  -2.596  0.00  0.00      D     
ATOM   2747  HB1 GLN D 174      -4.557  -0.326  -1.591  0.00  0.00      D     
ATOM   2748  HB2 GLN D 174      -5.830   0.253  -2.648  0.00  0.00      D     
ATOM   2749  CG  GLN D 174      -4.390  -0.841  -3.759  0.00  0.00      D     
ATOM   2750  HG1 GLN D 174      -4.824  -0.476  -4.715  0.00  0.00      D     
ATOM   2751  HG2 GLN D 174      -3.282  -0.824  -3.828  0.00  0.00      D     
ATOM   2752  CD  GLN D 174      -4.794  -2.287  -3.549  0.00  0.00      D     
ATOM   2753  OE1 GLN D 174      -5.812  -2.698  -4.044  0.00  0.00      D     
ATOM   2754  NE2 GLN D 174      -4.120  -3.061  -2.650  0.00  0.00      D     
ATOM   2755 HE21 GLN D 174      -4.593  -3.912  -2.425  0.00  0.00      D     
ATOM   2756 HE22 GLN D 174      -3.267  -2.806  -2.195  0.00  0.00      D     
ATOM   2757  C   GLN D 174      -4.898   2.416  -1.715  0.00  0.00      D     
ATOM   2758  O   GLN D 174      -5.936   3.008  -1.979  0.00  0.00      D     
ATOM   2759  N   HSE D 175      -4.153   2.683  -0.631  0.00  0.00      D     
ATOM   2760  HN  HSE D 175      -3.327   2.141  -0.497  0.00  0.00      D     
ATOM   2761  CA  HSE D 175      -4.534   3.566   0.453  0.00  0.00      D     
ATOM   2762  HA  HSE D 175      -5.609   3.649   0.384  0.00  0.00      D     
ATOM   2763  CB  HSE D 175      -4.088   2.889   1.747  0.00  0.00      D     
ATOM   2764  HB1 HSE D 175      -3.035   2.546   1.654  0.00  0.00      D     
ATOM   2765  HB2 HSE D 175      -4.029   3.539   2.647  0.00  0.00      D     
ATOM   2766  ND1 HSE D 175      -6.368   1.873   2.075  0.00  0.00      D     
ATOM   2767  CG  HSE D 175      -4.955   1.678   1.974  0.00  0.00      D     
ATOM   2768  CE1 HSE D 175      -6.807   0.733   2.572  0.00  0.00      D     
ATOM   2769  HE1 HSE D 175      -7.882   0.673   2.745  0.00  0.00      D     
ATOM   2770  NE2 HSE D 175      -5.839  -0.136   2.818  0.00  0.00      D     
ATOM   2771  HE2 HSE D 175      -5.916  -0.992   3.330  0.00  0.00      D     
ATOM   2772  CD2 HSE D 175      -4.669   0.409   2.392  0.00  0.00      D     
ATOM   2773  HD2 HSE D 175      -3.742  -0.124   2.561  0.00  0.00      D     
ATOM   2774  C   HSE D 175      -3.937   4.989   0.261  0.00  0.00      D     
ATOM   2775  O   HSE D 175      -4.083   5.731   1.183  0.00  0.00      D     
ATOM   2776  N   ALA D 176      -3.283   5.355  -0.825  0.00  0.00      D     
ATOM   2777  HN  ALA D 176      -3.195   4.706  -1.576  0.00  0.00      D     
ATOM   2778  CA  ALA D 176      -2.773   6.703  -1.056  0.00  0.00      D     
ATOM   2779  HA  ALA D 176      -2.913   7.352  -0.204  0.00  0.00      D     
ATOM   2780  CB  ALA D 176      -1.296   6.790  -1.252  0.00  0.00      D     
ATOM   2781  HB1 ALA D 176      -0.875   6.303  -0.347  0.00  0.00      D     
ATOM   2782  HB2 ALA D 176      -0.902   6.317  -2.177  0.00  0.00      D     
ATOM   2783  HB3 ALA D 176      -0.936   7.841  -1.267  0.00  0.00      D     
ATOM   2784  C   ALA D 176      -3.454   7.505  -2.188  0.00  0.00      D     
ATOM   2785  O   ALA D 176      -4.028   6.943  -3.167  0.00  0.00      D     
ATOM   2786  N   ASN D 177      -3.304   8.853  -2.208  0.00  0.00      D     
ATOM   2787  HN  ASN D 177      -2.868   9.376  -1.479  0.00  0.00      D     
ATOM   2788  CA  ASN D 177      -3.864   9.652  -3.247  0.00  0.00      D     
ATOM   2789  HA  ASN D 177      -4.818   9.311  -3.620  0.00  0.00      D     
ATOM   2790  CB  ASN D 177      -4.241  11.067  -2.678  0.00  0.00      D     
ATOM   2791  HB1 ASN D 177      -3.346  11.447  -2.140  0.00  0.00      D     
ATOM   2792  HB2 ASN D 177      -4.442  11.857  -3.433  0.00  0.00      D     
ATOM   2793  CG  ASN D 177      -5.479  10.893  -1.821  0.00  0.00      D     
ATOM   2794  OD1 ASN D 177      -6.476  10.380  -2.312  0.00  0.00      D     
ATOM   2795  ND2 ASN D 177      -5.538  11.257  -0.494  0.00  0.00      D     
ATOM   2796 HD21 ASN D 177      -6.400  11.198   0.010  0.00  0.00      D     
ATOM   2797 HD22 ASN D 177      -4.757  11.790  -0.169  0.00  0.00      D     
ATOM   2798  C   ASN D 177      -2.840   9.893  -4.294  0.00  0.00      D     
ATOM   2799  O   ASN D 177      -1.959  10.730  -4.169  0.00  0.00      D     
ATOM   2800  N   LEU D 178      -2.951   9.215  -5.426  0.00  0.00      D     
ATOM   2801  HN  LEU D 178      -3.648   8.503  -5.438  0.00  0.00      D     
ATOM   2802  CA  LEU D 178      -1.971   9.211  -6.475  0.00  0.00      D     
ATOM   2803  HA  LEU D 178      -1.113   9.841  -6.290  0.00  0.00      D     
ATOM   2804  CB  LEU D 178      -1.315   7.790  -6.679  0.00  0.00      D     
ATOM   2805  HB1 LEU D 178      -2.018   7.028  -7.078  0.00  0.00      D     
ATOM   2806  HB2 LEU D 178      -0.560   7.958  -7.477  0.00  0.00      D     
ATOM   2807  CG  LEU D 178      -0.618   7.120  -5.495  0.00  0.00      D     
ATOM   2808  HG  LEU D 178      -1.383   7.110  -4.689  0.00  0.00      D     
ATOM   2809  CD1 LEU D 178      -0.216   5.736  -5.849  0.00  0.00      D     
ATOM   2810 HD11 LEU D 178      -1.086   5.123  -6.168  0.00  0.00      D     
ATOM   2811 HD12 LEU D 178       0.431   5.740  -6.752  0.00  0.00      D     
ATOM   2812 HD13 LEU D 178       0.366   5.276  -5.022  0.00  0.00      D     
ATOM   2813  CD2 LEU D 178       0.545   7.918  -5.016  0.00  0.00      D     
ATOM   2814 HD21 LEU D 178       1.095   8.317  -5.894  0.00  0.00      D     
ATOM   2815 HD22 LEU D 178       0.116   8.823  -4.535  0.00  0.00      D     
ATOM   2816 HD23 LEU D 178       1.195   7.297  -4.364  0.00  0.00      D     
ATOM   2817  C   LEU D 178      -2.376   9.753  -7.878  0.00  0.00      D     
ATOM   2818  O   LEU D 178      -1.679   9.565  -8.910  0.00  0.00      D     
ATOM   2819  N   ASP D 179      -3.567  10.342  -7.948  0.00  0.00      D     
ATOM   2820  HN  ASP D 179      -4.004  10.356  -7.052  0.00  0.00      D     
ATOM   2821  CA  ASP D 179      -4.163  11.096  -9.050  0.00  0.00      D     
ATOM   2822  HA  ASP D 179      -5.098  11.488  -8.678  0.00  0.00      D     
ATOM   2823  CB  ASP D 179      -3.367  12.388  -9.360  0.00  0.00      D     
ATOM   2824  HB1 ASP D 179      -2.407  12.153  -9.867  0.00  0.00      D     
ATOM   2825  HB2 ASP D 179      -3.943  12.912 -10.152  0.00  0.00      D     
ATOM   2826  CG  ASP D 179      -3.245  13.253  -8.175  0.00  0.00      D     
ATOM   2827  OD1 ASP D 179      -4.271  13.405  -7.437  0.00  0.00      D     
ATOM   2828  OD2 ASP D 179      -2.167  13.892  -7.914  0.00  0.00      D     
ATOM   2829  C   ASP D 179      -4.366  10.096 -10.310  0.00  0.00      D     
ATOM   2830  O   ASP D 179      -3.847  10.251 -11.389  0.00  0.00      D     
ATOM   2831  N   SER D 180      -5.179   9.054 -10.084  0.00  0.00      D     
ATOM   2832  HN  SER D 180      -5.654   8.960  -9.212  0.00  0.00      D     
ATOM   2833  CA  SER D 180      -5.683   8.049 -11.014  0.00  0.00      D     
ATOM   2834  HA  SER D 180      -6.155   7.245 -10.469  0.00  0.00      D     
ATOM   2835  CB  SER D 180      -6.865   8.633 -11.778  0.00  0.00      D     
ATOM   2836  HB1 SER D 180      -6.493   9.566 -12.252  0.00  0.00      D     
ATOM   2837  HB2 SER D 180      -7.432   8.071 -12.551  0.00  0.00      D     
ATOM   2838  OG  SER D 180      -7.891   8.981 -10.789  0.00  0.00      D     
ATOM   2839  HG1 SER D 180      -8.498   8.239 -10.736  0.00  0.00      D     
ATOM   2840  C   SER D 180      -4.677   7.425 -11.947  0.00  0.00      D     
ATOM   2841  O   SER D 180      -4.705   7.667 -13.138  0.00  0.00      D     
ATOM   2842  N   CYS D 181      -3.797   6.605 -11.423  0.00  0.00      D     
ATOM   2843  HN  CYS D 181      -3.890   6.173 -10.529  0.00  0.00      D     
ATOM   2844  CA  CYS D 181      -2.742   6.007 -12.245  0.00  0.00      D     
ATOM   2845  HA  CYS D 181      -2.226   6.802 -12.764  0.00  0.00      D     
ATOM   2846  CB  CYS D 181      -1.733   5.199 -11.316  0.00  0.00      D     
ATOM   2847  HB1 CYS D 181      -2.204   4.351 -10.775  0.00  0.00      D     
ATOM   2848  HB2 CYS D 181      -0.943   4.853 -12.017  0.00  0.00      D     
ATOM   2849  SG  CYS D 181      -1.030   6.348 -10.112  0.00  0.00      D     
ATOM   2850  HG1 CYS D 181      -2.210   6.872  -9.815  0.00  0.00      D     
ATOM   2851  C   CYS D 181      -3.281   5.104 -13.405  0.00  0.00      D     
ATOM   2852  O   CYS D 181      -4.263   4.382 -13.295  0.00  0.00      D     
ATOM   2853  N   LYS D 182      -2.624   5.053 -14.626  0.00  0.00      D     
ATOM   2854  HN  LYS D 182      -1.819   5.638 -14.682  0.00  0.00      D     
ATOM   2855  CA  LYS D 182      -3.061   4.371 -15.793  0.00  0.00      D     
ATOM   2856  HA  LYS D 182      -3.609   3.509 -15.442  0.00  0.00      D     
ATOM   2857  CB  LYS D 182      -3.888   5.249 -16.694  0.00  0.00      D     
ATOM   2858  HB1 LYS D 182      -3.298   6.128 -17.031  0.00  0.00      D     
ATOM   2859  HB2 LYS D 182      -4.199   4.723 -17.622  0.00  0.00      D     
ATOM   2860  CG  LYS D 182      -5.220   5.592 -15.992  0.00  0.00      D     
ATOM   2861  HG1 LYS D 182      -5.751   4.616 -15.981  0.00  0.00      D     
ATOM   2862  HG2 LYS D 182      -5.114   5.952 -14.946  0.00  0.00      D     
ATOM   2863  CD  LYS D 182      -6.038   6.606 -16.872  0.00  0.00      D     
ATOM   2864  HD1 LYS D 182      -5.666   6.678 -17.917  0.00  0.00      D     
ATOM   2865  HD2 LYS D 182      -7.071   6.196 -16.875  0.00  0.00      D     
ATOM   2866  CE  LYS D 182      -5.990   8.119 -16.458  0.00  0.00      D     
ATOM   2867  HE1 LYS D 182      -6.556   8.237 -15.509  0.00  0.00      D     
ATOM   2868  HE2 LYS D 182      -4.958   8.474 -16.252  0.00  0.00      D     
ATOM   2869  NZ  LYS D 182      -6.531   9.154 -17.410  0.00  0.00      D     
ATOM   2870  HZ1 LYS D 182      -5.895   9.304 -18.219  0.00  0.00      D     
ATOM   2871  HZ2 LYS D 182      -7.521   8.964 -17.667  0.00  0.00      D     
ATOM   2872  HZ3 LYS D 182      -6.600  10.070 -16.921  0.00  0.00      D     
ATOM   2873  C   LYS D 182      -1.840   3.914 -16.648  0.00  0.00      D     
ATOM   2874  O   LYS D 182      -0.761   4.552 -16.643  0.00  0.00      D     
ATOM   2875  N   ARG D 183      -1.970   2.721 -17.256  0.00  0.00      D     
ATOM   2876  HN  ARG D 183      -2.779   2.165 -17.082  0.00  0.00      D     
ATOM   2877  CA  ARG D 183      -0.958   1.969 -18.011  0.00  0.00      D     
ATOM   2878  HA  ARG D 183      -0.316   2.643 -18.558  0.00  0.00      D     
ATOM   2879  CB  ARG D 183      -0.090   1.033 -16.985  0.00  0.00      D     
ATOM   2880  HB1 ARG D 183       0.333   1.749 -16.247  0.00  0.00      D     
ATOM   2881  HB2 ARG D 183      -0.816   0.487 -16.344  0.00  0.00      D     
ATOM   2882  CG  ARG D 183       0.946   0.053 -17.522  0.00  0.00      D     
ATOM   2883  HG1 ARG D 183       0.543  -0.493 -18.402  0.00  0.00      D     
ATOM   2884  HG2 ARG D 183       1.884   0.549 -17.849  0.00  0.00      D     
ATOM   2885  CD  ARG D 183       1.381  -1.027 -16.527  0.00  0.00      D     
ATOM   2886  HD1 ARG D 183       0.551  -1.545 -16.000  0.00  0.00      D     
ATOM   2887  HD2 ARG D 183       1.949  -1.838 -17.030  0.00  0.00      D     
ATOM   2888  NE  ARG D 183       2.209  -0.410 -15.486  0.00  0.00      D     
ATOM   2889  HE  ARG D 183       2.326   0.583 -15.503  0.00  0.00      D     
ATOM   2890  CZ  ARG D 183       3.081  -0.962 -14.643  0.00  0.00      D     
ATOM   2891  NH1 ARG D 183       3.138  -2.266 -14.576  0.00  0.00      D     
ATOM   2892 HH11 ARG D 183       3.731  -2.565 -13.828  0.00  0.00      D     
ATOM   2893 HH12 ARG D 183       2.406  -2.860 -14.909  0.00  0.00      D     
ATOM   2894  NH2 ARG D 183       3.824  -0.128 -13.931  0.00  0.00      D     
ATOM   2895 HH21 ARG D 183       4.452  -0.374 -13.193  0.00  0.00      D     
ATOM   2896 HH22 ARG D 183       3.661   0.852 -14.044  0.00  0.00      D     
ATOM   2897  C   ARG D 183      -1.580   1.228 -19.191  0.00  0.00      D     
ATOM   2898  O   ARG D 183      -2.492   0.401 -19.020  0.00  0.00      D     
ATOM   2899  N   VAL D 184      -1.112   1.335 -20.455  0.00  0.00      D     
ATOM   2900  HN  VAL D 184      -0.247   1.756 -20.716  0.00  0.00      D     
ATOM   2901  CA  VAL D 184      -1.561   0.491 -21.596  0.00  0.00      D     
ATOM   2902  HA  VAL D 184      -2.449  -0.071 -21.349  0.00  0.00      D     
ATOM   2903  CB  VAL D 184      -1.891   1.254 -22.902  0.00  0.00      D     
ATOM   2904  HB  VAL D 184      -1.021   1.864 -23.227  0.00  0.00      D     
ATOM   2905  CG1 VAL D 184      -2.279   0.411 -24.127  0.00  0.00      D     
ATOM   2906 HG11 VAL D 184      -2.571   1.091 -24.955  0.00  0.00      D     
ATOM   2907 HG12 VAL D 184      -1.357  -0.087 -24.497  0.00  0.00      D     
ATOM   2908 HG13 VAL D 184      -3.129  -0.280 -23.942  0.00  0.00      D     
ATOM   2909  CG2 VAL D 184      -2.989   2.195 -22.621  0.00  0.00      D     
ATOM   2910 HG21 VAL D 184      -3.212   3.120 -23.193  0.00  0.00      D     
ATOM   2911 HG22 VAL D 184      -3.963   1.671 -22.514  0.00  0.00      D     
ATOM   2912 HG23 VAL D 184      -2.799   2.657 -21.629  0.00  0.00      D     
ATOM   2913  C   VAL D 184      -0.432  -0.500 -21.924  0.00  0.00      D     
ATOM   2914  O   VAL D 184       0.730  -0.103 -22.012  0.00  0.00      D     
ATOM   2915  N   LEU D 185      -0.731  -1.754 -22.169  0.00  0.00      D     
ATOM   2916  HN  LEU D 185      -1.698  -1.994 -22.174  0.00  0.00      D     
ATOM   2917  CA  LEU D 185       0.273  -2.826 -22.387  0.00  0.00      D     
ATOM   2918  HA  LEU D 185       1.187  -2.317 -22.652  0.00  0.00      D     
ATOM   2919  CB  LEU D 185       0.339  -3.794 -21.171  0.00  0.00      D     
ATOM   2920  HB1 LEU D 185      -0.662  -4.252 -21.021  0.00  0.00      D     
ATOM   2921  HB2 LEU D 185       1.029  -4.638 -21.386  0.00  0.00      D     
ATOM   2922  CG  LEU D 185       0.738  -3.355 -19.756  0.00  0.00      D     
ATOM   2923  HG  LEU D 185      -0.018  -2.576 -19.516  0.00  0.00      D     
ATOM   2924  CD1 LEU D 185       0.575  -4.562 -18.888  0.00  0.00      D     
ATOM   2925 HD11 LEU D 185      -0.487  -4.888 -18.917  0.00  0.00      D     
ATOM   2926 HD12 LEU D 185       1.254  -5.370 -19.237  0.00  0.00      D     
ATOM   2927 HD13 LEU D 185       0.892  -4.362 -17.842  0.00  0.00      D     
ATOM   2928  CD2 LEU D 185       2.176  -2.877 -19.773  0.00  0.00      D     
ATOM   2929 HD21 LEU D 185       2.409  -1.950 -20.340  0.00  0.00      D     
ATOM   2930 HD22 LEU D 185       2.438  -2.740 -18.702  0.00  0.00      D     
ATOM   2931 HD23 LEU D 185       2.757  -3.689 -20.262  0.00  0.00      D     
ATOM   2932  C   LEU D 185      -0.194  -3.677 -23.579  0.00  0.00      D     
ATOM   2933  O   LEU D 185      -1.358  -4.009 -23.647  0.00  0.00      D     
ATOM   2934  N   ASN D 186       0.670  -3.953 -24.511  0.00  0.00      D     
ATOM   2935  HN  ASN D 186       1.646  -3.842 -24.341  0.00  0.00      D     
ATOM   2936  CA  ASN D 186       0.339  -4.684 -25.782  0.00  0.00      D     
ATOM   2937  HA  ASN D 186      -0.706  -4.935 -25.682  0.00  0.00      D     
ATOM   2938  CB  ASN D 186       0.723  -3.743 -26.986  0.00  0.00      D     
ATOM   2939  HB1 ASN D 186       0.482  -2.704 -26.675  0.00  0.00      D     
ATOM   2940  HB2 ASN D 186       1.826  -3.721 -27.116  0.00  0.00      D     
ATOM   2941  CG  ASN D 186      -0.033  -4.046 -28.285  0.00  0.00      D     
ATOM   2942  OD1 ASN D 186      -0.866  -4.992 -28.374  0.00  0.00      D     
ATOM   2943  ND2 ASN D 186       0.358  -3.287 -29.395  0.00  0.00      D     
ATOM   2944 HD21 ASN D 186       0.039  -3.707 -30.244  0.00  0.00      D     
ATOM   2945 HD22 ASN D 186       0.821  -2.403 -29.321  0.00  0.00      D     
ATOM   2946  C   ASN D 186       1.137  -6.020 -25.764  0.00  0.00      D     
ATOM   2947  O   ASN D 186       2.382  -5.938 -25.631  0.00  0.00      D     
ATOM   2948  N   VAL D 187       0.437  -7.135 -25.926  0.00  0.00      D     
ATOM   2949  HN  VAL D 187      -0.540  -7.110 -26.124  0.00  0.00      D     
ATOM   2950  CA  VAL D 187       1.040  -8.470 -25.784  0.00  0.00      D     
ATOM   2951  HA  VAL D 187       2.053  -8.292 -25.456  0.00  0.00      D     
ATOM   2952  CB  VAL D 187       0.215  -9.336 -24.759  0.00  0.00      D     
ATOM   2953  HB  VAL D 187      -0.800  -9.565 -25.149  0.00  0.00      D     
ATOM   2954  CG1 VAL D 187       0.973 -10.645 -24.399  0.00  0.00      D     
ATOM   2955 HG11 VAL D 187       0.178 -11.294 -23.975  0.00  0.00      D     
ATOM   2956 HG12 VAL D 187       1.407 -11.176 -25.273  0.00  0.00      D     
ATOM   2957 HG13 VAL D 187       1.761 -10.518 -23.626  0.00  0.00      D     
ATOM   2958  CG2 VAL D 187      -0.206  -8.403 -23.518  0.00  0.00      D     
ATOM   2959 HG21 VAL D 187       0.726  -8.073 -23.011  0.00  0.00      D     
ATOM   2960 HG22 VAL D 187      -0.876  -7.573 -23.828  0.00  0.00      D     
ATOM   2961 HG23 VAL D 187      -0.900  -8.958 -22.852  0.00  0.00      D     
ATOM   2962  C   VAL D 187       1.135  -9.113 -27.159  0.00  0.00      D     
ATOM   2963  O   VAL D 187       0.095  -9.287 -27.793  0.00  0.00      D     
ATOM   2964  N   VAL D 188       2.363  -9.461 -27.580  0.00  0.00      D     
ATOM   2965  HN  VAL D 188       3.155  -9.138 -27.067  0.00  0.00      D     
ATOM   2966  CA  VAL D 188       2.517  -9.820 -28.941  0.00  0.00      D     
ATOM   2967  HA  VAL D 188       1.645  -9.631 -29.548  0.00  0.00      D     
ATOM   2968  CB  VAL D 188       3.540  -9.059 -29.670  0.00  0.00      D     
ATOM   2969  HB  VAL D 188       4.510  -9.373 -29.228  0.00  0.00      D     
ATOM   2970  CG1 VAL D 188       3.509  -9.478 -31.150  0.00  0.00      D     
ATOM   2971 HG11 VAL D 188       4.441  -9.049 -31.577  0.00  0.00      D     
ATOM   2972 HG12 VAL D 188       3.746 -10.551 -31.311  0.00  0.00      D     
ATOM   2973 HG13 VAL D 188       2.595  -9.197 -31.715  0.00  0.00      D     
ATOM   2974  CG2 VAL D 188       3.321  -7.531 -29.473  0.00  0.00      D     
ATOM   2975 HG21 VAL D 188       3.513  -7.160 -28.444  0.00  0.00      D     
ATOM   2976 HG22 VAL D 188       4.188  -7.016 -29.940  0.00  0.00      D     
ATOM   2977 HG23 VAL D 188       2.355  -7.182 -29.895  0.00  0.00      D     
ATOM   2978  C   VAL D 188       2.770 -11.270 -29.060  0.00  0.00      D     
ATOM   2979  O   VAL D 188       3.903 -11.680 -28.622  0.00  0.00      D     
ATOM   2980  CB  CYS D 189       0.918 -14.236 -29.565  0.00  0.00      D     
ATOM   2981  HB1 CYS D 189       0.783 -14.220 -28.462  0.00  0.00      D     
ATOM   2982  HB2 CYS D 189      -0.006 -13.695 -29.863  0.00  0.00      D     
ATOM   2983  SG  CYS D 189       0.803 -16.001 -30.054  0.00  0.00      D     
ATOM   2984  N   CYS D 189       1.890 -12.029 -29.677  0.00  0.00      D     
ATOM   2985  HN  CYS D 189       1.028 -11.654 -30.009  0.00  0.00      D     
ATOM   2986  CA  CYS D 189       2.102 -13.396 -30.037  0.00  0.00      D     
ATOM   2987  HA  CYS D 189       2.977 -13.726 -29.497  0.00  0.00      D     
ATOM   2988  C   CYS D 189       2.332 -13.373 -31.534  0.00  0.00      D     
ATOM   2989  O   CYS D 189       1.663 -12.683 -32.274  0.00  0.00      D     
ATOM   2990  N   LYS D 190       3.247 -14.224 -31.973  0.00  0.00      D     
ATOM   2991  HN  LYS D 190       3.650 -14.778 -31.249  0.00  0.00      D     
ATOM   2992  CA  LYS D 190       3.542 -14.590 -33.366  0.00  0.00      D     
ATOM   2993  HA  LYS D 190       3.215 -13.729 -33.929  0.00  0.00      D     
ATOM   2994  CB  LYS D 190       5.097 -14.796 -33.470  0.00  0.00      D     
ATOM   2995  HB1 LYS D 190       5.410 -15.744 -32.983  0.00  0.00      D     
ATOM   2996  HB2 LYS D 190       5.249 -14.944 -34.561  0.00  0.00      D     
ATOM   2997  CG  LYS D 190       5.945 -13.611 -32.993  0.00  0.00      D     
ATOM   2998  HG1 LYS D 190       5.766 -12.656 -33.531  0.00  0.00      D     
ATOM   2999  HG2 LYS D 190       5.683 -13.481 -31.921  0.00  0.00      D     
ATOM   3000  CD  LYS D 190       7.463 -13.901 -32.998  0.00  0.00      D     
ATOM   3001  HD1 LYS D 190       7.581 -14.854 -32.439  0.00  0.00      D     
ATOM   3002  HD2 LYS D 190       7.756 -14.117 -34.048  0.00  0.00      D     
ATOM   3003  CE  LYS D 190       8.251 -12.742 -32.472  0.00  0.00      D     
ATOM   3004  HE1 LYS D 190       7.830 -11.877 -33.028  0.00  0.00      D     
ATOM   3005  HE2 LYS D 190       8.237 -12.710 -31.362  0.00  0.00      D     
ATOM   3006  NZ  LYS D 190       9.679 -12.765 -32.833  0.00  0.00      D     
ATOM   3007  HZ1 LYS D 190      10.081 -13.517 -32.238  0.00  0.00      D     
ATOM   3008  HZ2 LYS D 190       9.920 -12.991 -33.819  0.00  0.00      D     
ATOM   3009  HZ3 LYS D 190      10.130 -11.854 -32.614  0.00  0.00      D     
ATOM   3010  C   LYS D 190       2.628 -15.635 -34.001  0.00  0.00      D     
ATOM   3011  O   LYS D 190       2.938 -16.151 -35.055  0.00  0.00      D     
ATOM   3012  N   THR D 191       1.436 -15.978 -33.371  0.00  0.00      D     
ATOM   3013  HN  THR D 191       1.331 -15.790 -32.398  0.00  0.00      D     
ATOM   3014  CA  THR D 191       0.374 -16.791 -33.948  0.00  0.00      D     
ATOM   3015  HA  THR D 191       0.451 -16.885 -35.021  0.00  0.00      D     
ATOM   3016  CB  THR D 191       0.198 -18.136 -33.332  0.00  0.00      D     
ATOM   3017  HB  THR D 191      -0.056 -18.090 -32.252  0.00  0.00      D     
ATOM   3018  OG1 THR D 191       1.439 -18.897 -33.472  0.00  0.00      D     
ATOM   3019  HG1 THR D 191       1.966 -18.674 -32.701  0.00  0.00      D     
ATOM   3020  CG2 THR D 191      -0.823 -19.066 -34.080  0.00  0.00      D     
ATOM   3021 HG21 THR D 191      -0.490 -19.120 -35.139  0.00  0.00      D     
ATOM   3022 HG22 THR D 191      -0.859 -20.050 -33.566  0.00  0.00      D     
ATOM   3023 HG23 THR D 191      -1.835 -18.614 -34.143  0.00  0.00      D     
ATOM   3024  C   THR D 191      -0.963 -16.074 -33.762  0.00  0.00      D     
ATOM   3025  O   THR D 191      -1.814 -16.022 -34.641  0.00  0.00      D     
ATOM   3026  CB  CYS D 192      -2.945 -15.221 -30.755  0.00  0.00      D     
ATOM   3027  HB1 CYS D 192      -2.451 -14.470 -30.102  0.00  0.00      D     
ATOM   3028  HB2 CYS D 192      -3.976 -14.839 -30.599  0.00  0.00      D     
ATOM   3029  SG  CYS D 192      -2.934 -16.978 -30.139  0.00  0.00      D     
ATOM   3030  N   CYS D 192      -1.248 -15.586 -32.545  0.00  0.00      D     
ATOM   3031  HN  CYS D 192      -0.736 -15.743 -31.704  0.00  0.00      D     
ATOM   3032  CA  CYS D 192      -2.557 -14.954 -32.204  0.00  0.00      D     
ATOM   3033  HA  CYS D 192      -3.311 -15.284 -32.904  0.00  0.00      D     
ATOM   3034  C   CYS D 192      -2.537 -13.392 -32.473  0.00  0.00      D     
ATOM   3035  O   CYS D 192      -3.571 -12.772 -32.472  0.00  0.00      D     
ATOM   3036  N   GLY D 193      -1.333 -12.824 -32.782  0.00  0.00      D     
ATOM   3037  HN  GLY D 193      -0.456 -13.298 -32.778  0.00  0.00      D     
ATOM   3038  CA  GLY D 193      -1.337 -11.427 -32.958  0.00  0.00      D     
ATOM   3039  HA1 GLY D 193      -2.132 -11.030 -33.571  0.00  0.00      D     
ATOM   3040  HA2 GLY D 193      -0.422 -11.313 -33.521  0.00  0.00      D     
ATOM   3041  C   GLY D 193      -1.209 -10.601 -31.681  0.00  0.00      D     
ATOM   3042  O   GLY D 193      -1.342 -11.107 -30.579  0.00  0.00      D     
ATOM   3043  N   GLN D 194      -0.979  -9.320 -31.784  0.00  0.00      D     
ATOM   3044  HN  GLN D 194      -0.731  -8.884 -32.646  0.00  0.00      D     
ATOM   3045  CA  GLN D 194      -0.925  -8.296 -30.796  0.00  0.00      D     
ATOM   3046  HA  GLN D 194      -0.127  -8.547 -30.113  0.00  0.00      D     
ATOM   3047  CB  GLN D 194      -0.334  -6.952 -31.316  0.00  0.00      D     
ATOM   3048  HB1 GLN D 194      -0.174  -6.161 -30.552  0.00  0.00      D     
ATOM   3049  HB2 GLN D 194       0.696  -7.220 -31.635  0.00  0.00      D     
ATOM   3050  CG  GLN D 194      -1.096  -6.258 -32.521  0.00  0.00      D     
ATOM   3051  HG1 GLN D 194      -0.967  -6.973 -33.362  0.00  0.00      D     
ATOM   3052  HG2 GLN D 194      -2.160  -6.089 -32.249  0.00  0.00      D     
ATOM   3053  CD  GLN D 194      -0.418  -5.023 -32.843  0.00  0.00      D     
ATOM   3054  OE1 GLN D 194      -0.279  -4.127 -31.993  0.00  0.00      D     
ATOM   3055  NE2 GLN D 194       0.091  -4.831 -34.084  0.00  0.00      D     
ATOM   3056 HE21 GLN D 194       0.203  -3.879 -34.369  0.00  0.00      D     
ATOM   3057 HE22 GLN D 194       0.221  -5.540 -34.777  0.00  0.00      D     
ATOM   3058  C   GLN D 194      -2.202  -8.067 -30.052  0.00  0.00      D     
ATOM   3059  O   GLN D 194      -3.243  -7.919 -30.656  0.00  0.00      D     
ATOM   3060  N   GLN D 195      -2.240  -8.075 -28.729  0.00  0.00      D     
ATOM   3061  HN  GLN D 195      -1.378  -8.176 -28.238  0.00  0.00      D     
ATOM   3062  CA  GLN D 195      -3.477  -7.747 -28.005  0.00  0.00      D     
ATOM   3063  HA  GLN D 195      -4.173  -7.266 -28.677  0.00  0.00      D     
ATOM   3064  CB  GLN D 195      -4.017  -9.105 -27.433  0.00  0.00      D     
ATOM   3065  HB1 GLN D 195      -4.047  -9.790 -28.308  0.00  0.00      D     
ATOM   3066  HB2 GLN D 195      -3.236  -9.529 -26.766  0.00  0.00      D     
ATOM   3067  CG  GLN D 195      -5.270  -8.937 -26.604  0.00  0.00      D     
ATOM   3068  HG1 GLN D 195      -5.502  -9.912 -26.125  0.00  0.00      D     
ATOM   3069  HG2 GLN D 195      -5.030  -8.158 -25.849  0.00  0.00      D     
ATOM   3070  CD  GLN D 195      -6.451  -8.548 -27.486  0.00  0.00      D     
ATOM   3071  OE1 GLN D 195      -6.776  -7.341 -27.650  0.00  0.00      D     
ATOM   3072  NE2 GLN D 195      -7.178  -9.568 -27.974  0.00  0.00      D     
ATOM   3073 HE21 GLN D 195      -8.100  -9.376 -28.313  0.00  0.00      D     
ATOM   3074 HE22 GLN D 195      -6.910 -10.503 -27.740  0.00  0.00      D     
ATOM   3075  C   GLN D 195      -3.147  -6.766 -26.889  0.00  0.00      D     
ATOM   3076  O   GLN D 195      -2.382  -7.038 -25.957  0.00  0.00      D     
ATOM   3077  N   GLN D 196      -3.747  -5.518 -26.965  0.00  0.00      D     
ATOM   3078  HN  GLN D 196      -4.414  -5.322 -27.679  0.00  0.00      D     
ATOM   3079  CA  GLN D 196      -3.673  -4.433 -25.958  0.00  0.00      D     
ATOM   3080  HA  GLN D 196      -2.666  -4.342 -25.579  0.00  0.00      D     
ATOM   3081  CB  GLN D 196      -4.200  -3.062 -26.456  0.00  0.00      D     
ATOM   3082  HB1 GLN D 196      -5.305  -2.968 -26.397  0.00  0.00      D     
ATOM   3083  HB2 GLN D 196      -3.773  -2.227 -25.860  0.00  0.00      D     
ATOM   3084  CG  GLN D 196      -3.713  -2.715 -27.890  0.00  0.00      D     
ATOM   3085  HG1 GLN D 196      -2.611  -2.599 -27.971  0.00  0.00      D     
ATOM   3086  HG2 GLN D 196      -4.047  -3.450 -28.654  0.00  0.00      D     
ATOM   3087  CD  GLN D 196      -4.260  -1.308 -28.158  0.00  0.00      D     
ATOM   3088  OE1 GLN D 196      -5.471  -1.141 -28.219  0.00  0.00      D     
ATOM   3089  NE2 GLN D 196      -3.392  -0.333 -28.337  0.00  0.00      D     
ATOM   3090 HE21 GLN D 196      -3.648   0.629 -28.429  0.00  0.00      D     
ATOM   3091 HE22 GLN D 196      -2.428  -0.550 -28.486  0.00  0.00      D     
ATOM   3092  C   GLN D 196      -4.503  -4.765 -24.783  0.00  0.00      D     
ATOM   3093  O   GLN D 196      -5.464  -5.589 -24.836  0.00  0.00      D     
ATOM   3094  N   THR D 197      -4.206  -4.201 -23.628  0.00  0.00      D     
ATOM   3095  HN  THR D 197      -3.341  -3.709 -23.575  0.00  0.00      D     
ATOM   3096  CA  THR D 197      -4.928  -4.119 -22.388  0.00  0.00      D     
ATOM   3097  HA  THR D 197      -5.979  -4.221 -22.616  0.00  0.00      D     
ATOM   3098  CB  THR D 197      -4.621  -5.270 -21.475  0.00  0.00      D     
ATOM   3099  HB  THR D 197      -4.728  -6.247 -21.993  0.00  0.00      D     
ATOM   3100  OG1 THR D 197      -5.597  -5.385 -20.491  0.00  0.00      D     
ATOM   3101  HG1 THR D 197      -5.383  -6.124 -19.917  0.00  0.00      D     
ATOM   3102  CG2 THR D 197      -3.262  -5.226 -20.787  0.00  0.00      D     
ATOM   3103 HG21 THR D 197      -3.261  -4.294 -20.183  0.00  0.00      D     
ATOM   3104 HG22 THR D 197      -3.176  -6.089 -20.093  0.00  0.00      D     
ATOM   3105 HG23 THR D 197      -2.413  -5.307 -21.499  0.00  0.00      D     
ATOM   3106  C   THR D 197      -4.643  -2.755 -21.770  0.00  0.00      D     
ATOM   3107  O   THR D 197      -3.620  -2.173 -21.927  0.00  0.00      D     
ATOM   3108  N   THR D 198      -5.705  -2.289 -21.028  0.00  0.00      D     
ATOM   3109  HN  THR D 198      -6.520  -2.852 -20.917  0.00  0.00      D     
ATOM   3110  CA  THR D 198      -5.548  -1.043 -20.319  0.00  0.00      D     
ATOM   3111  HA  THR D 198      -4.590  -0.565 -20.458  0.00  0.00      D     
ATOM   3112  CB  THR D 198      -6.501   0.080 -20.733  0.00  0.00      D     
ATOM   3113  HB  THR D 198      -7.584  -0.170 -20.727  0.00  0.00      D     
ATOM   3114  OG1 THR D 198      -6.108   0.451 -22.041  0.00  0.00      D     
ATOM   3115  HG1 THR D 198      -6.165  -0.382 -22.514  0.00  0.00      D     
ATOM   3116  CG2 THR D 198      -6.268   1.352 -19.864  0.00  0.00      D     
ATOM   3117 HG21 THR D 198      -5.176   1.510 -19.728  0.00  0.00      D     
ATOM   3118 HG22 THR D 198      -6.806   2.275 -20.168  0.00  0.00      D     
ATOM   3119 HG23 THR D 198      -6.575   1.173 -18.811  0.00  0.00      D     
ATOM   3120  C   THR D 198      -5.700  -1.418 -18.809  0.00  0.00      D     
ATOM   3121  O   THR D 198      -6.625  -2.000 -18.305  0.00  0.00      D     
ATOM   3122  N   LEU D 199      -4.669  -0.959 -18.034  0.00  0.00      D     
ATOM   3123  HN  LEU D 199      -3.878  -0.595 -18.519  0.00  0.00      D     
ATOM   3124  CA  LEU D 199      -4.603  -1.226 -16.590  0.00  0.00      D     
ATOM   3125  HA  LEU D 199      -5.510  -1.755 -16.338  0.00  0.00      D     
ATOM   3126  CB  LEU D 199      -3.315  -2.039 -16.294  0.00  0.00      D     
ATOM   3127  HB1 LEU D 199      -2.491  -1.451 -16.752  0.00  0.00      D     
ATOM   3128  HB2 LEU D 199      -2.997  -2.061 -15.230  0.00  0.00      D     
ATOM   3129  CG  LEU D 199      -3.281  -3.535 -16.736  0.00  0.00      D     
ATOM   3130  HG  LEU D 199      -3.564  -3.617 -17.807  0.00  0.00      D     
ATOM   3131  CD1 LEU D 199      -1.865  -4.088 -16.603  0.00  0.00      D     
ATOM   3132 HD11 LEU D 199      -1.125  -3.415 -17.086  0.00  0.00      D     
ATOM   3133 HD12 LEU D 199      -1.729  -4.037 -15.501  0.00  0.00      D     
ATOM   3134 HD13 LEU D 199      -1.878  -5.135 -16.976  0.00  0.00      D     
ATOM   3135  CD2 LEU D 199      -4.269  -4.293 -15.828  0.00  0.00      D     
ATOM   3136 HD21 LEU D 199      -5.291  -3.873 -15.947  0.00  0.00      D     
ATOM   3137 HD22 LEU D 199      -4.381  -5.344 -16.169  0.00  0.00      D     
ATOM   3138 HD23 LEU D 199      -3.888  -4.214 -14.787  0.00  0.00      D     
ATOM   3139  C   LEU D 199      -4.629   0.118 -15.821  0.00  0.00      D     
ATOM   3140  O   LEU D 199      -4.228   1.121 -16.347  0.00  0.00      D     
ATOM   3141  N   LYS D 200      -5.091   0.076 -14.539  0.00  0.00      D     
ATOM   3142  HN  LYS D 200      -5.379  -0.770 -14.098  0.00  0.00      D     
ATOM   3143  CA  LYS D 200      -5.382   1.267 -13.774  0.00  0.00      D     
ATOM   3144  HA  LYS D 200      -4.812   2.131 -14.086  0.00  0.00      D     
ATOM   3145  CB  LYS D 200      -6.811   1.542 -13.949  0.00  0.00      D     
ATOM   3146  HB1 LYS D 200      -7.438   0.702 -13.581  0.00  0.00      D     
ATOM   3147  HB2 LYS D 200      -7.122   2.417 -13.340  0.00  0.00      D     
ATOM   3148  CG  LYS D 200      -7.277   1.696 -15.395  0.00  0.00      D     
ATOM   3149  HG1 LYS D 200      -6.501   2.306 -15.906  0.00  0.00      D     
ATOM   3150  HG2 LYS D 200      -7.441   0.716 -15.891  0.00  0.00      D     
ATOM   3151  CD  LYS D 200      -8.579   2.471 -15.642  0.00  0.00      D     
ATOM   3152  HD1 LYS D 200      -8.622   3.360 -14.976  0.00  0.00      D     
ATOM   3153  HD2 LYS D 200      -8.554   2.790 -16.706  0.00  0.00      D     
ATOM   3154  CE  LYS D 200      -9.888   1.661 -15.346  0.00  0.00      D     
ATOM   3155  HE1 LYS D 200      -9.924   1.251 -14.314  0.00  0.00      D     
ATOM   3156  HE2 LYS D 200     -10.740   2.371 -15.426  0.00  0.00      D     
ATOM   3157  NZ  LYS D 200     -10.060   0.511 -16.270  0.00  0.00      D     
ATOM   3158  HZ1 LYS D 200     -10.114   0.865 -17.246  0.00  0.00      D     
ATOM   3159  HZ2 LYS D 200      -9.301  -0.187 -16.132  0.00  0.00      D     
ATOM   3160  HZ3 LYS D 200     -10.953   0.021 -16.060  0.00  0.00      D     
ATOM   3161  C   LYS D 200      -5.030   1.002 -12.289  0.00  0.00      D     
ATOM   3162  O   LYS D 200      -4.946  -0.174 -11.908  0.00  0.00      D     
ATOM   3163  N   GLY D 201      -4.779   2.085 -11.533  0.00  0.00      D     
ATOM   3164  HN  GLY D 201      -4.708   3.030 -11.843  0.00  0.00      D     
ATOM   3165  CA  GLY D 201      -4.471   2.135 -10.148  0.00  0.00      D     
ATOM   3166  HA1 GLY D 201      -5.291   1.661  -9.630  0.00  0.00      D     
ATOM   3167  HA2 GLY D 201      -4.436   3.184  -9.893  0.00  0.00      D     
ATOM   3168  C   GLY D 201      -3.237   1.443  -9.824  0.00  0.00      D     
ATOM   3169  O   GLY D 201      -2.141   1.683 -10.319  0.00  0.00      D     
ATOM   3170  N   VAL D 202      -3.315   0.447  -8.952  0.00  0.00      D     
ATOM   3171  HN  VAL D 202      -4.202   0.204  -8.567  0.00  0.00      D     
ATOM   3172  CA  VAL D 202      -2.109  -0.233  -8.312  0.00  0.00      D     
ATOM   3173  HA  VAL D 202      -1.397   0.503  -7.971  0.00  0.00      D     
ATOM   3174  CB  VAL D 202      -2.406  -0.875  -6.969  0.00  0.00      D     
ATOM   3175  HB  VAL D 202      -2.933  -0.108  -6.363  0.00  0.00      D     
ATOM   3176  CG1 VAL D 202      -3.350  -2.062  -7.065  0.00  0.00      D     
ATOM   3177 HG11 VAL D 202      -3.655  -2.547  -6.113  0.00  0.00      D     
ATOM   3178 HG12 VAL D 202      -4.237  -1.820  -7.689  0.00  0.00      D     
ATOM   3179 HG13 VAL D 202      -2.845  -2.899  -7.592  0.00  0.00      D     
ATOM   3180  CG2 VAL D 202      -1.058  -1.117  -6.231  0.00  0.00      D     
ATOM   3181 HG21 VAL D 202      -0.441  -1.885  -6.747  0.00  0.00      D     
ATOM   3182 HG22 VAL D 202      -0.469  -0.175  -6.221  0.00  0.00      D     
ATOM   3183 HG23 VAL D 202      -1.254  -1.503  -5.208  0.00  0.00      D     
ATOM   3184  C   VAL D 202      -1.395  -1.095  -9.355  0.00  0.00      D     
ATOM   3185  O   VAL D 202      -0.184  -1.329  -9.357  0.00  0.00      D     
ATOM   3186  N   GLU D 203      -2.096  -1.465 -10.402  0.00  0.00      D     
ATOM   3187  HN  GLU D 203      -3.027  -1.113 -10.333  0.00  0.00      D     
ATOM   3188  CA  GLU D 203      -1.765  -2.337 -11.475  0.00  0.00      D     
ATOM   3189  HA  GLU D 203      -1.191  -3.159 -11.073  0.00  0.00      D     
ATOM   3190  CB  GLU D 203      -3.048  -2.998 -11.986  0.00  0.00      D     
ATOM   3191  HB1 GLU D 203      -3.877  -2.314 -12.266  0.00  0.00      D     
ATOM   3192  HB2 GLU D 203      -2.806  -3.596 -12.891  0.00  0.00      D     
ATOM   3193  CG  GLU D 203      -3.522  -4.061 -10.984  0.00  0.00      D     
ATOM   3194  HG1 GLU D 203      -2.811  -4.890 -10.779  0.00  0.00      D     
ATOM   3195  HG2 GLU D 203      -3.659  -3.545 -10.010  0.00  0.00      D     
ATOM   3196  CD  GLU D 203      -4.895  -4.595 -11.387  0.00  0.00      D     
ATOM   3197  OE1 GLU D 203      -5.892  -4.417 -10.639  0.00  0.00      D     
ATOM   3198  OE2 GLU D 203      -4.970  -5.301 -12.413  0.00  0.00      D     
ATOM   3199  C   GLU D 203      -1.104  -1.513 -12.616  0.00  0.00      D     
ATOM   3200  O   GLU D 203      -0.511  -1.958 -13.571  0.00  0.00      D     
ATOM   3201  N   ALA D 204      -1.284  -0.176 -12.385  0.00  0.00      D     
ATOM   3202  HN  ALA D 204      -1.737   0.175 -11.569  0.00  0.00      D     
ATOM   3203  CA  ALA D 204      -0.564   0.730 -13.284  0.00  0.00      D     
ATOM   3204  HA  ALA D 204      -0.341   0.298 -14.249  0.00  0.00      D     
ATOM   3205  CB  ALA D 204      -1.403   1.970 -13.667  0.00  0.00      D     
ATOM   3206  HB1 ALA D 204      -0.776   2.634 -14.300  0.00  0.00      D     
ATOM   3207  HB2 ALA D 204      -2.277   1.721 -14.305  0.00  0.00      D     
ATOM   3208  HB3 ALA D 204      -1.797   2.471 -12.757  0.00  0.00      D     
ATOM   3209  C   ALA D 204       0.777   1.168 -12.673  0.00  0.00      D     
ATOM   3210  O   ALA D 204       1.465   2.008 -13.198  0.00  0.00      D     
ATOM   3211  N   VAL D 205       1.202   0.616 -11.489  0.00  0.00      D     
ATOM   3212  HN  VAL D 205       0.630  -0.093 -11.084  0.00  0.00      D     
ATOM   3213  CA  VAL D 205       2.335   1.057 -10.657  0.00  0.00      D     
ATOM   3214  HA  VAL D 205       2.905   1.787 -11.212  0.00  0.00      D     
ATOM   3215  CB  VAL D 205       1.877   1.869  -9.445  0.00  0.00      D     
ATOM   3216  HB  VAL D 205       1.158   1.212  -8.910  0.00  0.00      D     
ATOM   3217  CG1 VAL D 205       3.082   2.086  -8.514  0.00  0.00      D     
ATOM   3218 HG11 VAL D 205       2.826   2.690  -7.617  0.00  0.00      D     
ATOM   3219 HG12 VAL D 205       3.584   1.200  -8.068  0.00  0.00      D     
ATOM   3220 HG13 VAL D 205       3.830   2.758  -8.986  0.00  0.00      D     
ATOM   3221  CG2 VAL D 205       1.127   3.161  -9.888  0.00  0.00      D     
ATOM   3222 HG21 VAL D 205       1.898   3.634 -10.533  0.00  0.00      D     
ATOM   3223 HG22 VAL D 205       0.229   3.009 -10.524  0.00  0.00      D     
ATOM   3224 HG23 VAL D 205       0.864   3.847  -9.055  0.00  0.00      D     
ATOM   3225  C   VAL D 205       3.349  -0.115 -10.395  0.00  0.00      D     
ATOM   3226  O   VAL D 205       4.553   0.062 -10.368  0.00  0.00      D     
ATOM   3227  N   MET D 206       2.869  -1.298 -10.101  0.00  0.00      D     
ATOM   3228  HN  MET D 206       1.878  -1.392 -10.051  0.00  0.00      D     
ATOM   3229  CA  MET D 206       3.707  -2.454  -9.764  0.00  0.00      D     
ATOM   3230  HA  MET D 206       4.609  -2.061  -9.319  0.00  0.00      D     
ATOM   3231  CB  MET D 206       3.110  -3.363  -8.626  0.00  0.00      D     
ATOM   3232  HB1 MET D 206       2.257  -3.962  -9.011  0.00  0.00      D     
ATOM   3233  HB2 MET D 206       3.834  -4.156  -8.340  0.00  0.00      D     
ATOM   3234  CG  MET D 206       2.493  -2.599  -7.453  0.00  0.00      D     
ATOM   3235  HG1 MET D 206       2.001  -1.680  -7.836  0.00  0.00      D     
ATOM   3236  HG2 MET D 206       1.670  -3.205  -7.017  0.00  0.00      D     
ATOM   3237  SD  MET D 206       3.669  -2.190  -6.106  0.00  0.00      D     
ATOM   3238  CE  MET D 206       4.440  -3.802  -5.617  0.00  0.00      D     
ATOM   3239  HE1 MET D 206       3.701  -4.312  -4.963  0.00  0.00      D     
ATOM   3240  HE2 MET D 206       4.732  -4.501  -6.429  0.00  0.00      D     
ATOM   3241  HE3 MET D 206       5.367  -3.726  -5.009  0.00  0.00      D     
ATOM   3242  C   MET D 206       3.907  -3.375 -10.958  0.00  0.00      D     
ATOM   3243  O   MET D 206       3.091  -3.541 -11.886  0.00  0.00      D     
ATOM   3244  N   TYR D 207       5.110  -3.915 -11.092  0.00  0.00      D     
ATOM   3245  HN  TYR D 207       5.895  -3.656 -10.535  0.00  0.00      D     
ATOM   3246  CA  TYR D 207       5.287  -5.030 -12.077  0.00  0.00      D     
ATOM   3247  HA  TYR D 207       4.357  -5.572 -12.168  0.00  0.00      D     
ATOM   3248  CB  TYR D 207       5.748  -4.591 -13.548  0.00  0.00      D     
ATOM   3249  HB1 TYR D 207       4.982  -3.842 -13.843  0.00  0.00      D     
ATOM   3250  HB2 TYR D 207       6.674  -3.992 -13.412  0.00  0.00      D     
ATOM   3251  CG  TYR D 207       5.730  -5.614 -14.573  0.00  0.00      D     
ATOM   3252  CD1 TYR D 207       4.488  -6.228 -14.885  0.00  0.00      D     
ATOM   3253  HD1 TYR D 207       3.651  -5.889 -14.293  0.00  0.00      D     
ATOM   3254  CE1 TYR D 207       4.508  -7.271 -15.786  0.00  0.00      D     
ATOM   3255  HE1 TYR D 207       3.576  -7.792 -15.948  0.00  0.00      D     
ATOM   3256  CZ  TYR D 207       5.622  -7.674 -16.404  0.00  0.00      D     
ATOM   3257  OH  TYR D 207       5.587  -8.673 -17.381  0.00  0.00      D     
ATOM   3258  HH  TYR D 207       6.462  -9.067 -17.350  0.00  0.00      D     
ATOM   3259  CD2 TYR D 207       6.916  -6.068 -15.176  0.00  0.00      D     
ATOM   3260  HD2 TYR D 207       7.889  -5.693 -14.896  0.00  0.00      D     
ATOM   3261  CE2 TYR D 207       6.859  -7.131 -16.071  0.00  0.00      D     
ATOM   3262  HE2 TYR D 207       7.721  -7.640 -16.476  0.00  0.00      D     
ATOM   3263  C   TYR D 207       6.259  -6.080 -11.561  0.00  0.00      D     
ATOM   3264  O   TYR D 207       7.235  -5.765 -10.925  0.00  0.00      D     
ATOM   3265  N   MET D 208       6.074  -7.420 -11.983  0.00  0.00      D     
ATOM   3266  HN  MET D 208       5.414  -7.768 -12.645  0.00  0.00      D     
ATOM   3267  CA  MET D 208       6.942  -8.507 -11.530  0.00  0.00      D     
ATOM   3268  HA  MET D 208       7.765  -8.197 -10.903  0.00  0.00      D     
ATOM   3269  CB  MET D 208       6.069  -9.496 -10.668  0.00  0.00      D     
ATOM   3270  HB1 MET D 208       5.691  -8.976  -9.762  0.00  0.00      D     
ATOM   3271  HB2 MET D 208       5.217  -9.764 -11.328  0.00  0.00      D     
ATOM   3272  CG  MET D 208       6.720 -10.913 -10.405  0.00  0.00      D     
ATOM   3273  HG1 MET D 208       6.039 -11.558  -9.810  0.00  0.00      D     
ATOM   3274  HG2 MET D 208       6.801 -11.478 -11.358  0.00  0.00      D     
ATOM   3275  SD  MET D 208       8.303 -10.876  -9.550  0.00  0.00      D     
ATOM   3276  CE  MET D 208       7.652 -10.503  -7.946  0.00  0.00      D     
ATOM   3277  HE1 MET D 208       7.068  -9.558  -7.981  0.00  0.00      D     
ATOM   3278  HE2 MET D 208       6.979 -11.351  -7.699  0.00  0.00      D     
ATOM   3279  HE3 MET D 208       8.411 -10.315  -7.156  0.00  0.00      D     
ATOM   3280  C   MET D 208       7.570  -9.174 -12.782  0.00  0.00      D     
ATOM   3281  O   MET D 208       6.954  -9.433 -13.815  0.00  0.00      D     
ATOM   3282  N   GLY D 209       8.865  -9.438 -12.647  0.00  0.00      D     
ATOM   3283  HN  GLY D 209       9.323  -8.958 -11.903  0.00  0.00      D     
ATOM   3284  CA  GLY D 209       9.712 -10.359 -13.470  0.00  0.00      D     
ATOM   3285  HA1 GLY D 209       9.137 -10.690 -14.322  0.00  0.00      D     
ATOM   3286  HA2 GLY D 209      10.078 -11.101 -12.776  0.00  0.00      D     
ATOM   3287  C   GLY D 209      10.922  -9.732 -14.095  0.00  0.00      D     
ATOM   3288  O   GLY D 209      11.644 -10.255 -14.949  0.00  0.00      D     
ATOM   3289  N   THR D 210      11.416  -8.552 -13.695  0.00  0.00      D     
ATOM   3290  HN  THR D 210      10.913  -8.021 -13.018  0.00  0.00      D     
ATOM   3291  CA  THR D 210      12.593  -7.918 -14.186  0.00  0.00      D     
ATOM   3292  HA  THR D 210      13.438  -8.561 -13.988  0.00  0.00      D     
ATOM   3293  CB  THR D 210      12.644  -7.586 -15.647  0.00  0.00      D     
ATOM   3294  HB  THR D 210      12.543  -8.540 -16.208  0.00  0.00      D     
ATOM   3295  OG1 THR D 210      13.887  -6.869 -15.870  0.00  0.00      D     
ATOM   3296  HG1 THR D 210      14.494  -7.568 -16.124  0.00  0.00      D     
ATOM   3297  CG2 THR D 210      11.483  -6.737 -16.221  0.00  0.00      D     
ATOM   3298 HG21 THR D 210      11.493  -5.659 -15.954  0.00  0.00      D     
ATOM   3299 HG22 THR D 210      11.641  -6.732 -17.321  0.00  0.00      D     
ATOM   3300 HG23 THR D 210      10.518  -7.253 -16.028  0.00  0.00      D     
ATOM   3301  C   THR D 210      12.616  -6.626 -13.342  0.00  0.00      D     
ATOM   3302  O   THR D 210      11.606  -6.025 -13.103  0.00  0.00      D     
ATOM   3303  N   LEU D 211      13.784  -6.131 -12.994  0.00  0.00      D     
ATOM   3304  HN  LEU D 211      14.563  -6.654 -13.331  0.00  0.00      D     
ATOM   3305  CA  LEU D 211      14.038  -4.893 -12.363  0.00  0.00      D     
ATOM   3306  HA  LEU D 211      13.241  -4.635 -11.681  0.00  0.00      D     
ATOM   3307  CB  LEU D 211      15.324  -5.016 -11.387  0.00  0.00      D     
ATOM   3308  HB1 LEU D 211      16.266  -5.165 -11.957  0.00  0.00      D     
ATOM   3309  HB2 LEU D 211      15.353  -4.077 -10.794  0.00  0.00      D     
ATOM   3310  CG  LEU D 211      15.362  -6.214 -10.437  0.00  0.00      D     
ATOM   3311  HG  LEU D 211      15.460  -7.180 -10.978  0.00  0.00      D     
ATOM   3312  CD1 LEU D 211      16.662  -6.188  -9.657  0.00  0.00      D     
ATOM   3313 HD11 LEU D 211      16.710  -5.378  -8.898  0.00  0.00      D     
ATOM   3314 HD12 LEU D 211      16.807  -7.183  -9.185  0.00  0.00      D     
ATOM   3315 HD13 LEU D 211      17.477  -5.967 -10.378  0.00  0.00      D     
ATOM   3316  CD2 LEU D 211      14.068  -6.264  -9.594  0.00  0.00      D     
ATOM   3317 HD21 LEU D 211      13.166  -6.245 -10.243  0.00  0.00      D     
ATOM   3318 HD22 LEU D 211      14.103  -7.104  -8.868  0.00  0.00      D     
ATOM   3319 HD23 LEU D 211      13.954  -5.295  -9.063  0.00  0.00      D     
ATOM   3320  C   LEU D 211      14.253  -3.683 -13.264  0.00  0.00      D     
ATOM   3321  O   LEU D 211      14.280  -2.566 -12.831  0.00  0.00      D     
ATOM   3322  N   SER D 212      14.366  -3.871 -14.595  0.00  0.00      D     
ATOM   3323  HN  SER D 212      14.223  -4.820 -14.866  0.00  0.00      D     
ATOM   3324  CA  SER D 212      14.717  -2.824 -15.606  0.00  0.00      D     
ATOM   3325  HA  SER D 212      15.316  -2.015 -15.217  0.00  0.00      D     
ATOM   3326  CB  SER D 212      15.587  -3.359 -16.760  0.00  0.00      D     
ATOM   3327  HB1 SER D 212      16.564  -3.618 -16.299  0.00  0.00      D     
ATOM   3328  HB2 SER D 212      15.042  -4.270 -17.086  0.00  0.00      D     
ATOM   3329  OG  SER D 212      15.882  -2.429 -17.800  0.00  0.00      D     
ATOM   3330  HG1 SER D 212      16.309  -1.682 -17.375  0.00  0.00      D     
ATOM   3331  C   SER D 212      13.473  -2.324 -16.241  0.00  0.00      D     
ATOM   3332  O   SER D 212      12.845  -2.877 -17.098  0.00  0.00      D     
ATOM   3333  N   TYR D 213      13.121  -1.000 -15.943  0.00  0.00      D     
ATOM   3334  HN  TYR D 213      13.646  -0.435 -15.311  0.00  0.00      D     
ATOM   3335  CA  TYR D 213      12.076  -0.226 -16.658  0.00  0.00      D     
ATOM   3336  HA  TYR D 213      11.205  -0.865 -16.675  0.00  0.00      D     
ATOM   3337  CB  TYR D 213      11.860   1.133 -15.863  0.00  0.00      D     
ATOM   3338  HB1 TYR D 213      11.721   0.836 -14.802  0.00  0.00      D     
ATOM   3339  HB2 TYR D 213      12.780   1.729 -16.045  0.00  0.00      D     
ATOM   3340  CG  TYR D 213      10.556   1.907 -16.188  0.00  0.00      D     
ATOM   3341  CD1 TYR D 213       9.324   1.260 -16.501  0.00  0.00      D     
ATOM   3342  HD1 TYR D 213       9.251   0.188 -16.613  0.00  0.00      D     
ATOM   3343  CE1 TYR D 213       8.254   2.083 -16.982  0.00  0.00      D     
ATOM   3344  HE1 TYR D 213       7.279   1.673 -17.200  0.00  0.00      D     
ATOM   3345  CZ  TYR D 213       8.378   3.506 -17.071  0.00  0.00      D     
ATOM   3346  OH  TYR D 213       7.362   4.295 -17.609  0.00  0.00      D     
ATOM   3347  HH  TYR D 213       7.341   5.164 -17.203  0.00  0.00      D     
ATOM   3348  CD2 TYR D 213      10.622   3.305 -16.243  0.00  0.00      D     
ATOM   3349  HD2 TYR D 213      11.510   3.871 -16.001  0.00  0.00      D     
ATOM   3350  CE2 TYR D 213       9.555   4.094 -16.726  0.00  0.00      D     
ATOM   3351  HE2 TYR D 213       9.686   5.166 -16.718  0.00  0.00      D     
ATOM   3352  C   TYR D 213      12.360  -0.047 -18.122  0.00  0.00      D     
ATOM   3353  O   TYR D 213      11.495  -0.022 -18.977  0.00  0.00      D     
ATOM   3354  N   GLU D 214      13.667  -0.053 -18.490  0.00  0.00      D     
ATOM   3355  HN  GLU D 214      14.380  -0.215 -17.812  0.00  0.00      D     
ATOM   3356  CA  GLU D 214      14.204   0.081 -19.772  0.00  0.00      D     
ATOM   3357  HA  GLU D 214      13.636   0.854 -20.268  0.00  0.00      D     
ATOM   3358  CB  GLU D 214      15.711   0.619 -19.652  0.00  0.00      D     
ATOM   3359  HB1 GLU D 214      16.272   0.104 -18.844  0.00  0.00      D     
ATOM   3360  HB2 GLU D 214      16.345   0.415 -20.541  0.00  0.00      D     
ATOM   3361  CG  GLU D 214      15.854   2.108 -19.152  0.00  0.00      D     
ATOM   3362  HG1 GLU D 214      15.255   2.102 -18.216  0.00  0.00      D     
ATOM   3363  HG2 GLU D 214      16.893   2.370 -18.856  0.00  0.00      D     
ATOM   3364  CD  GLU D 214      15.469   3.189 -19.980  0.00  0.00      D     
ATOM   3365  OE1 GLU D 214      14.675   4.142 -19.570  0.00  0.00      D     
ATOM   3366  OE2 GLU D 214      16.104   3.337 -21.070  0.00  0.00      D     
ATOM   3367  C   GLU D 214      13.995  -1.253 -20.609  0.00  0.00      D     
ATOM   3368  O   GLU D 214      13.839  -1.124 -21.826  0.00  0.00      D     
ATOM   3369  N   GLN D 215      13.898  -2.400 -19.933  0.00  0.00      D     
ATOM   3370  HN  GLN D 215      14.208  -2.512 -18.992  0.00  0.00      D     
ATOM   3371  CA  GLN D 215      13.473  -3.713 -20.499  0.00  0.00      D     
ATOM   3372  HA  GLN D 215      13.995  -3.964 -21.410  0.00  0.00      D     
ATOM   3373  CB  GLN D 215      13.660  -4.862 -19.519  0.00  0.00      D     
ATOM   3374  HB1 GLN D 215      14.738  -4.857 -19.251  0.00  0.00      D     
ATOM   3375  HB2 GLN D 215      13.112  -4.762 -18.558  0.00  0.00      D     
ATOM   3376  CG  GLN D 215      13.290  -6.226 -20.012  0.00  0.00      D     
ATOM   3377  HG1 GLN D 215      13.574  -7.006 -19.274  0.00  0.00      D     
ATOM   3378  HG2 GLN D 215      12.199  -6.247 -20.217  0.00  0.00      D     
ATOM   3379  CD  GLN D 215      14.015  -6.692 -21.322  0.00  0.00      D     
ATOM   3380  OE1 GLN D 215      14.895  -7.556 -21.278  0.00  0.00      D     
ATOM   3381  NE2 GLN D 215      13.532  -6.308 -22.541  0.00  0.00      D     
ATOM   3382 HE21 GLN D 215      12.598  -5.957 -22.616  0.00  0.00      D     
ATOM   3383 HE22 GLN D 215      14.008  -6.640 -23.354  0.00  0.00      D     
ATOM   3384  C   GLN D 215      11.985  -3.637 -20.691  0.00  0.00      D     
ATOM   3385  O   GLN D 215      11.485  -4.095 -21.713  0.00  0.00      D     
ATOM   3386  N   PHE D 216      11.193  -2.968 -19.924  0.00  0.00      D     
ATOM   3387  HN  PHE D 216      11.503  -2.545 -19.076  0.00  0.00      D     
ATOM   3388  CA  PHE D 216       9.800  -2.878 -20.193  0.00  0.00      D     
ATOM   3389  HA  PHE D 216       9.458  -3.887 -20.369  0.00  0.00      D     
ATOM   3390  CB  PHE D 216       9.127  -2.223 -18.918  0.00  0.00      D     
ATOM   3391  HB1 PHE D 216       9.744  -2.457 -18.024  0.00  0.00      D     
ATOM   3392  HB2 PHE D 216       9.099  -1.113 -18.949  0.00  0.00      D     
ATOM   3393  CG  PHE D 216       7.749  -2.746 -18.519  0.00  0.00      D     
ATOM   3394  CD1 PHE D 216       6.785  -1.777 -18.160  0.00  0.00      D     
ATOM   3395  HD1 PHE D 216       7.030  -0.725 -18.147  0.00  0.00      D     
ATOM   3396  CE1 PHE D 216       5.487  -2.143 -17.847  0.00  0.00      D     
ATOM   3397  HE1 PHE D 216       4.813  -1.348 -17.564  0.00  0.00      D     
ATOM   3398  CZ  PHE D 216       5.112  -3.480 -17.783  0.00  0.00      D     
ATOM   3399  HZ  PHE D 216       4.160  -3.839 -17.421  0.00  0.00      D     
ATOM   3400  CD2 PHE D 216       7.382  -4.103 -18.516  0.00  0.00      D     
ATOM   3401  HD2 PHE D 216       8.045  -4.939 -18.682  0.00  0.00      D     
ATOM   3402  CE2 PHE D 216       6.059  -4.463 -18.131  0.00  0.00      D     
ATOM   3403  HE2 PHE D 216       5.840  -5.519 -18.172  0.00  0.00      D     
ATOM   3404  C   PHE D 216       9.557  -1.935 -21.405  0.00  0.00      D     
ATOM   3405  O   PHE D 216       8.677  -2.232 -22.222  0.00  0.00      D     
ATOM   3406  N   LYS D 217      10.363  -0.819 -21.612  0.00  0.00      D     
ATOM   3407  HN  LYS D 217      11.048  -0.575 -20.930  0.00  0.00      D     
ATOM   3408  CA  LYS D 217      10.255   0.007 -22.824  0.00  0.00      D     
ATOM   3409  HA  LYS D 217       9.261   0.425 -22.765  0.00  0.00      D     
ATOM   3410  CB  LYS D 217      11.267   1.189 -22.665  0.00  0.00      D     
ATOM   3411  HB1 LYS D 217      12.254   0.705 -22.506  0.00  0.00      D     
ATOM   3412  HB2 LYS D 217      11.384   1.776 -23.601  0.00  0.00      D     
ATOM   3413  CG  LYS D 217      10.858   2.081 -21.509  0.00  0.00      D     
ATOM   3414  HG1 LYS D 217       9.802   2.361 -21.707  0.00  0.00      D     
ATOM   3415  HG2 LYS D 217      10.775   1.513 -20.557  0.00  0.00      D     
ATOM   3416  CD  LYS D 217      11.808   3.261 -21.229  0.00  0.00      D     
ATOM   3417  HD1 LYS D 217      12.835   2.839 -21.251  0.00  0.00      D     
ATOM   3418  HD2 LYS D 217      11.781   3.973 -22.082  0.00  0.00      D     
ATOM   3419  CE  LYS D 217      11.429   3.978 -19.881  0.00  0.00      D     
ATOM   3420  HE1 LYS D 217      10.416   4.353 -20.141  0.00  0.00      D     
ATOM   3421  HE2 LYS D 217      11.489   3.258 -19.037  0.00  0.00      D     
ATOM   3422  NZ  LYS D 217      12.342   5.182 -19.724  0.00  0.00      D     
ATOM   3423  HZ1 LYS D 217      12.286   5.750 -20.594  0.00  0.00      D     
ATOM   3424  HZ2 LYS D 217      12.151   5.768 -18.886  0.00  0.00      D     
ATOM   3425  HZ3 LYS D 217      13.343   4.910 -19.660  0.00  0.00      D     
ATOM   3426  C   LYS D 217      10.319  -0.679 -24.127  0.00  0.00      D     
ATOM   3427  O   LYS D 217       9.574  -0.366 -25.048  0.00  0.00      D     
ATOM   3428  N   LYS D 218      11.245  -1.704 -24.207  0.00  0.00      D     
ATOM   3429  HN  LYS D 218      11.794  -1.802 -23.381  0.00  0.00      D     
ATOM   3430  CA  LYS D 218      11.647  -2.439 -25.311  0.00  0.00      D     
ATOM   3431  HA  LYS D 218      11.335  -1.915 -26.202  0.00  0.00      D     
ATOM   3432  CB  LYS D 218      13.228  -2.551 -25.200  0.00  0.00      D     
ATOM   3433  HB1 LYS D 218      13.554  -2.860 -24.184  0.00  0.00      D     
ATOM   3434  HB2 LYS D 218      13.664  -3.240 -25.955  0.00  0.00      D     
ATOM   3435  CG  LYS D 218      13.949  -1.183 -25.360  0.00  0.00      D     
ATOM   3436  HG1 LYS D 218      13.711  -0.448 -24.561  0.00  0.00      D     
ATOM   3437  HG2 LYS D 218      15.022  -1.324 -25.112  0.00  0.00      D     
ATOM   3438  CD  LYS D 218      13.675  -0.453 -26.624  0.00  0.00      D     
ATOM   3439  HD1 LYS D 218      13.563  -1.109 -27.513  0.00  0.00      D     
ATOM   3440  HD2 LYS D 218      12.650  -0.046 -26.488  0.00  0.00      D     
ATOM   3441  CE  LYS D 218      14.761   0.554 -26.783  0.00  0.00      D     
ATOM   3442  HE1 LYS D 218      14.379   1.218 -27.588  0.00  0.00      D     
ATOM   3443  HE2 LYS D 218      14.841   1.236 -25.909  0.00  0.00      D     
ATOM   3444  NZ  LYS D 218      16.112   0.081 -27.145  0.00  0.00      D     
ATOM   3445  HZ1 LYS D 218      16.495  -0.669 -26.536  0.00  0.00      D     
ATOM   3446  HZ2 LYS D 218      15.910  -0.335 -28.076  0.00  0.00      D     
ATOM   3447  HZ3 LYS D 218      16.864   0.794 -27.225  0.00  0.00      D     
ATOM   3448  C   LYS D 218      11.027  -3.916 -25.252  0.00  0.00      D     
ATOM   3449  O   LYS D 218      11.517  -4.802 -25.965  0.00  0.00      D     
ATOM   3450  N   GLY D 219      10.022  -4.138 -24.377  0.00  0.00      D     
ATOM   3451  HN  GLY D 219       9.789  -3.382 -23.770  0.00  0.00      D     
ATOM   3452  CA  GLY D 219       9.145  -5.263 -24.234  0.00  0.00      D     
ATOM   3453  HA1 GLY D 219       8.831  -5.582 -25.217  0.00  0.00      D     
ATOM   3454  HA2 GLY D 219       8.379  -4.863 -23.587  0.00  0.00      D     
ATOM   3455  C   GLY D 219       9.739  -6.396 -23.672  0.00  0.00      D     
ATOM   3456  O   GLY D 219      10.916  -6.655 -23.824  0.00  0.00      D     
ATOM   3457  N   VAL D 220       8.941  -7.143 -22.849  0.00  0.00      D     
ATOM   3458  HN  VAL D 220       7.954  -7.080 -22.724  0.00  0.00      D     
ATOM   3459  CA  VAL D 220       9.475  -8.263 -22.037  0.00  0.00      D     
ATOM   3460  HA  VAL D 220      10.523  -8.315 -22.296  0.00  0.00      D     
ATOM   3461  CB  VAL D 220       9.329  -7.897 -20.489  0.00  0.00      D     
ATOM   3462  HB  VAL D 220      10.019  -7.065 -20.234  0.00  0.00      D     
ATOM   3463  CG1 VAL D 220       7.879  -7.590 -19.993  0.00  0.00      D     
ATOM   3464 HG11 VAL D 220       7.259  -8.499 -20.146  0.00  0.00      D     
ATOM   3465 HG12 VAL D 220       7.925  -7.227 -18.944  0.00  0.00      D     
ATOM   3466 HG13 VAL D 220       7.328  -6.744 -20.457  0.00  0.00      D     
ATOM   3467  CG2 VAL D 220       9.719  -9.140 -19.659  0.00  0.00      D     
ATOM   3468 HG21 VAL D 220       8.925  -9.914 -19.592  0.00  0.00      D     
ATOM   3469 HG22 VAL D 220      10.596  -9.712 -20.029  0.00  0.00      D     
ATOM   3470 HG23 VAL D 220       9.973  -8.784 -18.637  0.00  0.00      D     
ATOM   3471  C   VAL D 220       8.933  -9.603 -22.405  0.00  0.00      D     
ATOM   3472  O   VAL D 220       7.736  -9.650 -22.577  0.00  0.00      D     
ATOM   3473  N   GLN D 221       9.833 -10.612 -22.436  0.00  0.00      D     
ATOM   3474  HN  GLN D 221      10.803 -10.506 -22.230  0.00  0.00      D     
ATOM   3475  CA  GLN D 221       9.318 -11.989 -22.611  0.00  0.00      D     
ATOM   3476  HA  GLN D 221       8.681 -11.892 -23.477  0.00  0.00      D     
ATOM   3477  CB  GLN D 221      10.487 -12.843 -22.885  0.00  0.00      D     
ATOM   3478  HB1 GLN D 221      11.064 -12.868 -21.936  0.00  0.00      D     
ATOM   3479  HB2 GLN D 221      10.180 -13.904 -23.003  0.00  0.00      D     
ATOM   3480  CG  GLN D 221      11.322 -12.452 -24.171  0.00  0.00      D     
ATOM   3481  HG1 GLN D 221      11.743 -11.443 -23.975  0.00  0.00      D     
ATOM   3482  HG2 GLN D 221      12.145 -13.182 -24.330  0.00  0.00      D     
ATOM   3483  CD  GLN D 221      10.626 -12.318 -25.516  0.00  0.00      D     
ATOM   3484  OE1 GLN D 221      10.410 -13.330 -26.274  0.00  0.00      D     
ATOM   3485  NE2 GLN D 221      10.272 -11.122 -25.944  0.00  0.00      D     
ATOM   3486 HE21 GLN D 221       9.703 -11.194 -26.763  0.00  0.00      D     
ATOM   3487 HE22 GLN D 221      10.387 -10.320 -25.358  0.00  0.00      D     
ATOM   3488  C   GLN D 221       8.456 -12.603 -21.457  0.00  0.00      D     
ATOM   3489  O   GLN D 221       9.011 -12.887 -20.397  0.00  0.00      D     
ATOM   3490  N   ILE D 222       7.166 -12.802 -21.714  0.00  0.00      D     
ATOM   3491  HN  ILE D 222       6.772 -12.496 -22.577  0.00  0.00      D     
ATOM   3492  CA  ILE D 222       6.215 -13.454 -20.858  0.00  0.00      D     
ATOM   3493  HA  ILE D 222       6.734 -13.690 -19.940  0.00  0.00      D     
ATOM   3494  CB  ILE D 222       5.152 -12.307 -20.514  0.00  0.00      D     
ATOM   3495  HB  ILE D 222       5.663 -11.437 -20.048  0.00  0.00      D     
ATOM   3496  CG2 ILE D 222       4.430 -11.843 -21.850  0.00  0.00      D     
ATOM   3497 HG21 ILE D 222       4.240 -12.633 -22.608  0.00  0.00      D     
ATOM   3498 HG22 ILE D 222       3.467 -11.329 -21.641  0.00  0.00      D     
ATOM   3499 HG23 ILE D 222       5.094 -11.109 -22.355  0.00  0.00      D     
ATOM   3500  CG1 ILE D 222       4.202 -12.745 -19.439  0.00  0.00      D     
ATOM   3501 HG11 ILE D 222       3.343 -12.042 -19.415  0.00  0.00      D     
ATOM   3502 HG12 ILE D 222       3.820 -13.753 -19.708  0.00  0.00      D     
ATOM   3503  CD  ILE D 222       4.762 -12.570 -18.030  0.00  0.00      D     
ATOM   3504  HD1 ILE D 222       5.258 -11.602 -17.805  0.00  0.00      D     
ATOM   3505  HD2 ILE D 222       3.963 -12.768 -17.283  0.00  0.00      D     
ATOM   3506  HD3 ILE D 222       5.617 -13.260 -17.867  0.00  0.00      D     
ATOM   3507  C   ILE D 222       5.616 -14.772 -21.388  0.00  0.00      D     
ATOM   3508  O   ILE D 222       5.279 -14.841 -22.551  0.00  0.00      D     
ATOM   3509  N   PRO D 223       5.397 -15.876 -20.686  0.00  0.00      D     
ATOM   3510  CD  PRO D 223       5.921 -16.195 -19.367  0.00  0.00      D     
ATOM   3511  HD1 PRO D 223       5.326 -15.630 -18.618  0.00  0.00      D     
ATOM   3512  HD2 PRO D 223       6.991 -15.901 -19.431  0.00  0.00      D     
ATOM   3513  CA  PRO D 223       4.605 -16.999 -21.187  0.00  0.00      D     
ATOM   3514  HA  PRO D 223       5.180 -17.413 -22.002  0.00  0.00      D     
ATOM   3515  CB  PRO D 223       4.484 -17.999 -19.981  0.00  0.00      D     
ATOM   3516  HB1 PRO D 223       4.323 -19.013 -20.405  0.00  0.00      D     
ATOM   3517  HB2 PRO D 223       3.556 -17.763 -19.418  0.00  0.00      D     
ATOM   3518  CG  PRO D 223       5.694 -17.680 -19.130  0.00  0.00      D     
ATOM   3519  HG1 PRO D 223       6.616 -18.164 -19.517  0.00  0.00      D     
ATOM   3520  HG2 PRO D 223       5.407 -17.940 -18.089  0.00  0.00      D     
ATOM   3521  C   PRO D 223       3.263 -16.713 -21.801  0.00  0.00      D     
ATOM   3522  O   PRO D 223       2.402 -16.083 -21.204  0.00  0.00      D     
ATOM   3523  CB  CYS D 224       2.050 -17.010 -25.241  0.00  0.00      D     
ATOM   3524  HB1 CYS D 224       2.584 -16.036 -25.227  0.00  0.00      D     
ATOM   3525  HB2 CYS D 224       2.865 -17.707 -25.529  0.00  0.00      D     
ATOM   3526  SG  CYS D 224       0.534 -17.062 -26.353  0.00  0.00      D     
ATOM   3527  N   CYS D 224       3.004 -17.306 -22.976  0.00  0.00      D     
ATOM   3528  HN  CYS D 224       3.753 -17.729 -23.481  0.00  0.00      D     
ATOM   3529  CA  CYS D 224       1.811 -17.339 -23.699  0.00  0.00      D     
ATOM   3530  HA  CYS D 224       1.212 -16.527 -23.315  0.00  0.00      D     
ATOM   3531  C   CYS D 224       1.137 -18.696 -23.375  0.00  0.00      D     
ATOM   3532  O   CYS D 224       1.737 -19.609 -22.865  0.00  0.00      D     
ATOM   3533  N   THR D 225      -0.150 -18.821 -23.705  0.00  0.00      D     
ATOM   3534  HN  THR D 225      -0.667 -18.099 -24.159  0.00  0.00      D     
ATOM   3535  CA  THR D 225      -0.860 -20.124 -23.524  0.00  0.00      D     
ATOM   3536  HA  THR D 225      -0.536 -20.704 -22.672  0.00  0.00      D     
ATOM   3537  CB  THR D 225      -2.330 -19.878 -23.159  0.00  0.00      D     
ATOM   3538  HB  THR D 225      -2.869 -20.846 -23.245  0.00  0.00      D     
ATOM   3539  OG1 THR D 225      -2.974 -18.827 -23.879  0.00  0.00      D     
ATOM   3540  HG1 THR D 225      -3.035 -19.073 -24.805  0.00  0.00      D     
ATOM   3541  CG2 THR D 225      -2.431 -19.474 -21.620  0.00  0.00      D     
ATOM   3542 HG21 THR D 225      -2.036 -18.452 -21.437  0.00  0.00      D     
ATOM   3543 HG22 THR D 225      -3.460 -19.493 -21.200  0.00  0.00      D     
ATOM   3544 HG23 THR D 225      -1.800 -20.195 -21.057  0.00  0.00      D     
ATOM   3545  C   THR D 225      -0.747 -20.943 -24.800  0.00  0.00      D     
ATOM   3546  O   THR D 225      -1.277 -22.073 -24.833  0.00  0.00      D     
ATOM   3547  CB  CYS D 226       0.833 -20.482 -28.187  0.00  0.00      D     
ATOM   3548  HB1 CYS D 226       1.626 -19.727 -27.999  0.00  0.00      D     
ATOM   3549  HB2 CYS D 226       1.205 -21.206 -28.943  0.00  0.00      D     
ATOM   3550  SG  CYS D 226      -0.508 -19.587 -29.041  0.00  0.00      D     
ATOM   3551  N   CYS D 226      -0.005 -20.465 -25.824  0.00  0.00      D     
ATOM   3552  HN  CYS D 226       0.355 -19.535 -25.822  0.00  0.00      D     
ATOM   3553  CA  CYS D 226       0.591 -21.256 -26.852  0.00  0.00      D     
ATOM   3554  HA  CYS D 226      -0.096 -22.080 -26.971  0.00  0.00      D     
ATOM   3555  C   CYS D 226       1.848 -22.034 -26.486  0.00  0.00      D     
ATOM   3556  O   CYS D 226       2.299 -22.898 -27.178  0.00  0.00      D     
ATOM   3557  N   GLY D 227       2.468 -21.691 -25.348  0.00  0.00      D     
ATOM   3558  HN  GLY D 227       2.047 -20.996 -24.770  0.00  0.00      D     
ATOM   3559  CA  GLY D 227       3.740 -22.300 -24.791  0.00  0.00      D     
ATOM   3560  HA1 GLY D 227       3.845 -23.221 -25.345  0.00  0.00      D     
ATOM   3561  HA2 GLY D 227       3.679 -22.328 -23.713  0.00  0.00      D     
ATOM   3562  C   GLY D 227       4.907 -21.474 -25.109  0.00  0.00      D     
ATOM   3563  O   GLY D 227       6.027 -21.577 -24.700  0.00  0.00      D     
ATOM   3564  N   LYS D 228       4.701 -20.459 -25.912  0.00  0.00      D     
ATOM   3565  HN  LYS D 228       3.771 -20.452 -26.271  0.00  0.00      D     
ATOM   3566  CA  LYS D 228       5.660 -19.455 -26.341  0.00  0.00      D     
ATOM   3567  HA  LYS D 228       6.591 -19.982 -26.485  0.00  0.00      D     
ATOM   3568  CB  LYS D 228       5.294 -18.898 -27.729  0.00  0.00      D     
ATOM   3569  HB1 LYS D 228       4.253 -18.515 -27.665  0.00  0.00      D     
ATOM   3570  HB2 LYS D 228       5.899 -18.003 -27.990  0.00  0.00      D     
ATOM   3571  CG  LYS D 228       5.392 -19.967 -28.877  0.00  0.00      D     
ATOM   3572  HG1 LYS D 228       4.903 -20.913 -28.559  0.00  0.00      D     
ATOM   3573  HG2 LYS D 228       4.761 -19.623 -29.724  0.00  0.00      D     
ATOM   3574  CD  LYS D 228       6.850 -20.277 -29.303  0.00  0.00      D     
ATOM   3575  HD1 LYS D 228       7.335 -19.327 -29.614  0.00  0.00      D     
ATOM   3576  HD2 LYS D 228       7.449 -20.717 -28.477  0.00  0.00      D     
ATOM   3577  CE  LYS D 228       6.771 -21.271 -30.465  0.00  0.00      D     
ATOM   3578  HE1 LYS D 228       6.142 -22.173 -30.307  0.00  0.00      D     
ATOM   3579  HE2 LYS D 228       6.417 -20.674 -31.332  0.00  0.00      D     
ATOM   3580  NZ  LYS D 228       8.122 -21.808 -30.904  0.00  0.00      D     
ATOM   3581  HZ1 LYS D 228       7.971 -22.302 -31.806  0.00  0.00      D     
ATOM   3582  HZ2 LYS D 228       8.741 -21.024 -31.195  0.00  0.00      D     
ATOM   3583  HZ3 LYS D 228       8.660 -22.316 -30.173  0.00  0.00      D     
ATOM   3584  C   LYS D 228       5.923 -18.384 -25.326  0.00  0.00      D     
ATOM   3585  O   LYS D 228       5.259 -18.185 -24.364  0.00  0.00      D     
ATOM   3586  N   GLN D 229       6.960 -17.600 -25.607  0.00  0.00      D     
ATOM   3587  HN  GLN D 229       7.603 -17.925 -26.295  0.00  0.00      D     
ATOM   3588  CA  GLN D 229       7.248 -16.344 -24.939  0.00  0.00      D     
ATOM   3589  HA  GLN D 229       6.680 -16.322 -24.020  0.00  0.00      D     
ATOM   3590  CB  GLN D 229       8.697 -16.250 -24.680  0.00  0.00      D     
ATOM   3591  HB1 GLN D 229       9.156 -16.243 -25.692  0.00  0.00      D     
ATOM   3592  HB2 GLN D 229       8.969 -15.257 -24.264  0.00  0.00      D     
ATOM   3593  CG  GLN D 229       9.333 -17.333 -23.810  0.00  0.00      D     
ATOM   3594  HG1 GLN D 229       9.443 -18.345 -24.254  0.00  0.00      D     
ATOM   3595  HG2 GLN D 229      10.356 -16.973 -23.570  0.00  0.00      D     
ATOM   3596  CD  GLN D 229       8.574 -17.484 -22.484  0.00  0.00      D     
ATOM   3597  OE1 GLN D 229       8.958 -16.793 -21.516  0.00  0.00      D     
ATOM   3598  NE2 GLN D 229       7.535 -18.295 -22.396  0.00  0.00      D     
ATOM   3599 HE21 GLN D 229       7.416 -18.446 -21.415  0.00  0.00      D     
ATOM   3600 HE22 GLN D 229       7.271 -18.909 -23.140  0.00  0.00      D     
ATOM   3601  C   GLN D 229       6.718 -15.126 -25.728  0.00  0.00      D     
ATOM   3602  O   GLN D 229       7.117 -14.779 -26.827  0.00  0.00      D     
ATOM   3603  N   ALA D 230       5.632 -14.549 -25.233  0.00  0.00      D     
ATOM   3604  HN  ALA D 230       5.000 -14.875 -24.535  0.00  0.00      D     
ATOM   3605  CA  ALA D 230       5.020 -13.390 -25.913  0.00  0.00      D     
ATOM   3606  HA  ALA D 230       5.056 -13.570 -26.977  0.00  0.00      D     
ATOM   3607  CB  ALA D 230       3.538 -13.068 -25.534  0.00  0.00      D     
ATOM   3608  HB1 ALA D 230       2.784 -13.697 -26.053  0.00  0.00      D     
ATOM   3609  HB2 ALA D 230       3.389 -13.149 -24.436  0.00  0.00      D     
ATOM   3610  HB3 ALA D 230       3.333 -12.015 -25.825  0.00  0.00      D     
ATOM   3611  C   ALA D 230       5.794 -12.131 -25.511  0.00  0.00      D     
ATOM   3612  O   ALA D 230       6.336 -12.050 -24.400  0.00  0.00      D     
ATOM   3613  N   THR D 231       5.858 -11.089 -26.431  0.00  0.00      D     
ATOM   3614  HN  THR D 231       5.474 -11.150 -27.349  0.00  0.00      D     
ATOM   3615  CA  THR D 231       6.621  -9.887 -26.146  0.00  0.00      D     
ATOM   3616  HA  THR D 231       7.397 -10.030 -25.408  0.00  0.00      D     
ATOM   3617  CB  THR D 231       7.305  -9.379 -27.368  0.00  0.00      D     
ATOM   3618  HB  THR D 231       6.477  -9.090 -28.050  0.00  0.00      D     
ATOM   3619  OG1 THR D 231       8.090 -10.375 -27.947  0.00  0.00      D     
ATOM   3620  HG1 THR D 231       7.528 -10.933 -28.490  0.00  0.00      D     
ATOM   3621  CG2 THR D 231       8.213  -8.247 -27.020  0.00  0.00      D     
ATOM   3622 HG21 THR D 231       8.736  -7.956 -27.955  0.00  0.00      D     
ATOM   3623 HG22 THR D 231       7.700  -7.406 -26.505  0.00  0.00      D     
ATOM   3624 HG23 THR D 231       8.918  -8.649 -26.261  0.00  0.00      D     
ATOM   3625  C   THR D 231       5.574  -8.854 -25.641  0.00  0.00      D     
ATOM   3626  O   THR D 231       4.766  -8.379 -26.406  0.00  0.00      D     
ATOM   3627  N   LYS D 232       5.594  -8.535 -24.411  0.00  0.00      D     
ATOM   3628  HN  LYS D 232       6.288  -8.888 -23.787  0.00  0.00      D     
ATOM   3629  CA  LYS D 232       4.643  -7.598 -23.810  0.00  0.00      D     
ATOM   3630  HA  LYS D 232       3.704  -7.587 -24.342  0.00  0.00      D     
ATOM   3631  CB  LYS D 232       4.272  -7.985 -22.278  0.00  0.00      D     
ATOM   3632  HB1 LYS D 232       4.002  -9.061 -22.330  0.00  0.00      D     
ATOM   3633  HB2 LYS D 232       5.208  -7.828 -21.700  0.00  0.00      D     
ATOM   3634  CG  LYS D 232       3.113  -7.276 -21.582  0.00  0.00      D     
ATOM   3635  HG1 LYS D 232       3.382  -6.297 -21.132  0.00  0.00      D     
ATOM   3636  HG2 LYS D 232       2.470  -7.066 -22.463  0.00  0.00      D     
ATOM   3637  CD  LYS D 232       2.324  -8.111 -20.587  0.00  0.00      D     
ATOM   3638  HD1 LYS D 232       1.425  -7.629 -20.147  0.00  0.00      D     
ATOM   3639  HD2 LYS D 232       2.061  -9.008 -21.188  0.00  0.00      D     
ATOM   3640  CE  LYS D 232       3.111  -8.564 -19.361  0.00  0.00      D     
ATOM   3641  HE1 LYS D 232       3.935  -9.217 -19.720  0.00  0.00      D     
ATOM   3642  HE2 LYS D 232       3.502  -7.669 -18.832  0.00  0.00      D     
ATOM   3643  NZ  LYS D 232       2.249  -9.304 -18.424  0.00  0.00      D     
ATOM   3644  HZ1 LYS D 232       1.873 -10.240 -18.678  0.00  0.00      D     
ATOM   3645  HZ2 LYS D 232       2.707  -9.525 -17.517  0.00  0.00      D     
ATOM   3646  HZ3 LYS D 232       1.356  -8.795 -18.261  0.00  0.00      D     
ATOM   3647  C   LYS D 232       5.343  -6.310 -23.755  0.00  0.00      D     
ATOM   3648  O   LYS D 232       6.364  -6.265 -23.161  0.00  0.00      D     
ATOM   3649  N   TYR D 233       4.924  -5.279 -24.549  0.00  0.00      D     
ATOM   3650  HN  TYR D 233       4.187  -5.462 -25.194  0.00  0.00      D     
ATOM   3651  CA  TYR D 233       5.500  -3.998 -24.624  0.00  0.00      D     
ATOM   3652  HA  TYR D 233       6.481  -3.984 -24.173  0.00  0.00      D     
ATOM   3653  CB  TYR D 233       5.683  -3.352 -26.024  0.00  0.00      D     
ATOM   3654  HB1 TYR D 233       4.737  -3.303 -26.605  0.00  0.00      D     
ATOM   3655  HB2 TYR D 233       6.017  -2.294 -25.967  0.00  0.00      D     
ATOM   3656  CG  TYR D 233       6.654  -4.044 -27.022  0.00  0.00      D     
ATOM   3657  CD1 TYR D 233       6.273  -5.128 -27.816  0.00  0.00      D     
ATOM   3658  HD1 TYR D 233       5.257  -5.463 -27.671  0.00  0.00      D     
ATOM   3659  CE1 TYR D 233       7.109  -5.571 -28.788  0.00  0.00      D     
ATOM   3660  HE1 TYR D 233       6.763  -6.434 -29.338  0.00  0.00      D     
ATOM   3661  CZ  TYR D 233       8.364  -5.054 -28.954  0.00  0.00      D     
ATOM   3662  OH  TYR D 233       9.209  -5.752 -29.907  0.00  0.00      D     
ATOM   3663  HH  TYR D 233      10.144  -5.581 -29.770  0.00  0.00      D     
ATOM   3664  CD2 TYR D 233       7.906  -3.418 -27.275  0.00  0.00      D     
ATOM   3665  HD2 TYR D 233       8.121  -2.457 -26.831  0.00  0.00      D     
ATOM   3666  CE2 TYR D 233       8.770  -3.950 -28.240  0.00  0.00      D     
ATOM   3667  HE2 TYR D 233       9.712  -3.429 -28.326  0.00  0.00      D     
ATOM   3668  C   TYR D 233       4.720  -2.955 -23.839  0.00  0.00      D     
ATOM   3669  O   TYR D 233       3.480  -2.871 -23.925  0.00  0.00      D     
ATOM   3670  N   LEU D 234       5.410  -2.060 -23.131  0.00  0.00      D     
ATOM   3671  HN  LEU D 234       6.403  -2.147 -23.109  0.00  0.00      D     
ATOM   3672  CA  LEU D 234       4.729  -0.948 -22.389  0.00  0.00      D     
ATOM   3673  HA  LEU D 234       3.839  -1.377 -21.953  0.00  0.00      D     
ATOM   3674  CB  LEU D 234       5.642  -0.301 -21.373  0.00  0.00      D     
ATOM   3675  HB1 LEU D 234       5.844  -1.014 -20.546  0.00  0.00      D     
ATOM   3676  HB2 LEU D 234       6.674  -0.117 -21.742  0.00  0.00      D     
ATOM   3677  CG  LEU D 234       5.073   1.060 -20.801  0.00  0.00      D     
ATOM   3678  HG  LEU D 234       4.805   1.724 -21.651  0.00  0.00      D     
ATOM   3679  CD1 LEU D 234       3.871   0.821 -19.934  0.00  0.00      D     
ATOM   3680 HD11 LEU D 234       4.327   0.306 -19.062  0.00  0.00      D     
ATOM   3681 HD12 LEU D 234       3.452   1.840 -19.788  0.00  0.00      D     
ATOM   3682 HD13 LEU D 234       3.067   0.183 -20.358  0.00  0.00      D     
ATOM   3683  CD2 LEU D 234       6.155   1.731 -19.965  0.00  0.00      D     
ATOM   3684 HD21 LEU D 234       6.593   1.103 -19.160  0.00  0.00      D     
ATOM   3685 HD22 LEU D 234       6.962   2.047 -20.660  0.00  0.00      D     
ATOM   3686 HD23 LEU D 234       5.695   2.657 -19.556  0.00  0.00      D     
ATOM   3687  C   LEU D 234       4.294   0.062 -23.430  0.00  0.00      D     
ATOM   3688  O   LEU D 234       5.152   0.533 -24.211  0.00  0.00      D     
ATOM   3689  N   VAL D 235       3.033   0.537 -23.410  0.00  0.00      D     
ATOM   3690  HN  VAL D 235       2.344   0.126 -22.818  0.00  0.00      D     
ATOM   3691  CA  VAL D 235       2.573   1.563 -24.353  0.00  0.00      D     
ATOM   3692  HA  VAL D 235       3.382   1.576 -25.069  0.00  0.00      D     
ATOM   3693  CB  VAL D 235       1.351   1.004 -25.089  0.00  0.00      D     
ATOM   3694  HB  VAL D 235       0.672   0.653 -24.283  0.00  0.00      D     
ATOM   3695  CG1 VAL D 235       0.816   2.042 -26.040  0.00  0.00      D     
ATOM   3696 HG11 VAL D 235       1.596   2.293 -26.790  0.00  0.00      D     
ATOM   3697 HG12 VAL D 235       0.114   1.478 -26.691  0.00  0.00      D     
ATOM   3698 HG13 VAL D 235       0.264   2.892 -25.585  0.00  0.00      D     
ATOM   3699  CG2 VAL D 235       1.848  -0.221 -25.847  0.00  0.00      D     
ATOM   3700 HG21 VAL D 235       2.213  -1.068 -25.228  0.00  0.00      D     
ATOM   3701 HG22 VAL D 235       1.031  -0.636 -26.476  0.00  0.00      D     
ATOM   3702 HG23 VAL D 235       2.730  -0.111 -26.515  0.00  0.00      D     
ATOM   3703  C   VAL D 235       2.519   2.915 -23.713  0.00  0.00      D     
ATOM   3704  O   VAL D 235       3.112   3.856 -24.151  0.00  0.00      D     
ATOM   3705  N   GLN D 236       1.763   3.075 -22.642  0.00  0.00      D     
ATOM   3706  HN  GLN D 236       1.612   2.243 -22.114  0.00  0.00      D     
ATOM   3707  CA  GLN D 236       1.434   4.280 -22.034  0.00  0.00      D     
ATOM   3708  HA  GLN D 236       2.218   4.995 -22.233  0.00  0.00      D     
ATOM   3709  CB  GLN D 236       0.023   4.653 -22.433  0.00  0.00      D     
ATOM   3710  HB1 GLN D 236      -0.116   4.868 -23.514  0.00  0.00      D     
ATOM   3711  HB2 GLN D 236      -0.609   3.750 -22.293  0.00  0.00      D     
ATOM   3712  CG  GLN D 236      -0.587   5.870 -21.684  0.00  0.00      D     
ATOM   3713  HG1 GLN D 236      -1.637   6.085 -21.974  0.00  0.00      D     
ATOM   3714  HG2 GLN D 236      -0.629   5.645 -20.597  0.00  0.00      D     
ATOM   3715  CD  GLN D 236       0.189   7.113 -22.015  0.00  0.00      D     
ATOM   3716  OE1 GLN D 236       1.171   7.501 -21.384  0.00  0.00      D     
ATOM   3717  NE2 GLN D 236      -0.212   7.721 -23.158  0.00  0.00      D     
ATOM   3718 HE21 GLN D 236       0.415   8.418 -23.506  0.00  0.00      D     
ATOM   3719 HE22 GLN D 236      -0.702   7.240 -23.885  0.00  0.00      D     
ATOM   3720  C   GLN D 236       1.496   4.097 -20.557  0.00  0.00      D     
ATOM   3721  O   GLN D 236       1.033   3.120 -20.081  0.00  0.00      D     
ATOM   3722  N   GLN D 237       2.131   4.989 -19.799  0.00  0.00      D     
ATOM   3723  HN  GLN D 237       2.582   5.768 -20.227  0.00  0.00      D     
ATOM   3724  CA  GLN D 237       2.245   4.962 -18.340  0.00  0.00      D     
ATOM   3725  HA  GLN D 237       1.536   4.220 -18.000  0.00  0.00      D     
ATOM   3726  CB  GLN D 237       3.695   4.518 -18.035  0.00  0.00      D     
ATOM   3727  HB1 GLN D 237       3.826   3.666 -18.736  0.00  0.00      D     
ATOM   3728  HB2 GLN D 237       4.364   5.324 -18.405  0.00  0.00      D     
ATOM   3729  CG  GLN D 237       4.065   4.168 -16.568  0.00  0.00      D     
ATOM   3730  HG1 GLN D 237       5.010   3.584 -16.579  0.00  0.00      D     
ATOM   3731  HG2 GLN D 237       4.232   5.139 -16.055  0.00  0.00      D     
ATOM   3732  CD  GLN D 237       2.992   3.453 -15.720  0.00  0.00      D     
ATOM   3733  OE1 GLN D 237       2.828   2.263 -15.771  0.00  0.00      D     
ATOM   3734  NE2 GLN D 237       2.168   4.226 -14.993  0.00  0.00      D     
ATOM   3735 HE21 GLN D 237       1.447   3.838 -14.419  0.00  0.00      D     
ATOM   3736 HE22 GLN D 237       2.444   5.173 -14.829  0.00  0.00      D     
ATOM   3737  C   GLN D 237       2.103   6.352 -17.691  0.00  0.00      D     
ATOM   3738  O   GLN D 237       2.935   7.190 -17.882  0.00  0.00      D     
ATOM   3739  N   GLU D 238       1.018   6.516 -16.916  0.00  0.00      D     
ATOM   3740  HN  GLU D 238       0.234   5.905 -16.836  0.00  0.00      D     
ATOM   3741  CA  GLU D 238       0.766   7.690 -16.168  0.00  0.00      D     
ATOM   3742  HA  GLU D 238       1.595   8.376 -16.262  0.00  0.00      D     
ATOM   3743  CB  GLU D 238      -0.550   8.372 -16.714  0.00  0.00      D     
ATOM   3744  HB1 GLU D 238      -1.431   7.697 -16.758  0.00  0.00      D     
ATOM   3745  HB2 GLU D 238      -0.809   9.214 -16.037  0.00  0.00      D     
ATOM   3746  CG  GLU D 238      -0.500   8.887 -18.191  0.00  0.00      D     
ATOM   3747  HG1 GLU D 238       0.447   9.463 -18.277  0.00  0.00      D     
ATOM   3748  HG2 GLU D 238      -0.461   7.948 -18.785  0.00  0.00      D     
ATOM   3749  CD  GLU D 238      -1.568   9.730 -18.645  0.00  0.00      D     
ATOM   3750  OE1 GLU D 238      -2.363   9.330 -19.567  0.00  0.00      D     
ATOM   3751  OE2 GLU D 238      -1.587  10.912 -18.292  0.00  0.00      D     
ATOM   3752  C   GLU D 238       0.613   7.452 -14.774  0.00  0.00      D     
ATOM   3753  O   GLU D 238      -0.214   6.645 -14.372  0.00  0.00      D     
ATOM   3754  N   SER D 239       1.386   8.165 -13.943  0.00  0.00      D     
ATOM   3755  HN  SER D 239       1.987   8.901 -14.244  0.00  0.00      D     
ATOM   3756  CA  SER D 239       1.528   7.798 -12.584  0.00  0.00      D     
ATOM   3757  HA  SER D 239       0.645   8.081 -12.029  0.00  0.00      D     
ATOM   3758  CB  SER D 239       1.895   6.226 -12.267  0.00  0.00      D     
ATOM   3759  HB1 SER D 239       1.703   6.150 -11.175  0.00  0.00      D     
ATOM   3760  HB2 SER D 239       1.210   5.566 -12.841  0.00  0.00      D     
ATOM   3761  OG  SER D 239       3.287   5.893 -12.555  0.00  0.00      D     
ATOM   3762  HG1 SER D 239       3.467   5.079 -12.078  0.00  0.00      D     
ATOM   3763  C   SER D 239       2.720   8.677 -12.141  0.00  0.00      D     
ATOM   3764  O   SER D 239       3.467   9.069 -13.013  0.00  0.00      D     
ATOM   3765  N   PRO D 240       2.958   8.950 -10.823  0.00  0.00      D     
ATOM   3766  CD  PRO D 240       1.909   9.048  -9.796  0.00  0.00      D     
ATOM   3767  HD1 PRO D 240       1.263   8.161  -9.628  0.00  0.00      D     
ATOM   3768  HD2 PRO D 240       1.172   9.765 -10.216  0.00  0.00      D     
ATOM   3769  CA  PRO D 240       4.213   9.613 -10.421  0.00  0.00      D     
ATOM   3770  HA  PRO D 240       4.490  10.290 -11.215  0.00  0.00      D     
ATOM   3771  CB  PRO D 240       3.878  10.390  -9.137  0.00  0.00      D     
ATOM   3772  HB1 PRO D 240       3.547  11.417  -9.402  0.00  0.00      D     
ATOM   3773  HB2 PRO D 240       4.665  10.491  -8.360  0.00  0.00      D     
ATOM   3774  CG  PRO D 240       2.632   9.666  -8.515  0.00  0.00      D     
ATOM   3775  HG1 PRO D 240       1.967  10.294  -7.884  0.00  0.00      D     
ATOM   3776  HG2 PRO D 240       2.982   8.792  -7.925  0.00  0.00      D     
ATOM   3777  C   PRO D 240       5.427   8.697 -10.231  0.00  0.00      D     
ATOM   3778  O   PRO D 240       6.565   9.218 -10.071  0.00  0.00      D     
ATOM   3779  N   PHE D 241       5.268   7.381 -10.161  0.00  0.00      D     
ATOM   3780  HN  PHE D 241       4.405   7.017 -10.501  0.00  0.00      D     
ATOM   3781  CA  PHE D 241       6.356   6.410  -9.992  0.00  0.00      D     
ATOM   3782  HA  PHE D 241       7.009   6.747 -10.783  0.00  0.00      D     
ATOM   3783  CB  PHE D 241       6.961   6.589  -8.496  0.00  0.00      D     
ATOM   3784  HB1 PHE D 241       7.465   5.620  -8.290  0.00  0.00      D     
ATOM   3785  HB2 PHE D 241       7.698   7.419  -8.488  0.00  0.00      D     
ATOM   3786  CG  PHE D 241       5.831   6.746  -7.435  0.00  0.00      D     
ATOM   3787  CD1 PHE D 241       5.670   8.018  -6.775  0.00  0.00      D     
ATOM   3788  HD1 PHE D 241       6.375   8.800  -7.015  0.00  0.00      D     
ATOM   3789  CE1 PHE D 241       4.763   8.192  -5.767  0.00  0.00      D     
ATOM   3790  HE1 PHE D 241       4.657   9.139  -5.259  0.00  0.00      D     
ATOM   3791  CZ  PHE D 241       3.867   7.150  -5.432  0.00  0.00      D     
ATOM   3792  HZ  PHE D 241       3.187   7.303  -4.608  0.00  0.00      D     
ATOM   3793  CD2 PHE D 241       4.901   5.715  -7.066  0.00  0.00      D     
ATOM   3794  HD2 PHE D 241       5.073   4.750  -7.520  0.00  0.00      D     
ATOM   3795  CE2 PHE D 241       3.958   5.910  -6.077  0.00  0.00      D     
ATOM   3796  HE2 PHE D 241       3.477   5.019  -5.702  0.00  0.00      D     
ATOM   3797  C   PHE D 241       5.900   4.967 -10.244  0.00  0.00      D     
ATOM   3798  O   PHE D 241       4.704   4.694 -10.345  0.00  0.00      D     
ATOM   3799  N   VAL D 242       6.813   3.927 -10.253  0.00  0.00      D     
ATOM   3800  HN  VAL D 242       7.761   4.109 -10.001  0.00  0.00      D     
ATOM   3801  CA  VAL D 242       6.696   2.584 -10.741  0.00  0.00      D     
ATOM   3802  HA  VAL D 242       5.720   2.239 -10.435  0.00  0.00      D     
ATOM   3803  CB  VAL D 242       6.629   2.274 -12.275  0.00  0.00      D     
ATOM   3804  HB  VAL D 242       6.336   1.212 -12.416  0.00  0.00      D     
ATOM   3805  CG1 VAL D 242       5.440   3.048 -12.937  0.00  0.00      D     
ATOM   3806 HG11 VAL D 242       5.651   4.137 -12.878  0.00  0.00      D     
ATOM   3807 HG12 VAL D 242       5.107   2.703 -13.939  0.00  0.00      D     
ATOM   3808 HG13 VAL D 242       4.576   2.974 -12.242  0.00  0.00      D     
ATOM   3809  CG2 VAL D 242       7.972   2.419 -13.090  0.00  0.00      D     
ATOM   3810 HG21 VAL D 242       8.407   3.405 -12.819  0.00  0.00      D     
ATOM   3811 HG22 VAL D 242       8.685   1.639 -12.746  0.00  0.00      D     
ATOM   3812 HG23 VAL D 242       7.748   2.287 -14.170  0.00  0.00      D     
ATOM   3813  C   VAL D 242       7.713   1.687  -9.984  0.00  0.00      D     
ATOM   3814  O   VAL D 242       8.902   1.967  -9.746  0.00  0.00      D     
ATOM   3815  N   MET D 243       7.274   0.493  -9.590  0.00  0.00      D     
ATOM   3816  HN  MET D 243       6.327   0.229  -9.753  0.00  0.00      D     
ATOM   3817  CA  MET D 243       8.107  -0.488  -8.960  0.00  0.00      D     
ATOM   3818  HA  MET D 243       9.159  -0.271  -8.844  0.00  0.00      D     
ATOM   3819  CB  MET D 243       7.514  -1.001  -7.607  0.00  0.00      D     
ATOM   3820  HB1 MET D 243       7.120  -0.089  -7.110  0.00  0.00      D     
ATOM   3821  HB2 MET D 243       6.577  -1.550  -7.839  0.00  0.00      D     
ATOM   3822  CG  MET D 243       8.475  -1.790  -6.656  0.00  0.00      D     
ATOM   3823  HG1 MET D 243       8.656  -2.736  -7.209  0.00  0.00      D     
ATOM   3824  HG2 MET D 243       9.454  -1.267  -6.608  0.00  0.00      D     
ATOM   3825  SD  MET D 243       8.053  -2.019  -4.920  0.00  0.00      D     
ATOM   3826  CE  MET D 243       8.039  -0.335  -4.331  0.00  0.00      D     
ATOM   3827  HE1 MET D 243       9.067   0.086  -4.323  0.00  0.00      D     
ATOM   3828  HE2 MET D 243       7.436   0.204  -5.093  0.00  0.00      D     
ATOM   3829  HE3 MET D 243       7.689  -0.222  -3.282  0.00  0.00      D     
ATOM   3830  C   MET D 243       8.198  -1.768  -9.857  0.00  0.00      D     
ATOM   3831  O   MET D 243       7.233  -2.329 -10.355  0.00  0.00      D     
ATOM   3832  N   MET D 244       9.501  -2.196  -9.988  0.00  0.00      D     
ATOM   3833  HN  MET D 244      10.206  -1.877  -9.359  0.00  0.00      D     
ATOM   3834  CA  MET D 244       9.940  -3.282 -10.832  0.00  0.00      D     
ATOM   3835  HA  MET D 244       9.064  -3.701 -11.304  0.00  0.00      D     
ATOM   3836  CB  MET D 244      11.038  -2.926 -11.875  0.00  0.00      D     
ATOM   3837  HB1 MET D 244      11.797  -2.448 -11.220  0.00  0.00      D     
ATOM   3838  HB2 MET D 244      11.469  -3.809 -12.393  0.00  0.00      D     
ATOM   3839  CG  MET D 244      10.598  -1.766 -12.881  0.00  0.00      D     
ATOM   3840  HG1 MET D 244      10.379  -0.810 -12.358  0.00  0.00      D     
ATOM   3841  HG2 MET D 244      11.377  -1.517 -13.632  0.00  0.00      D     
ATOM   3842  SD  MET D 244       9.156  -2.276 -13.717  0.00  0.00      D     
ATOM   3843  CE  MET D 244       9.991  -3.234 -15.030  0.00  0.00      D     
ATOM   3844  HE1 MET D 244       9.161  -3.774 -15.534  0.00  0.00      D     
ATOM   3845  HE2 MET D 244      10.502  -2.528 -15.719  0.00  0.00      D     
ATOM   3846  HE3 MET D 244      10.715  -3.982 -14.642  0.00  0.00      D     
ATOM   3847  C   MET D 244      10.479  -4.374  -9.894  0.00  0.00      D     
ATOM   3848  O   MET D 244      11.278  -4.051  -9.051  0.00  0.00      D     
ATOM   3849  N   SER D 245       9.961  -5.574  -9.855  0.00  0.00      D     
ATOM   3850  HN  SER D 245       9.151  -5.704 -10.422  0.00  0.00      D     
ATOM   3851  CA  SER D 245      10.240  -6.631  -8.921  0.00  0.00      D     
ATOM   3852  HA  SER D 245      11.022  -6.273  -8.268  0.00  0.00      D     
ATOM   3853  CB  SER D 245       8.963  -7.088  -8.095  0.00  0.00      D     
ATOM   3854  HB1 SER D 245       8.085  -7.451  -8.671  0.00  0.00      D     
ATOM   3855  HB2 SER D 245       9.313  -7.915  -7.441  0.00  0.00      D     
ATOM   3856  OG  SER D 245       8.609  -6.033  -7.154  0.00  0.00      D     
ATOM   3857  HG1 SER D 245       9.329  -6.055  -6.520  0.00  0.00      D     
ATOM   3858  C   SER D 245      10.741  -7.790  -9.645  0.00  0.00      D     
ATOM   3859  O   SER D 245      10.218  -8.100 -10.696  0.00  0.00      D     
ATOM   3860  N   ALA D 246      11.675  -8.567  -9.027  0.00  0.00      D     
ATOM   3861  HN  ALA D 246      12.054  -8.201  -8.181  0.00  0.00      D     
ATOM   3862  CA  ALA D 246      12.110  -9.849  -9.647  0.00  0.00      D     
ATOM   3863  HA  ALA D 246      11.214 -10.306 -10.040  0.00  0.00      D     
ATOM   3864  CB  ALA D 246      13.214  -9.617 -10.738  0.00  0.00      D     
ATOM   3865  HB1 ALA D 246      13.273 -10.503 -11.406  0.00  0.00      D     
ATOM   3866  HB2 ALA D 246      12.898  -8.710 -11.296  0.00  0.00      D     
ATOM   3867  HB3 ALA D 246      14.152  -9.365 -10.198  0.00  0.00      D     
ATOM   3868  C   ALA D 246      12.720 -10.730  -8.511  0.00  0.00      D     
ATOM   3869  O   ALA D 246      13.238 -10.109  -7.562  0.00  0.00      D     
ATOM   3870  N   PRO D 247      12.673 -12.072  -8.595  0.00  0.00      D     
ATOM   3871  CD  PRO D 247      11.563 -12.861  -9.269  0.00  0.00      D     
ATOM   3872  HD1 PRO D 247      11.820 -12.806 -10.349  0.00  0.00      D     
ATOM   3873  HD2 PRO D 247      10.552 -12.515  -8.963  0.00  0.00      D     
ATOM   3874  CA  PRO D 247      13.478 -12.943  -7.651  0.00  0.00      D     
ATOM   3875  HA  PRO D 247      13.019 -12.807  -6.683  0.00  0.00      D     
ATOM   3876  CB  PRO D 247      13.144 -14.331  -8.312  0.00  0.00      D     
ATOM   3877  HB1 PRO D 247      13.261 -15.256  -7.708  0.00  0.00      D     
ATOM   3878  HB2 PRO D 247      13.679 -14.375  -9.286  0.00  0.00      D     
ATOM   3879  CG  PRO D 247      11.648 -14.209  -8.618  0.00  0.00      D     
ATOM   3880  HG1 PRO D 247      11.160 -14.317  -7.625  0.00  0.00      D     
ATOM   3881  HG2 PRO D 247      11.332 -15.030  -9.297  0.00  0.00      D     
ATOM   3882  C   PRO D 247      14.928 -12.464  -7.350  0.00  0.00      D     
ATOM   3883  O   PRO D 247      15.558 -12.037  -8.304  0.00  0.00      D     
ATOM   3884  N   PRO D 248      15.447 -12.546  -6.116  0.00  0.00      D     
ATOM   3885  CD  PRO D 248      14.982 -13.484  -5.098  0.00  0.00      D     
ATOM   3886  HD1 PRO D 248      14.755 -14.450  -5.597  0.00  0.00      D     
ATOM   3887  HD2 PRO D 248      14.034 -13.135  -4.637  0.00  0.00      D     
ATOM   3888  CA  PRO D 248      16.750 -11.983  -5.717  0.00  0.00      D     
ATOM   3889  HA  PRO D 248      16.744 -10.921  -5.914  0.00  0.00      D     
ATOM   3890  CB  PRO D 248      16.849 -12.332  -4.243  0.00  0.00      D     
ATOM   3891  HB1 PRO D 248      16.378 -11.520  -3.649  0.00  0.00      D     
ATOM   3892  HB2 PRO D 248      17.900 -12.440  -3.902  0.00  0.00      D     
ATOM   3893  CG  PRO D 248      16.136 -13.644  -4.070  0.00  0.00      D     
ATOM   3894  HG1 PRO D 248      15.803 -13.813  -3.024  0.00  0.00      D     
ATOM   3895  HG2 PRO D 248      16.837 -14.475  -4.302  0.00  0.00      D     
ATOM   3896  C   PRO D 248      17.872 -12.520  -6.541  0.00  0.00      D     
ATOM   3897  O   PRO D 248      18.214 -13.691  -6.465  0.00  0.00      D     
ATOM   3898  N   ALA D 249      18.530 -11.725  -7.393  0.00  0.00      D     
ATOM   3899  HN  ALA D 249      18.318 -10.751  -7.390  0.00  0.00      D     
ATOM   3900  CA  ALA D 249      19.540 -12.140  -8.326  0.00  0.00      D     
ATOM   3901  HA  ALA D 249      20.230 -12.805  -7.827  0.00  0.00      D     
ATOM   3902  CB  ALA D 249      19.051 -12.770  -9.691  0.00  0.00      D     
ATOM   3903  HB1 ALA D 249      18.727 -12.007 -10.431  0.00  0.00      D     
ATOM   3904  HB2 ALA D 249      19.806 -13.446 -10.146  0.00  0.00      D     
ATOM   3905  HB3 ALA D 249      18.143 -13.348  -9.417  0.00  0.00      D     
ATOM   3906  C   ALA D 249      20.468 -10.999  -8.642  0.00  0.00      D     
ATOM   3907  O   ALA D 249      20.139  -9.809  -8.624  0.00  0.00      D     
ATOM   3908  N   GLN D 250      21.740 -11.342  -9.019  0.00  0.00      D     
ATOM   3909  HN  GLN D 250      22.002 -12.302  -8.961  0.00  0.00      D     
ATOM   3910  CA  GLN D 250      22.878 -10.466  -9.316  0.00  0.00      D     
ATOM   3911  HA  GLN D 250      23.235 -10.026  -8.396  0.00  0.00      D     
ATOM   3912  CB  GLN D 250      24.161 -11.218  -9.759  0.00  0.00      D     
ATOM   3913  HB1 GLN D 250      23.925 -11.877 -10.622  0.00  0.00      D     
ATOM   3914  HB2 GLN D 250      25.003 -10.578 -10.099  0.00  0.00      D     
ATOM   3915  CG  GLN D 250      24.723 -12.106  -8.625  0.00  0.00      D     
ATOM   3916  HG1 GLN D 250      23.952 -12.828  -8.282  0.00  0.00      D     
ATOM   3917  HG2 GLN D 250      25.557 -12.758  -8.961  0.00  0.00      D     
ATOM   3918  CD  GLN D 250      25.203 -11.407  -7.369  0.00  0.00      D     
ATOM   3919  OE1 GLN D 250      25.660 -10.286  -7.311  0.00  0.00      D     
ATOM   3920  NE2 GLN D 250      25.168 -12.204  -6.223  0.00  0.00      D     
ATOM   3921 HE21 GLN D 250      25.527 -11.813  -5.376  0.00  0.00      D     
ATOM   3922 HE22 GLN D 250      24.815 -13.127  -6.376  0.00  0.00      D     
ATOM   3923  C   GLN D 250      22.581  -9.276 -10.254  0.00  0.00      D     
ATOM   3924  O   GLN D 250      22.301  -9.431 -11.421  0.00  0.00      D     
ATOM   3925  N   TYR D 251      22.593  -8.000  -9.701  0.00  0.00      D     
ATOM   3926  HN  TYR D 251      22.758  -7.900  -8.723  0.00  0.00      D     
ATOM   3927  CA  TYR D 251      22.083  -6.831 -10.384  0.00  0.00      D     
ATOM   3928  HA  TYR D 251      22.179  -6.970 -11.450  0.00  0.00      D     
ATOM   3929  CB  TYR D 251      20.557  -6.678 -10.337  0.00  0.00      D     
ATOM   3930  HB1 TYR D 251      20.110  -7.638 -10.673  0.00  0.00      D     
ATOM   3931  HB2 TYR D 251      20.259  -6.616  -9.269  0.00  0.00      D     
ATOM   3932  CG  TYR D 251      20.008  -5.601 -11.186  0.00  0.00      D     
ATOM   3933  CD1 TYR D 251      19.625  -5.961 -12.558  0.00  0.00      D     
ATOM   3934  HD1 TYR D 251      19.912  -6.970 -12.813  0.00  0.00      D     
ATOM   3935  CE1 TYR D 251      19.006  -5.023 -13.392  0.00  0.00      D     
ATOM   3936  HE1 TYR D 251      18.706  -5.233 -14.408  0.00  0.00      D     
ATOM   3937  CZ  TYR D 251      18.660  -3.775 -12.835  0.00  0.00      D     
ATOM   3938  OH  TYR D 251      18.008  -2.875 -13.727  0.00  0.00      D     
ATOM   3939  HH  TYR D 251      18.138  -1.998 -13.358  0.00  0.00      D     
ATOM   3940  CD2 TYR D 251      19.592  -4.364 -10.696  0.00  0.00      D     
ATOM   3941  HD2 TYR D 251      19.843  -3.993  -9.713  0.00  0.00      D     
ATOM   3942  CE2 TYR D 251      18.872  -3.440 -11.510  0.00  0.00      D     
ATOM   3943  HE2 TYR D 251      18.556  -2.481 -11.125  0.00  0.00      D     
ATOM   3944  C   TYR D 251      22.874  -5.628  -9.932  0.00  0.00      D     
ATOM   3945  O   TYR D 251      23.516  -5.665  -8.874  0.00  0.00      D     
ATOM   3946  N   GLU D 252      22.914  -4.579 -10.751  0.00  0.00      D     
ATOM   3947  HN  GLU D 252      22.458  -4.577 -11.638  0.00  0.00      D     
ATOM   3948  CA  GLU D 252      23.789  -3.406 -10.450  0.00  0.00      D     
ATOM   3949  HA  GLU D 252      24.307  -3.548  -9.513  0.00  0.00      D     
ATOM   3950  CB  GLU D 252      24.837  -3.304 -11.595  0.00  0.00      D     
ATOM   3951  HB1 GLU D 252      24.232  -3.205 -12.521  0.00  0.00      D     
ATOM   3952  HB2 GLU D 252      25.563  -2.478 -11.434  0.00  0.00      D     
ATOM   3953  CG  GLU D 252      25.563  -4.751 -11.734  0.00  0.00      D     
ATOM   3954  HG1 GLU D 252      25.819  -5.044 -10.693  0.00  0.00      D     
ATOM   3955  HG2 GLU D 252      24.942  -5.521 -12.237  0.00  0.00      D     
ATOM   3956  CD  GLU D 252      26.894  -4.725 -12.354  0.00  0.00      D     
ATOM   3957  OE1 GLU D 252      27.325  -5.797 -12.748  0.00  0.00      D     
ATOM   3958  OE2 GLU D 252      27.592  -3.662 -12.421  0.00  0.00      D     
ATOM   3959  C   GLU D 252      22.967  -2.120 -10.262  0.00  0.00      D     
ATOM   3960  O   GLU D 252      21.956  -1.935 -10.980  0.00  0.00      D     
ATOM   3961  N   LEU D 253      23.211  -1.273  -9.331  0.00  0.00      D     
ATOM   3962  HN  LEU D 253      23.794  -1.650  -8.615  0.00  0.00      D     
ATOM   3963  CA  LEU D 253      22.504   0.023  -9.025  0.00  0.00      D     
ATOM   3964  HA  LEU D 253      21.715   0.158  -9.751  0.00  0.00      D     
ATOM   3965  CB  LEU D 253      21.907   0.033  -7.594  0.00  0.00      D     
ATOM   3966  HB1 LEU D 253      22.776  -0.084  -6.912  0.00  0.00      D     
ATOM   3967  HB2 LEU D 253      21.465   1.041  -7.437  0.00  0.00      D     
ATOM   3968  CG  LEU D 253      20.760  -0.986  -7.335  0.00  0.00      D     
ATOM   3969  HG  LEU D 253      21.288  -1.963  -7.339  0.00  0.00      D     
ATOM   3970  CD1 LEU D 253      20.297  -0.778  -5.895  0.00  0.00      D     
ATOM   3971 HD11 LEU D 253      19.735   0.164  -5.723  0.00  0.00      D     
ATOM   3972 HD12 LEU D 253      19.616  -1.601  -5.591  0.00  0.00      D     
ATOM   3973 HD13 LEU D 253      21.164  -0.778  -5.200  0.00  0.00      D     
ATOM   3974  CD2 LEU D 253      19.546  -0.962  -8.231  0.00  0.00      D     
ATOM   3975 HD21 LEU D 253      18.739  -1.601  -7.813  0.00  0.00      D     
ATOM   3976 HD22 LEU D 253      19.046   0.029  -8.285  0.00  0.00      D     
ATOM   3977 HD23 LEU D 253      19.891  -1.282  -9.237  0.00  0.00      D     
ATOM   3978  C   LEU D 253      23.615   1.164  -9.230  0.00  0.00      D     
ATOM   3979  O   LEU D 253      24.722   1.144  -8.645  0.00  0.00      D     
ATOM   3980  N   LYS D 254      23.265   2.184 -10.073  0.00  0.00      D     
ATOM   3981  HN  LYS D 254      22.297   2.117 -10.303  0.00  0.00      D     
ATOM   3982  CA  LYS D 254      24.017   3.352 -10.453  0.00  0.00      D     
ATOM   3983  HA  LYS D 254      24.945   3.312  -9.903  0.00  0.00      D     
ATOM   3984  CB  LYS D 254      24.317   3.498 -11.970  0.00  0.00      D     
ATOM   3985  HB1 LYS D 254      23.463   3.044 -12.515  0.00  0.00      D     
ATOM   3986  HB2 LYS D 254      24.406   4.587 -12.171  0.00  0.00      D     
ATOM   3987  CG  LYS D 254      25.532   2.675 -12.409  0.00  0.00      D     
ATOM   3988  HG1 LYS D 254      25.746   2.987 -13.454  0.00  0.00      D     
ATOM   3989  HG2 LYS D 254      26.343   2.912 -11.689  0.00  0.00      D     
ATOM   3990  CD  LYS D 254      25.220   1.209 -12.405  0.00  0.00      D     
ATOM   3991  HD1 LYS D 254      25.159   0.686 -11.426  0.00  0.00      D     
ATOM   3992  HD2 LYS D 254      24.189   1.102 -12.805  0.00  0.00      D     
ATOM   3993  CE  LYS D 254      26.265   0.349 -13.278  0.00  0.00      D     
ATOM   3994  HE1 LYS D 254      26.209  -0.709 -12.944  0.00  0.00      D     
ATOM   3995  HE2 LYS D 254      25.988   0.488 -14.345  0.00  0.00      D     
ATOM   3996  NZ  LYS D 254      27.743   0.693 -13.080  0.00  0.00      D     
ATOM   3997  HZ1 LYS D 254      28.043   0.900 -12.106  0.00  0.00      D     
ATOM   3998  HZ2 LYS D 254      28.229  -0.172 -13.393  0.00  0.00      D     
ATOM   3999  HZ3 LYS D 254      28.002   1.483 -13.705  0.00  0.00      D     
ATOM   4000  C   LYS D 254      23.169   4.590  -9.930  0.00  0.00      D     
ATOM   4001  O   LYS D 254      21.896   4.706 -10.106  0.00  0.00      D     
ATOM   4002  N   HSE D 255      23.921   5.485  -9.237  0.00  0.00      D     
ATOM   4003  HN  HSE D 255      24.906   5.335  -9.279  0.00  0.00      D     
ATOM   4004  CA  HSE D 255      23.405   6.660  -8.623  0.00  0.00      D     
ATOM   4005  HA  HSE D 255      22.678   6.271  -7.927  0.00  0.00      D     
ATOM   4006  CB  HSE D 255      24.439   7.508  -7.816  0.00  0.00      D     
ATOM   4007  HB1 HSE D 255      24.861   6.846  -7.030  0.00  0.00      D     
ATOM   4008  HB2 HSE D 255      25.281   7.810  -8.474  0.00  0.00      D     
ATOM   4009  ND1 HSE D 255      22.993   8.304  -6.000  0.00  0.00      D     
ATOM   4010  CG  HSE D 255      23.864   8.642  -6.996  0.00  0.00      D     
ATOM   4011  CE1 HSE D 255      22.636   9.445  -5.438  0.00  0.00      D     
ATOM   4012  HE1 HSE D 255      21.965   9.695  -4.617  0.00  0.00      D     
ATOM   4013  NE2 HSE D 255      23.194  10.493  -5.979  0.00  0.00      D     
ATOM   4014  HE2 HSE D 255      23.075  11.483  -5.905  0.00  0.00      D     
ATOM   4015  CD2 HSE D 255      24.041   9.990  -7.005  0.00  0.00      D     
ATOM   4016  HD2 HSE D 255      24.674  10.654  -7.581  0.00  0.00      D     
ATOM   4017  C   HSE D 255      22.589   7.583  -9.528  0.00  0.00      D     
ATOM   4018  O   HSE D 255      23.022   7.697 -10.691  0.00  0.00      D     
ATOM   4019  N   GLY D 256      21.380   8.100  -9.172  0.00  0.00      D     
ATOM   4020  HN  GLY D 256      21.020   7.944  -8.255  0.00  0.00      D     
ATOM   4021  CA  GLY D 256      20.580   9.025  -9.997  0.00  0.00      D     
ATOM   4022  HA1 GLY D 256      21.256   9.657 -10.553  0.00  0.00      D     
ATOM   4023  HA2 GLY D 256      19.955   9.472  -9.238  0.00  0.00      D     
ATOM   4024  C   GLY D 256      19.705   8.340 -10.992  0.00  0.00      D     
ATOM   4025  O   GLY D 256      19.092   8.976 -11.792  0.00  0.00      D     
ATOM   4026  N   THR D 257      19.604   7.022 -10.954  0.00  0.00      D     
ATOM   4027  HN  THR D 257      20.091   6.508 -10.253  0.00  0.00      D     
ATOM   4028  CA  THR D 257      18.803   6.287 -12.043  0.00  0.00      D     
ATOM   4029  HA  THR D 257      18.499   7.033 -12.762  0.00  0.00      D     
ATOM   4030  CB  THR D 257      19.562   5.319 -12.955  0.00  0.00      D     
ATOM   4031  HB  THR D 257      18.868   4.725 -13.587  0.00  0.00      D     
ATOM   4032  OG1 THR D 257      20.154   4.381 -12.126  0.00  0.00      D     
ATOM   4033  HG1 THR D 257      20.843   4.779 -11.588  0.00  0.00      D     
ATOM   4034  CG2 THR D 257      20.631   5.977 -13.860  0.00  0.00      D     
ATOM   4035 HG21 THR D 257      21.251   5.201 -14.356  0.00  0.00      D     
ATOM   4036 HG22 THR D 257      20.229   6.653 -14.645  0.00  0.00      D     
ATOM   4037 HG23 THR D 257      21.421   6.548 -13.327  0.00  0.00      D     
ATOM   4038  C   THR D 257      17.493   5.692 -11.557  0.00  0.00      D     
ATOM   4039  O   THR D 257      16.616   5.271 -12.342  0.00  0.00      D     
ATOM   4040  N   PHE D 258      17.226   5.809 -10.245  0.00  0.00      D     
ATOM   4041  HN  PHE D 258      17.850   6.345  -9.682  0.00  0.00      D     
ATOM   4042  CA  PHE D 258      16.100   5.158  -9.631  0.00  0.00      D     
ATOM   4043  HA  PHE D 258      15.210   5.336 -10.217  0.00  0.00      D     
ATOM   4044  CB  PHE D 258      16.420   3.622  -9.487  0.00  0.00      D     
ATOM   4045  HB1 PHE D 258      15.548   2.980  -9.238  0.00  0.00      D     
ATOM   4046  HB2 PHE D 258      16.831   3.257 -10.453  0.00  0.00      D     
ATOM   4047  CG  PHE D 258      17.566   3.365  -8.508  0.00  0.00      D     
ATOM   4048  CD1 PHE D 258      17.258   2.854  -7.234  0.00  0.00      D     
ATOM   4049  HD1 PHE D 258      16.233   2.631  -6.976  0.00  0.00      D     
ATOM   4050  CE1 PHE D 258      18.267   2.703  -6.302  0.00  0.00      D     
ATOM   4051  HE1 PHE D 258      17.966   2.257  -5.366  0.00  0.00      D     
ATOM   4052  CZ  PHE D 258      19.587   2.992  -6.619  0.00  0.00      D     
ATOM   4053  HZ  PHE D 258      20.376   2.723  -5.933  0.00  0.00      D     
ATOM   4054  CD2 PHE D 258      18.897   3.594  -8.891  0.00  0.00      D     
ATOM   4055  HD2 PHE D 258      19.214   3.972  -9.852  0.00  0.00      D     
ATOM   4056  CE2 PHE D 258      19.955   3.454  -7.865  0.00  0.00      D     
ATOM   4057  HE2 PHE D 258      20.979   3.578  -8.184  0.00  0.00      D     
ATOM   4058  C   PHE D 258      15.934   5.912  -8.292  0.00  0.00      D     
ATOM   4059  O   PHE D 258      16.683   6.883  -7.990  0.00  0.00      D     
ATOM   4060  N   THR D 259      14.929   5.542  -7.480  0.00  0.00      D     
ATOM   4061  HN  THR D 259      14.260   4.853  -7.749  0.00  0.00      D     
ATOM   4062  CA  THR D 259      14.838   6.193  -6.130  0.00  0.00      D     
ATOM   4063  HA  THR D 259      15.604   6.954  -6.093  0.00  0.00      D     
ATOM   4064  CB  THR D 259      13.498   6.945  -5.832  0.00  0.00      D     
ATOM   4065  HB  THR D 259      13.624   7.928  -6.334  0.00  0.00      D     
ATOM   4066  OG1 THR D 259      13.275   7.103  -4.408  0.00  0.00      D     
ATOM   4067  HG1 THR D 259      12.465   7.611  -4.321  0.00  0.00      D     
ATOM   4068  CG2 THR D 259      12.354   6.125  -6.372  0.00  0.00      D     
ATOM   4069 HG21 THR D 259      12.367   5.059  -6.060  0.00  0.00      D     
ATOM   4070 HG22 THR D 259      11.394   6.494  -5.952  0.00  0.00      D     
ATOM   4071 HG23 THR D 259      12.378   6.133  -7.482  0.00  0.00      D     
ATOM   4072  C   THR D 259      15.160   5.250  -4.959  0.00  0.00      D     
ATOM   4073  O   THR D 259      16.027   5.484  -4.128  0.00  0.00      D     
ATOM   4074  N   CYS D 260      14.646   4.083  -4.941  0.00  0.00      D     
ATOM   4075  HN  CYS D 260      13.958   3.807  -5.609  0.00  0.00      D     
ATOM   4076  CA  CYS D 260      14.848   3.079  -3.894  0.00  0.00      D     
ATOM   4077  HA  CYS D 260      15.786   3.279  -3.398  0.00  0.00      D     
ATOM   4078  CB  CYS D 260      13.767   2.920  -2.706  0.00  0.00      D     
ATOM   4079  HB1 CYS D 260      12.786   2.686  -3.173  0.00  0.00      D     
ATOM   4080  HB2 CYS D 260      14.039   1.963  -2.210  0.00  0.00      D     
ATOM   4081  SG  CYS D 260      13.701   4.336  -1.477  0.00  0.00      D     
ATOM   4082  HG1 CYS D 260      13.232   5.202  -2.364  0.00  0.00      D     
ATOM   4083  C   CYS D 260      14.946   1.710  -4.492  0.00  0.00      D     
ATOM   4084  O   CYS D 260      14.439   1.438  -5.551  0.00  0.00      D     
ATOM   4085  N   ALA D 261      15.542   0.790  -3.765  0.00  0.00      D     
ATOM   4086  HN  ALA D 261      15.920   0.906  -2.850  0.00  0.00      D     
ATOM   4087  CA  ALA D 261      15.460  -0.575  -4.076  0.00  0.00      D     
ATOM   4088  HA  ALA D 261      14.504  -0.726  -4.556  0.00  0.00      D     
ATOM   4089  CB  ALA D 261      16.710  -0.937  -4.921  0.00  0.00      D     
ATOM   4090  HB1 ALA D 261      17.680  -0.578  -4.516  0.00  0.00      D     
ATOM   4091  HB2 ALA D 261      16.763  -2.046  -4.890  0.00  0.00      D     
ATOM   4092  HB3 ALA D 261      16.647  -0.593  -5.976  0.00  0.00      D     
ATOM   4093  C   ALA D 261      15.517  -1.467  -2.844  0.00  0.00      D     
ATOM   4094  O   ALA D 261      15.897  -1.109  -1.737  0.00  0.00      D     
ATOM   4095  N   SER D 262      15.178  -2.724  -2.979  0.00  0.00      D     
ATOM   4096  HN  SER D 262      14.775  -2.965  -3.859  0.00  0.00      D     
ATOM   4097  CA  SER D 262      15.204  -3.711  -1.841  0.00  0.00      D     
ATOM   4098  HA  SER D 262      15.399  -3.185  -0.918  0.00  0.00      D     
ATOM   4099  CB  SER D 262      13.843  -4.438  -1.576  0.00  0.00      D     
ATOM   4100  HB1 SER D 262      13.328  -4.655  -2.536  0.00  0.00      D     
ATOM   4101  HB2 SER D 262      13.968  -5.377  -0.995  0.00  0.00      D     
ATOM   4102  OG  SER D 262      12.986  -3.566  -0.789  0.00  0.00      D     
ATOM   4103  HG1 SER D 262      13.039  -2.695  -1.189  0.00  0.00      D     
ATOM   4104  C   SER D 262      16.243  -4.786  -2.095  0.00  0.00      D     
ATOM   4105  O   SER D 262      15.980  -5.514  -3.050  0.00  0.00      D     
ATOM   4106  N   GLU D 263      17.394  -4.944  -1.399  0.00  0.00      D     
ATOM   4107  HN  GLU D 263      17.615  -4.275  -0.693  0.00  0.00      D     
ATOM   4108  CA  GLU D 263      18.130  -6.216  -1.192  0.00  0.00      D     
ATOM   4109  HA  GLU D 263      18.331  -6.641  -2.164  0.00  0.00      D     
ATOM   4110  CB  GLU D 263      19.574  -5.911  -0.689  0.00  0.00      D     
ATOM   4111  HB1 GLU D 263      20.038  -5.345  -1.525  0.00  0.00      D     
ATOM   4112  HB2 GLU D 263      19.444  -5.304   0.233  0.00  0.00      D     
ATOM   4113  CG  GLU D 263      20.479  -7.241  -0.545  0.00  0.00      D     
ATOM   4114  HG1 GLU D 263      20.034  -7.849   0.271  0.00  0.00      D     
ATOM   4115  HG2 GLU D 263      20.382  -7.826  -1.485  0.00  0.00      D     
ATOM   4116  CD  GLU D 263      21.958  -6.954  -0.276  0.00  0.00      D     
ATOM   4117  OE1 GLU D 263      22.618  -6.260  -1.086  0.00  0.00      D     
ATOM   4118  OE2 GLU D 263      22.496  -7.366   0.759  0.00  0.00      D     
ATOM   4119  C   GLU D 263      17.444  -7.154  -0.270  0.00  0.00      D     
ATOM   4120  O   GLU D 263      16.876  -6.769   0.764  0.00  0.00      D     
ATOM   4121  N   TYR D 264      17.418  -8.427  -0.686  0.00  0.00      D     
ATOM   4122  HN  TYR D 264      17.758  -8.605  -1.606  0.00  0.00      D     
ATOM   4123  CA  TYR D 264      16.903  -9.535   0.146  0.00  0.00      D     
ATOM   4124  HA  TYR D 264      16.656  -9.161   1.129  0.00  0.00      D     
ATOM   4125  CB  TYR D 264      15.625 -10.232  -0.419  0.00  0.00      D     
ATOM   4126  HB1 TYR D 264      14.814  -9.496  -0.608  0.00  0.00      D     
ATOM   4127  HB2 TYR D 264      15.984 -10.704  -1.358  0.00  0.00      D     
ATOM   4128  CG  TYR D 264      15.060 -11.261   0.443  0.00  0.00      D     
ATOM   4129  CD1 TYR D 264      15.475 -12.630   0.243  0.00  0.00      D     
ATOM   4130  HD1 TYR D 264      16.178 -12.837  -0.550  0.00  0.00      D     
ATOM   4131  CE1 TYR D 264      15.005 -13.630   1.084  0.00  0.00      D     
ATOM   4132  HE1 TYR D 264      15.397 -14.606   0.839  0.00  0.00      D     
ATOM   4133  CZ  TYR D 264      13.873 -13.457   1.927  0.00  0.00      D     
ATOM   4134  OH  TYR D 264      13.155 -14.464   2.576  0.00  0.00      D     
ATOM   4135  HH  TYR D 264      13.822 -15.120   2.791  0.00  0.00      D     
ATOM   4136  CD2 TYR D 264      13.925 -11.117   1.268  0.00  0.00      D     
ATOM   4137  HD2 TYR D 264      13.503 -10.141   1.456  0.00  0.00      D     
ATOM   4138  CE2 TYR D 264      13.374 -12.152   1.996  0.00  0.00      D     
ATOM   4139  HE2 TYR D 264      12.478 -11.939   2.561  0.00  0.00      D     
ATOM   4140  C   TYR D 264      18.058 -10.578   0.279  0.00  0.00      D     
ATOM   4141  O   TYR D 264      18.770 -10.896  -0.682  0.00  0.00      D     
ATOM   4142  N   THR D 265      18.149 -11.099   1.532  0.00  0.00      D     
ATOM   4143  HN  THR D 265      17.501 -10.769   2.214  0.00  0.00      D     
ATOM   4144  CA  THR D 265      19.176 -12.113   1.929  0.00  0.00      D     
ATOM   4145  HA  THR D 265      19.544 -12.647   1.066  0.00  0.00      D     
ATOM   4146  CB  THR D 265      20.401 -11.578   2.664  0.00  0.00      D     
ATOM   4147  HB  THR D 265      21.086 -12.388   2.993  0.00  0.00      D     
ATOM   4148  OG1 THR D 265      20.042 -11.027   3.899  0.00  0.00      D     
ATOM   4149  HG1 THR D 265      19.785 -11.771   4.448  0.00  0.00      D     
ATOM   4150  CG2 THR D 265      21.252 -10.578   1.743  0.00  0.00      D     
ATOM   4151 HG21 THR D 265      20.618  -9.694   1.515  0.00  0.00      D     
ATOM   4152 HG22 THR D 265      22.132 -10.316   2.369  0.00  0.00      D     
ATOM   4153 HG23 THR D 265      21.573 -11.107   0.821  0.00  0.00      D     
ATOM   4154  C   THR D 265      18.600 -13.245   2.691  0.00  0.00      D     
ATOM   4155  O   THR D 265      17.577 -13.104   3.340  0.00  0.00      D     
ATOM   4156  N   GLY D 266      19.383 -14.384   2.701  0.00  0.00      D     
ATOM   4157  HN  GLY D 266      20.263 -14.494   2.244  0.00  0.00      D     
ATOM   4158  CA  GLY D 266      18.889 -15.624   3.321  0.00  0.00      D     
ATOM   4159  HA1 GLY D 266      18.668 -15.409   4.356  0.00  0.00      D     
ATOM   4160  HA2 GLY D 266      19.670 -16.368   3.272  0.00  0.00      D     
ATOM   4161  C   GLY D 266      17.623 -16.287   2.689  0.00  0.00      D     
ATOM   4162  O   GLY D 266      17.252 -15.990   1.579  0.00  0.00      D     
ATOM   4163  N   ASN D 267      17.139 -17.291   3.329  0.00  0.00      D     
ATOM   4164  HN  ASN D 267      17.442 -17.499   4.256  0.00  0.00      D     
ATOM   4165  CA  ASN D 267      16.156 -18.219   2.777  0.00  0.00      D     
ATOM   4166  HA  ASN D 267      16.333 -18.419   1.731  0.00  0.00      D     
ATOM   4167  CB  ASN D 267      16.366 -19.531   3.528  0.00  0.00      D     
ATOM   4168  HB1 ASN D 267      16.087 -19.365   4.590  0.00  0.00      D     
ATOM   4169  HB2 ASN D 267      15.661 -20.297   3.140  0.00  0.00      D     
ATOM   4170  CG  ASN D 267      17.781 -20.103   3.710  0.00  0.00      D     
ATOM   4171  OD1 ASN D 267      18.089 -20.686   4.784  0.00  0.00      D     
ATOM   4172  ND2 ASN D 267      18.622 -19.938   2.686  0.00  0.00      D     
ATOM   4173 HD21 ASN D 267      18.421 -19.157   2.095  0.00  0.00      D     
ATOM   4174 HD22 ASN D 267      19.545 -20.292   2.840  0.00  0.00      D     
ATOM   4175  C   ASN D 267      14.756 -17.700   2.825  0.00  0.00      D     
ATOM   4176  O   ASN D 267      14.448 -16.609   3.298  0.00  0.00      D     
ATOM   4177  N   TYR D 268      13.754 -18.431   2.197  0.00  0.00      D     
ATOM   4178  HN  TYR D 268      13.912 -19.308   1.751  0.00  0.00      D     
ATOM   4179  CA  TYR D 268      12.325 -18.068   1.922  0.00  0.00      D     
ATOM   4180  HA  TYR D 268      12.365 -17.165   1.331  0.00  0.00      D     
ATOM   4181  CB  TYR D 268      11.793 -19.178   0.913  0.00  0.00      D     
ATOM   4182  HB1 TYR D 268      11.769 -20.127   1.491  0.00  0.00      D     
ATOM   4183  HB2 TYR D 268      12.565 -19.189   0.114  0.00  0.00      D     
ATOM   4184  CG  TYR D 268      10.405 -18.787   0.341  0.00  0.00      D     
ATOM   4185  CD1 TYR D 268      10.362 -18.059  -0.840  0.00  0.00      D     
ATOM   4186  HD1 TYR D 268      11.249 -17.658  -1.307  0.00  0.00      D     
ATOM   4187  CE1 TYR D 268       9.153 -17.748  -1.532  0.00  0.00      D     
ATOM   4188  HE1 TYR D 268       9.103 -17.310  -2.518  0.00  0.00      D     
ATOM   4189  CZ  TYR D 268       7.941 -18.023  -0.824  0.00  0.00      D     
ATOM   4190  OH  TYR D 268       6.759 -17.694  -1.430  0.00  0.00      D     
ATOM   4191  HH  TYR D 268       6.137 -18.191  -0.893  0.00  0.00      D     
ATOM   4192  CD2 TYR D 268       9.189 -19.003   1.015  0.00  0.00      D     
ATOM   4193  HD2 TYR D 268       9.363 -19.478   1.969  0.00  0.00      D     
ATOM   4194  CE2 TYR D 268       7.991 -18.646   0.454  0.00  0.00      D     
ATOM   4195  HE2 TYR D 268       7.079 -18.987   0.922  0.00  0.00      D     
ATOM   4196  C   TYR D 268      11.474 -17.804   3.190  0.00  0.00      D     
ATOM   4197  O   TYR D 268      10.589 -16.967   3.302  0.00  0.00      D     
ATOM   4198  N   GLN D 269      11.855 -18.504   4.243  0.00  0.00      D     
ATOM   4199  HN  GLN D 269      12.582 -19.178   4.136  0.00  0.00      D     
ATOM   4200  CA  GLN D 269      11.073 -18.597   5.515  0.00  0.00      D     
ATOM   4201  HA  GLN D 269      10.183 -18.000   5.383  0.00  0.00      D     
ATOM   4202  CB  GLN D 269      10.658 -20.077   5.902  0.00  0.00      D     
ATOM   4203  HB1 GLN D 269       9.884 -20.107   6.698  0.00  0.00      D     
ATOM   4204  HB2 GLN D 269      10.192 -20.523   4.997  0.00  0.00      D     
ATOM   4205  CG  GLN D 269      11.691 -21.082   6.357  0.00  0.00      D     
ATOM   4206  HG1 GLN D 269      12.164 -20.729   7.299  0.00  0.00      D     
ATOM   4207  HG2 GLN D 269      11.154 -22.009   6.652  0.00  0.00      D     
ATOM   4208  CD  GLN D 269      12.753 -21.357   5.324  0.00  0.00      D     
ATOM   4209  OE1 GLN D 269      12.655 -21.071   4.117  0.00  0.00      D     
ATOM   4210  NE2 GLN D 269      13.921 -21.859   5.825  0.00  0.00      D     
ATOM   4211 HE21 GLN D 269      14.484 -22.371   5.175  0.00  0.00      D     
ATOM   4212 HE22 GLN D 269      13.977 -22.143   6.782  0.00  0.00      D     
ATOM   4213  C   GLN D 269      11.815 -17.965   6.715  0.00  0.00      D     
ATOM   4214  O   GLN D 269      11.431 -18.203   7.883  0.00  0.00      D     
ATOM   4215  N   CYS D 270      12.890 -17.202   6.433  0.00  0.00      D     
ATOM   4216  HN  CYS D 270      13.181 -16.894   5.530  0.00  0.00      D     
ATOM   4217  CA  CYS D 270      13.731 -16.658   7.510  0.00  0.00      D     
ATOM   4218  HA  CYS D 270      13.058 -16.060   8.106  0.00  0.00      D     
ATOM   4219  CB  CYS D 270      14.435 -17.717   8.470  0.00  0.00      D     
ATOM   4220  HB1 CYS D 270      14.960 -17.076   9.210  0.00  0.00      D     
ATOM   4221  HB2 CYS D 270      13.668 -18.266   9.056  0.00  0.00      D     
ATOM   4222  SG  CYS D 270      15.612 -18.856   7.656  0.00  0.00      D     
ATOM   4223  HG1 CYS D 270      16.646 -18.047   7.835  0.00  0.00      D     
ATOM   4224  C   CYS D 270      14.763 -15.742   6.953  0.00  0.00      D     
ATOM   4225  O   CYS D 270      15.762 -15.414   7.598  0.00  0.00      D     
ATOM   4226  N   GLY D 271      14.544 -15.206   5.684  0.00  0.00      D     
ATOM   4227  HN  GLY D 271      13.688 -15.366   5.199  0.00  0.00      D     
ATOM   4228  CA  GLY D 271      15.409 -14.199   5.105  0.00  0.00      D     
ATOM   4229  HA1 GLY D 271      15.052 -14.144   4.087  0.00  0.00      D     
ATOM   4230  HA2 GLY D 271      16.424 -14.540   5.245  0.00  0.00      D     
ATOM   4231  C   GLY D 271      15.250 -12.782   5.624  0.00  0.00      D     
ATOM   4232  O   GLY D 271      14.543 -12.409   6.617  0.00  0.00      D     
ATOM   4233  N   HSE D 272      15.953 -11.836   5.038  0.00  0.00      D     
ATOM   4234  HN  HSE D 272      16.389 -12.045   4.166  0.00  0.00      D     
ATOM   4235  CA  HSE D 272      16.017 -10.441   5.545  0.00  0.00      D     
ATOM   4236  HA  HSE D 272      15.273 -10.165   6.278  0.00  0.00      D     
ATOM   4237  CB  HSE D 272      17.304 -10.296   6.425  0.00  0.00      D     
ATOM   4238  HB1 HSE D 272      16.971 -11.101   7.113  0.00  0.00      D     
ATOM   4239  HB2 HSE D 272      18.094 -10.797   5.824  0.00  0.00      D     
ATOM   4240  ND1 HSE D 272      16.745  -8.432   7.921  0.00  0.00      D     
ATOM   4241  CG  HSE D 272      17.664  -8.973   7.119  0.00  0.00      D     
ATOM   4242  CE1 HSE D 272      17.344  -7.385   8.481  0.00  0.00      D     
ATOM   4243  HE1 HSE D 272      16.913  -6.630   9.138  0.00  0.00      D     
ATOM   4244  NE2 HSE D 272      18.620  -7.176   7.994  0.00  0.00      D     
ATOM   4245  HE2 HSE D 272      19.017  -6.261   7.931  0.00  0.00      D     
ATOM   4246  CD2 HSE D 272      18.826  -8.278   7.198  0.00  0.00      D     
ATOM   4247  HD2 HSE D 272      19.770  -8.514   6.722  0.00  0.00      D     
ATOM   4248  C   HSE D 272      16.060  -9.418   4.456  0.00  0.00      D     
ATOM   4249  O   HSE D 272      16.260  -9.656   3.315  0.00  0.00      D     
ATOM   4250  N   TYR D 273      15.733  -8.184   4.823  0.00  0.00      D     
ATOM   4251  HN  TYR D 273      15.658  -7.818   5.747  0.00  0.00      D     
ATOM   4252  CA  TYR D 273      15.620  -7.112   3.920  0.00  0.00      D     
ATOM   4253  HA  TYR D 273      15.999  -7.410   2.953  0.00  0.00      D     
ATOM   4254  CB  TYR D 273      14.201  -6.550   3.828  0.00  0.00      D     
ATOM   4255  HB1 TYR D 273      13.704  -6.790   4.793  0.00  0.00      D     
ATOM   4256  HB2 TYR D 273      13.953  -5.496   3.579  0.00  0.00      D     
ATOM   4257  CG  TYR D 273      13.416  -7.403   2.796  0.00  0.00      D     
ATOM   4258  CD1 TYR D 273      12.400  -8.311   3.241  0.00  0.00      D     
ATOM   4259  HD1 TYR D 273      12.404  -8.574   4.289  0.00  0.00      D     
ATOM   4260  CE1 TYR D 273      11.513  -8.851   2.390  0.00  0.00      D     
ATOM   4261  HE1 TYR D 273      10.659  -9.447   2.675  0.00  0.00      D     
ATOM   4262  CZ  TYR D 273      11.519  -8.452   1.030  0.00  0.00      D     
ATOM   4263  OH  TYR D 273      10.469  -8.636   0.223  0.00  0.00      D     
ATOM   4264  HH  TYR D 273      10.528  -8.046  -0.532  0.00  0.00      D     
ATOM   4265  CD2 TYR D 273      13.423  -7.028   1.387  0.00  0.00      D     
ATOM   4266  HD2 TYR D 273      14.224  -6.396   1.033  0.00  0.00      D     
ATOM   4267  CE2 TYR D 273      12.456  -7.554   0.528  0.00  0.00      D     
ATOM   4268  HE2 TYR D 273      12.331  -7.216  -0.490  0.00  0.00      D     
ATOM   4269  C   TYR D 273      16.391  -5.884   4.269  0.00  0.00      D     
ATOM   4270  O   TYR D 273      16.660  -5.532   5.422  0.00  0.00      D     
ATOM   4271  N   LYS D 274      16.909  -5.175   3.248  0.00  0.00      D     
ATOM   4272  HN  LYS D 274      16.992  -5.619   2.359  0.00  0.00      D     
ATOM   4273  CA  LYS D 274      17.613  -3.895   3.425  0.00  0.00      D     
ATOM   4274  HA  LYS D 274      17.362  -3.450   4.376  0.00  0.00      D     
ATOM   4275  CB  LYS D 274      19.135  -3.972   3.413  0.00  0.00      D     
ATOM   4276  HB1 LYS D 274      19.471  -4.284   2.401  0.00  0.00      D     
ATOM   4277  HB2 LYS D 274      19.583  -2.981   3.636  0.00  0.00      D     
ATOM   4278  CG  LYS D 274      19.781  -4.970   4.380  0.00  0.00      D     
ATOM   4279  HG1 LYS D 274      19.347  -4.593   5.330  0.00  0.00      D     
ATOM   4280  HG2 LYS D 274      19.295  -5.961   4.251  0.00  0.00      D     
ATOM   4281  CD  LYS D 274      21.286  -4.916   4.405  0.00  0.00      D     
ATOM   4282  HD1 LYS D 274      21.455  -3.837   4.201  0.00  0.00      D     
ATOM   4283  HD2 LYS D 274      21.662  -5.168   5.419  0.00  0.00      D     
ATOM   4284  CE  LYS D 274      21.971  -5.592   3.224  0.00  0.00      D     
ATOM   4285  HE1 LYS D 274      21.429  -5.415   2.270  0.00  0.00      D     
ATOM   4286  HE2 LYS D 274      23.047  -5.312   3.218  0.00  0.00      D     
ATOM   4287  NZ  LYS D 274      21.957  -7.065   3.534  0.00  0.00      D     
ATOM   4288  HZ1 LYS D 274      20.995  -7.438   3.665  0.00  0.00      D     
ATOM   4289  HZ2 LYS D 274      22.255  -7.321   2.571  0.00  0.00      D     
ATOM   4290  HZ3 LYS D 274      22.629  -7.418   4.246  0.00  0.00      D     
ATOM   4291  C   LYS D 274      17.168  -2.801   2.482  0.00  0.00      D     
ATOM   4292  O   LYS D 274      16.971  -3.149   1.301  0.00  0.00      D     
ATOM   4293  N   HSE D 275      16.986  -1.551   2.939  0.00  0.00      D     
ATOM   4294  HN  HSE D 275      17.233  -1.307   3.874  0.00  0.00      D     
ATOM   4295  CA  HSE D 275      16.517  -0.432   2.142  0.00  0.00      D     
ATOM   4296  HA  HSE D 275      15.794  -0.741   1.402  0.00  0.00      D     
ATOM   4297  CB  HSE D 275      15.755   0.575   3.134  0.00  0.00      D     
ATOM   4298  HB1 HSE D 275      14.987   0.052   3.743  0.00  0.00      D     
ATOM   4299  HB2 HSE D 275      16.570   0.899   3.817  0.00  0.00      D     
ATOM   4300  ND1 HSE D 275      14.106   1.409   1.660  0.00  0.00      D     
ATOM   4301  CG  HSE D 275      15.137   1.747   2.514  0.00  0.00      D     
ATOM   4302  CE1 HSE D 275      13.794   2.576   1.087  0.00  0.00      D     
ATOM   4303  HE1 HSE D 275      12.980   2.667   0.368  0.00  0.00      D     
ATOM   4304  NE2 HSE D 275      14.566   3.591   1.598  0.00  0.00      D     
ATOM   4305  HE2 HSE D 275      14.499   4.558   1.352  0.00  0.00      D     
ATOM   4306  CD2 HSE D 275      15.464   3.084   2.498  0.00  0.00      D     
ATOM   4307  HD2 HSE D 275      16.329   3.588   2.911  0.00  0.00      D     
ATOM   4308  C   HSE D 275      17.620   0.367   1.444  0.00  0.00      D     
ATOM   4309  O   HSE D 275      18.442   1.100   2.023  0.00  0.00      D     
ATOM   4310  N   ILE D 276      17.701   0.214   0.109  0.00  0.00      D     
ATOM   4311  HN  ILE D 276      17.001  -0.368  -0.299  0.00  0.00      D     
ATOM   4312  CA  ILE D 276      18.572   1.013  -0.689  0.00  0.00      D     
ATOM   4313  HA  ILE D 276      19.388   1.368  -0.076  0.00  0.00      D     
ATOM   4314  CB  ILE D 276      19.117   0.203  -1.810  0.00  0.00      D     
ATOM   4315  HB  ILE D 276      18.274  -0.235  -2.387  0.00  0.00      D     
ATOM   4316  CG2 ILE D 276      20.093   0.988  -2.716  0.00  0.00      D     
ATOM   4317 HG21 ILE D 276      19.518   1.526  -3.500  0.00  0.00      D     
ATOM   4318 HG22 ILE D 276      20.648   1.761  -2.142  0.00  0.00      D     
ATOM   4319 HG23 ILE D 276      20.931   0.425  -3.179  0.00  0.00      D     
ATOM   4320  CG1 ILE D 276      19.896  -0.994  -1.218  0.00  0.00      D     
ATOM   4321 HG11 ILE D 276      20.966  -0.705  -1.145  0.00  0.00      D     
ATOM   4322 HG12 ILE D 276      19.542  -1.284  -0.206  0.00  0.00      D     
ATOM   4323  CD  ILE D 276      19.779  -2.261  -2.128  0.00  0.00      D     
ATOM   4324  HD1 ILE D 276      18.740  -2.571  -2.369  0.00  0.00      D     
ATOM   4325  HD2 ILE D 276      20.457  -2.102  -2.994  0.00  0.00      D     
ATOM   4326  HD3 ILE D 276      20.186  -3.107  -1.534  0.00  0.00      D     
ATOM   4327  C   ILE D 276      17.873   2.317  -1.193  0.00  0.00      D     
ATOM   4328  O   ILE D 276      16.694   2.357  -1.483  0.00  0.00      D     
ATOM   4329  N   THR D 277      18.585   3.443  -1.360  0.00  0.00      D     
ATOM   4330  HN  THR D 277      19.509   3.442  -0.985  0.00  0.00      D     
ATOM   4331  CA  THR D 277      18.022   4.592  -1.891  0.00  0.00      D     
ATOM   4332  HA  THR D 277      17.366   4.305  -2.700  0.00  0.00      D     
ATOM   4333  CB  THR D 277      17.218   5.316  -0.798  0.00  0.00      D     
ATOM   4334  HB  THR D 277      16.514   4.524  -0.463  0.00  0.00      D     
ATOM   4335  OG1 THR D 277      16.537   6.483  -1.292  0.00  0.00      D     
ATOM   4336  HG1 THR D 277      15.871   6.318  -1.963  0.00  0.00      D     
ATOM   4337  CG2 THR D 277      18.136   5.903   0.297  0.00  0.00      D     
ATOM   4338 HG21 THR D 277      18.834   6.708  -0.021  0.00  0.00      D     
ATOM   4339 HG22 THR D 277      17.532   6.363   1.109  0.00  0.00      D     
ATOM   4340 HG23 THR D 277      18.847   5.162   0.721  0.00  0.00      D     
ATOM   4341  C   THR D 277      19.188   5.397  -2.408  0.00  0.00      D     
ATOM   4342  O   THR D 277      20.320   5.427  -1.924  0.00  0.00      D     
ATOM   4343  N   SER D 278      18.874   6.162  -3.446  0.00  0.00      D     
ATOM   4344  HN  SER D 278      17.920   6.124  -3.733  0.00  0.00      D     
ATOM   4345  CA  SER D 278      19.755   7.115  -4.190  0.00  0.00      D     
ATOM   4346  HA  SER D 278      20.773   7.090  -3.831  0.00  0.00      D     
ATOM   4347  CB  SER D 278      19.561   6.747  -5.698  0.00  0.00      D     
ATOM   4348  HB1 SER D 278      19.993   5.723  -5.683  0.00  0.00      D     
ATOM   4349  HB2 SER D 278      18.510   6.780  -6.058  0.00  0.00      D     
ATOM   4350  OG  SER D 278      20.204   7.651  -6.578  0.00  0.00      D     
ATOM   4351  HG1 SER D 278      21.108   7.693  -6.258  0.00  0.00      D     
ATOM   4352  C   SER D 278      19.234   8.487  -3.977  0.00  0.00      D     
ATOM   4353  O   SER D 278      18.099   8.839  -4.239  0.00  0.00      D     
ATOM   4354  N   LYS D 279      20.019   9.372  -3.364  0.00  0.00      D     
ATOM   4355  HN  LYS D 279      20.936   9.084  -3.099  0.00  0.00      D     
ATOM   4356  CA  LYS D 279      19.602  10.711  -2.955  0.00  0.00      D     
ATOM   4357  HA  LYS D 279      18.676  10.977  -3.443  0.00  0.00      D     
ATOM   4358  CB  LYS D 279      19.252  10.828  -1.457  0.00  0.00      D     
ATOM   4359  HB1 LYS D 279      20.166  10.417  -0.978  0.00  0.00      D     
ATOM   4360  HB2 LYS D 279      19.202  11.917  -1.245  0.00  0.00      D     
ATOM   4361  CG  LYS D 279      18.006  10.053  -1.051  0.00  0.00      D     
ATOM   4362  HG1 LYS D 279      17.249  10.125  -1.861  0.00  0.00      D     
ATOM   4363  HG2 LYS D 279      18.153   8.953  -1.002  0.00  0.00      D     
ATOM   4364  CD  LYS D 279      17.247  10.526   0.227  0.00  0.00      D     
ATOM   4365  HD1 LYS D 279      16.279   9.992   0.119  0.00  0.00      D     
ATOM   4366  HD2 LYS D 279      17.707  10.110   1.148  0.00  0.00      D     
ATOM   4367  CE  LYS D 279      16.980  12.059   0.286  0.00  0.00      D     
ATOM   4368  HE1 LYS D 279      17.975  12.552   0.343  0.00  0.00      D     
ATOM   4369  HE2 LYS D 279      16.323  12.350  -0.561  0.00  0.00      D     
ATOM   4370  NZ  LYS D 279      16.268  12.407   1.494  0.00  0.00      D     
ATOM   4371  HZ1 LYS D 279      16.082  13.430   1.455  0.00  0.00      D     
ATOM   4372  HZ2 LYS D 279      15.309  12.010   1.546  0.00  0.00      D     
ATOM   4373  HZ3 LYS D 279      16.770  12.191   2.379  0.00  0.00      D     
ATOM   4374  C   LYS D 279      20.558  11.671  -3.561  0.00  0.00      D     
ATOM   4375  O   LYS D 279      20.573  11.877  -4.777  0.00  0.00      D     
ATOM   4376  N   GLU D 280      21.356  12.416  -2.732  0.00  0.00      D     
ATOM   4377  HN  GLU D 280      21.257  12.243  -1.755  0.00  0.00      D     
ATOM   4378  CA  GLU D 280      22.597  13.150  -3.077  0.00  0.00      D     
ATOM   4379  HA  GLU D 280      22.513  13.676  -4.017  0.00  0.00      D     
ATOM   4380  CB  GLU D 280      22.826  14.256  -2.080  0.00  0.00      D     
ATOM   4381  HB1 GLU D 280      22.974  13.866  -1.050  0.00  0.00      D     
ATOM   4382  HB2 GLU D 280      23.757  14.771  -2.400  0.00  0.00      D     
ATOM   4383  CG  GLU D 280      21.685  15.288  -1.994  0.00  0.00      D     
ATOM   4384  HG1 GLU D 280      21.424  15.575  -3.035  0.00  0.00      D     
ATOM   4385  HG2 GLU D 280      20.729  14.876  -1.604  0.00  0.00      D     
ATOM   4386  CD  GLU D 280      21.881  16.558  -1.210  0.00  0.00      D     
ATOM   4387  OE1 GLU D 280      22.130  16.510   0.017  0.00  0.00      D     
ATOM   4388  OE2 GLU D 280      21.755  17.628  -1.846  0.00  0.00      D     
ATOM   4389  C   GLU D 280      23.742  12.156  -3.335  0.00  0.00      D     
ATOM   4390  O   GLU D 280      24.684  12.355  -4.052  0.00  0.00      D     
ATOM   4391  N   THR D 281      23.680  10.963  -2.669  0.00  0.00      D     
ATOM   4392  HN  THR D 281      22.988  10.778  -1.976  0.00  0.00      D     
ATOM   4393  CA  THR D 281      24.674   9.917  -2.831  0.00  0.00      D     
ATOM   4394  HA  THR D 281      24.900   9.779  -3.878  0.00  0.00      D     
ATOM   4395  CB  THR D 281      25.794   9.899  -1.756  0.00  0.00      D     
ATOM   4396  HB  THR D 281      26.172  10.939  -1.860  0.00  0.00      D     
ATOM   4397  OG1 THR D 281      27.028   9.164  -1.902  0.00  0.00      D     
ATOM   4398  HG1 THR D 281      27.698   9.832  -1.741  0.00  0.00      D     
ATOM   4399  CG2 THR D 281      25.231   9.864  -0.315  0.00  0.00      D     
ATOM   4400 HG21 THR D 281      24.399  10.559  -0.073  0.00  0.00      D     
ATOM   4401 HG22 THR D 281      24.866   8.851  -0.041  0.00  0.00      D     
ATOM   4402 HG23 THR D 281      26.079  10.164   0.338  0.00  0.00      D     
ATOM   4403  C   THR D 281      23.976   8.560  -2.543  0.00  0.00      D     
ATOM   4404  O   THR D 281      22.786   8.503  -2.149  0.00  0.00      D     
ATOM   4405  N   LEU D 282      24.547   7.423  -2.972  0.00  0.00      D     
ATOM   4406  HN  LEU D 282      25.504   7.433  -3.249  0.00  0.00      D     
ATOM   4407  CA  LEU D 282      23.925   6.102  -2.959  0.00  0.00      D     
ATOM   4408  HA  LEU D 282      22.876   6.245  -3.175  0.00  0.00      D     
ATOM   4409  CB  LEU D 282      24.447   5.187  -4.111  0.00  0.00      D     
ATOM   4410  HB1 LEU D 282      24.891   5.774  -4.943  0.00  0.00      D     
ATOM   4411  HB2 LEU D 282      25.357   4.636  -3.793  0.00  0.00      D     
ATOM   4412  CG  LEU D 282      23.365   4.294  -4.738  0.00  0.00      D     
ATOM   4413  HG  LEU D 282      22.577   4.996  -5.084  0.00  0.00      D     
ATOM   4414  CD1 LEU D 282      23.933   3.792  -6.026  0.00  0.00      D     
ATOM   4415 HD11 LEU D 282      24.390   2.783  -5.938  0.00  0.00      D     
ATOM   4416 HD12 LEU D 282      23.082   3.631  -6.721  0.00  0.00      D     
ATOM   4417 HD13 LEU D 282      24.665   4.446  -6.547  0.00  0.00      D     
ATOM   4418  CD2 LEU D 282      22.879   3.193  -3.829  0.00  0.00      D     
ATOM   4419 HD21 LEU D 282      22.248   3.717  -3.080  0.00  0.00      D     
ATOM   4420 HD22 LEU D 282      22.305   2.447  -4.420  0.00  0.00      D     
ATOM   4421 HD23 LEU D 282      23.589   2.590  -3.225  0.00  0.00      D     
ATOM   4422  C   LEU D 282      24.055   5.501  -1.594  0.00  0.00      D     
ATOM   4423  O   LEU D 282      25.127   5.524  -1.003  0.00  0.00      D     
ATOM   4424  N   TYR D 283      23.050   4.862  -0.962  0.00  0.00      D     
ATOM   4425  HN  TYR D 283      22.145   4.644  -1.319  0.00  0.00      D     
ATOM   4426  CA  TYR D 283      23.290   4.251   0.293  0.00  0.00      D     
ATOM   4427  HA  TYR D 283      24.243   3.763   0.440  0.00  0.00      D     
ATOM   4428  CB  TYR D 283      23.261   5.262   1.432  0.00  0.00      D     
ATOM   4429  HB1 TYR D 283      23.357   4.761   2.419  0.00  0.00      D     
ATOM   4430  HB2 TYR D 283      24.134   5.940   1.325  0.00  0.00      D     
ATOM   4431  CG  TYR D 283      22.001   6.145   1.601  0.00  0.00      D     
ATOM   4432  CD1 TYR D 283      21.944   7.447   1.110  0.00  0.00      D     
ATOM   4433  HD1 TYR D 283      22.696   7.806   0.424  0.00  0.00      D     
ATOM   4434  CE1 TYR D 283      20.906   8.325   1.429  0.00  0.00      D     
ATOM   4435  HE1 TYR D 283      20.840   9.277   0.921  0.00  0.00      D     
ATOM   4436  CZ  TYR D 283      19.944   7.912   2.382  0.00  0.00      D     
ATOM   4437  OH  TYR D 283      18.932   8.748   2.751  0.00  0.00      D     
ATOM   4438  HH  TYR D 283      18.554   8.393   3.559  0.00  0.00      D     
ATOM   4439  CD2 TYR D 283      21.030   5.735   2.533  0.00  0.00      D     
ATOM   4440  HD2 TYR D 283      21.102   4.732   2.929  0.00  0.00      D     
ATOM   4441  CE2 TYR D 283      19.957   6.531   2.865  0.00  0.00      D     
ATOM   4442  HE2 TYR D 283      19.254   6.276   3.644  0.00  0.00      D     
ATOM   4443  C   TYR D 283      22.264   3.164   0.550  0.00  0.00      D     
ATOM   4444  O   TYR D 283      21.247   3.105  -0.167  0.00  0.00      D     
ATOM   4445  N   CYS D 284      22.558   2.296   1.576  0.00  0.00      D     
ATOM   4446  HN  CYS D 284      23.456   2.257   2.007  0.00  0.00      D     
ATOM   4447  CA  CYS D 284      21.712   1.188   1.898  0.00  0.00      D     
ATOM   4448  HA  CYS D 284      20.667   1.313   1.656  0.00  0.00      D     
ATOM   4449  CB  CYS D 284      22.295  -0.162   1.414  0.00  0.00      D     
ATOM   4450  HB1 CYS D 284      22.424   0.021   0.326  0.00  0.00      D     
ATOM   4451  HB2 CYS D 284      23.300  -0.341   1.851  0.00  0.00      D     
ATOM   4452  SG  CYS D 284      21.330  -1.732   1.683  0.00  0.00      D     
ATOM   4453  HG1 CYS D 284      21.875  -2.506   0.756  0.00  0.00      D     
ATOM   4454  C   CYS D 284      21.618   1.176   3.454  0.00  0.00      D     
ATOM   4455  O   CYS D 284      22.638   1.180   4.082  0.00  0.00      D     
ATOM   4456  N   ILE D 285      20.366   1.241   4.002  0.00  0.00      D     
ATOM   4457  HN  ILE D 285      19.559   1.356   3.428  0.00  0.00      D     
ATOM   4458  CA  ILE D 285      20.023   1.254   5.417  0.00  0.00      D     
ATOM   4459  HA  ILE D 285      20.920   1.534   5.949  0.00  0.00      D     
ATOM   4460  CB  ILE D 285      18.891   2.205   5.815  0.00  0.00      D     
ATOM   4461  HB  ILE D 285      17.996   2.033   5.180  0.00  0.00      D     
ATOM   4462  CG2 ILE D 285      18.571   2.005   7.331  0.00  0.00      D     
ATOM   4463 HG21 ILE D 285      17.691   2.631   7.589  0.00  0.00      D     
ATOM   4464 HG22 ILE D 285      18.142   1.027   7.638  0.00  0.00      D     
ATOM   4465 HG23 ILE D 285      19.404   2.259   8.021  0.00  0.00      D     
ATOM   4466  CG1 ILE D 285      19.303   3.686   5.518  0.00  0.00      D     
ATOM   4467 HG11 ILE D 285      20.188   3.910   6.151  0.00  0.00      D     
ATOM   4468 HG12 ILE D 285      19.487   3.738   4.424  0.00  0.00      D     
ATOM   4469  CD  ILE D 285      18.139   4.617   5.693  0.00  0.00      D     
ATOM   4470  HD1 ILE D 285      17.927   4.637   6.783  0.00  0.00      D     
ATOM   4471  HD2 ILE D 285      18.457   5.662   5.490  0.00  0.00      D     
ATOM   4472  HD3 ILE D 285      17.191   4.273   5.227  0.00  0.00      D     
ATOM   4473  C   ILE D 285      19.626  -0.160   5.933  0.00  0.00      D     
ATOM   4474  O   ILE D 285      18.812  -0.871   5.258  0.00  0.00      D     
ATOM   4475  N   ASP D 286      20.199  -0.623   7.040  0.00  0.00      D     
ATOM   4476  HN  ASP D 286      20.890  -0.081   7.512  0.00  0.00      D     
ATOM   4477  CA  ASP D 286      19.699  -1.825   7.697  0.00  0.00      D     
ATOM   4478  HA  ASP D 286      18.739  -2.087   7.277  0.00  0.00      D     
ATOM   4479  CB  ASP D 286      20.748  -3.037   7.526  0.00  0.00      D     
ATOM   4480  HB1 ASP D 286      21.058  -3.272   6.485  0.00  0.00      D     
ATOM   4481  HB2 ASP D 286      21.694  -2.819   8.067  0.00  0.00      D     
ATOM   4482  CG  ASP D 286      20.204  -4.339   8.127  0.00  0.00      D     
ATOM   4483  OD1 ASP D 286      19.027  -4.489   8.509  0.00  0.00      D     
ATOM   4484  OD2 ASP D 286      21.031  -5.288   8.083  0.00  0.00      D     
ATOM   4485  C   ASP D 286      19.512  -1.507   9.133  0.00  0.00      D     
ATOM   4486  O   ASP D 286      20.427  -1.082   9.859  0.00  0.00      D     
ATOM   4487  N   GLY D 287      18.270  -1.498   9.609  0.00  0.00      D     
ATOM   4488  HN  GLY D 287      17.527  -1.803   9.019  0.00  0.00      D     
ATOM   4489  CA  GLY D 287      17.942  -0.929  10.913  0.00  0.00      D     
ATOM   4490  HA1 GLY D 287      18.634  -1.343  11.631  0.00  0.00      D     
ATOM   4491  HA2 GLY D 287      16.914  -1.072  11.211  0.00  0.00      D     
ATOM   4492  C   GLY D 287      18.200   0.582  11.036  0.00  0.00      D     
ATOM   4493  O   GLY D 287      17.533   1.381  10.542  0.00  0.00      D     
ATOM   4494  N   ALA D 288      19.355   0.972  11.737  0.00  0.00      D     
ATOM   4495  HN  ALA D 288      19.945   0.298  12.174  0.00  0.00      D     
ATOM   4496  CA  ALA D 288      19.733   2.322  11.720  0.00  0.00      D     
ATOM   4497  HA  ALA D 288      19.006   2.959  11.238  0.00  0.00      D     
ATOM   4498  CB  ALA D 288      19.887   2.850  13.169  0.00  0.00      D     
ATOM   4499  HB1 ALA D 288      18.923   2.964  13.710  0.00  0.00      D     
ATOM   4500  HB2 ALA D 288      20.368   2.097  13.830  0.00  0.00      D     
ATOM   4501  HB3 ALA D 288      20.504   3.773  13.140  0.00  0.00      D     
ATOM   4502  C   ALA D 288      20.948   2.469  10.909  0.00  0.00      D     
ATOM   4503  O   ALA D 288      21.487   3.592  10.718  0.00  0.00      D     
ATOM   4504  N   LEU D 289      21.551   1.356  10.502  0.00  0.00      D     
ATOM   4505  HN  LEU D 289      21.048   0.500  10.408  0.00  0.00      D     
ATOM   4506  CA  LEU D 289      22.906   1.254   9.959  0.00  0.00      D     
ATOM   4507  HA  LEU D 289      23.523   2.007  10.427  0.00  0.00      D     
ATOM   4508  CB  LEU D 289      23.399  -0.255  10.148  0.00  0.00      D     
ATOM   4509  HB1 LEU D 289      22.816  -0.993   9.557  0.00  0.00      D     
ATOM   4510  HB2 LEU D 289      24.458  -0.368   9.833  0.00  0.00      D     
ATOM   4511  CG  LEU D 289      23.344  -0.895  11.556  0.00  0.00      D     
ATOM   4512  HG  LEU D 289      22.357  -0.635  11.995  0.00  0.00      D     
ATOM   4513  CD1 LEU D 289      23.380  -2.449  11.527  0.00  0.00      D     
ATOM   4514 HD11 LEU D 289      24.276  -2.730  10.932  0.00  0.00      D     
ATOM   4515 HD12 LEU D 289      23.475  -2.859  12.555  0.00  0.00      D     
ATOM   4516 HD13 LEU D 289      22.509  -2.877  10.987  0.00  0.00      D     
ATOM   4517  CD2 LEU D 289      24.456  -0.228  12.429  0.00  0.00      D     
ATOM   4518 HD21 LEU D 289      25.452  -0.540  12.050  0.00  0.00      D     
ATOM   4519 HD22 LEU D 289      24.349   0.873  12.534  0.00  0.00      D     
ATOM   4520 HD23 LEU D 289      24.419  -0.623  13.467  0.00  0.00      D     
ATOM   4521  C   LEU D 289      22.941   1.518   8.463  0.00  0.00      D     
ATOM   4522  O   LEU D 289      22.450   0.725   7.601  0.00  0.00      D     
ATOM   4523  N   LEU D 290      23.428   2.678   8.038  0.00  0.00      D     
ATOM   4524  HN  LEU D 290      23.930   3.246   8.685  0.00  0.00      D     
ATOM   4525  CA  LEU D 290      23.415   3.351   6.728  0.00  0.00      D     
ATOM   4526  HA  LEU D 290      22.810   2.680   6.136  0.00  0.00      D     
ATOM   4527  CB  LEU D 290      22.834   4.765   6.877  0.00  0.00      D     
ATOM   4528  HB1 LEU D 290      21.874   4.622   7.417  0.00  0.00      D     
ATOM   4529  HB2 LEU D 290      23.379   5.396   7.611  0.00  0.00      D     
ATOM   4530  CG  LEU D 290      22.530   5.628   5.669  0.00  0.00      D     
ATOM   4531  HG  LEU D 290      22.153   4.972   4.855  0.00  0.00      D     
ATOM   4532  CD1 LEU D 290      21.555   6.817   5.972  0.00  0.00      D     
ATOM   4533 HD11 LEU D 290      21.779   7.254   6.969  0.00  0.00      D     
ATOM   4534 HD12 LEU D 290      21.600   7.567   5.153  0.00  0.00      D     
ATOM   4535 HD13 LEU D 290      20.536   6.373   5.988  0.00  0.00      D     
ATOM   4536  CD2 LEU D 290      23.890   6.279   5.151  0.00  0.00      D     
ATOM   4537 HD21 LEU D 290      24.478   6.814   5.927  0.00  0.00      D     
ATOM   4538 HD22 LEU D 290      24.559   5.680   4.496  0.00  0.00      D     
ATOM   4539 HD23 LEU D 290      23.451   7.061   4.495  0.00  0.00      D     
ATOM   4540  C   LEU D 290      24.899   3.303   6.289  0.00  0.00      D     
ATOM   4541  O   LEU D 290      25.803   3.695   7.049  0.00  0.00      D     
ATOM   4542  N   THR D 291      25.093   2.668   5.121  0.00  0.00      D     
ATOM   4543  HN  THR D 291      24.351   2.118   4.746  0.00  0.00      D     
ATOM   4544  CA  THR D 291      26.378   2.377   4.463  0.00  0.00      D     
ATOM   4545  HA  THR D 291      27.191   2.850   4.994  0.00  0.00      D     
ATOM   4546  CB  THR D 291      26.664   0.808   4.369  0.00  0.00      D     
ATOM   4547  HB  THR D 291      27.528   0.618   3.697  0.00  0.00      D     
ATOM   4548  OG1 THR D 291      25.631   0.136   3.762  0.00  0.00      D     
ATOM   4549  HG1 THR D 291      25.322   0.658   3.017  0.00  0.00      D     
ATOM   4550  CG2 THR D 291      26.819   0.177   5.702  0.00  0.00      D     
ATOM   4551 HG21 THR D 291      27.692   0.612   6.233  0.00  0.00      D     
ATOM   4552 HG22 THR D 291      25.855   0.279   6.246  0.00  0.00      D     
ATOM   4553 HG23 THR D 291      27.009  -0.914   5.614  0.00  0.00      D     
ATOM   4554  C   THR D 291      26.414   2.883   3.066  0.00  0.00      D     
ATOM   4555  O   THR D 291      25.436   2.844   2.382  0.00  0.00      D     
ATOM   4556  N   LYS D 292      27.544   3.469   2.683  0.00  0.00      D     
ATOM   4557  HN  LYS D 292      28.389   3.347   3.198  0.00  0.00      D     
ATOM   4558  CA  LYS D 292      27.669   4.265   1.496  0.00  0.00      D     
ATOM   4559  HA  LYS D 292      26.877   4.091   0.783  0.00  0.00      D     
ATOM   4560  CB  LYS D 292      27.851   5.758   1.866  0.00  0.00      D     
ATOM   4561  HB1 LYS D 292      28.632   5.716   2.655  0.00  0.00      D     
ATOM   4562  HB2 LYS D 292      28.229   6.452   1.085  0.00  0.00      D     
ATOM   4563  CG  LYS D 292      26.715   6.307   2.569  0.00  0.00      D     
ATOM   4564  HG1 LYS D 292      25.988   6.834   1.916  0.00  0.00      D     
ATOM   4565  HG2 LYS D 292      26.168   5.420   2.956  0.00  0.00      D     
ATOM   4566  CD  LYS D 292      27.020   7.302   3.757  0.00  0.00      D     
ATOM   4567  HD1 LYS D 292      26.016   7.516   4.181  0.00  0.00      D     
ATOM   4568  HD2 LYS D 292      27.533   6.688   4.527  0.00  0.00      D     
ATOM   4569  CE  LYS D 292      27.812   8.551   3.413  0.00  0.00      D     
ATOM   4570  HE1 LYS D 292      28.899   8.320   3.432  0.00  0.00      D     
ATOM   4571  HE2 LYS D 292      27.527   8.936   2.411  0.00  0.00      D     
ATOM   4572  NZ  LYS D 292      27.627   9.546   4.430  0.00  0.00      D     
ATOM   4573  HZ1 LYS D 292      28.007   9.123   5.301  0.00  0.00      D     
ATOM   4574  HZ2 LYS D 292      28.042  10.458   4.153  0.00  0.00      D     
ATOM   4575  HZ3 LYS D 292      26.619   9.785   4.520  0.00  0.00      D     
ATOM   4576  C   LYS D 292      28.858   3.813   0.739  0.00  0.00      D     
ATOM   4577  O   LYS D 292      30.015   3.729   1.184  0.00  0.00      D     
ATOM   4578  N   SER D 293      28.577   3.532  -0.516  0.00  0.00      D     
ATOM   4579  HN  SER D 293      27.657   3.659  -0.877  0.00  0.00      D     
ATOM   4580  CA  SER D 293      29.501   3.240  -1.598  0.00  0.00      D     
ATOM   4581  HA  SER D 293      30.475   3.624  -1.334  0.00  0.00      D     
ATOM   4582  CB  SER D 293      29.716   1.689  -1.699  0.00  0.00      D     
ATOM   4583  HB1 SER D 293      30.386   1.403  -2.538  0.00  0.00      D     
ATOM   4584  HB2 SER D 293      30.095   1.397  -0.697  0.00  0.00      D     
ATOM   4585  OG  SER D 293      28.466   1.038  -1.788  0.00  0.00      D     
ATOM   4586  HG1 SER D 293      28.257   0.939  -2.720  0.00  0.00      D     
ATOM   4587  C   SER D 293      28.972   3.800  -2.891  0.00  0.00      D     
ATOM   4588  O   SER D 293      27.758   3.934  -2.954  0.00  0.00      D     
ATOM   4589  N   SER D 294      29.901   4.215  -3.815  0.00  0.00      D     
ATOM   4590  HN  SER D 294      30.846   3.981  -3.600  0.00  0.00      D     
ATOM   4591  CA  SER D 294      29.716   4.951  -5.101  0.00  0.00      D     
ATOM   4592  HA  SER D 294      29.375   5.958  -4.911  0.00  0.00      D     
ATOM   4593  CB  SER D 294      31.091   5.094  -5.881  0.00  0.00      D     
ATOM   4594  HB1 SER D 294      31.961   5.439  -5.283  0.00  0.00      D     
ATOM   4595  HB2 SER D 294      31.397   4.065  -6.170  0.00  0.00      D     
ATOM   4596  OG  SER D 294      31.000   5.985  -6.966  0.00  0.00      D     
ATOM   4597  HG1 SER D 294      31.859   5.882  -7.383  0.00  0.00      D     
ATOM   4598  C   SER D 294      28.662   4.252  -6.024  0.00  0.00      D     
ATOM   4599  O   SER D 294      27.706   4.869  -6.547  0.00  0.00      D     
ATOM   4600  N   GLU D 295      28.802   2.914  -6.113  0.00  0.00      D     
ATOM   4601  HN  GLU D 295      29.459   2.383  -5.583  0.00  0.00      D     
ATOM   4602  CA  GLU D 295      27.864   2.054  -6.666  0.00  0.00      D     
ATOM   4603  HA  GLU D 295      26.944   2.607  -6.788  0.00  0.00      D     
ATOM   4604  CB  GLU D 295      28.402   1.315  -7.815  0.00  0.00      D     
ATOM   4605  HB1 GLU D 295      29.313   0.762  -7.500  0.00  0.00      D     
ATOM   4606  HB2 GLU D 295      27.633   0.584  -8.144  0.00  0.00      D     
ATOM   4607  CG  GLU D 295      28.629   2.306  -9.055  0.00  0.00      D     
ATOM   4608  HG1 GLU D 295      27.680   2.815  -9.328  0.00  0.00      D     
ATOM   4609  HG2 GLU D 295      29.330   3.080  -8.676  0.00  0.00      D     
ATOM   4610  CD  GLU D 295      29.160   1.471 -10.220  0.00  0.00      D     
ATOM   4611  OE1 GLU D 295      28.647   0.381 -10.512  0.00  0.00      D     
ATOM   4612  OE2 GLU D 295      30.021   2.003 -10.928  0.00  0.00      D     
ATOM   4613  C   GLU D 295      27.439   0.983  -5.638  0.00  0.00      D     
ATOM   4614  O   GLU D 295      27.938   0.900  -4.499  0.00  0.00      D     
ATOM   4615  N   TYR D 296      26.340   0.237  -6.063  0.00  0.00      D     
ATOM   4616  HN  TYR D 296      25.888   0.362  -6.943  0.00  0.00      D     
ATOM   4617  CA  TYR D 296      25.928  -0.797  -5.184  0.00  0.00      D     
ATOM   4618  HA  TYR D 296      26.704  -1.198  -4.549  0.00  0.00      D     
ATOM   4619  CB  TYR D 296      24.742  -0.235  -4.303  0.00  0.00      D     
ATOM   4620  HB1 TYR D 296      25.180   0.653  -3.801  0.00  0.00      D     
ATOM   4621  HB2 TYR D 296      23.818   0.125  -4.805  0.00  0.00      D     
ATOM   4622  CG  TYR D 296      24.397  -1.269  -3.191  0.00  0.00      D     
ATOM   4623  CD1 TYR D 296      25.180  -1.269  -2.030  0.00  0.00      D     
ATOM   4624  HD1 TYR D 296      25.911  -0.489  -1.873  0.00  0.00      D     
ATOM   4625  CE1 TYR D 296      24.762  -2.112  -1.029  0.00  0.00      D     
ATOM   4626  HE1 TYR D 296      25.337  -2.141  -0.115  0.00  0.00      D     
ATOM   4627  CZ  TYR D 296      23.809  -3.054  -1.216  0.00  0.00      D     
ATOM   4628  OH  TYR D 296      23.480  -3.971  -0.138  0.00  0.00      D     
ATOM   4629  HH  TYR D 296      22.879  -4.600  -0.543  0.00  0.00      D     
ATOM   4630  CD2 TYR D 296      23.481  -2.259  -3.411  0.00  0.00      D     
ATOM   4631  HD2 TYR D 296      22.907  -2.238  -4.325  0.00  0.00      D     
ATOM   4632  CE2 TYR D 296      23.144  -3.127  -2.435  0.00  0.00      D     
ATOM   4633  HE2 TYR D 296      22.379  -3.875  -2.582  0.00  0.00      D     
ATOM   4634  C   TYR D 296      25.415  -1.964  -6.067  0.00  0.00      D     
ATOM   4635  O   TYR D 296      24.842  -1.825  -7.150  0.00  0.00      D     
ATOM   4636  N   LYS D 297      25.651  -3.205  -5.685  0.00  0.00      D     
ATOM   4637  HN  LYS D 297      26.211  -3.417  -4.888  0.00  0.00      D     
ATOM   4638  CA  LYS D 297      25.324  -4.436  -6.426  0.00  0.00      D     
ATOM   4639  HA  LYS D 297      24.436  -4.169  -6.979  0.00  0.00      D     
ATOM   4640  CB  LYS D 297      26.479  -4.946  -7.314  0.00  0.00      D     
ATOM   4641  HB1 LYS D 297      27.331  -5.367  -6.738  0.00  0.00      D     
ATOM   4642  HB2 LYS D 297      26.202  -5.773  -8.002  0.00  0.00      D     
ATOM   4643  CG  LYS D 297      27.252  -3.878  -8.134  0.00  0.00      D     
ATOM   4644  HG1 LYS D 297      26.611  -3.356  -8.876  0.00  0.00      D     
ATOM   4645  HG2 LYS D 297      27.738  -3.127  -7.476  0.00  0.00      D     
ATOM   4646  CD  LYS D 297      28.365  -4.538  -8.938  0.00  0.00      D     
ATOM   4647  HD1 LYS D 297      29.011  -5.051  -8.194  0.00  0.00      D     
ATOM   4648  HD2 LYS D 297      28.047  -5.281  -9.701  0.00  0.00      D     
ATOM   4649  CE  LYS D 297      29.382  -3.622  -9.506  0.00  0.00      D     
ATOM   4650  HE1 LYS D 297      29.927  -3.156  -8.657  0.00  0.00      D     
ATOM   4651  HE2 LYS D 297      30.024  -4.059 -10.300  0.00  0.00      D     
ATOM   4652  NZ  LYS D 297      28.711  -2.431 -10.121  0.00  0.00      D     
ATOM   4653  HZ1 LYS D 297      29.385  -1.800 -10.601  0.00  0.00      D     
ATOM   4654  HZ2 LYS D 297      28.016  -2.663 -10.859  0.00  0.00      D     
ATOM   4655  HZ3 LYS D 297      28.162  -1.873  -9.435  0.00  0.00      D     
ATOM   4656  C   LYS D 297      25.010  -5.574  -5.452  0.00  0.00      D     
ATOM   4657  O   LYS D 297      25.277  -5.536  -4.261  0.00  0.00      D     
ATOM   4658  N   GLY D 298      24.408  -6.674  -5.951  0.00  0.00      D     
ATOM   4659  HN  GLY D 298      24.228  -6.731  -6.930  0.00  0.00      D     
ATOM   4660  CA  GLY D 298      24.177  -7.925  -5.211  0.00  0.00      D     
ATOM   4661  HA1 GLY D 298      24.006  -7.621  -4.189  0.00  0.00      D     
ATOM   4662  HA2 GLY D 298      24.984  -8.612  -5.417  0.00  0.00      D     
ATOM   4663  C   GLY D 298      22.866  -8.459  -5.774  0.00  0.00      D     
ATOM   4664  O   GLY D 298      22.465  -8.259  -6.941  0.00  0.00      D     
ATOM   4665  N   PRO D 299      22.079  -9.214  -4.910  0.00  0.00      D     
ATOM   4666  CD  PRO D 299      22.552  -9.670  -3.611  0.00  0.00      D     
ATOM   4667  HD1 PRO D 299      22.540  -8.849  -2.863  0.00  0.00      D     
ATOM   4668  HD2 PRO D 299      23.553 -10.128  -3.759  0.00  0.00      D     
ATOM   4669  CA  PRO D 299      20.783  -9.805  -5.297  0.00  0.00      D     
ATOM   4670  HA  PRO D 299      20.759  -9.860  -6.375  0.00  0.00      D     
ATOM   4671  CB  PRO D 299      20.836 -11.175  -4.562  0.00  0.00      D     
ATOM   4672  HB1 PRO D 299      21.491 -11.839  -5.166  0.00  0.00      D     
ATOM   4673  HB2 PRO D 299      19.825 -11.607  -4.405  0.00  0.00      D     
ATOM   4674  CG  PRO D 299      21.553 -10.826  -3.245  0.00  0.00      D     
ATOM   4675  HG1 PRO D 299      22.074 -11.685  -2.771  0.00  0.00      D     
ATOM   4676  HG2 PRO D 299      20.775 -10.473  -2.534  0.00  0.00      D     
ATOM   4677  C   PRO D 299      19.709  -8.876  -4.859  0.00  0.00      D     
ATOM   4678  O   PRO D 299      18.869  -9.226  -3.972  0.00  0.00      D     
ATOM   4679  N   ILE D 300      19.574  -7.791  -5.636  0.00  0.00      D     
ATOM   4680  HN  ILE D 300      20.293  -7.639  -6.309  0.00  0.00      D     
ATOM   4681  CA  ILE D 300      18.417  -6.953  -5.687  0.00  0.00      D     
ATOM   4682  HA  ILE D 300      18.205  -6.571  -4.699  0.00  0.00      D     
ATOM   4683  CB  ILE D 300      18.732  -5.682  -6.514  0.00  0.00      D     
ATOM   4684  HB  ILE D 300      18.641  -5.911  -7.597  0.00  0.00      D     
ATOM   4685  CG2 ILE D 300      17.673  -4.517  -6.223  0.00  0.00      D     
ATOM   4686 HG21 ILE D 300      16.588  -4.687  -6.391  0.00  0.00      D     
ATOM   4687 HG22 ILE D 300      17.767  -4.362  -5.127  0.00  0.00      D     
ATOM   4688 HG23 ILE D 300      18.013  -3.641  -6.817  0.00  0.00      D     
ATOM   4689  CG1 ILE D 300      20.174  -5.097  -6.332  0.00  0.00      D     
ATOM   4690 HG11 ILE D 300      20.967  -5.758  -6.743  0.00  0.00      D     
ATOM   4691 HG12 ILE D 300      20.279  -4.249  -7.042  0.00  0.00      D     
ATOM   4692  CD  ILE D 300      20.713  -4.668  -4.936  0.00  0.00      D     
ATOM   4693  HD1 ILE D 300      20.503  -5.373  -4.104  0.00  0.00      D     
ATOM   4694  HD2 ILE D 300      21.820  -4.607  -4.865  0.00  0.00      D     
ATOM   4695  HD3 ILE D 300      20.324  -3.664  -4.662  0.00  0.00      D     
ATOM   4696  C   ILE D 300      17.137  -7.631  -6.168  0.00  0.00      D     
ATOM   4697  O   ILE D 300      17.198  -8.490  -7.070  0.00  0.00      D     
ATOM   4698  N   THR D 301      15.977  -7.279  -5.593  0.00  0.00      D     
ATOM   4699  HN  THR D 301      16.022  -6.631  -4.836  0.00  0.00      D     
ATOM   4700  CA  THR D 301      14.685  -7.884  -5.860  0.00  0.00      D     
ATOM   4701  HA  THR D 301      14.784  -8.561  -6.696  0.00  0.00      D     
ATOM   4702  CB  THR D 301      14.281  -8.715  -4.619  0.00  0.00      D     
ATOM   4703  HB  THR D 301      15.216  -9.282  -4.423  0.00  0.00      D     
ATOM   4704  OG1 THR D 301      13.199  -9.635  -4.842  0.00  0.00      D     
ATOM   4705  HG1 THR D 301      13.276  -9.981  -5.734  0.00  0.00      D     
ATOM   4706  CG2 THR D 301      13.908  -7.941  -3.350  0.00  0.00      D     
ATOM   4707 HG21 THR D 301      14.845  -7.609  -2.853  0.00  0.00      D     
ATOM   4708 HG22 THR D 301      13.133  -7.160  -3.504  0.00  0.00      D     
ATOM   4709 HG23 THR D 301      13.609  -8.590  -2.499  0.00  0.00      D     
ATOM   4710  C   THR D 301      13.566  -6.967  -6.153  0.00  0.00      D     
ATOM   4711  O   THR D 301      12.618  -7.237  -6.867  0.00  0.00      D     
ATOM   4712  N   ASP D 302      13.631  -5.662  -5.706  0.00  0.00      D     
ATOM   4713  HN  ASP D 302      14.410  -5.361  -5.162  0.00  0.00      D     
ATOM   4714  CA  ASP D 302      12.594  -4.652  -6.049  0.00  0.00      D     
ATOM   4715  HA  ASP D 302      12.138  -4.988  -6.969  0.00  0.00      D     
ATOM   4716  CB  ASP D 302      11.464  -4.231  -4.927  0.00  0.00      D     
ATOM   4717  HB1 ASP D 302      12.003  -3.798  -4.057  0.00  0.00      D     
ATOM   4718  HB2 ASP D 302      10.779  -3.525  -5.443  0.00  0.00      D     
ATOM   4719  CG  ASP D 302      10.551  -5.355  -4.501  0.00  0.00      D     
ATOM   4720  OD1 ASP D 302       9.973  -5.226  -3.420  0.00  0.00      D     
ATOM   4721  OD2 ASP D 302      10.349  -6.299  -5.283  0.00  0.00      D     
ATOM   4722  C   ASP D 302      13.446  -3.467  -6.363  0.00  0.00      D     
ATOM   4723  O   ASP D 302      14.468  -3.234  -5.719  0.00  0.00      D     
ATOM   4724  N   VAL D 303      13.085  -2.674  -7.346  0.00  0.00      D     
ATOM   4725  HN  VAL D 303      12.295  -2.901  -7.910  0.00  0.00      D     
ATOM   4726  CA  VAL D 303      13.762  -1.408  -7.620  0.00  0.00      D     
ATOM   4727  HA  VAL D 303      14.267  -0.962  -6.776  0.00  0.00      D     
ATOM   4728  CB  VAL D 303      14.795  -1.572  -8.772  0.00  0.00      D     
ATOM   4729  HB  VAL D 303      14.246  -1.755  -9.720  0.00  0.00      D     
ATOM   4730  CG1 VAL D 303      15.527  -0.281  -8.939  0.00  0.00      D     
ATOM   4731 HG11 VAL D 303      16.048  -0.015  -7.995  0.00  0.00      D     
ATOM   4732 HG12 VAL D 303      16.250  -0.258  -9.783  0.00  0.00      D     
ATOM   4733 HG13 VAL D 303      14.966   0.669  -9.068  0.00  0.00      D     
ATOM   4734  CG2 VAL D 303      15.684  -2.782  -8.619  0.00  0.00      D     
ATOM   4735 HG21 VAL D 303      15.010  -3.657  -8.741  0.00  0.00      D     
ATOM   4736 HG22 VAL D 303      16.550  -2.812  -9.314  0.00  0.00      D     
ATOM   4737 HG23 VAL D 303      16.172  -2.849  -7.623  0.00  0.00      D     
ATOM   4738  C   VAL D 303      12.669  -0.487  -8.062  0.00  0.00      D     
ATOM   4739  O   VAL D 303      11.764  -0.952  -8.805  0.00  0.00      D     
ATOM   4740  N   PHE D 304      12.627   0.748  -7.498  0.00  0.00      D     
ATOM   4741  HN  PHE D 304      13.319   0.962  -6.812  0.00  0.00      D     
ATOM   4742  CA  PHE D 304      11.512   1.768  -7.534  0.00  0.00      D     
ATOM   4743  HA  PHE D 304      10.741   1.318  -8.143  0.00  0.00      D     
ATOM   4744  CB  PHE D 304      11.094   2.040  -6.071  0.00  0.00      D     
ATOM   4745  HB1 PHE D 304      10.753   1.073  -5.644  0.00  0.00      D     
ATOM   4746  HB2 PHE D 304      11.964   2.441  -5.508  0.00  0.00      D     
ATOM   4747  CG  PHE D 304       9.966   2.990  -5.930  0.00  0.00      D     
ATOM   4748  CD1 PHE D 304      10.085   4.133  -5.034  0.00  0.00      D     
ATOM   4749  HD1 PHE D 304      10.998   4.262  -4.472  0.00  0.00      D     
ATOM   4750  CE1 PHE D 304       8.949   4.891  -4.711  0.00  0.00      D     
ATOM   4751  HE1 PHE D 304       8.969   5.780  -4.098  0.00  0.00      D     
ATOM   4752  CZ  PHE D 304       7.740   4.545  -5.358  0.00  0.00      D     
ATOM   4753  HZ  PHE D 304       6.801   5.037  -5.149  0.00  0.00      D     
ATOM   4754  CD2 PHE D 304       8.709   2.710  -6.494  0.00  0.00      D     
ATOM   4755  HD2 PHE D 304       8.568   1.866  -7.153  0.00  0.00      D     
ATOM   4756  CE2 PHE D 304       7.652   3.577  -6.308  0.00  0.00      D     
ATOM   4757  HE2 PHE D 304       6.659   3.355  -6.670  0.00  0.00      D     
ATOM   4758  C   PHE D 304      11.972   3.004  -8.278  0.00  0.00      D     
ATOM   4759  O   PHE D 304      13.037   3.508  -7.983  0.00  0.00      D     
ATOM   4760  N   TYR D 305      11.157   3.565  -9.255  0.00  0.00      D     
ATOM   4761  HN  TYR D 305      10.317   3.092  -9.508  0.00  0.00      D     
ATOM   4762  CA  TYR D 305      11.598   4.541 -10.281  0.00  0.00      D     
ATOM   4763  HA  TYR D 305      12.588   4.882 -10.019  0.00  0.00      D     
ATOM   4764  CB  TYR D 305      11.683   3.744 -11.576  0.00  0.00      D     
ATOM   4765  HB1 TYR D 305      10.704   3.250 -11.758  0.00  0.00      D     
ATOM   4766  HB2 TYR D 305      11.842   4.507 -12.367  0.00  0.00      D     
ATOM   4767  CG  TYR D 305      12.732   2.729 -11.645  0.00  0.00      D     
ATOM   4768  CD1 TYR D 305      14.105   3.034 -11.907  0.00  0.00      D     
ATOM   4769  HD1 TYR D 305      14.423   4.057 -12.046  0.00  0.00      D     
ATOM   4770  CE1 TYR D 305      15.040   2.056 -12.243  0.00  0.00      D     
ATOM   4771  HE1 TYR D 305      16.080   2.346 -12.271  0.00  0.00      D     
ATOM   4772  CZ  TYR D 305      14.642   0.691 -12.190  0.00  0.00      D     
ATOM   4773  OH  TYR D 305      15.602  -0.288 -12.315  0.00  0.00      D     
ATOM   4774  HH  TYR D 305      15.121  -1.116 -12.382  0.00  0.00      D     
ATOM   4775  CD2 TYR D 305      12.449   1.382 -11.648  0.00  0.00      D     
ATOM   4776  HD2 TYR D 305      11.437   1.076 -11.428  0.00  0.00      D     
ATOM   4777  CE2 TYR D 305      13.376   0.359 -11.971  0.00  0.00      D     
ATOM   4778  HE2 TYR D 305      12.989  -0.649 -11.988  0.00  0.00      D     
ATOM   4779  C   TYR D 305      10.654   5.718 -10.352  0.00  0.00      D     
ATOM   4780  O   TYR D 305       9.419   5.518 -10.252  0.00  0.00      D     
ATOM   4781  N   LYS D 306      11.117   6.966 -10.526  0.00  0.00      D     
ATOM   4782  HN  LYS D 306      12.091   7.173 -10.580  0.00  0.00      D     
ATOM   4783  CA  LYS D 306      10.273   8.078 -10.351  0.00  0.00      D     
ATOM   4784  HA  LYS D 306       9.233   7.798 -10.430  0.00  0.00      D     
ATOM   4785  CB  LYS D 306      10.383   8.751  -8.979  0.00  0.00      D     
ATOM   4786  HB1 LYS D 306       9.710   9.633  -8.921  0.00  0.00      D     
ATOM   4787  HB2 LYS D 306      10.115   8.152  -8.083  0.00  0.00      D     
ATOM   4788  CG  LYS D 306      11.799   9.249  -8.681  0.00  0.00      D     
ATOM   4789  HG1 LYS D 306      12.516   8.400  -8.677  0.00  0.00      D     
ATOM   4790  HG2 LYS D 306      12.141   9.844  -9.554  0.00  0.00      D     
ATOM   4791  CD  LYS D 306      11.858  10.130  -7.364  0.00  0.00      D     
ATOM   4792  HD1 LYS D 306      11.609   9.531  -6.462  0.00  0.00      D     
ATOM   4793  HD2 LYS D 306      12.869  10.566  -7.216  0.00  0.00      D     
ATOM   4794  CE  LYS D 306      11.015  11.438  -7.571  0.00  0.00      D     
ATOM   4795  HE1 LYS D 306      11.073  11.888  -8.585  0.00  0.00      D     
ATOM   4796  HE2 LYS D 306       9.938  11.286  -7.346  0.00  0.00      D     
ATOM   4797  NZ  LYS D 306      11.460  12.487  -6.566  0.00  0.00      D     
ATOM   4798  HZ1 LYS D 306      11.067  12.211  -5.644  0.00  0.00      D     
ATOM   4799  HZ2 LYS D 306      12.497  12.530  -6.498  0.00  0.00      D     
ATOM   4800  HZ3 LYS D 306      11.077  13.407  -6.864  0.00  0.00      D     
ATOM   4801  C   LYS D 306      10.459   9.077 -11.475  0.00  0.00      D     
ATOM   4802  O   LYS D 306       9.941  10.205 -11.441  0.00  0.00      D     
ATOM   4803  N   GLU D 307      11.029   8.588 -12.591  0.00  0.00      D     
ATOM   4804  HN  GLU D 307      11.251   7.618 -12.652  0.00  0.00      D     
ATOM   4805  CA  GLU D 307      10.960   9.293 -13.911  0.00  0.00      D     
ATOM   4806  HA  GLU D 307      11.456  10.230 -13.705  0.00  0.00      D     
ATOM   4807  CB  GLU D 307      11.878   8.575 -14.825  0.00  0.00      D     
ATOM   4808  HB1 GLU D 307      11.920   9.199 -15.744  0.00  0.00      D     
ATOM   4809  HB2 GLU D 307      12.851   8.546 -14.290  0.00  0.00      D     
ATOM   4810  CG  GLU D 307      11.441   7.115 -15.189  0.00  0.00      D     
ATOM   4811  HG1 GLU D 307      11.347   6.404 -14.341  0.00  0.00      D     
ATOM   4812  HG2 GLU D 307      10.416   7.140 -15.617  0.00  0.00      D     
ATOM   4813  CD  GLU D 307      12.323   6.432 -16.141  0.00  0.00      D     
ATOM   4814  OE1 GLU D 307      13.385   5.811 -15.814  0.00  0.00      D     
ATOM   4815  OE2 GLU D 307      11.940   6.496 -17.368  0.00  0.00      D     
ATOM   4816  C   GLU D 307       9.590   9.608 -14.592  0.00  0.00      D     
ATOM   4817  O   GLU D 307       8.674   8.844 -14.442  0.00  0.00      D     
ATOM   4818  N   ASN D 308       9.474  10.858 -15.178  0.00  0.00      D     
ATOM   4819  HN  ASN D 308      10.278  11.447 -15.139  0.00  0.00      D     
ATOM   4820  CA  ASN D 308       8.308  11.348 -16.020  0.00  0.00      D     
ATOM   4821  HA  ASN D 308       7.542  11.891 -15.485  0.00  0.00      D     
ATOM   4822  CB  ASN D 308       9.049  12.362 -16.948  0.00  0.00      D     
ATOM   4823  HB1 ASN D 308       9.876  11.819 -17.454  0.00  0.00      D     
ATOM   4824  HB2 ASN D 308       8.368  12.666 -17.772  0.00  0.00      D     
ATOM   4825  CG  ASN D 308       9.638  13.619 -16.246  0.00  0.00      D     
ATOM   4826  OD1 ASN D 308       9.726  13.778 -15.039  0.00  0.00      D     
ATOM   4827  ND2 ASN D 308      10.274  14.482 -17.119  0.00  0.00      D     
ATOM   4828 HD21 ASN D 308      10.184  14.417 -18.113  0.00  0.00      D     
ATOM   4829 HD22 ASN D 308      10.445  15.418 -16.811  0.00  0.00      D     
ATOM   4830  C   ASN D 308       7.655  10.229 -16.855  0.00  0.00      D     
ATOM   4831  O   ASN D 308       8.293   9.249 -17.280  0.00  0.00      D     
ATOM   4832  N   SER D 309       6.320  10.394 -17.171  0.00  0.00      D     
ATOM   4833  HN  SER D 309       5.935  11.242 -16.816  0.00  0.00      D     
ATOM   4834  CA  SER D 309       5.450   9.511 -17.975  0.00  0.00      D     
ATOM   4835  HA  SER D 309       5.175   8.693 -17.327  0.00  0.00      D     
ATOM   4836  CB  SER D 309       4.256  10.282 -18.365  0.00  0.00      D     
ATOM   4837  HB1 SER D 309       3.582   9.656 -18.988  0.00  0.00      D     
ATOM   4838  HB2 SER D 309       3.863  10.657 -17.396  0.00  0.00      D     
ATOM   4839  OG  SER D 309       4.654  11.373 -19.154  0.00  0.00      D     
ATOM   4840  HG1 SER D 309       5.406  11.763 -18.702  0.00  0.00      D     
ATOM   4841  C   SER D 309       6.081   8.873 -19.190  0.00  0.00      D     
ATOM   4842  O   SER D 309       7.020   9.520 -19.720  0.00  0.00      D     
ATOM   4843  N   TYR D 310       5.606   7.705 -19.676  0.00  0.00      D     
ATOM   4844  HN  TYR D 310       4.798   7.302 -19.254  0.00  0.00      D     
ATOM   4845  CA  TYR D 310       6.148   7.033 -20.893  0.00  0.00      D     
ATOM   4846  HA  TYR D 310       6.738   7.763 -21.428  0.00  0.00      D     
ATOM   4847  CB  TYR D 310       6.792   5.651 -20.541  0.00  0.00      D     
ATOM   4848  HB1 TYR D 310       7.706   5.960 -19.991  0.00  0.00      D     
ATOM   4849  HB2 TYR D 310       6.168   4.974 -19.918  0.00  0.00      D     
ATOM   4850  CG  TYR D 310       7.421   5.072 -21.784  0.00  0.00      D     
ATOM   4851  CD1 TYR D 310       8.635   5.382 -22.285  0.00  0.00      D     
ATOM   4852  HD1 TYR D 310       9.279   6.124 -21.838  0.00  0.00      D     
ATOM   4853  CE1 TYR D 310       9.152   4.802 -23.478  0.00  0.00      D     
ATOM   4854  HE1 TYR D 310      10.107   5.056 -23.915  0.00  0.00      D     
ATOM   4855  CZ  TYR D 310       8.420   3.710 -24.070  0.00  0.00      D     
ATOM   4856  OH  TYR D 310       9.013   3.099 -25.267  0.00  0.00      D     
ATOM   4857  HH  TYR D 310       8.480   2.313 -25.409  0.00  0.00      D     
ATOM   4858  CD2 TYR D 310       6.725   3.916 -22.326  0.00  0.00      D     
ATOM   4859  HD2 TYR D 310       5.766   3.616 -21.929  0.00  0.00      D     
ATOM   4860  CE2 TYR D 310       7.270   3.240 -23.471  0.00  0.00      D     
ATOM   4861  HE2 TYR D 310       6.778   2.379 -23.899  0.00  0.00      D     
ATOM   4862  C   TYR D 310       4.989   6.848 -21.798  0.00  0.00      D     
ATOM   4863  O   TYR D 310       3.887   6.419 -21.440  0.00  0.00      D     
ATOM   4864  N   THR D 311       5.193   7.248 -23.076  0.00  0.00      D     
ATOM   4865  HN  THR D 311       6.106   7.597 -23.275  0.00  0.00      D     
ATOM   4866  CA  THR D 311       4.386   6.889 -24.178  0.00  0.00      D     
ATOM   4867  HA  THR D 311       3.653   6.123 -23.976  0.00  0.00      D     
ATOM   4868  CB  THR D 311       3.585   8.046 -24.824  0.00  0.00      D     
ATOM   4869  HB  THR D 311       4.202   8.780 -25.386  0.00  0.00      D     
ATOM   4870  OG1 THR D 311       2.828   8.687 -23.753  0.00  0.00      D     
ATOM   4871  HG1 THR D 311       3.182   8.397 -22.909  0.00  0.00      D     
ATOM   4872  CG2 THR D 311       2.530   7.567 -25.846  0.00  0.00      D     
ATOM   4873 HG21 THR D 311       1.630   7.099 -25.392  0.00  0.00      D     
ATOM   4874 HG22 THR D 311       2.134   8.404 -26.461  0.00  0.00      D     
ATOM   4875 HG23 THR D 311       2.941   6.785 -26.520  0.00  0.00      D     
ATOM   4876  C   THR D 311       5.361   6.322 -25.234  0.00  0.00      D     
ATOM   4877  O   THR D 311       6.231   7.083 -25.621  0.00  0.00      D     
ATOM   4878  N   THR D 312       5.180   5.099 -25.679  0.00  0.00      D     
ATOM   4879  HN  THR D 312       4.382   4.608 -25.340  0.00  0.00      D     
ATOM   4880  CA  THR D 312       5.943   4.515 -26.745  0.00  0.00      D     
ATOM   4881  HA  THR D 312       6.955   4.597 -26.375  0.00  0.00      D     
ATOM   4882  CB  THR D 312       5.673   2.964 -26.935  0.00  0.00      D     
ATOM   4883  HB  THR D 312       5.629   2.630 -25.876  0.00  0.00      D     
ATOM   4884  OG1 THR D 312       6.786   2.317 -27.462  0.00  0.00      D     
ATOM   4885  HG1 THR D 312       6.677   1.428 -27.116  0.00  0.00      D     
ATOM   4886  CG2 THR D 312       4.310   2.721 -27.583  0.00  0.00      D     
ATOM   4887 HG21 THR D 312       3.531   3.254 -26.997  0.00  0.00      D     
ATOM   4888 HG22 THR D 312       4.273   3.167 -28.600  0.00  0.00      D     
ATOM   4889 HG23 THR D 312       3.995   1.662 -27.698  0.00  0.00      D     
ATOM   4890  C   THR D 312       5.985   5.256 -28.095  0.00  0.00      D     
ATOM   4891  O   THR D 312       5.014   5.843 -28.562  0.00  0.00      D     
ATOM   4892  N   THR D 313       7.198   5.332 -28.671  0.00  0.00      D     
ATOM   4893  HN  THR D 313       7.985   5.108 -28.101  0.00  0.00      D     
ATOM   4894  CA  THR D 313       7.463   5.594 -30.075  0.00  0.00      D     
ATOM   4895  HA  THR D 313       6.617   5.943 -30.650  0.00  0.00      D     
ATOM   4896  CB  THR D 313       8.555   6.664 -30.413  0.00  0.00      D     
ATOM   4897  HB  THR D 313       8.664   6.826 -31.506  0.00  0.00      D     
ATOM   4898  OG1 THR D 313       9.854   6.395 -29.853  0.00  0.00      D     
ATOM   4899  HG1 THR D 313       9.712   5.810 -29.105  0.00  0.00      D     
ATOM   4900  CG2 THR D 313       8.065   7.964 -29.783  0.00  0.00      D     
ATOM   4901 HG21 THR D 313       7.903   7.872 -28.688  0.00  0.00      D     
ATOM   4902 HG22 THR D 313       8.871   8.724 -29.869  0.00  0.00      D     
ATOM   4903 HG23 THR D 313       7.190   8.389 -30.320  0.00  0.00      D     
ATOM   4904  C   THR D 313       7.931   4.406 -30.733  0.00  0.00      D     
ATOM   4905  O   THR D 313       8.383   4.517 -31.875  0.00  0.00      D     
ATOM   4906  N   ILE D 314       7.925   3.197 -30.137  0.00  0.00      D     
ATOM   4907  HN  ILE D 314       7.433   3.023 -29.287  0.00  0.00      D     
ATOM   4908  CA  ILE D 314       8.298   1.900 -30.747  0.00  0.00      D     
ATOM   4909  HA  ILE D 314       8.714   2.170 -31.706  0.00  0.00      D     
ATOM   4910  CB  ILE D 314       9.268   1.129 -29.860  0.00  0.00      D     
ATOM   4911  HB  ILE D 314       8.738   1.057 -28.886  0.00  0.00      D     
ATOM   4912  CG2 ILE D 314       9.469  -0.297 -30.411  0.00  0.00      D     
ATOM   4913 HG21 ILE D 314       9.617  -0.358 -31.511  0.00  0.00      D     
ATOM   4914 HG22 ILE D 314      10.380  -0.707 -29.924  0.00  0.00      D     
ATOM   4915 HG23 ILE D 314       8.584  -0.895 -30.107  0.00  0.00      D     
ATOM   4916  CG1 ILE D 314      10.555   1.973 -29.627  0.00  0.00      D     
ATOM   4917 HG11 ILE D 314      11.178   1.892 -30.543  0.00  0.00      D     
ATOM   4918 HG12 ILE D 314      10.389   3.034 -29.341  0.00  0.00      D     
ATOM   4919  CD  ILE D 314      11.420   1.376 -28.500  0.00  0.00      D     
ATOM   4920  HD1 ILE D 314      11.999   0.542 -28.950  0.00  0.00      D     
ATOM   4921  HD2 ILE D 314      12.089   2.202 -28.175  0.00  0.00      D     
ATOM   4922  HD3 ILE D 314      10.784   1.123 -27.626  0.00  0.00      D     
ATOM   4923  C   ILE D 314       7.020   1.145 -31.081  0.00  0.00      D     
ATOM   4924  O   ILE D 314       6.141   0.954 -30.230  0.00  0.00      D     
ATOM   4925  N   LYS D 315       6.874   0.716 -32.361  0.00  0.00      D     
ATOM   4926  HN  LYS D 315       7.671   0.710 -32.960  0.00  0.00      D     
ATOM   4927  CA  LYS D 315       5.817  -0.053 -32.902  0.00  0.00      D     
ATOM   4928  HA  LYS D 315       4.887   0.154 -32.392  0.00  0.00      D     
ATOM   4929  CB  LYS D 315       5.583   0.292 -34.424  0.00  0.00      D     
ATOM   4930  HB1 LYS D 315       6.508   0.178 -35.029  0.00  0.00      D     
ATOM   4931  HB2 LYS D 315       4.901  -0.483 -34.836  0.00  0.00      D     
ATOM   4932  CG  LYS D 315       5.178   1.707 -34.666  0.00  0.00      D     
ATOM   4933  HG1 LYS D 315       5.917   2.285 -34.071  0.00  0.00      D     
ATOM   4934  HG2 LYS D 315       5.079   2.113 -35.696  0.00  0.00      D     
ATOM   4935  CD  LYS D 315       3.779   2.051 -34.042  0.00  0.00      D     
ATOM   4936  HD1 LYS D 315       3.152   1.135 -34.090  0.00  0.00      D     
ATOM   4937  HD2 LYS D 315       3.810   2.250 -32.949  0.00  0.00      D     
ATOM   4938  CE  LYS D 315       2.973   3.070 -34.698  0.00  0.00      D     
ATOM   4939  HE1 LYS D 315       2.576   2.796 -35.698  0.00  0.00      D     
ATOM   4940  HE2 LYS D 315       2.090   3.320 -34.071  0.00  0.00      D     
ATOM   4941  NZ  LYS D 315       3.820   4.250 -34.904  0.00  0.00      D     
ATOM   4942  HZ1 LYS D 315       4.635   4.098 -35.530  0.00  0.00      D     
ATOM   4943  HZ2 LYS D 315       3.353   5.027 -35.415  0.00  0.00      D     
ATOM   4944  HZ3 LYS D 315       4.260   4.577 -34.020  0.00  0.00      D     
ATOM   4945  C   LYS D 315       6.160  -1.518 -32.747  0.00  0.00      D     
ATOM   4946  O   LYS D 315       7.379  -1.863 -32.857  0.00  0.00      D     
ATOM   4947  N   PRO D 316       5.198  -2.360 -32.442  0.00  0.00      D     
ATOM   4948  CD  PRO D 316       3.801  -2.050 -32.369  0.00  0.00      D     
ATOM   4949  HD1 PRO D 316       3.429  -2.096 -33.415  0.00  0.00      D     
ATOM   4950  HD2 PRO D 316       3.560  -1.171 -31.734  0.00  0.00      D     
ATOM   4951  CA  PRO D 316       5.361  -3.841 -32.203  0.00  0.00      D     
ATOM   4952  HA  PRO D 316       5.762  -3.949 -31.207  0.00  0.00      D     
ATOM   4953  CB  PRO D 316       3.956  -4.495 -32.261  0.00  0.00      D     
ATOM   4954  HB1 PRO D 316       3.944  -5.426 -31.654  0.00  0.00      D     
ATOM   4955  HB2 PRO D 316       3.757  -4.751 -33.323  0.00  0.00      D     
ATOM   4956  CG  PRO D 316       3.077  -3.310 -31.708  0.00  0.00      D     
ATOM   4957  HG1 PRO D 316       2.968  -3.245 -30.604  0.00  0.00      D     
ATOM   4958  HG2 PRO D 316       2.060  -3.496 -32.115  0.00  0.00      D     
ATOM   4959  C   PRO D 316       6.277  -4.606 -33.116  0.00  0.00      D     
ATOM   4960  O   PRO D 316       6.135  -4.548 -34.332  0.00  0.00      D     
ATOM   4961  N   LEU D 317       7.249  -5.268 -32.458  0.00  0.00      D     
ATOM   4962  HN  LEU D 317       7.289  -5.285 -31.462  0.00  0.00      D     
ATOM   4963  CA  LEU D 317       8.271  -6.022 -33.079  0.00  0.00      D     
ATOM   4964  HA  LEU D 317       8.810  -6.503 -32.276  0.00  0.00      D     
ATOM   4965  CB  LEU D 317       7.742  -7.259 -33.969  0.00  0.00      D     
ATOM   4966  HB1 LEU D 317       7.278  -6.796 -34.866  0.00  0.00      D     
ATOM   4967  HB2 LEU D 317       8.664  -7.851 -34.150  0.00  0.00      D     
ATOM   4968  CG  LEU D 317       6.747  -8.193 -33.259  0.00  0.00      D     
ATOM   4969  HG  LEU D 317       5.819  -7.626 -33.031  0.00  0.00      D     
ATOM   4970  CD1 LEU D 317       6.146  -9.331 -34.174  0.00  0.00      D     
ATOM   4971 HD11 LEU D 317       6.882 -10.013 -34.651  0.00  0.00      D     
ATOM   4972 HD12 LEU D 317       5.353  -9.865 -33.609  0.00  0.00      D     
ATOM   4973 HD13 LEU D 317       5.619  -8.931 -35.067  0.00  0.00      D     
ATOM   4974  CD2 LEU D 317       7.400  -8.822 -32.009  0.00  0.00      D     
ATOM   4975 HD21 LEU D 317       8.153  -9.589 -32.290  0.00  0.00      D     
ATOM   4976 HD22 LEU D 317       7.941  -8.084 -31.379  0.00  0.00      D     
ATOM   4977 HD23 LEU D 317       6.676  -9.395 -31.391  0.00  0.00      D     
ATOM   4978  C   LEU D 317       9.433  -5.219 -33.597  0.00  0.00      D     
ATOM   4979  O   LEU D 317      10.416  -5.715 -34.124  0.00  0.00      D     
ATOM   4980  N   GLU D 318       9.360  -3.897 -33.432  0.00  0.00      D     
ATOM   4981  HN  GLU D 318       8.613  -3.456 -32.941  0.00  0.00      D     
ATOM   4982  CA  GLU D 318      10.231  -2.882 -34.012  0.00  0.00      D     
ATOM   4983  HA  GLU D 318       9.880  -2.061 -33.405  0.00  0.00      D     
ATOM   4984  CB  GLU D 318      11.793  -2.950 -33.698  0.00  0.00      D     
ATOM   4985  HB1 GLU D 318      12.115  -3.899 -34.178  0.00  0.00      D     
ATOM   4986  HB2 GLU D 318      12.338  -2.103 -34.167  0.00  0.00      D     
ATOM   4987  CG  GLU D 318      11.972  -3.014 -32.137  0.00  0.00      D     
ATOM   4988  HG1 GLU D 318      11.600  -2.061 -31.704  0.00  0.00      D     
ATOM   4989  HG2 GLU D 318      11.289  -3.792 -31.732  0.00  0.00      D     
ATOM   4990  CD  GLU D 318      13.377  -3.189 -31.605  0.00  0.00      D     
ATOM   4991  OE1 GLU D 318      13.763  -4.323 -31.232  0.00  0.00      D     
ATOM   4992  OE2 GLU D 318      14.136  -2.174 -31.564  0.00  0.00      D     
ATOM   4993  C   GLU D 318      10.007  -2.606 -35.504  0.00  0.00      D     
ATOM   4994  O   GLU D 318      10.849  -2.088 -36.237  0.00  0.00      D     
ATOM   4995  N   HSE D 319       8.785  -2.934 -35.964  0.00  0.00      D     
ATOM   4996  HN  HSE D 319       8.167  -3.307 -35.276  0.00  0.00      D     
ATOM   4997  CA  HSE D 319       8.224  -2.779 -37.264  0.00  0.00      D     
ATOM   4998  HA  HSE D 319       8.847  -3.366 -37.924  0.00  0.00      D     
ATOM   4999  CB  HSE D 319       6.852  -3.374 -37.246  0.00  0.00      D     
ATOM   5000  HB1 HSE D 319       6.908  -4.454 -36.994  0.00  0.00      D     
ATOM   5001  HB2 HSE D 319       6.220  -2.909 -36.460  0.00  0.00      D     
ATOM   5002  ND1 HSE D 319       6.630  -3.915 -39.640  0.00  0.00      D     
ATOM   5003  CG  HSE D 319       6.140  -3.243 -38.556  0.00  0.00      D     
ATOM   5004  CE1 HSE D 319       5.863  -3.592 -40.664  0.00  0.00      D     
ATOM   5005  HE1 HSE D 319       5.847  -3.929 -41.700  0.00  0.00      D     
ATOM   5006  NE2 HSE D 319       4.845  -2.739 -40.245  0.00  0.00      D     
ATOM   5007  HE2 HSE D 319       4.137  -2.383 -40.855  0.00  0.00      D     
ATOM   5008  CD2 HSE D 319       4.999  -2.536 -38.885  0.00  0.00      D     
ATOM   5009  HD2 HSE D 319       4.206  -1.968 -38.414  0.00  0.00      D     
ATOM   5010  C   HSE D 319       8.235  -1.305 -37.595  0.00  0.00      D     
ATOM   5011  O   HSE D 319       8.050  -0.437 -36.761  0.00  0.00      D     
ATOM   5012  N   HSE D 320       8.409  -0.926 -38.900  0.00  0.00      D     
ATOM   5013  HN  HSE D 320       8.633  -1.601 -39.598  0.00  0.00      D     
ATOM   5014  CA  HSE D 320       8.547   0.470 -39.360  0.00  0.00      D     
ATOM   5015  HA  HSE D 320       9.399   0.891 -38.847  0.00  0.00      D     
ATOM   5016  CB  HSE D 320       8.826   0.438 -40.832  0.00  0.00      D     
ATOM   5017  HB1 HSE D 320       8.003  -0.059 -41.387  0.00  0.00      D     
ATOM   5018  HB2 HSE D 320       8.807   1.482 -41.210  0.00  0.00      D     
ATOM   5019  ND1 HSE D 320      10.241  -1.657 -41.277  0.00  0.00      D     
ATOM   5020  CG  HSE D 320      10.162  -0.269 -41.361  0.00  0.00      D     
ATOM   5021  CE1 HSE D 320      11.405  -2.043 -41.865  0.00  0.00      D     
ATOM   5022  HE1 HSE D 320      11.806  -3.042 -42.033  0.00  0.00      D     
ATOM   5023  NE2 HSE D 320      12.003  -0.883 -42.394  0.00  0.00      D     
ATOM   5024  HE2 HSE D 320      12.816  -0.767 -42.963  0.00  0.00      D     
ATOM   5025  CD2 HSE D 320      11.207   0.223 -42.051  0.00  0.00      D     
ATOM   5026  HD2 HSE D 320      11.397   1.252 -42.331  0.00  0.00      D     
ATOM   5027  C   HSE D 320       7.251   1.275 -39.114  0.00  0.00      D     
ATOM   5028  O   HSE D 320       7.191   2.349 -38.544  0.00  0.00      D     
ATOM   5029  N26 LIG L   1       7.094 -19.790   5.631  0.00  0.00      LIG   
ATOM   5030  C27 LIG L   1       7.674 -18.946   6.511  0.00  0.00      LIG   
ATOM   5031  C28 LIG L   1       7.788 -17.562   6.328  0.00  0.00      LIG   
ATOM   5032  C25 LIG L   1       6.885 -19.239   4.432  0.00  0.00      LIG   
ATOM   5033  C24 LIG L   1       6.978 -17.889   4.068  0.00  0.00      LIG   
ATOM   5034  C23 LIG L   1       7.390 -17.035   5.038  0.00  0.00      LIG   
ATOM   5035  C1  LIG L   1      11.572 -13.842  -2.690  0.00  0.00      LIG   
ATOM   5036  C2  LIG L   1      10.782 -13.542  -3.823  0.00  0.00      LIG   
ATOM   5037  C3  LIG L   1      10.805 -14.300  -4.988  0.00  0.00      LIG   
ATOM   5038  C4  LIG L   1      11.704 -15.355  -4.982  0.00  0.00      LIG   
ATOM   5039  C5  LIG L   1      12.452 -15.748  -3.833  0.00  0.00      LIG   
ATOM   5040  C6  LIG L   1      12.400 -14.997  -2.687  0.00  0.00      LIG   
ATOM   5041  C10 LIG L   1      13.388 -16.768  -4.041  0.00  0.00      LIG   
ATOM   5042  C9  LIG L   1      14.350 -17.037  -2.989  0.00  0.00      LIG   
ATOM   5043  C8  LIG L   1      14.295 -16.339  -1.810  0.00  0.00      LIG   
ATOM   5044  C7  LIG L   1      13.268 -15.383  -1.617  0.00  0.00      LIG   
ATOM   5045  O55 LIG L   1       6.463 -19.989   3.357  0.00  0.00      LIG   
ATOM   5046  C22 LIG L   1       7.466 -15.608   4.678  0.00  0.00      LIG   
ATOM   5047  N21 LIG L   1       8.283 -15.352   3.590  0.00  0.00      LIG   
ATOM   5048  C19 LIG L   1       8.281 -14.140   3.022  0.00  0.00      LIG   
ATOM   5049  O20 LIG L   1       7.491 -13.296   3.370  0.00  0.00      LIG   
ATOM   5050  C16 LIG L   1       9.338 -13.941   1.929  0.00  0.00      LIG   
ATOM   5051  C17 LIG L   1       9.331 -15.019   0.853  0.00  0.00      LIG   
ATOM   5052  C18 LIG L   1      10.403 -14.638  -0.159  0.00  0.00      LIG   
ATOM   5053  N13 LIG L   1      10.266 -13.241  -0.680  0.00  0.00      LIG   
ATOM   5054  C14 LIG L   1      10.121 -12.243   0.427  0.00  0.00      LIG   
ATOM   5055  C15 LIG L   1       8.945 -12.662   1.289  0.00  0.00      LIG   
ATOM   5056  C11 LIG L   1      11.454 -12.927  -1.465  0.00  0.00      LIG   
ATOM   5057  C12 LIG L   1      11.519 -11.491  -1.943  0.00  0.00      LIG   
ATOM   5058 H271 LIG L   1       7.833 -19.442   7.461  0.00  0.00      LIG   
ATOM   5059 H281 LIG L   1       8.239 -16.950   7.101  0.00  0.00      LIG   
ATOM   5060 H241 LIG L   1       6.733 -17.487   3.092  0.00  0.00      LIG   
ATOM   5061 H221 LIG L   1       7.735 -14.994   5.541  0.00  0.00      LIG   
ATOM   5062 H222 LIG L   1       6.424 -15.283   4.609  0.00  0.00      LIG
[truncated: 1,980 more chars]
