# Supplementary material for: In silico Exploration of Inhibitors for SARS-CoV-2's Papain-Like Protease
Source: Front Chem. 2021 Feb 4;8:624163. doi: 10.3389/fchem.2020.624163 (PMC7889802; doi:10.3389/fchem.2020.624163)
Supplement: Supplementary file 5 [file Table_5.DOC]

CRYST1  107.698  107.698  107.698  90.00  90.00  90.00 P 1           1
ATOM      1  N   GLU D   1      -5.121   7.537  51.904  0.00  0.00      D     
ATOM      2  HN  GLU D   1      -4.709   7.240  52.762  0.00  0.00      D     
ATOM      3  CA  GLU D   1      -4.534   6.910  50.682  0.00  0.00      D     
ATOM      4  HA  GLU D   1      -3.474   7.063  50.818  0.00  0.00      D     
ATOM      5  CB  GLU D   1      -4.759   5.414  50.608  0.00  0.00      D     
ATOM      6  HB1 GLU D   1      -4.287   4.951  49.715  0.00  0.00      D     
ATOM      7  HB2 GLU D   1      -4.271   5.027  51.528  0.00  0.00      D     
ATOM      8  CG  GLU D   1      -6.288   4.935  50.624  0.00  0.00      D     
ATOM      9  HG1 GLU D   1      -6.914   5.407  51.412  0.00  0.00      D     
ATOM     10  HG2 GLU D   1      -6.731   5.234  49.650  0.00  0.00      D     
ATOM     11  CD  GLU D   1      -6.535   3.476  50.715  0.00  0.00      D     
ATOM     12  OE1 GLU D   1      -7.223   2.906  49.876  0.00  0.00      D     
ATOM     13  OE2 GLU D   1      -5.989   2.808  51.680  0.00  0.00      D     
ATOM     14  C   GLU D   1      -5.047   7.540  49.448  0.00  0.00      D     
ATOM     15  O   GLU D   1      -5.806   8.511  49.508  0.00  0.00      D     
ATOM     16  N   VAL D   2      -4.746   6.938  48.297  0.00  0.00      D     
ATOM     17  HN  VAL D   2      -4.029   6.246  48.297  0.00  0.00      D     
ATOM     18  CA  VAL D   2      -5.297   7.330  47.016  0.00  0.00      D     
ATOM     19  HA  VAL D   2      -5.631   8.355  47.073  0.00  0.00      D     
ATOM     20  CB  VAL D   2      -4.295   7.155  45.893  0.00  0.00      D     
ATOM     21  HB  VAL D   2      -3.757   6.183  45.901  0.00  0.00      D     
ATOM     22  CG1 VAL D   2      -5.086   7.468  44.571  0.00  0.00      D     
ATOM     23 HG11 VAL D   2      -4.409   7.106  43.767  0.00  0.00      D     
ATOM     24 HG12 VAL D   2      -6.067   6.982  44.382  0.00  0.00      D     
ATOM     25 HG13 VAL D   2      -5.211   8.570  44.518  0.00  0.00      D     
ATOM     26  CG2 VAL D   2      -3.148   8.235  46.059  0.00  0.00      D     
ATOM     27 HG21 VAL D   2      -3.541   9.235  46.342  0.00  0.00      D     
ATOM     28 HG22 VAL D   2      -2.485   7.899  46.885  0.00  0.00      D     
ATOM     29 HG23 VAL D   2      -2.634   8.352  45.080  0.00  0.00      D     
ATOM     30  C   VAL D   2      -6.564   6.492  46.844  0.00  0.00      D     
ATOM     31  O   VAL D   2      -6.477   5.277  46.804  0.00  0.00      D     
ATOM     32  N   ARG D   3      -7.753   7.080  46.663  0.00  0.00      D     
ATOM     33  HN  ARG D   3      -7.923   8.060  46.721  0.00  0.00      D     
ATOM     34  CA  ARG D   3      -8.944   6.469  46.249  0.00  0.00      D     
ATOM     35  HA  ARG D   3      -8.818   5.410  46.414  0.00  0.00      D     
ATOM     36  CB  ARG D   3     -10.154   6.885  47.147  0.00  0.00      D     
ATOM     37  HB1 ARG D   3     -10.284   7.987  47.084  0.00  0.00      D     
ATOM     38  HB2 ARG D   3     -11.164   6.656  46.745  0.00  0.00      D     
ATOM     39  CG  ARG D   3     -10.043   6.279  48.581  0.00  0.00      D     
ATOM     40  HG1 ARG D   3      -9.363   6.965  49.131  0.00  0.00      D     
ATOM     41  HG2 ARG D   3     -10.987   6.180  49.158  0.00  0.00      D     
ATOM     42  CD  ARG D   3      -9.506   4.871  48.658  0.00  0.00      D     
ATOM     43  HD1 ARG D   3      -8.471   4.737  48.277  0.00  0.00      D     
ATOM     44  HD2 ARG D   3      -9.585   4.400  49.661  0.00  0.00      D     
ATOM     45  NE  ARG D   3     -10.404   4.002  47.861  0.00  0.00      D     
ATOM     46  HE  ARG D   3     -11.300   4.323  47.555  0.00  0.00      D     
ATOM     47  CZ  ARG D   3     -10.152   2.771  47.511  0.00  0.00      D     
ATOM     48  NH1 ARG D   3      -9.160   2.051  48.024  0.00  0.00      D     
ATOM     49 HH11 ARG D   3      -9.026   1.185  47.541  0.00  0.00      D     
ATOM     50 HH12 ARG D   3      -8.531   2.474  48.676  0.00  0.00      D     
ATOM     51  NH2 ARG D   3     -10.965   2.143  46.727  0.00  0.00      D     
ATOM     52 HH21 ARG D   3     -10.790   1.177  46.539  0.00  0.00      D     
ATOM     53 HH22 ARG D   3     -11.794   2.676  46.553  0.00  0.00      D     
ATOM     54  C   ARG D   3      -9.401   6.622  44.706  0.00  0.00      D     
ATOM     55  O   ARG D   3     -10.259   5.954  44.158  0.00  0.00      D     
ATOM     56  N   THR D   4      -8.823   7.634  44.034  0.00  0.00      D     
ATOM     57  HN  THR D   4      -8.160   8.190  44.529  0.00  0.00      D     
ATOM     58  CA  THR D   4      -9.245   8.136  42.768  0.00  0.00      D     
ATOM     59  HA  THR D   4      -9.661   7.339  42.170  0.00  0.00      D     
ATOM     60  CB  THR D   4     -10.140   9.336  42.763  0.00  0.00      D     
ATOM     61  HB  THR D   4     -10.206   9.915  41.818  0.00  0.00      D     
ATOM     62  OG1 THR D   4      -9.821  10.244  43.863  0.00  0.00      D     
ATOM     63  HG1 THR D   4      -9.003  10.657  43.576  0.00  0.00      D     
ATOM     64  CG2 THR D   4     -11.554   8.824  43.003  0.00  0.00      D     
ATOM     65 HG21 THR D   4     -11.547   8.270  43.966  0.00  0.00      D     
ATOM     66 HG22 THR D   4     -12.425   9.513  42.964  0.00  0.00      D     
ATOM     67 HG23 THR D   4     -11.822   8.103  42.201  0.00  0.00      D     
ATOM     68  C   THR D   4      -8.051   8.584  41.977  0.00  0.00      D     
ATOM     69  O   THR D   4      -7.223   9.301  42.512  0.00  0.00      D     
ATOM     70  N   ILE D   5      -7.875   8.128  40.690  0.00  0.00      D     
ATOM     71  HN  ILE D   5      -8.412   7.407  40.260  0.00  0.00      D     
ATOM     72  CA  ILE D   5      -6.787   8.614  39.853  0.00  0.00      D     
ATOM     73  HA  ILE D   5      -6.303   9.401  40.412  0.00  0.00      D     
ATOM     74  CB  ILE D   5      -5.710   7.510  39.564  0.00  0.00      D     
ATOM     75  HB  ILE D   5      -4.893   7.854  38.894  0.00  0.00      D     
ATOM     76  CG2 ILE D   5      -5.034   7.138  40.937  0.00  0.00      D     
ATOM     77 HG21 ILE D   5      -5.811   6.831  41.670  0.00  0.00      D     
ATOM     78 HG22 ILE D   5      -4.312   6.300  40.841  0.00  0.00      D     
ATOM     79 HG23 ILE D   5      -4.621   8.037  41.442  0.00  0.00      D     
ATOM     80  CG1 ILE D   5      -6.361   6.225  38.971  0.00  0.00      D     
ATOM     81 HG11 ILE D   5      -7.077   5.618  39.565  0.00  0.00      D     
ATOM     82 HG12 ILE D   5      -7.074   6.611  38.211  0.00  0.00      D     
ATOM     83  CD  ILE D   5      -5.424   5.327  38.158  0.00  0.00      D     
ATOM     84  HD1 ILE D   5      -4.508   5.799  37.742  0.00  0.00      D     
ATOM     85  HD2 ILE D   5      -5.023   4.481  38.757  0.00  0.00      D     
ATOM     86  HD3 ILE D   5      -6.063   4.909  37.351  0.00  0.00      D     
ATOM     87  C   ILE D   5      -7.112   9.247  38.593  0.00  0.00      D     
ATOM     88  O   ILE D   5      -8.159   9.057  38.011  0.00  0.00      D     
ATOM     89  N   LYS D   6      -6.177  10.018  38.087  0.00  0.00      D     
ATOM     90  HN  LYS D   6      -5.261  10.151  38.456  0.00  0.00      D     
ATOM     91  CA  LYS D   6      -6.285  10.636  36.800  0.00  0.00      D     
ATOM     92  HA  LYS D   6      -7.333  10.786  36.587  0.00  0.00      D     
ATOM     93  CB  LYS D   6      -5.639  12.028  36.928  0.00  0.00      D     
ATOM     94  HB1 LYS D   6      -6.367  12.461  37.647  0.00  0.00      D     
ATOM     95  HB2 LYS D   6      -4.683  11.913  37.482  0.00  0.00      D     
ATOM     96  CG  LYS D   6      -5.554  12.859  35.678  0.00  0.00      D     
ATOM     97  HG1 LYS D   6      -4.933  12.278  34.962  0.00  0.00      D     
ATOM     98  HG2 LYS D   6      -6.602  13.014  35.344  0.00  0.00      D     
ATOM     99  CD  LYS D   6      -4.788  14.166  35.944  0.00  0.00      D     
ATOM    100  HD1 LYS D   6      -5.387  14.919  36.500  0.00  0.00      D     
ATOM    101  HD2 LYS D   6      -3.878  14.013  36.562  0.00  0.00      D     
ATOM    102  CE  LYS D   6      -4.335  14.803  34.612  0.00  0.00      D     
ATOM    103  HE1 LYS D   6      -3.469  14.235  34.210  0.00  0.00      D     
ATOM    104  HE2 LYS D   6      -5.198  14.813  33.913  0.00  0.00      D     
ATOM    105  NZ  LYS D   6      -3.931  16.188  34.805  0.00  0.00      D     
ATOM    106  HZ1 LYS D   6      -3.268  16.132  35.604  0.00  0.00      D     
ATOM    107  HZ2 LYS D   6      -3.379  16.600  34.025  0.00  0.00      D     
ATOM    108  HZ3 LYS D   6      -4.732  16.793  35.074  0.00  0.00      D     
ATOM    109  C   LYS D   6      -5.823   9.815  35.650  0.00  0.00      D     
ATOM    110  O   LYS D   6      -4.688   9.334  35.705  0.00  0.00      D     
ATOM    111  N   VAL D   7      -6.638   9.686  34.607  0.00  0.00      D     
ATOM    112  HN  VAL D   7      -7.529  10.115  34.476  0.00  0.00      D     
ATOM    113  CA  VAL D   7      -6.246   8.907  33.483  0.00  0.00      D     
ATOM    114  HA  VAL D   7      -5.172   8.938  33.372  0.00  0.00      D     
ATOM    115  CB  VAL D   7      -6.711   7.456  33.420  0.00  0.00      D     
ATOM    116  HB  VAL D   7      -6.322   6.882  32.552  0.00  0.00      D     
ATOM    117  CG1 VAL D   7      -6.189   6.652  34.645  0.00  0.00      D     
ATOM    118 HG11 VAL D   7      -6.488   5.582  34.637  0.00  0.00      D     
ATOM    119 HG12 VAL D   7      -5.096   6.697  34.843  0.00  0.00      D     
ATOM    120 HG13 VAL D   7      -6.554   6.992  35.638  0.00  0.00      D     
ATOM    121  CG2 VAL D   7      -8.225   7.378  33.567  0.00  0.00      D     
ATOM    122 HG21 VAL D   7      -8.691   6.370  33.535  0.00  0.00      D     
ATOM    123 HG22 VAL D   7      -8.424   7.817  34.567  0.00  0.00      D     
ATOM    124 HG23 VAL D   7      -8.754   8.020  32.830  0.00  0.00      D     
ATOM    125  C   VAL D   7      -6.737   9.575  32.263  0.00  0.00      D     
ATOM    126  O   VAL D   7      -7.449  10.571  32.272  0.00  0.00      D     
ATOM    127  N   PHE D   8      -6.343   9.047  31.074  0.00  0.00      D     
ATOM    128  HN  PHE D   8      -5.751   8.246  31.031  0.00  0.00      D     
ATOM    129  CA  PHE D   8      -6.722   9.736  29.872  0.00  0.00      D     
ATOM    130  HA  PHE D   8      -7.539  10.419  30.047  0.00  0.00      D     
ATOM    131  CB  PHE D   8      -5.586  10.546  29.077  0.00  0.00      D     
ATOM    132  HB1 PHE D   8      -4.905   9.813  28.595  0.00  0.00      D     
ATOM    133  HB2 PHE D   8      -5.950  11.135  28.208  0.00  0.00      D     
ATOM    134  CG  PHE D   8      -4.610  11.369  29.905  0.00  0.00      D     
ATOM    135  CD1 PHE D   8      -4.972  12.580  30.474  0.00  0.00      D     
ATOM    136  HD1 PHE D   8      -5.976  12.933  30.290  0.00  0.00      D     
ATOM    137  CE1 PHE D   8      -4.060  13.338  31.193  0.00  0.00      D     
ATOM    138  HE1 PHE D   8      -4.419  14.317  31.473  0.00  0.00      D     
ATOM    139  CZ  PHE D   8      -2.786  12.891  31.459  0.00  0.00      D     
ATOM    140  HZ  PHE D   8      -2.115  13.495  32.052  0.00  0.00      D     
ATOM    141  CD2 PHE D   8      -3.303  10.821  30.220  0.00  0.00      D     
ATOM    142  HD2 PHE D   8      -3.075   9.834  29.843  0.00  0.00      D     
ATOM    143  CE2 PHE D   8      -2.392  11.570  31.048  0.00  0.00      D     
ATOM    144  HE2 PHE D   8      -1.420  11.163  31.284  0.00  0.00      D     
ATOM    145  C   PHE D   8      -7.227   8.693  28.850  0.00  0.00      D     
ATOM    146  O   PHE D   8      -6.782   7.574  28.651  0.00  0.00      D     
ATOM    147  N   THR D   9      -8.358   9.031  28.242  0.00  0.00      D     
ATOM    148  HN  THR D   9      -8.698   9.960  28.369  0.00  0.00      D     
ATOM    149  CA  THR D   9      -8.960   8.034  27.314  0.00  0.00      D     
ATOM    150  HA  THR D   9      -8.451   7.081  27.326  0.00  0.00      D     
ATOM    151  CB  THR D   9     -10.428   7.838  27.481  0.00  0.00      D     
ATOM    152  HB  THR D   9     -10.917   7.221  26.697  0.00  0.00      D     
ATOM    153  OG1 THR D   9     -11.232   8.968  27.618  0.00  0.00      D     
ATOM    154  HG1 THR D   9     -10.756   9.646  28.104  0.00  0.00      D     
ATOM    155  CG2 THR D   9     -10.567   7.179  28.826  0.00  0.00      D     
ATOM    156 HG21 THR D   9     -10.267   7.898  29.618  0.00  0.00      D     
ATOM    157 HG22 THR D   9     -11.662   7.065  28.972  0.00  0.00      D     
ATOM    158 HG23 THR D   9      -9.921   6.295  29.017  0.00  0.00      D     
ATOM    159  C   THR D   9      -8.697   8.557  25.953  0.00  0.00      D     
ATOM    160  O   THR D   9      -8.463   9.713  25.741  0.00  0.00      D     
ATOM    161  N   THR D  10      -8.827   7.668  24.974  0.00  0.00      D     
ATOM    162  HN  THR D  10      -8.884   6.694  25.183  0.00  0.00      D     
ATOM    163  CA  THR D  10      -8.914   7.983  23.556  0.00  0.00      D     
ATOM    164  HA  THR D  10      -9.482   8.901  23.517  0.00  0.00      D     
ATOM    165  CB  THR D  10      -7.570   8.147  22.863  0.00  0.00      D     
ATOM    166  HB  THR D  10      -7.165   9.018  23.422  0.00  0.00      D     
ATOM    167  OG1 THR D  10      -7.678   8.368  21.507  0.00  0.00      D     
ATOM    168  HG1 THR D  10      -7.782   9.322  21.508  0.00  0.00      D     
ATOM    169  CG2 THR D  10      -6.571   6.945  23.083  0.00  0.00      D     
ATOM    170 HG21 THR D  10      -6.511   6.842  24.187  0.00  0.00      D     
ATOM    171 HG22 THR D  10      -7.073   6.015  22.739  0.00  0.00      D     
ATOM    172 HG23 THR D  10      -5.580   7.083  22.601  0.00  0.00      D     
ATOM    173  C   THR D  10      -9.853   6.976  22.835  0.00  0.00      D     
ATOM    174  O   THR D  10     -10.090   5.787  23.194  0.00  0.00      D     
ATOM    175  N   VAL D  11     -10.485   7.397  21.717  0.00  0.00      D     
ATOM    176  HN  VAL D  11     -10.358   8.379  21.601  0.00  0.00      D     
ATOM    177  CA  VAL D  11     -11.562   6.704  20.945  0.00  0.00      D     
ATOM    178  HA  VAL D  11     -11.623   5.775  21.492  0.00  0.00      D     
ATOM    179  CB  VAL D  11     -12.856   7.352  20.992  0.00  0.00      D     
ATOM    180  HB  VAL D  11     -12.726   8.343  20.508  0.00  0.00      D     
ATOM    181  CG1 VAL D  11     -14.011   6.544  20.286  0.00  0.00      D     
ATOM    182 HG11 VAL D  11     -13.822   6.345  19.210  0.00  0.00      D     
ATOM    183 HG12 VAL D  11     -14.162   5.581  20.820  0.00  0.00      D     
ATOM    184 HG13 VAL D  11     -14.878   7.237  20.325  0.00  0.00      D     
ATOM    185  CG2 VAL D  11     -13.275   7.647  22.463  0.00  0.00      D     
ATOM    186 HG21 VAL D  11     -13.945   6.789  22.685  0.00  0.00      D     
ATOM    187 HG22 VAL D  11     -12.528   7.685  23.285  0.00  0.00      D     
ATOM    188 HG23 VAL D  11     -13.779   8.636  22.422  0.00  0.00      D     
ATOM    189  C   VAL D  11     -11.040   6.476  19.566  0.00  0.00      D     
ATOM    190  O   VAL D  11     -11.453   5.556  18.877  0.00  0.00      D     
ATOM    191  N   ASP D  12     -10.119   7.374  19.128  0.00  0.00      D     
ATOM    192  HN  ASP D  12      -9.843   8.169  19.664  0.00  0.00      D     
ATOM    193  CA  ASP D  12      -9.673   7.300  17.768  0.00  0.00      D     
ATOM    194  HA  ASP D  12     -10.231   6.584  17.183  0.00  0.00      D     
ATOM    195  CB  ASP D  12      -9.633   8.729  17.071  0.00  0.00      D     
ATOM    196  HB1 ASP D  12      -9.143   8.650  16.077  0.00  0.00      D     
ATOM    197  HB2 ASP D  12     -10.687   9.011  16.864  0.00  0.00      D     
ATOM    198  CG  ASP D  12      -8.976   9.763  17.863  0.00  0.00      D     
ATOM    199  OD1 ASP D  12      -8.399   9.608  19.005  0.00  0.00      D     
ATOM    200  OD2 ASP D  12      -9.040  10.913  17.371  0.00  0.00      D     
ATOM    201  C   ASP D  12      -8.165   6.846  17.880  0.00  0.00      D     
ATOM    202  O   ASP D  12      -7.422   6.675  16.922  0.00  0.00      D     
ATOM    203  N   ASN D  13      -7.620   6.757  19.071  0.00  0.00      D     
ATOM    204  HN  ASN D  13      -8.059   7.183  19.858  0.00  0.00      D     
ATOM    205  CA  ASN D  13      -6.274   6.343  19.394  0.00  0.00      D     
ATOM    206  HA  ASN D  13      -6.280   6.183  20.462  0.00  0.00      D     
ATOM    207  CB  ASN D  13      -5.979   4.948  18.707  0.00  0.00      D     
ATOM    208  HB1 ASN D  13      -6.888   4.362  18.960  0.00  0.00      D     
ATOM    209  HB2 ASN D  13      -5.832   5.171  17.628  0.00  0.00      D     
ATOM    210  CG  ASN D  13      -4.780   4.318  19.410  0.00  0.00      D     
ATOM    211  OD1 ASN D  13      -4.419   4.690  20.539  0.00  0.00      D     
ATOM    212  ND2 ASN D  13      -4.177   3.381  18.654  0.00  0.00      D     
ATOM    213 HD21 ASN D  13      -3.376   3.024  19.135  0.00  0.00      D     
ATOM    214 HD22 ASN D  13      -4.727   2.985  17.918  0.00  0.00      D     
ATOM    215  C   ASN D  13      -5.215   7.486  18.999  0.00  0.00      D     
ATOM    216  O   ASN D  13      -4.011   7.225  18.807  0.00  0.00      D     
ATOM    217  N   ILE D  14      -5.640   8.759  18.882  0.00  0.00      D     
ATOM    218  HN  ILE D  14      -6.622   8.929  18.854  0.00  0.00      D     
ATOM    219  CA  ILE D  14      -4.862   9.942  18.536  0.00  0.00      D     
ATOM    220  HA  ILE D  14      -3.822   9.651  18.517  0.00  0.00      D     
ATOM    221  CB  ILE D  14      -5.208  10.561  17.186  0.00  0.00      D     
ATOM    222  HB  ILE D  14      -6.267  10.895  17.177  0.00  0.00      D     
ATOM    223  CG2 ILE D  14      -4.358  11.740  16.737  0.00  0.00      D     
ATOM    224 HG21 ILE D  14      -3.275  11.492  16.744  0.00  0.00      D     
ATOM    225 HG22 ILE D  14      -4.782  12.052  15.759  0.00  0.00      D     
ATOM    226 HG23 ILE D  14      -4.502  12.621  17.398  0.00  0.00      D     
ATOM    227  CG1 ILE D  14      -5.080   9.498  16.036  0.00  0.00      D     
ATOM    228 HG11 ILE D  14      -5.898   8.759  16.173  0.00  0.00      D     
ATOM    229 HG12 ILE D  14      -5.272   9.877  15.010  0.00  0.00      D     
ATOM    230  CD  ILE D  14      -3.684   8.898  15.902  0.00  0.00      D     
ATOM    231  HD1 ILE D  14      -3.616   8.203  15.038  0.00  0.00      D     
ATOM    232  HD2 ILE D  14      -2.972   9.748  15.820  0.00  0.00      D     
ATOM    233  HD3 ILE D  14      -3.516   8.377  16.869  0.00  0.00      D     
ATOM    234  C   ILE D  14      -5.168  10.941  19.703  0.00  0.00      D     
ATOM    235  O   ILE D  14      -4.209  11.366  20.326  0.00  0.00      D     
ATOM    236  N   ASN D  15      -6.421  11.474  19.900  0.00  0.00      D     
ATOM    237  HN  ASN D  15      -7.131  10.948  19.439  0.00  0.00      D     
ATOM    238  CA  ASN D  15      -6.743  12.605  20.730  0.00  0.00      D     
ATOM    239  HA  ASN D  15      -5.839  13.164  20.923  0.00  0.00      D     
ATOM    240  CB  ASN D  15      -7.830  13.413  20.046  0.00  0.00      D     
ATOM    241  HB1 ASN D  15      -8.693  12.727  19.905  0.00  0.00      D     
ATOM    242  HB2 ASN D  15      -8.183  14.310  20.599  0.00  0.00      D     
ATOM    243  CG  ASN D  15      -7.335  14.007  18.727  0.00  0.00      D     
ATOM    244  OD1 ASN D  15      -6.879  15.139  18.672  0.00  0.00      D     
ATOM    245  ND2 ASN D  15      -7.643  13.339  17.570  0.00  0.00      D     
ATOM    246 HD21 ASN D  15      -7.300  13.623  16.674  0.00  0.00      D     
ATOM    247 HD22 ASN D  15      -8.216  12.533  17.424  0.00  0.00      D     
ATOM    248  C   ASN D  15      -7.302  12.156  22.051  0.00  0.00      D     
ATOM    249  O   ASN D  15      -7.850  11.055  22.147  0.00  0.00      D     
ATOM    250  N   LEU D  16      -7.105  12.908  23.108  0.00  0.00      D     
ATOM    251  HN  LEU D  16      -6.657  13.760  22.846  0.00  0.00      D     
ATOM    252  CA  LEU D  16      -7.395  12.487  24.465  0.00  0.00      D     
ATOM    253  HA  LEU D  16      -7.578  11.423  24.477  0.00  0.00      D     
ATOM    254  CB  LEU D  16      -6.234  13.002  25.309  0.00  0.00      D     
ATOM    255  HB1 LEU D  16      -6.131  14.107  25.363  0.00  0.00      D     
ATOM    256  HB2 LEU D  16      -6.456  12.649  26.339  0.00  0.00      D     
ATOM    257  CG  LEU D  16      -4.841  12.472  24.934  0.00  0.00      D     
ATOM    258  HG  LEU D  16      -4.556  12.817  23.917  0.00  0.00      D     
ATOM    259  CD1 LEU D  16      -3.781  12.996  25.919  0.00  0.00      D     
ATOM    260 HD11 LEU D  16      -2.810  12.647  25.507  0.00  0.00      D     
ATOM    261 HD12 LEU D  16      -3.846  14.105  25.888  0.00  0.00      D     
ATOM    262 HD13 LEU D  16      -3.817  12.557  26.939  0.00  0.00      D     
ATOM    263  CD2 LEU D  16      -4.740  10.944  24.829  0.00  0.00      D     
ATOM    264 HD21 LEU D  16      -3.730  10.696  24.438  0.00  0.00      D     
ATOM    265 HD22 LEU D  16      -4.880  10.499  25.837  0.00  0.00      D     
ATOM    266 HD23 LEU D  16      -5.398  10.398  24.119  0.00  0.00      D     
ATOM    267  C   LEU D  16      -8.640  13.132  25.096  0.00  0.00      D     
ATOM    268  O   LEU D  16      -9.002  14.310  24.807  0.00  0.00      D     
ATOM    269  N   HSE D  17      -9.228  12.316  25.982  0.00  0.00      D     
ATOM    270  HN  HSE D  17      -8.887  11.387  26.106  0.00  0.00      D     
ATOM    271  CA  HSE D  17     -10.220  12.840  26.896  0.00  0.00      D     
ATOM    272  HA  HSE D  17     -10.288  13.914  26.986  0.00  0.00      D     
ATOM    273  CB  HSE D  17     -11.659  12.442  26.505  0.00  0.00      D     
ATOM    274  HB1 HSE D  17     -11.890  12.613  25.432  0.00  0.00      D     
ATOM    275  HB2 HSE D  17     -11.731  11.334  26.527  0.00  0.00      D     
ATOM    276  ND1 HSE D  17     -13.005  14.374  27.225  0.00  0.00      D     
ATOM    277  CG  HSE D  17     -12.684  13.051  27.414  0.00  0.00      D     
ATOM    278  CE1 HSE D  17     -14.000  14.567  27.999  0.00  0.00      D     
ATOM    279  HE1 HSE D  17     -14.488  15.535  28.113  0.00  0.00      D     
ATOM    280  NE2 HSE D  17     -14.355  13.474  28.699  0.00  0.00      D     
ATOM    281  HE2 HSE D  17     -15.099  13.471  29.367  0.00  0.00      D     
ATOM    282  CD2 HSE D  17     -13.485  12.487  28.313  0.00  0.00      D     
ATOM    283  HD2 HSE D  17     -13.446  11.486  28.724  0.00  0.00      D     
ATOM    284  C   HSE D  17      -9.900  12.510  28.365  0.00  0.00      D     
ATOM    285  O   HSE D  17      -9.771  11.344  28.731  0.00  0.00      D     
ATOM    286  N   THR D  18      -9.790  13.486  29.276  0.00  0.00      D     
ATOM    287  HN  THR D  18     -10.082  14.397  28.995  0.00  0.00      D     
ATOM    288  CA  THR D  18      -9.429  13.181  30.682  0.00  0.00      D     
ATOM    289  HA  THR D  18      -8.660  12.422  30.703  0.00  0.00      D     
ATOM    290  CB  THR D  18      -8.892  14.418  31.400  0.00  0.00      D     
ATOM    291  HB  THR D  18      -9.724  15.088  31.706  0.00  0.00      D     
ATOM    292  OG1 THR D  18      -8.123  15.236  30.603  0.00  0.00      D     
ATOM    293  HG1 THR D  18      -8.758  15.661  30.021  0.00  0.00      D     
ATOM    294  CG2 THR D  18      -8.081  13.975  32.653  0.00  0.00      D     
ATOM    295 HG21 THR D  18      -7.296  13.242  32.369  0.00  0.00      D     
ATOM    296 HG22 THR D  18      -7.527  14.798  33.154  0.00  0.00      D     
ATOM    297 HG23 THR D  18      -8.584  13.494  33.519  0.00  0.00      D     
ATOM    298  C   THR D  18     -10.702  12.682  31.425  0.00  0.00      D     
ATOM    299  O   THR D  18     -11.792  13.202  31.361  0.00  0.00      D     
ATOM    300  N   GLN D  19     -10.447  11.692  32.213  0.00  0.00      D     
ATOM    301  HN  GLN D  19      -9.539  11.286  32.152  0.00  0.00      D     
ATOM    302  CA  GLN D  19     -11.432  11.037  33.064  0.00  0.00      D     
ATOM    303  HA  GLN D  19     -12.367  11.561  33.201  0.00  0.00      D     
ATOM    304  CB  GLN D  19     -11.721   9.620  32.554  0.00  0.00      D     
ATOM    305  HB1 GLN D  19     -10.864   8.941  32.750  0.00  0.00      D     
ATOM    306  HB2 GLN D  19     -12.569   9.265  33.178  0.00  0.00      D     
ATOM    307  CG  GLN D  19     -12.188   9.528  31.051  0.00  0.00      D     
ATOM    308  HG1 GLN D  19     -11.400  10.051  30.469  0.00  0.00      D     
ATOM    309  HG2 GLN D  19     -12.154   8.467  30.723  0.00  0.00      D     
ATOM    310  CD  GLN D  19     -13.634  10.018  30.755  0.00  0.00      D     
ATOM    311  OE1 GLN D  19     -14.492   9.189  30.339  0.00  0.00      D     
ATOM    312  NE2 GLN D  19     -13.940  11.278  31.086  0.00  0.00      D     
ATOM    313 HE21 GLN D  19     -14.837  11.681  30.906  0.00  0.00      D     
ATOM    314 HE22 GLN D  19     -13.165  11.887  31.253  0.00  0.00      D     
ATOM    315  C   GLN D  19     -10.697  10.830  34.408  0.00  0.00      D     
ATOM    316  O   GLN D  19      -9.463  10.632  34.434  0.00  0.00      D     
ATOM    317  N   VAL D  20     -11.410  10.887  35.491  0.00  0.00      D     
ATOM    318  HN  VAL D  20     -12.341  11.239  35.439  0.00  0.00      D     
ATOM    319  CA  VAL D  20     -10.888  10.528  36.833  0.00  0.00      D     
ATOM    320  HA  VAL D  20      -9.830  10.316  36.869  0.00  0.00      D     
ATOM    321  CB  VAL D  20     -10.985  11.646  37.863  0.00  0.00      D     
ATOM    322  HB  VAL D  20     -11.956  12.123  37.608  0.00  0.00      D     
ATOM    323  CG1 VAL D  20     -11.093  11.106  39.266  0.00  0.00      D     
ATOM    324 HG11 VAL D  20     -12.073  10.639  39.500  0.00  0.00      D     
ATOM    325 HG12 VAL D  20     -10.371  10.272  39.399  0.00  0.00      D     
ATOM    326 HG13 VAL D  20     -10.936  11.953  39.968  0.00  0.00      D     
ATOM    327  CG2 VAL D  20      -9.806  12.625  37.662  0.00  0.00      D     
ATOM    328 HG21 VAL D  20      -9.590  12.689  36.574  0.00  0.00      D     
ATOM    329 HG22 VAL D  20     -10.032  13.608  38.128  0.00  0.00      D     
ATOM    330 HG23 VAL D  20      -8.909  12.214  38.174  0.00  0.00      D     
ATOM    331  C   VAL D  20     -11.599   9.200  37.136  0.00  0.00      D     
ATOM    332  O   VAL D  20     -12.822   9.104  37.044  0.00  0.00      D     
ATOM    333  N   VAL D  21     -10.879   8.135  37.490  0.00  0.00      D     
ATOM    334  HN  VAL D  21      -9.892   8.276  37.466  0.00  0.00      D     
ATOM    335  CA  VAL D  21     -11.351   6.800  37.889  0.00  0.00      D     
ATOM    336  HA  VAL D  21     -12.422   6.758  37.751  0.00  0.00      D     
ATOM    337  CB  VAL D  21     -10.849   5.780  36.889  0.00  0.00      D     
ATOM    338  HB  VAL D  21     -11.083   4.811  37.380  0.00  0.00      D     
ATOM    339  CG1 VAL D  21     -11.671   5.945  35.627  0.00  0.00      D     
ATOM    340 HG11 VAL D  21     -11.408   5.373  34.711  0.00  0.00      D     
ATOM    341 HG12 VAL D  21     -12.756   5.851  35.845  0.00  0.00      D     
ATOM    342 HG13 VAL D  21     -11.692   6.988  35.245  0.00  0.00      D     
ATOM    343  CG2 VAL D  21      -9.282   5.795  36.676  0.00  0.00      D     
ATOM    344 HG21 VAL D  21      -8.991   6.775  36.242  0.00  0.00      D     
ATOM    345 HG22 VAL D  21      -8.758   5.677  37.648  0.00  0.00      D     
ATOM    346 HG23 VAL D  21      -8.932   5.010  35.972  0.00  0.00      D     
ATOM    347  C   VAL D  21     -11.182   6.418  39.392  0.00  0.00      D     
ATOM    348  O   VAL D  21     -10.099   6.217  39.930  0.00  0.00      D     
ATOM    349  N   ASP D  22     -12.370   6.230  40.069  0.00  0.00      D     
ATOM    350  HN  ASP D  22     -13.141   6.403  39.461  0.00  0.00      D     
ATOM    351  CA  ASP D  22     -12.566   5.571  41.402  0.00  0.00      D     
ATOM    352  HA  ASP D  22     -12.036   6.154  42.140  0.00  0.00      D     
ATOM    353  CB  ASP D  22     -14.045   5.737  41.881  0.00  0.00      D     
ATOM    354  HB1 ASP D  22     -14.474   6.757  41.783  0.00  0.00      D     
ATOM    355  HB2 ASP D  22     -14.677   5.169  41.165  0.00  0.00      D     
ATOM    356  CG  ASP D  22     -14.392   5.139  43.276  0.00  0.00      D     
ATOM    357  OD1 ASP D  22     -13.604   4.343  43.800  0.00  0.00      D     
ATOM    358  OD2 ASP D  22     -15.476   5.475  43.877  0.00  0.00      D     
ATOM    359  C   ASP D  22     -12.047   4.166  41.371  0.00  0.00      D     
ATOM    360  O   ASP D  22     -12.288   3.440  40.414  0.00  0.00      D     
ATOM    361  N   MET D  23     -11.243   3.795  42.348  0.00  0.00      D     
ATOM    362  HN  MET D  23     -11.141   4.407  43.128  0.00  0.00      D     
ATOM    363  CA  MET D  23     -10.576   2.504  42.435  0.00  0.00      D     
ATOM    364  HA  MET D  23     -10.092   2.241  41.506  0.00  0.00      D     
ATOM    365  CB  MET D  23      -9.435   2.466  43.500  0.00  0.00      D     
ATOM    366  HB1 MET D  23      -9.858   2.913  44.424  0.00  0.00      D     
ATOM    367  HB2 MET D  23      -9.139   1.405  43.651  0.00  0.00      D     
ATOM    368  CG  MET D  23      -8.253   3.357  43.223  0.00  0.00      D     
ATOM    369  HG1 MET D  23      -8.008   3.289  42.141  0.00  0.00      D     
ATOM    370  HG2 MET D  23      -8.421   4.454  43.279  0.00  0.00      D     
ATOM    371  SD  MET D  23      -6.768   2.941  44.173  0.00  0.00      D     
ATOM    372  CE  MET D  23      -5.622   3.816  43.110  0.00  0.00      D     
ATOM    373  HE1 MET D  23      -4.576   3.583  43.400  0.00  0.00      D     
ATOM    374  HE2 MET D  23      -5.773   3.614  42.028  0.00  0.00      D     
ATOM    375  HE3 MET D  23      -5.869   4.890  43.252  0.00  0.00      D     
ATOM    376  C   MET D  23     -11.619   1.394  42.675  0.00  0.00      D     
ATOM    377  O   MET D  23     -11.437   0.251  42.363  0.00  0.00      D     
ATOM    378  N   SER D  24     -12.772   1.677  43.186  0.00  0.00      D     
ATOM    379  HN  SER D  24     -12.953   2.655  43.256  0.00  0.00      D     
ATOM    380  CA  SER D  24     -13.741   0.654  43.643  0.00  0.00      D     
ATOM    381  HA  SER D  24     -13.256  -0.242  44.002  0.00  0.00      D     
ATOM    382  CB  SER D  24     -14.578   1.142  44.879  0.00  0.00      D     
ATOM    383  HB1 SER D  24     -15.155   0.271  45.255  0.00  0.00      D     
ATOM    384  HB2 SER D  24     -14.017   1.444  45.790  0.00  0.00      D     
ATOM    385  OG  SER D  24     -15.481   2.197  44.645  0.00  0.00      D     
ATOM    386  HG1 SER D  24     -14.942   2.964  44.436  0.00  0.00      D     
ATOM    387  C   SER D  24     -14.716   0.155  42.542  0.00  0.00      D     
ATOM    388  O   SER D  24     -15.644  -0.596  42.868  0.00  0.00      D     
ATOM    389  N   MET D  25     -14.526   0.658  41.301  0.00  0.00      D     
ATOM    390  HN  MET D  25     -13.749   1.234  41.060  0.00  0.00      D     
ATOM    391  CA  MET D  25     -15.440   0.274  40.152  0.00  0.00      D     
ATOM    392  HA  MET D  25     -16.022  -0.608  40.375  0.00  0.00      D     
ATOM    393  CB  MET D  25     -16.377   1.466  39.762  0.00  0.00      D     
ATOM    394  HB1 MET D  25     -15.788   2.405  39.846  0.00  0.00      D     
ATOM    395  HB2 MET D  25     -16.749   1.355  38.722  0.00  0.00      D     
ATOM    396  CG  MET D  25     -17.516   1.703  40.745  0.00  0.00      D     
ATOM    397  HG1 MET D  25     -17.127   1.494  41.765  0.00  0.00      D     
ATOM    398  HG2 MET D  25     -17.806   2.773  40.678  0.00  0.00      D     
ATOM    399  SD  MET D  25     -19.025   0.568  40.576  0.00  0.00      D     
ATOM    400  CE  MET D  25     -19.838   1.237  39.164  0.00  0.00      D     
ATOM    401  HE1 MET D  25     -20.868   0.845  39.020  0.00  0.00      D     
ATOM    402  HE2 MET D  25     -19.935   2.340  39.259  0.00  0.00      D     
ATOM    403  HE3 MET D  25     -19.377   1.113  38.161  0.00  0.00      D     
ATOM    404  C   MET D  25     -14.590  -0.171  38.948  0.00  0.00      D     
ATOM    405  O   MET D  25     -13.443   0.178  38.815  0.00  0.00      D     
ATOM    406  N   THR D  26     -15.069  -0.992  38.026  0.00  0.00      D     
ATOM    407  HN  THR D  26     -15.935  -1.464  38.166  0.00  0.00      D     
ATOM    408  CA  THR D  26     -14.246  -1.372  36.823  0.00  0.00      D     
ATOM    409  HA  THR D  26     -13.196  -1.550  37.004  0.00  0.00      D     
ATOM    410  CB  THR D  26     -14.668  -2.715  36.102  0.00  0.00      D     
ATOM    411  HB  THR D  26     -14.133  -2.765  35.130  0.00  0.00      D     
ATOM    412  OG1 THR D  26     -16.118  -2.881  35.987  0.00  0.00      D     
ATOM    413  HG1 THR D  26     -16.246  -3.499  35.264  0.00  0.00      D     
ATOM    414  CG2 THR D  26     -14.299  -3.940  36.987  0.00  0.00      D     
ATOM    415 HG21 THR D  26     -14.857  -3.955  37.947  0.00  0.00      D     
ATOM    416 HG22 THR D  26     -14.545  -4.879  36.446  0.00  0.00      D     
ATOM    417 HG23 THR D  26     -13.214  -3.935  37.224  0.00  0.00      D     
ATOM    418  C   THR D  26     -14.217  -0.237  35.794  0.00  0.00      D     
ATOM    419  O   THR D  26     -15.056   0.653  35.698  0.00  0.00      D     
ATOM    420  N   TYR D  27     -13.190  -0.401  34.844  0.00  0.00      D     
ATOM    421  HN  TYR D  27     -12.465  -1.077  34.950  0.00  0.00      D     
ATOM    422  CA  TYR D  27     -13.192   0.271  33.531  0.00  0.00      D     
ATOM    423  HA  TYR D  27     -13.285   1.335  33.687  0.00  0.00      D     
ATOM    424  CB  TYR D  27     -11.839   0.076  32.826  0.00  0.00      D     
ATOM    425  HB1 TYR D  27     -11.702  -1.021  32.720  0.00  0.00      D     
ATOM    426  HB2 TYR D  27     -11.867   0.519  31.807  0.00  0.00      D     
ATOM    427  CG  TYR D  27     -10.691   0.794  33.466  0.00  0.00      D     
ATOM    428  CD1 TYR D  27      -9.580   0.125  34.005  0.00  0.00      D     
ATOM    429  HD1 TYR D  27      -9.600  -0.947  33.880  0.00  0.00      D     
ATOM    430  CE1 TYR D  27      -8.550   0.707  34.665  0.00  0.00      D     
ATOM    431  HE1 TYR D  27      -7.888   0.064  35.226  0.00  0.00      D     
ATOM    432  CZ  TYR D  27      -8.498   2.114  34.715  0.00  0.00      D     
ATOM    433  OH  TYR D  27      -7.470   2.835  35.312  0.00  0.00      D     
ATOM    434  HH  TYR D  27      -6.812   2.158  35.485  0.00  0.00      D     
ATOM    435  CD2 TYR D  27     -10.654   2.193  33.474  0.00  0.00      D     
ATOM    436  HD2 TYR D  27     -11.422   2.685  32.895  0.00  0.00      D     
ATOM    437  CE2 TYR D  27      -9.506   2.823  34.054  0.00  0.00      D     
ATOM    438  HE2 TYR D  27      -9.387   3.893  33.964  0.00  0.00      D     
ATOM    439  C   TYR D  27     -14.405  -0.068  32.552  0.00  0.00      D     
ATOM    440  O   TYR D  27     -14.872   0.766  31.773  0.00  0.00      D     
ATOM    441  N   GLY D  28     -14.951  -1.383  32.604  0.00  0.00      D     
ATOM    442  HN  GLY D  28     -14.408  -2.103  33.029  0.00  0.00      D     
ATOM    443  CA  GLY D  28     -16.135  -1.785  31.875  0.00  0.00      D     
ATOM    444  HA1 GLY D  28     -16.197  -2.860  31.951  0.00  0.00      D     
ATOM    445  HA2 GLY D  28     -16.039  -1.491  30.840  0.00  0.00      D     
ATOM    446  C   GLY D  28     -17.351  -1.132  32.341  0.00  0.00      D     
ATOM    447  O   GLY D  28     -18.223  -0.721  31.665  0.00  0.00      D     
ATOM    448  N   GLN D  29     -17.541  -0.908  33.670  0.00  0.00      D     
ATOM    449  HN  GLN D  29     -16.968  -1.453  34.278  0.00  0.00      D     
ATOM    450  CA  GLN D  29     -18.570  -0.034  34.211  0.00  0.00      D     
ATOM    451  HA  GLN D  29     -19.482  -0.240  33.670  0.00  0.00      D     
ATOM    452  CB  GLN D  29     -18.866  -0.254  35.655  0.00  0.00      D     
ATOM    453  HB1 GLN D  29     -17.902  -0.378  36.194  0.00  0.00      D     
ATOM    454  HB2 GLN D  29     -19.489   0.549  36.104  0.00  0.00      D     
ATOM    455  CG  GLN D  29     -19.669  -1.614  35.771  0.00  0.00      D     
ATOM    456  HG1 GLN D  29     -20.314  -1.576  34.867  0.00  0.00      D     
ATOM    457  HG2 GLN D  29     -18.947  -2.445  35.622  0.00  0.00      D     
ATOM    458  CD  GLN D  29     -20.440  -1.819  37.029  0.00  0.00      D     
ATOM    459  OE1 GLN D  29     -19.920  -2.107  38.141  0.00  0.00      D     
ATOM    460  NE2 GLN D  29     -21.740  -1.567  36.975  0.00  0.00      D     
ATOM    461 HE21 GLN D  29     -22.269  -1.617  37.822  0.00  0.00      D     
ATOM    462 HE22 GLN D  29     -22.071  -1.225  36.095  0.00  0.00      D     
ATOM    463  C   GLN D  29     -18.403   1.503  33.874  0.00  0.00      D     
ATOM    464  O   GLN D  29     -19.303   2.080  33.347  0.00  0.00      D     
ATOM    465  N   GLN D  30     -17.240   2.146  34.180  0.00  0.00      D     
ATOM    466  HN  GLN D  30     -16.454   1.617  34.488  0.00  0.00      D     
ATOM    467  CA  GLN D  30     -16.901   3.524  33.810  0.00  0.00      D     
ATOM    468  HA  GLN D  30     -17.686   4.135  34.232  0.00  0.00      D     
ATOM    469  CB  GLN D  30     -15.579   3.877  34.610  0.00  0.00      D     
ATOM    470  HB1 GLN D  30     -14.685   3.316  34.261  0.00  0.00      D     
ATOM    471  HB2 GLN D  30     -15.382   4.942  34.362  0.00  0.00      D     
ATOM    472  CG  GLN D  30     -15.794   3.772  36.131  0.00  0.00      D     
ATOM    473  HG1 GLN D  30     -16.575   4.532  36.349  0.00  0.00      D     
ATOM    474  HG2 GLN D  30     -16.075   2.753  36.473  0.00  0.00      D     
ATOM    475  CD  GLN D  30     -14.562   4.147  36.998  0.00  0.00      D     
ATOM    476  OE1 GLN D  30     -14.397   5.203  37.595  0.00  0.00      D     
ATOM    477  NE2 GLN D  30     -13.530   3.214  36.986  0.00  0.00      D     
ATOM    478 HE21 GLN D  30     -12.792   3.328  37.651  0.00  0.00      D     
ATOM    479 HE22 GLN D  30     -13.682   2.392  36.437  0.00  0.00      D     
ATOM    480  C   GLN D  30     -16.850   4.057  32.398  0.00  0.00      D     
ATOM    481  O   GLN D  30     -17.166   5.206  32.065  0.00  0.00      D     
ATOM    482  N   PHE D  31     -16.362   3.201  31.434  0.00  0.00      D     
ATOM    483  HN  PHE D  31     -15.868   2.362  31.648  0.00  0.00      D     
ATOM    484  CA  PHE D  31     -16.306   3.436  30.065  0.00  0.00      D     
ATOM    485  HA  PHE D  31     -16.701   4.408  29.811  0.00  0.00      D     
ATOM    486  CB  PHE D  31     -14.811   3.434  29.451  0.00  0.00      D     
ATOM    487  HB1 PHE D  31     -14.384   2.439  29.204  0.00  0.00      D     
ATOM    488  HB2 PHE D  31     -14.986   3.996  28.509  0.00  0.00      D     
ATOM    489  CG  PHE D  31     -13.764   4.093  30.356  0.00  0.00      D     
ATOM    490  CD1 PHE D  31     -14.089   5.332  30.939  0.00  0.00      D     
ATOM    491  HD1 PHE D  31     -15.062   5.752  30.731  0.00  0.00      D     
ATOM    492  CE1 PHE D  31     -13.170   6.049  31.701  0.00  0.00      D     
ATOM    493  HE1 PHE D  31     -13.515   7.027  32.003  0.00  0.00      D     
ATOM    494  CZ  PHE D  31     -11.826   5.610  31.746  0.00  0.00      D     
ATOM    495  HZ  PHE D  31     -11.018   6.198  32.157  0.00  0.00      D     
ATOM    496  CD2 PHE D  31     -12.454   3.609  30.499  0.00  0.00      D     
ATOM    497  HD2 PHE D  31     -12.273   2.616  30.114  0.00  0.00      D     
ATOM    498  CE2 PHE D  31     -11.479   4.401  31.191  0.00  0.00      D     
ATOM    499  HE2 PHE D  31     -10.470   4.019  31.245  0.00  0.00      D     
ATOM    500  C   PHE D  31     -17.121   2.465  29.258  0.00  0.00      D     
ATOM    501  O   PHE D  31     -18.047   2.763  28.527  0.00  0.00      D     
ATOM    502  N   GLY D  32     -16.880   1.162  29.428  0.00  0.00      D     
ATOM    503  HN  GLY D  32     -16.336   0.873  30.212  0.00  0.00      D     
ATOM    504  CA  GLY D  32     -17.198   0.204  28.413  0.00  0.00      D     
ATOM    505  HA1 GLY D  32     -17.397   0.718  27.485  0.00  0.00      D     
ATOM    506  HA2 GLY D  32     -18.024  -0.438  28.683  0.00  0.00      D     
ATOM    507  C   GLY D  32     -15.935  -0.627  28.052  0.00  0.00      D     
ATOM    508  O   GLY D  32     -14.895  -0.570  28.764  0.00  0.00      D     
ATOM    509  N   PRO D  33     -15.879  -1.516  27.011  0.00  0.00      D     
ATOM    510  CD  PRO D  33     -17.012  -1.773  26.075  0.00  0.00      D     
ATOM    511  HD1 PRO D  33     -17.248  -0.888  25.446  0.00  0.00      D     
ATOM    512  HD2 PRO D  33     -17.964  -2.036  26.583  0.00  0.00      D     
ATOM    513  CA  PRO D  33     -14.686  -2.170  26.601  0.00  0.00      D     
ATOM    514  HA  PRO D  33     -14.417  -2.898  27.352  0.00  0.00      D     
ATOM    515  CB  PRO D  33     -14.982  -2.775  25.276  0.00  0.00      D     
ATOM    516  HB1 PRO D  33     -14.471  -3.730  25.027  0.00  0.00      D     
ATOM    517  HB2 PRO D  33     -14.823  -2.126  24.389  0.00  0.00      D     
ATOM    518  CG  PRO D  33     -16.527  -2.998  25.288  0.00  0.00      D     
ATOM    519  HG1 PRO D  33     -16.779  -3.772  26.045  0.00  0.00      D     
ATOM    520  HG2 PRO D  33     -16.897  -3.224  24.265  0.00  0.00      D     
ATOM    521  C   PRO D  33     -13.507  -1.311  26.468  0.00  0.00      D     
ATOM    522  O   PRO D  33     -13.568  -0.280  25.768  0.00  0.00      D     
ATOM    523  N   THR D  34     -12.408  -1.706  27.153  0.00  0.00      D     
ATOM    524  HN  THR D  34     -12.468  -2.590  27.609  0.00  0.00      D     
ATOM    525  CA  THR D  34     -11.143  -0.989  27.362  0.00  0.00      D     
ATOM    526  HA  THR D  34     -11.075  -0.103  26.747  0.00  0.00      D     
ATOM    527  CB  THR D  34     -10.994  -0.489  28.799  0.00  0.00      D     
ATOM    528  HB  THR D  34     -11.036  -1.394  29.441  0.00  0.00      D     
ATOM    529  OG1 THR D  34     -12.065   0.348  29.081  0.00  0.00      D     
ATOM    530  HG1 THR D  34     -12.865  -0.170  28.964  0.00  0.00      D     
ATOM    531  CG2 THR D  34      -9.749   0.335  28.988  0.00  0.00      D     
ATOM    532 HG21 THR D  34      -8.819  -0.113  28.576  0.00  0.00      D     
ATOM    533 HG22 THR D  34      -9.920   1.288  28.444  0.00  0.00      D     
ATOM    534 HG23 THR D  34      -9.662   0.606  30.062  0.00  0.00      D     
ATOM    535  C   THR D  34      -9.900  -1.785  27.038  0.00  0.00      D     
ATOM    536  O   THR D  34      -9.579  -2.819  27.628  0.00  0.00      D     
ATOM    537  N   TYR D  35      -9.084  -1.273  26.110  0.00  0.00      D     
ATOM    538  HN  TYR D  35      -9.262  -0.419  25.628  0.00  0.00      D     
ATOM    539  CA  TYR D  35      -7.716  -1.714  25.953  0.00  0.00      D     
ATOM    540  HA  TYR D  35      -7.497  -2.687  26.369  0.00  0.00      D     
ATOM    541  CB  TYR D  35      -7.519  -1.931  24.417  0.00  0.00      D     
ATOM    542  HB1 TYR D  35      -7.548  -0.990  23.828  0.00  0.00      D     
ATOM    543  HB2 TYR D  35      -6.507  -2.373  24.292  0.00  0.00      D     
ATOM    544  CG  TYR D  35      -8.413  -2.954  23.800  0.00  0.00      D     
ATOM    545  CD1 TYR D  35      -8.277  -4.347  24.044  0.00  0.00      D     
ATOM    546  HD1 TYR D  35      -7.596  -4.665  24.820  0.00  0.00      D     
ATOM    547  CE1 TYR D  35      -9.023  -5.279  23.313  0.00  0.00      D     
ATOM    548  HE1 TYR D  35      -8.938  -6.346  23.455  0.00  0.00      D     
ATOM    549  CZ  TYR D  35     -10.002  -4.883  22.401  0.00  0.00      D     
ATOM    550  OH  TYR D  35     -10.811  -5.877  21.776  0.00  0.00      D     
ATOM    551  HH  TYR D  35     -10.523  -6.774  21.957  0.00  0.00      D     
ATOM    552  CD2 TYR D  35      -9.439  -2.558  22.906  0.00  0.00      D     
ATOM    553  HD2 TYR D  35      -9.595  -1.502  22.742  0.00  0.00      D     
ATOM    554  CE2 TYR D  35     -10.210  -3.494  22.163  0.00  0.00      D     
ATOM    555  HE2 TYR D  35     -11.104  -3.166  21.652  0.00  0.00      D     
ATOM    556  C   TYR D  35      -6.736  -0.743  26.484  0.00  0.00      D     
ATOM    557  O   TYR D  35      -6.761   0.422  26.228  0.00  0.00      D     
ATOM    558  N   LEU D  36      -5.758  -1.425  27.206  0.00  0.00      D     
ATOM    559  HN  LEU D  36      -5.848  -2.409  27.338  0.00  0.00      D     
ATOM    560  CA  LEU D  36      -4.473  -0.786  27.486  0.00  0.00      D     
ATOM    561  HA  LEU D  36      -4.591   0.223  27.118  0.00  0.00      D     
ATOM    562  CB  LEU D  36      -4.043  -0.901  28.908  0.00  0.00      D     
ATOM    563  HB1 LEU D  36      -4.907  -0.556  29.516  0.00  0.00      D     
ATOM    564  HB2 LEU D  36      -4.017  -1.970  29.211  0.00  0.00      D     
ATOM    565  CG  LEU D  36      -2.574  -0.440  29.306  0.00  0.00      D     
ATOM    566  HG  LEU D  36      -1.849  -1.001  28.678  0.00  0.00      D     
ATOM    567  CD1 LEU D  36      -2.407   1.064  29.112  0.00  0.00      D     
ATOM    568 HD11 LEU D  36      -2.363   1.331  28.034  0.00  0.00      D     
ATOM    569 HD12 LEU D  36      -3.218   1.650  29.594  0.00  0.00      D     
ATOM    570 HD13 LEU D  36      -1.475   1.484  29.547  0.00  0.00      D     
ATOM    571  CD2 LEU D  36      -2.338  -0.910  30.811  0.00  0.00      D     
ATOM    572 HD21 LEU D  36      -2.532  -1.977  31.049  0.00  0.00      D     
ATOM    573 HD22 LEU D  36      -1.388  -0.514  31.232  0.00  0.00      D     
ATOM    574 HD23 LEU D  36      -3.104  -0.336  31.374  0.00  0.00      D     
ATOM    575  C   LEU D  36      -3.411  -1.370  26.636  0.00  0.00      D     
ATOM    576  O   LEU D  36      -2.988  -2.563  26.701  0.00  0.00      D     
ATOM    577  N   ASP D  37      -2.866  -0.506  25.684  0.00  0.00      D     
ATOM    578  HN  ASP D  37      -3.083   0.466  25.724  0.00  0.00      D     
ATOM    579  CA  ASP D  37      -1.984  -0.832  24.612  0.00  0.00      D     
ATOM    580  HA  ASP D  37      -2.071  -0.023  23.902  0.00  0.00      D     
ATOM    581  CB  ASP D  37      -0.498  -0.796  25.187  0.00  0.00      D     
ATOM    582  HB1 ASP D  37      -0.302  -1.570  25.960  0.00  0.00      D     
ATOM    583  HB2 ASP D  37       0.238  -0.952  24.369  0.00  0.00      D     
ATOM    584  CG  ASP D  37      -0.063   0.567  25.720  0.00  0.00      D     
ATOM    585  OD1 ASP D  37      -0.543   1.658  25.319  0.00  0.00      D     
ATOM    586  OD2 ASP D  37       0.978   0.540  26.463  0.00  0.00      D     
ATOM    587  C   ASP D  37      -2.353  -2.035  23.884  0.00  0.00      D     
ATOM    588  O   ASP D  37      -1.447  -2.896  23.624  0.00  0.00      D     
ATOM    589  N   GLY D  38      -3.650  -2.187  23.497  0.00  0.00      D     
ATOM    590  HN  GLY D  38      -4.292  -1.450  23.696  0.00  0.00      D     
ATOM    591  CA  GLY D  38      -4.188  -3.324  22.756  0.00  0.00      D     
ATOM    592  HA1 GLY D  38      -3.466  -3.501  21.973  0.00  0.00      D     
ATOM    593  HA2 GLY D  38      -5.147  -3.054  22.338  0.00  0.00      D     
ATOM    594  C   GLY D  38      -4.299  -4.674  23.537  0.00  0.00      D     
ATOM    595  O   GLY D  38      -4.597  -5.750  22.962  0.00  0.00      D     
ATOM    596  N   ALA D  39      -4.154  -4.601  24.945  0.00  0.00      D     
ATOM    597  HN  ALA D  39      -3.799  -3.778  25.382  0.00  0.00      D     
ATOM    598  CA  ALA D  39      -4.525  -5.638  25.894  0.00  0.00      D     
ATOM    599  HA  ALA D  39      -4.895  -6.535  25.421  0.00  0.00      D     
ATOM    600  CB  ALA D  39      -3.268  -5.960  26.761  0.00  0.00      D     
ATOM    601  HB1 ALA D  39      -2.843  -4.960  26.995  0.00  0.00      D     
ATOM    602  HB2 ALA D  39      -3.473  -6.636  27.618  0.00  0.00      D     
ATOM    603  HB3 ALA D  39      -2.508  -6.380  26.068  0.00  0.00      D     
ATOM    604  C   ALA D  39      -5.601  -5.245  26.921  0.00  0.00      D     
ATOM    605  O   ALA D  39      -5.528  -4.260  27.563  0.00  0.00      D     
ATOM    606  N   ASP D  40      -6.692  -6.044  26.975  0.00  0.00      D     
ATOM    607  HN  ASP D  40      -6.705  -6.962  26.585  0.00  0.00      D     
ATOM    608  CA  ASP D  40      -7.998  -5.734  27.604  0.00  0.00      D     
ATOM    609  HA  ASP D  40      -8.437  -4.818  27.237  0.00  0.00      D     
ATOM    610  CB  ASP D  40      -8.979  -6.805  27.062  0.00  0.00      D     
ATOM    611  HB1 ASP D  40      -8.963  -6.647  25.962  0.00  0.00      D     
ATOM    612  HB2 ASP D  40      -8.660  -7.832  27.338  0.00  0.00      D     
ATOM    613  CG  ASP D  40     -10.425  -6.761  27.530  0.00  0.00      D     
ATOM    614  OD1 ASP D  40     -11.398  -7.466  26.995  0.00  0.00      D     
ATOM    615  OD2 ASP D  40     -10.594  -6.016  28.466  0.00  0.00      D     
ATOM    616  C   ASP D  40      -7.894  -5.604  29.117  0.00  0.00      D     
ATOM    617  O   ASP D  40      -7.526  -6.567  29.814  0.00  0.00      D     
ATOM    618  N   VAL D  41      -8.209  -4.400  29.642  0.00  0.00      D     
ATOM    619  HN  VAL D  41      -8.427  -3.662  29.008  0.00  0.00      D     
ATOM    620  CA  VAL D  41      -8.242  -4.090  31.043  0.00  0.00      D     
ATOM    621  HA  VAL D  41      -8.078  -4.947  31.680  0.00  0.00      D     
ATOM    622  CB  VAL D  41      -7.216  -3.059  31.463  0.00  0.00      D     
ATOM    623  HB  VAL D  41      -7.317  -3.002  32.568  0.00  0.00      D     
ATOM    624  CG1 VAL D  41      -5.803  -3.734  31.255  0.00  0.00      D     
ATOM    625 HG11 VAL D  41      -5.422  -3.474  30.244  0.00  0.00      D     
ATOM    626 HG12 VAL D  41      -5.116  -3.399  32.061  0.00  0.00      D     
ATOM    627 HG13 VAL D  41      -5.824  -4.843  31.328  0.00  0.00      D     
ATOM    628  CG2 VAL D  41      -7.362  -1.754  30.664  0.00  0.00      D     
ATOM    629 HG21 VAL D  41      -7.031  -2.001  29.633  0.00  0.00      D     
ATOM    630 HG22 VAL D  41      -8.440  -1.493  30.597  0.00  0.00      D     
ATOM    631 HG23 VAL D  41      -6.768  -0.888  31.028  0.00  0.00      D     
ATOM    632  C   VAL D  41      -9.691  -3.706  31.352  0.00  0.00      D     
ATOM    633  O   VAL D  41      -9.949  -2.971  32.284  0.00  0.00      D     
ATOM    634  N   THR D  42     -10.646  -4.217  30.586  0.00  0.00      D     
ATOM    635  HN  THR D  42     -10.389  -4.819  29.834  0.00  0.00      D     
ATOM    636  CA  THR D  42     -12.069  -3.878  30.785  0.00  0.00      D     
ATOM    637  HA  THR D  42     -12.266  -2.817  30.741  0.00  0.00      D     
ATOM    638  CB  THR D  42     -12.900  -4.547  29.702  0.00  0.00      D     
ATOM    639  HB  THR D  42     -12.972  -5.656  29.695  0.00  0.00      D     
ATOM    640  OG1 THR D  42     -12.439  -4.112  28.430  0.00  0.00      D     
ATOM    641  HG1 THR D  42     -11.596  -4.569  28.381  0.00  0.00      D     
ATOM    642  CG2 THR D  42     -14.354  -4.000  29.767  0.00  0.00      D     
ATOM    643 HG21 THR D  42     -14.980  -4.387  28.935  0.00  0.00      D     
ATOM    644 HG22 THR D  42     -14.877  -4.286  30.704  0.00  0.00      D     
ATOM    645 HG23 THR D  42     -14.297  -2.892  29.706  0.00  0.00      D     
ATOM    646  C   THR D  42     -12.564  -4.357  32.121  0.00  0.00      D     
ATOM    647  O   THR D  42     -13.178  -3.572  32.773  0.00  0.00      D     
ATOM    648  N   LYS D  43     -12.175  -5.541  32.648  0.00  0.00      D     
ATOM    649  HN  LYS D  43     -11.449  -6.114  32.275  0.00  0.00      D     
ATOM    650  CA  LYS D  43     -12.738  -6.095  33.883  0.00  0.00      D     
ATOM    651  HA  LYS D  43     -13.568  -5.470  34.177  0.00  0.00      D     
ATOM    652  CB  LYS D  43     -13.259  -7.531  33.708  0.00  0.00      D     
ATOM    653  HB1 LYS D  43     -12.341  -8.076  33.401  0.00  0.00      D     
ATOM    654  HB2 LYS D  43     -13.713  -7.877  34.662  0.00  0.00      D     
ATOM    655  CG  LYS D  43     -14.583  -7.747  32.771  0.00  0.00      D     
ATOM    656  HG1 LYS D  43     -15.399  -7.059  33.079  0.00  0.00      D     
ATOM    657  HG2 LYS D  43     -14.190  -7.452  31.775  0.00  0.00      D     
ATOM    658  CD  LYS D  43     -15.088  -9.153  32.907  0.00  0.00      D     
ATOM    659  HD1 LYS D  43     -14.266  -9.827  32.584  0.00  0.00      D     
ATOM    660  HD2 LYS D  43     -15.233  -9.337  33.993  0.00  0.00      D     
ATOM    661  CE  LYS D  43     -16.368  -9.607  32.233  0.00  0.00      D     
ATOM    662  HE1 LYS D  43     -16.655 -10.651  32.479  0.00  0.00      D     
ATOM    663  HE2 LYS D  43     -17.132  -8.897  32.616  0.00  0.00      D     
ATOM    664  NZ  LYS D  43     -16.161  -9.487  30.793  0.00  0.00      D     
ATOM    665  HZ1 LYS D  43     -17.086  -9.643  30.343  0.00  0.00      D     
ATOM    666  HZ2 LYS D  43     -15.858  -8.533  30.510  0.00  0.00      D     
ATOM    667  HZ3 LYS D  43     -15.490 -10.191  30.424  0.00  0.00      D     
ATOM    668  C   LYS D  43     -11.679  -6.001  35.021  0.00  0.00      D     
ATOM    669  O   LYS D  43     -11.658  -6.694  36.027  0.00  0.00      D     
ATOM    670  N   ILE D  44     -10.793  -4.985  34.860  0.00  0.00      D     
ATOM    671  HN  ILE D  44     -10.945  -4.342  34.114  0.00  0.00      D     
ATOM    672  CA  ILE D  44      -9.803  -4.554  35.847  0.00  0.00      D     
ATOM    673  HA  ILE D  44      -9.799  -5.301  36.627  0.00  0.00      D     
ATOM    674  CB  ILE D  44      -8.378  -4.339  35.248  0.00  0.00      D     
ATOM    675  HB  ILE D  44      -8.587  -3.797  34.301  0.00  0.00      D     
ATOM    676  CG2 ILE D  44      -7.402  -3.453  36.123  0.00  0.00      D     
ATOM    677 HG21 ILE D  44      -7.247  -3.893  37.131  0.00  0.00      D     
ATOM    678 HG22 ILE D  44      -6.430  -3.263  35.621  0.00  0.00      D     
ATOM    679 HG23 ILE D  44      -7.798  -2.420  36.225  0.00  0.00      D     
ATOM    680  CG1 ILE D  44      -7.723  -5.676  34.854  0.00  0.00      D     
ATOM    681 HG11 ILE D  44      -8.547  -6.206  34.331  0.00  0.00      D     
ATOM    682 HG12 ILE D  44      -6.897  -5.457  34.145  0.00  0.00      D     
ATOM    683  CD  ILE D  44      -7.195  -6.534  36.058  0.00  0.00      D     
ATOM    684  HD1 ILE D  44      -6.185  -6.222  36.400  0.00  0.00      D     
ATOM    685  HD2 ILE D  44      -7.891  -6.536  36.924  0.00  0.00      D     
ATOM    686  HD3 ILE D  44      -6.969  -7.575  35.740  0.00  0.00      D     
ATOM    687  C   ILE D  44     -10.381  -3.358  36.521  0.00  0.00      D     
ATOM    688  O   ILE D  44     -11.008  -2.599  35.835  0.00  0.00      D     
ATOM    689  N   LYS D  45     -10.080  -3.164  37.826  0.00  0.00      D     
ATOM    690  HN  LYS D  45      -9.536  -3.774  38.398  0.00  0.00      D     
ATOM    691  CA  LYS D  45     -10.378  -1.986  38.668  0.00  0.00      D     
ATOM    692  HA  LYS D  45     -11.208  -1.473  38.205  0.00  0.00      D     
ATOM    693  CB  LYS D  45     -10.921  -2.311  40.127  0.00  0.00      D     
ATOM    694  HB1 LYS D  45     -10.329  -3.108  40.624  0.00  0.00      D     
ATOM    695  HB2 LYS D  45     -10.982  -1.495  40.878  0.00  0.00      D     
ATOM    696  CG  LYS D  45     -12.337  -2.850  39.982  0.00  0.00      D     
ATOM    697  HG1 LYS D  45     -12.917  -2.137  39.359  0.00  0.00      D     
ATOM    698  HG2 LYS D  45     -12.213  -3.757  39.352  0.00  0.00      D     
ATOM    699  CD  LYS D  45     -12.971  -3.090  41.390  0.00  0.00      D     
ATOM    700  HD1 LYS D  45     -12.353  -3.775  42.010  0.00  0.00      D     
ATOM    701  HD2 LYS D  45     -12.997  -2.110  41.911  0.00  0.00      D     
ATOM    702  CE  LYS D  45     -14.512  -3.440  41.213  0.00  0.00      D     
ATOM    703  HE1 LYS D  45     -14.962  -2.488  40.857  0.00  0.00      D     
ATOM    704  HE2 LYS D  45     -14.678  -4.252  40.473  0.00  0.00      D     
ATOM    705  NZ  LYS D  45     -15.230  -3.706  42.475  0.00  0.00      D     
ATOM    706  HZ1 LYS D  45     -14.843  -4.524  42.986  0.00  0.00      D     
ATOM    707  HZ2 LYS D  45     -15.279  -2.922  43.156  0.00  0.00      D     
ATOM    708  HZ3 LYS D  45     -16.225  -3.929  42.270  0.00  0.00      D     
ATOM    709  C   LYS D  45      -9.149  -1.082  38.725  0.00  0.00      D     
ATOM    710  O   LYS D  45      -8.008  -1.590  38.791  0.00  0.00      D     
ATOM    711  N   PRO D  46      -9.256   0.246  38.671  0.00  0.00      D     
ATOM    712  CD  PRO D  46     -10.390   0.932  38.365  0.00  0.00      D     
ATOM    713  HD1 PRO D  46     -11.015   0.954  39.284  0.00  0.00      D     
ATOM    714  HD2 PRO D  46     -10.939   0.441  37.533  0.00  0.00      D     
ATOM    715  CA  PRO D  46      -8.096   1.109  38.474  0.00  0.00      D     
ATOM    716  HA  PRO D  46      -7.703   0.898  37.490  0.00  0.00      D     
ATOM    717  CB  PRO D  46      -8.618   2.520  38.561  0.00  0.00      D     
ATOM    718  HB1 PRO D  46      -8.006   3.265  38.009  0.00  0.00      D     
ATOM    719  HB2 PRO D  46      -8.730   2.889  39.603  0.00  0.00      D     
ATOM    720  CG  PRO D  46      -9.972   2.368  37.878  0.00  0.00      D     
ATOM    721  HG1 PRO D  46      -9.893   2.570  36.788  0.00  0.00      D     
ATOM    722  HG2 PRO D  46     -10.548   3.195  38.344  0.00  0.00      D     
ATOM    723  C   PRO D  46      -6.910   0.829  39.417  0.00  0.00      D     
ATOM    724  O   PRO D  46      -6.984   0.783  40.659  0.00  0.00      D     
ATOM    725  N   HSE D  47      -5.741   0.555  38.896  0.00  0.00      D     
ATOM    726  HN  HSE D  47      -5.597   0.691  37.919  0.00  0.00      D     
ATOM    727  CA  HSE D  47      -4.563   0.177  39.727  0.00  0.00      D     
ATOM    728  HA  HSE D  47      -4.882  -0.066  40.730  0.00  0.00      D     
ATOM    729  CB  HSE D  47      -3.731  -1.087  39.325  0.00  0.00      D     
ATOM    730  HB1 HSE D  47      -4.391  -1.973  39.209  0.00  0.00      D     
ATOM    731  HB2 HSE D  47      -3.446  -0.908  38.266  0.00  0.00      D     
ATOM    732  ND1 HSE D  47      -1.173  -0.932  39.694  0.00  0.00      D     
ATOM    733  CG  HSE D  47      -2.441  -1.368  40.168  0.00  0.00      D     
ATOM    734  CE1 HSE D  47      -0.306  -1.437  40.524  0.00  0.00      D     
ATOM    735  HE1 HSE D  47       0.764  -1.236  40.463  0.00  0.00      D     
ATOM    736  NE2 HSE D  47      -0.945  -2.090  41.581  0.00  0.00      D     
ATOM    737  HE2 HSE D  47      -0.501  -2.397  42.423  0.00  0.00      D     
ATOM    738  CD2 HSE D  47      -2.256  -2.143  41.254  0.00  0.00      D     
ATOM    739  HD2 HSE D  47      -2.999  -2.716  41.795  0.00  0.00      D     
ATOM    740  C   HSE D  47      -3.623   1.338  39.811  0.00  0.00      D     
ATOM    741  O   HSE D  47      -3.649   2.211  39.002  0.00  0.00      D     
ATOM    742  N   ASN D  48      -2.791   1.411  40.825  0.00  0.00      D     
ATOM    743  HN  ASN D  48      -2.870   0.767  41.581  0.00  0.00      D     
ATOM    744  CA  ASN D  48      -1.840   2.453  41.210  0.00  0.00      D     
ATOM    745  HA  ASN D  48      -2.376   3.317  41.573  0.00  0.00      D     
ATOM    746  CB  ASN D  48      -1.036   1.915  42.403  0.00  0.00      D     
ATOM    747  HB1 ASN D  48      -0.468   1.024  42.060  0.00  0.00      D     
ATOM    748  HB2 ASN D  48      -0.289   2.670  42.729  0.00  0.00      D     
ATOM    749  CG  ASN D  48      -1.866   1.502  43.615  0.00  0.00      D     
ATOM    750  OD1 ASN D  48      -2.331   0.356  43.712  0.00  0.00      D     
ATOM    751  ND2 ASN D  48      -2.130   2.505  44.471  0.00  0.00      D     
ATOM    752 HD21 ASN D  48      -1.737   3.408  44.299  0.00  0.00      D     
ATOM    753 HD22 ASN D  48      -2.657   2.355  45.308  0.00  0.00      D     
ATOM    754  C   ASN D  48      -0.922   2.879  40.062  0.00  0.00      D     
ATOM    755  O   ASN D  48      -0.658   4.028  39.855  0.00  0.00      D     
ATOM    756  N   SER D  49      -0.480   1.851  39.278  0.00  0.00      D     
ATOM    757  HN  SER D  49      -0.868   0.966  39.523  0.00  0.00      D     
ATOM    758  CA  SER D  49       0.313   1.987  38.131  0.00  0.00      D     
ATOM    759  HA  SER D  49       1.208   2.502  38.449  0.00  0.00      D     
ATOM    760  CB  SER D  49       0.766   0.612  37.524  0.00  0.00      D     
ATOM    761  HB1 SER D  49       1.453   0.791  36.670  0.00  0.00      D     
ATOM    762  HB2 SER D  49       1.404   0.093  38.272  0.00  0.00      D     
ATOM    763  OG  SER D  49      -0.376  -0.214  37.205  0.00  0.00      D     
ATOM    764  HG1 SER D  49      -0.768  -0.409  38.059  0.00  0.00      D     
ATOM    765  C   SER D  49      -0.198   2.904  37.064  0.00  0.00      D     
ATOM    766  O   SER D  49       0.607   3.513  36.348  0.00  0.00      D     
ATOM    767  N   HSE D  50      -1.505   2.975  36.872  0.00  0.00      D     
ATOM    768  HN  HSE D  50      -2.164   2.514  37.461  0.00  0.00      D     
ATOM    769  CA  HSE D  50      -2.162   3.596  35.726  0.00  0.00      D     
ATOM    770  HA  HSE D  50      -1.665   3.286  34.818  0.00  0.00      D     
ATOM    771  CB  HSE D  50      -3.616   3.092  35.866  0.00  0.00      D     
ATOM    772  HB1 HSE D  50      -4.024   3.473  36.826  0.00  0.00      D     
ATOM    773  HB2 HSE D  50      -4.331   3.462  35.100  0.00  0.00      D     
ATOM    774  ND1 HSE D  50      -5.021   0.963  36.049  0.00  0.00      D     
ATOM    775  CG  HSE D  50      -3.780   1.610  35.736  0.00  0.00      D     
ATOM    776  CE1 HSE D  50      -4.767  -0.292  35.701  0.00  0.00      D     
ATOM    777  HE1 HSE D  50      -5.347  -1.180  35.954  0.00  0.00      D     
ATOM    778  NE2 HSE D  50      -3.615  -0.495  35.066  0.00  0.00      D     
ATOM    779  HE2 HSE D  50      -3.326  -1.399  34.751  0.00  0.00      D     
ATOM    780  CD2 HSE D  50      -2.956   0.668  35.134  0.00  0.00      D     
ATOM    781  HD2 HSE D  50      -1.990   0.783  34.659  0.00  0.00      D     
ATOM    782  C   HSE D  50      -2.239   5.087  35.775  0.00  0.00      D     
ATOM    783  O   HSE D  50      -2.610   5.669  34.722  0.00  0.00      D     
ATOM    784  N   GLU D  51      -1.832   5.796  36.835  0.00  0.00      D     
ATOM    785  HN  GLU D  51      -1.344   5.270  37.527  0.00  0.00      D     
ATOM    786  CA  GLU D  51      -2.021   7.256  37.010  0.00  0.00      D     
ATOM    787  HA  GLU D  51      -3.073   7.480  37.104  0.00  0.00      D     
ATOM    788  CB  GLU D  51      -1.439   7.775  38.429  0.00  0.00      D     
ATOM    789  HB1 GLU D  51      -1.688   8.854  38.512  0.00  0.00      D     
ATOM    790  HB2 GLU D  51      -2.049   7.227  39.179  0.00  0.00      D     
ATOM    791  CG  GLU D  51       0.040   7.480  38.667  0.00  0.00      D     
ATOM    792  HG1 GLU D  51       0.200   6.386  38.561  0.00  0.00      D     
ATOM    793  HG2 GLU D  51       0.705   7.983  37.932  0.00  0.00      D     
ATOM    794  CD  GLU D  51       0.492   7.874  40.068  0.00  0.00      D     
ATOM    795  OE1 GLU D  51      -0.289   8.468  40.860  0.00  0.00      D     
ATOM    796  OE2 GLU D  51       1.624   7.496  40.487  0.00  0.00      D     
ATOM    797  C   GLU D  51      -1.323   8.056  35.905  0.00  0.00      D     
ATOM    798  O   GLU D  51      -0.092   8.145  35.823  0.00  0.00      D     
ATOM    799  N   GLY D  52      -2.022   8.629  34.918  0.00  0.00      D     
ATOM    800  HN  GLY D  52      -3.013   8.667  35.026  0.00  0.00      D     
ATOM    801  CA  GLY D  52      -1.484   9.270  33.786  0.00  0.00      D     
ATOM    802  HA1 GLY D  52      -0.483   9.642  33.949  0.00  0.00      D     
ATOM    803  HA2 GLY D  52      -2.187  10.062  33.574  0.00  0.00      D     
ATOM    804  C   GLY D  52      -1.305   8.335  32.575  0.00  0.00      D     
ATOM    805  O   GLY D  52      -0.769   8.730  31.535  0.00  0.00      D     
ATOM    806  N   LYS D  53      -1.799   7.152  32.630  0.00  0.00      D     
ATOM    807  HN  LYS D  53      -2.274   6.747  33.408  0.00  0.00      D     
ATOM    808  CA  LYS D  53      -1.784   6.309  31.470  0.00  0.00      D     
ATOM    809  HA  LYS D  53      -0.864   6.443  30.920  0.00  0.00      D     
ATOM    810  CB  LYS D  53      -1.831   4.709  31.696  0.00  0.00      D     
ATOM    811  HB1 LYS D  53      -2.772   4.429  32.218  0.00  0.00      D     
ATOM    812  HB2 LYS D  53      -1.949   4.205  30.713  0.00  0.00      D     
ATOM    813  CG  LYS D  53      -0.524   4.108  32.250  0.00  0.00      D     
ATOM    814  HG1 LYS D  53       0.381   4.701  31.994  0.00  0.00      D     
ATOM    815  HG2 LYS D  53      -0.419   4.205  33.351  0.00  0.00      D     
ATOM    816  CD  LYS D  53      -0.325   2.634  31.852  0.00  0.00      D     
ATOM    817  HD1 LYS D  53      -1.308   2.121  31.918  0.00  0.00      D     
ATOM    818  HD2 LYS D  53       0.083   2.548  30.822  0.00  0.00      D     
ATOM    819  CE  LYS D  53       0.596   1.850  32.791  0.00  0.00      D     
ATOM    820  HE1 LYS D  53       0.438   2.171  33.843  0.00  0.00      D     
ATOM    821  HE2 LYS D  53       0.348   0.787  32.580  0.00  0.00      D     
ATOM    822  NZ  LYS D  53       2.012   2.028  32.454  0.00  0.00      D     
ATOM    823  HZ1 LYS D  53       2.290   1.817  31.474  0.00  0.00      D     
ATOM    824  HZ2 LYS D  53       2.382   2.994  32.562  0.00  0.00      D     
ATOM    825  HZ3 LYS D  53       2.651   1.477  33.061  0.00  0.00      D     
ATOM    826  C   LYS D  53      -2.898   6.632  30.511  0.00  0.00      D     
ATOM    827  O   LYS D  53      -3.793   7.374  30.780  0.00  0.00      D     
ATOM    828  N   THR D  54      -2.810   6.149  29.264  0.00  0.00      D     
ATOM    829  HN  THR D  54      -2.059   5.532  29.043  0.00  0.00      D     
ATOM    830  CA  THR D  54      -3.723   6.454  28.148  0.00  0.00      D     
ATOM    831  HA  THR D  54      -4.454   7.146  28.539  0.00  0.00      D     
ATOM    832  CB  THR D  54      -2.972   6.995  27.021  0.00  0.00      D     
ATOM    833  HB  THR D  54      -2.106   6.357  26.742  0.00  0.00      D     
ATOM    834  OG1 THR D  54      -2.459   8.300  27.363  0.00  0.00      D     
ATOM    835  HG1 THR D  54      -1.971   8.081  28.161  0.00  0.00      D     
ATOM    836  CG2 THR D  54      -3.803   7.213  25.798  0.00  0.00      D     
ATOM    837 HG21 THR D  54      -4.602   7.916  26.117  0.00  0.00      D     
ATOM    838 HG22 THR D  54      -3.232   7.724  24.994  0.00  0.00      D     
ATOM    839 HG23 THR D  54      -4.219   6.279  25.364  0.00  0.00      D     
ATOM    840  C   THR D  54      -4.406   5.200  27.772  0.00  0.00      D     
ATOM    841  O   THR D  54      -3.790   4.186  27.564  0.00  0.00      D     
ATOM    842  N   PHE D  55      -5.758   5.171  27.690  0.00  0.00      D     
ATOM    843  HN  PHE D  55      -6.350   5.942  27.914  0.00  0.00      D     
ATOM    844  CA  PHE D  55      -6.522   3.996  27.333  0.00  0.00      D     
ATOM    845  HA  PHE D  55      -5.757   3.270  27.102  0.00  0.00      D     
ATOM    846  CB  PHE D  55      -7.342   3.456  28.519  0.00  0.00      D     
ATOM    847  HB1 PHE D  55      -8.197   4.101  28.810  0.00  0.00      D     
ATOM    848  HB2 PHE D  55      -7.821   2.517  28.168  0.00  0.00      D     
ATOM    849  CG  PHE D  55      -6.467   3.170  29.731  0.00  0.00      D     
ATOM    850  CD1 PHE D  55      -5.984   4.197  30.567  0.00  0.00      D     
ATOM    851  HD1 PHE D  55      -6.220   5.230  30.358  0.00  0.00      D     
ATOM    852  CE1 PHE D  55      -5.312   3.993  31.734  0.00  0.00      D     
ATOM    853  HE1 PHE D  55      -4.911   4.867  32.226  0.00  0.00      D     
ATOM    854  CZ  PHE D  55      -5.037   2.742  32.130  0.00  0.00      D     
ATOM    855  HZ  PHE D  55      -4.660   2.633  33.136  0.00  0.00      D     
ATOM    856  CD2 PHE D  55      -6.127   1.851  30.121  0.00  0.00      D     
ATOM    857  HD2 PHE D  55      -6.465   0.998  29.551  0.00  0.00      D     
ATOM    858  CE2 PHE D  55      -5.408   1.620  31.311  0.00  0.00      D     
ATOM    859  HE2 PHE D  55      -5.236   0.609  31.649  0.00  0.00      D     
ATOM    860  C   PHE D  55      -7.281   4.211  26.048  0.00  0.00      D     
ATOM    861  O   PHE D  55      -7.632   5.343  25.596  0.00  0.00      D     
ATOM    862  N   TYR D  56      -7.556   3.138  25.304  0.00  0.00      D     
ATOM    863  HN  TYR D  56      -7.302   2.220  25.600  0.00  0.00      D     
ATOM    864  CA  TYR D  56      -8.441   3.114  24.151  0.00  0.00      D     
ATOM    865  HA  TYR D  56      -8.501   4.085  23.682  0.00  0.00      D     
ATOM    866  CB  TYR D  56      -7.885   2.085  23.109  0.00  0.00      D     
ATOM    867  HB1 TYR D  56      -6.859   2.344  22.771  0.00  0.00      D     
ATOM    868  HB2 TYR D  56      -7.985   1.024  23.423  0.00  0.00      D     
ATOM    869  CG  TYR D  56      -8.762   2.208  21.852  0.00  0.00      D     
ATOM    870  CD1 TYR D  56      -8.566   3.331  21.031  0.00  0.00      D     
ATOM    871  HD1 TYR D  56      -7.896   4.131  21.313  0.00  0.00      D     
ATOM    872  CE1 TYR D  56      -9.309   3.395  19.803  0.00  0.00      D     
ATOM    873  HE1 TYR D  56      -9.160   4.293  19.221  0.00  0.00      D     
ATOM    874  CZ  TYR D  56     -10.059   2.353  19.338  0.00  0.00      D     
ATOM    875  OH  TYR D  56     -10.522   2.177  17.992  0.00  0.00      D     
ATOM    876  HH  TYR D  56     -10.090   2.856  17.469  0.00  0.00      D     
ATOM    877  CD2 TYR D  56      -9.566   1.166  21.392  0.00  0.00      D     
ATOM    878  HD2 TYR D  56      -9.810   0.383  22.095  0.00  0.00      D     
ATOM    879  CE2 TYR D  56     -10.204   1.244  20.156  0.00  0.00      D     
ATOM    880  HE2 TYR D  56     -10.717   0.424  19.676  0.00  0.00      D     
ATOM    881  C   TYR D  56      -9.868   2.633  24.597  0.00  0.00      D     
ATOM    882  O   TYR D  56      -9.985   1.582  25.236  0.00  0.00      D     
ATOM    883  N   VAL D  57     -10.954   3.368  24.364  0.00  0.00      D     
ATOM    884  HN  VAL D  57     -10.932   4.188  23.797  0.00  0.00      D     
ATOM    885  CA  VAL D  57     -12.326   3.044  24.772  0.00  0.00      D     
ATOM    886  HA  VAL D  57     -12.198   2.087  25.256  0.00  0.00      D     
ATOM    887  CB  VAL D  57     -12.985   3.972  25.724  0.00  0.00      D     
ATOM    888  HB  VAL D  57     -13.949   3.474  25.963  0.00  0.00      D     
ATOM    889  CG1 VAL D  57     -12.177   3.975  27.056  0.00  0.00      D     
ATOM    890 HG11 VAL D  57     -11.079   4.067  26.916  0.00  0.00      D     
ATOM    891 HG12 VAL D  57     -12.569   4.865  27.594  0.00  0.00      D     
ATOM    892 HG13 VAL D  57     -12.310   3.107  27.736  0.00  0.00      D     
ATOM    893  CG2 VAL D  57     -13.155   5.375  25.087  0.00  0.00      D     
ATOM    894 HG21 VAL D  57     -13.827   5.983  25.729  0.00  0.00      D     
ATOM    895 HG22 VAL D  57     -12.164   5.863  24.972  0.00  0.00      D     
ATOM    896 HG23 VAL D  57     -13.677   5.286  24.110  0.00  0.00      D     
ATOM    897  C   VAL D  57     -13.298   2.780  23.555  0.00  0.00      D     
ATOM    898  O   VAL D  57     -13.233   3.466  22.514  0.00  0.00      D     
ATOM    899  N   LEU D  58     -14.176   1.792  23.712  0.00  0.00      D     
ATOM    900  HN  LEU D  58     -14.014   1.204  24.501  0.00  0.00      D     
ATOM    901  CA  LEU D  58     -14.946   1.352  22.505  0.00  0.00      D     
ATOM    902  HA  LEU D  58     -14.364   1.814  21.721  0.00  0.00      D     
ATOM    903  CB  LEU D  58     -14.912  -0.185  22.381  0.00  0.00      D     
ATOM    904  HB1 LEU D  58     -13.876  -0.502  22.624  0.00  0.00      D     
ATOM    905  HB2 LEU D  58     -15.664  -0.566  23.105  0.00  0.00      D     
ATOM    906  CG  LEU D  58     -15.056  -0.876  20.944  0.00  0.00      D     
ATOM    907  HG  LEU D  58     -14.453  -0.200  20.301  0.00  0.00      D     
ATOM    908  CD1 LEU D  58     -14.450  -2.209  20.974  0.00  0.00      D     
ATOM    909 HD11 LEU D  58     -14.992  -2.924  21.630  0.00  0.00      D     
ATOM    910 HD12 LEU D  58     -14.419  -2.706  19.981  0.00  0.00      D     
ATOM    911 HD13 LEU D  58     -13.377  -2.139  21.254  0.00  0.00      D     
ATOM    912  CD2 LEU D  58     -16.522  -0.833  20.297  0.00  0.00      D     
ATOM    913 HD21 LEU D  58     -16.528  -1.387  19.334  0.00  0.00      D     
ATOM    914 HD22 LEU D  58     -17.280  -1.377  20.901  0.00  0.00      D     
ATOM    915 HD23 LEU D  58     -16.676   0.237  20.040  0.00  0.00      D     
ATOM    916  C   LEU D  58     -16.355   1.848  22.494  0.00  0.00      D     
ATOM    917  O   LEU D  58     -17.074   1.590  23.440  0.00  0.00      D     
ATOM    918  N   PRO D  59     -16.785   2.674  21.598  0.00  0.00      D     
ATOM    919  CD  PRO D  59     -16.009   3.292  20.506  0.00  0.00      D     
ATOM    920  HD1 PRO D  59     -15.537   2.547  19.830  0.00  0.00      D     
ATOM    921  HD2 PRO D  59     -15.189   3.810  21.047  0.00  0.00      D     
ATOM    922  CA  PRO D  59     -18.123   3.240  21.589  0.00  0.00      D     
ATOM    923  HA  PRO D  59     -18.156   4.052  22.301  0.00  0.00      D     
ATOM    924  CB  PRO D  59     -18.352   3.832  20.178  0.00  0.00      D     
ATOM    925  HB1 PRO D  59     -19.044   4.697  20.096  0.00  0.00      D     
ATOM    926  HB2 PRO D  59     -18.533   3.014  19.450  0.00  0.00      D     
ATOM    927  CG  PRO D  59     -16.917   4.344  19.759  0.00  0.00      D     
ATOM    928  HG1 PRO D  59     -16.834   5.352  20.219  0.00  0.00      D     
ATOM    929  HG2 PRO D  59     -16.827   4.281  18.654  0.00  0.00      D     
ATOM    930  C   PRO D  59     -19.310   2.397  22.049  0.00  0.00      D     
ATOM    931  O   PRO D  59     -19.330   1.234  21.723  0.00  0.00      D     
ATOM    932  N   ASN D  60     -20.293   2.989  22.700  0.00  0.00      D     
ATOM    933  HN  ASN D  60     -20.346   3.969  22.873  0.00  0.00      D     
ATOM    934  CA  ASN D  60     -21.474   2.266  23.286  0.00  0.00      D     
ATOM    935  HA  ASN D  60     -21.399   1.191  23.210  0.00  0.00      D     
ATOM    936  CB  ASN D  60     -21.681   2.680  24.760  0.00  0.00      D     
ATOM    937  HB1 ASN D  60     -22.008   3.736  24.866  0.00  0.00      D     
ATOM    938  HB2 ASN D  60     -22.482   2.041  25.189  0.00  0.00      D     
ATOM    939  CG  ASN D  60     -20.426   2.404  25.531  0.00  0.00      D     
ATOM    940  OD1 ASN D  60     -19.542   1.559  25.326  0.00  0.00      D     
ATOM    941  ND2 ASN D  60     -20.252   3.296  26.587  0.00  0.00      D     
ATOM    942 HD21 ASN D  60     -19.551   3.058  27.259  0.00  0.00      D     
ATOM    943 HD22 ASN D  60     -20.786   4.141  26.549  0.00  0.00      D     
ATOM    944  C   ASN D  60     -22.747   2.660  22.515  0.00  0.00      D     
ATOM    945  O   ASN D  60     -23.801   2.117  22.823  0.00  0.00      D     
ATOM    946  N   ASP D  61     -22.588   3.561  21.585  0.00  0.00      D     
ATOM    947  HN  ASP D  61     -21.670   3.934  21.468  0.00  0.00      D     
ATOM    948  CA  ASP D  61     -23.545   4.087  20.725  0.00  0.00      D     
ATOM    949  HA  ASP D  61     -24.513   3.776  21.088  0.00  0.00      D     
ATOM    950  CB  ASP D  61     -23.507   5.682  20.655  0.00  0.00      D     
ATOM    951  HB1 ASP D  61     -23.194   6.134  21.621  0.00  0.00      D     
ATOM    952  HB2 ASP D  61     -22.665   5.988  19.998  0.00  0.00      D     
ATOM    953  CG  ASP D  61     -24.842   6.337  20.169  0.00  0.00      D     
ATOM    954  OD1 ASP D  61     -25.261   7.384  20.735  0.00  0.00      D     
ATOM    955  OD2 ASP D  61     -25.449   5.871  19.217  0.00  0.00      D     
ATOM    956  C   ASP D  61     -23.495   3.462  19.402  0.00  0.00      D     
ATOM    957  O   ASP D  61     -22.461   3.447  18.823  0.00  0.00      D     
ATOM    958  N   ASP D  62     -24.651   2.909  18.882  0.00  0.00      D     
ATOM    959  HN  ASP D  62     -25.497   2.923  19.409  0.00  0.00      D     
ATOM    960  CA  ASP D  62     -24.710   2.236  17.639  0.00  0.00      D     
ATOM    961  HA  ASP D  62     -23.919   1.501  17.657  0.00  0.00      D     
ATOM    962  CB  ASP D  62     -25.958   1.443  17.268  0.00  0.00      D     
ATOM    963  HB1 ASP D  62     -26.747   2.172  17.551  0.00  0.00      D     
ATOM    964  HB2 ASP D  62     -26.020   1.132  16.203  0.00  0.00      D     
ATOM    965  CG  ASP D  62     -26.163   0.180  18.176  0.00  0.00      D     
ATOM    966  OD1 ASP D  62     -27.231   0.074  18.860  0.00  0.00      D     
ATOM    967  OD2 ASP D  62     -25.188  -0.629  18.161  0.00  0.00      D     
ATOM    968  C   ASP D  62     -24.364   3.076  16.395  0.00  0.00      D     
ATOM    969  O   ASP D  62     -23.928   2.629  15.328  0.00  0.00      D     
ATOM    970  N   THR D  63     -24.613   4.422  16.468  0.00  0.00      D     
ATOM    971  HN  THR D  63     -25.065   4.746  17.295  0.00  0.00      D     
ATOM    972  CA  THR D  63     -24.274   5.381  15.483  0.00  0.00      D     
ATOM    973  HA  THR D  63     -24.636   5.076  14.512  0.00  0.00      D     
ATOM    974  CB  THR D  63     -24.994   6.703  15.865  0.00  0.00      D     
ATOM    975  HB  THR D  63     -24.359   7.407  16.444  0.00  0.00      D     
ATOM    976  OG1 THR D  63     -26.089   6.569  16.756  0.00  0.00      D     
ATOM    977  HG1 THR D  63     -25.777   6.534  17.663  0.00  0.00      D     
ATOM    978  CG2 THR D  63     -25.510   7.417  14.623  0.00  0.00      D     
ATOM    979 HG21 THR D  63     -26.180   8.244  14.939  0.00  0.00      D     
ATOM    980 HG22 THR D  63     -24.676   7.868  14.043  0.00  0.00      D     
ATOM    981 HG23 THR D  63     -26.099   6.765  13.943  0.00  0.00      D     
ATOM    982  C   THR D  63     -22.748   5.716  15.374  0.00  0.00      D     
ATOM    983  O   THR D  63     -22.137   5.764  14.340  0.00  0.00      D     
ATOM    984  N   LEU D  64     -22.153   5.941  16.586  0.00  0.00      D     
ATOM    985  HN  LEU D  64     -22.757   5.873  17.376  0.00  0.00      D     
ATOM    986  CA  LEU D  64     -20.704   6.204  16.842  0.00  0.00      D     
ATOM    987  HA  LEU D  64     -20.495   7.038  16.188  0.00  0.00      D     
ATOM    988  CB  LEU D  64     -20.415   6.569  18.254  0.00  0.00      D     
ATOM    989  HB1 LEU D  64     -20.837   5.772  18.903  0.00  0.00      D     
ATOM    990  HB2 LEU D  64     -19.348   6.693  18.538  0.00  0.00      D     
ATOM    991  CG  LEU D  64     -21.057   7.941  18.753  0.00  0.00      D     
ATOM    992  HG  LEU D  64     -22.146   7.855  18.548  0.00  0.00      D     
ATOM    993  CD1 LEU D  64     -20.835   8.059  20.235  0.00  0.00      D     
ATOM    994 HD11 LEU D  64     -21.322   7.362  20.950  0.00  0.00      D     
ATOM    995 HD12 LEU D  64     -19.773   8.075  20.561  0.00  0.00      D     
ATOM    996 HD13 LEU D  64     -21.201   9.075  20.498  0.00  0.00      D     
ATOM    997  CD2 LEU D  64     -20.660   9.226  17.958  0.00  0.00      D     
ATOM    998 HD21 LEU D  64     -20.896   9.197  16.873  0.00  0.00      D     
ATOM    999 HD22 LEU D  64     -21.273  10.097  18.275  0.00  0.00      D     
ATOM   1000 HD23 LEU D  64     -19.602   9.510  18.144  0.00  0.00      D     
ATOM   1001  C   LEU D  64     -19.812   5.021  16.355  0.00  0.00      D     
ATOM   1002  O   LEU D  64     -18.762   5.080  15.657  0.00  0.00      D     
ATOM   1003  N   ARG D  65     -20.370   3.785  16.653  0.00  0.00      D     
ATOM   1004  HN  ARG D  65     -21.192   3.679  17.207  0.00  0.00      D     
ATOM   1005  CA  ARG D  65     -19.726   2.550  16.132  0.00  0.00      D     
ATOM   1006  HA  ARG D  65     -18.724   2.468  16.528  0.00  0.00      D     
ATOM   1007  CB  ARG D  65     -20.515   1.295  16.568  0.00  0.00      D     
ATOM   1008  HB1 ARG D  65     -21.529   1.266  16.114  0.00  0.00      D     
ATOM   1009  HB2 ARG D  65     -19.988   0.396  16.185  0.00  0.00      D     
ATOM   1010  CG  ARG D  65     -20.592   0.981  18.114  0.00  0.00      D     
ATOM   1011  HG1 ARG D  65     -19.614   0.585  18.462  0.00  0.00      D     
ATOM   1012  HG2 ARG D  65     -20.597   1.936  18.682  0.00  0.00      D     
ATOM   1013  CD  ARG D  65     -21.625  -0.045  18.474  0.00  0.00      D     
ATOM   1014  HD1 ARG D  65     -22.664   0.319  18.321  0.00  0.00      D     
ATOM   1015  HD2 ARG D  65     -21.534  -1.064  18.042  0.00  0.00      D     
ATOM   1016  NE  ARG D  65     -21.415  -0.082  19.955  0.00  0.00      D     
ATOM   1017  HE  ARG D  65     -20.605   0.346  20.357  0.00  0.00      D     
ATOM   1018  CZ  ARG D  65     -22.190  -0.817  20.717  0.00  0.00      D     
ATOM   1019  NH1 ARG D  65     -23.268  -1.383  20.272  0.00  0.00      D     
ATOM   1020 HH11 ARG D  65     -23.772  -1.847  21.001  0.00  0.00      D     
ATOM   1021 HH12 ARG D  65     -23.705  -1.003  19.457  0.00  0.00      D     
ATOM   1022  NH2 ARG D  65     -21.802  -0.907  21.989  0.00  0.00      D     
ATOM   1023 HH21 ARG D  65     -22.371  -1.344  22.685  0.00  0.00      D     
ATOM   1024 HH22 ARG D  65     -20.851  -0.776  22.269  0.00  0.00      D     
ATOM   1025  C   ARG D  65     -19.459   2.509  14.631  0.00  0.00      D     
ATOM   1026  O   ARG D  65     -18.387   2.310  14.096  0.00  0.00      D     
ATOM   1027  N   VAL D  66     -20.522   2.761  13.846  0.00  0.00      D     
ATOM   1028  HN  VAL D  66     -21.415   3.018  14.208  0.00  0.00      D     
ATOM   1029  CA  VAL D  66     -20.589   2.593  12.414  0.00  0.00      D     
ATOM   1030  HA  VAL D  66     -20.090   1.654  12.225  0.00  0.00      D     
ATOM   1031  CB  VAL D  66     -22.064   2.453  11.852  0.00  0.00      D     
ATOM   1032  HB  VAL D  66     -22.646   3.370  12.087  0.00  0.00      D     
ATOM   1033  CG1 VAL D  66     -22.024   2.220  10.350  0.00  0.00      D     
ATOM   1034 HG11 VAL D  66     -21.439   3.045   9.891  0.00  0.00      D     
ATOM   1035 HG12 VAL D  66     -21.563   1.238  10.110  0.00  0.00      D     
ATOM   1036 HG13 VAL D  66     -23.029   2.214   9.876  0.00  0.00      D     
ATOM   1037  CG2 VAL D  66     -22.806   1.320  12.566  0.00  0.00      D     
ATOM   1038 HG21 VAL D  66     -23.815   1.134  12.139  0.00  0.00      D     
ATOM   1039 HG22 VAL D  66     -22.301   0.333  12.500  0.00  0.00      D     
ATOM   1040 HG23 VAL D  66     -22.976   1.575  13.634  0.00  0.00      D     
ATOM   1041  C   VAL D  66     -19.816   3.757  11.815  0.00  0.00      D     
ATOM   1042  O   VAL D  66     -19.216   3.643  10.715  0.00  0.00      D     
ATOM   1043  N   GLU D  67     -19.695   4.915  12.462  0.00  0.00      D     
ATOM   1044  HN  GLU D  67     -20.277   5.101  13.250  0.00  0.00      D     
ATOM   1045  CA  GLU D  67     -18.806   6.027  12.235  0.00  0.00      D     
ATOM   1046  HA  GLU D  67     -18.945   6.328  11.207  0.00  0.00      D     
ATOM   1047  CB  GLU D  67     -19.282   7.189  13.149  0.00  0.00      D     
ATOM   1048  HB1 GLU D  67     -20.261   7.612  12.837  0.00  0.00      D     
ATOM   1049  HB2 GLU D  67     -19.397   6.908  14.218  0.00  0.00      D     
ATOM   1050  CG  GLU D  67     -18.377   8.357  13.119  0.00  0.00      D     
ATOM   1051  HG1 GLU D  67     -17.361   8.114  13.500  0.00  0.00      D     
ATOM   1052  HG2 GLU D  67     -18.298   8.784  12.096  0.00  0.00      D     
ATOM   1053  CD  GLU D  67     -18.764   9.394  14.087  0.00  0.00      D     
ATOM   1054  OE1 GLU D  67     -19.861   9.946  13.854  0.00  0.00      D     
ATOM   1055  OE2 GLU D  67     -18.103   9.627  15.152  0.00  0.00      D     
ATOM   1056  C   GLU D  67     -17.380   5.713  12.391  0.00  0.00      D     
ATOM   1057  O   GLU D  67     -16.577   6.193  11.587  0.00  0.00      D     
ATOM   1058  N   ALA D  68     -17.065   4.889  13.469  0.00  0.00      D     
ATOM   1059  HN  ALA D  68     -17.851   4.778  14.073  0.00  0.00      D     
ATOM   1060  CA  ALA D  68     -15.850   4.157  13.701  0.00  0.00      D     
ATOM   1061  HA  ALA D  68     -15.065   4.897  13.757  0.00  0.00      D     
ATOM   1062  CB  ALA D  68     -15.888   3.427  15.070  0.00  0.00      D     
ATOM   1063  HB1 ALA D  68     -16.575   3.892  15.809  0.00  0.00      D     
ATOM   1064  HB2 ALA D  68     -16.151   2.366  14.875  0.00  0.00      D     
ATOM   1065  HB3 ALA D  68     -14.869   3.396  15.512  0.00  0.00      D     
ATOM   1066  C   ALA D  68     -15.535   3.201  12.530  0.00  0.00      D     
ATOM   1067  O   ALA D  68     -14.426   3.163  12.059  0.00  0.00      D     
ATOM   1068  N   PHE D  69     -16.512   2.509  11.968  0.00  0.00      D     
ATOM   1069  HN  PHE D  69     -17.420   2.587  12.371  0.00  0.00      D     
ATOM   1070  CA  PHE D  69     -16.355   1.638  10.901  0.00  0.00      D     
ATOM   1071  HA  PHE D  69     -15.506   1.034  11.185  0.00  0.00      D     
ATOM   1072  CB  PHE D  69     -17.624   0.800  10.579  0.00  0.00      D     
ATOM   1073  HB1 PHE D  69     -18.481   1.438  10.278  0.00  0.00      D     
ATOM   1074  HB2 PHE D  69     -17.426   0.143   9.705  0.00  0.00      D     
ATOM   1075  CG  PHE D  69     -18.067  -0.184  11.647  0.00  0.00      D     
ATOM   1076  CD1 PHE D  69     -17.202  -0.597  12.628  0.00  0.00      D     
ATOM   1077  HD1 PHE D  69     -16.238  -0.128  12.757  0.00  0.00      D     
ATOM   1078  CE1 PHE D  69     -17.687  -1.423  13.696  0.00  0.00      D     
ATOM   1079  HE1 PHE D  69     -17.084  -1.686  14.553  0.00  0.00      D     
ATOM   1080  CZ  PHE D  69     -19.044  -1.967  13.567  0.00  0.00      D     
ATOM   1081  HZ  PHE D  69     -19.351  -2.618  14.373  0.00  0.00      D     
ATOM   1082  CD2 PHE D  69     -19.340  -0.704  11.528  0.00  0.00      D     
ATOM   1083  HD2 PHE D  69     -20.007  -0.366  10.749  0.00  0.00      D     
ATOM   1084  CE2 PHE D  69     -19.810  -1.627  12.452  0.00  0.00      D     
ATOM   1085  HE2 PHE D  69     -20.734  -2.133  12.216  0.00  0.00      D     
ATOM   1086  C   PHE D  69     -15.926   2.312   9.676  0.00  0.00      D     
ATOM   1087  O   PHE D  69     -14.973   1.989   8.946  0.00  0.00      D     
ATOM   1088  N   GLU D  70     -16.481   3.524   9.418  0.00  0.00      D     
ATOM   1089  HN  GLU D  70     -17.329   3.791   9.871  0.00  0.00      D     
ATOM   1090  CA  GLU D  70     -16.008   4.388   8.374  0.00  0.00      D     
ATOM   1091  HA  GLU D  70     -15.947   3.734   7.516  0.00  0.00      D     
ATOM   1092  CB  GLU D  70     -16.989   5.557   8.106  0.00  0.00      D     
ATOM   1093  HB1 GLU D  70     -17.880   4.999   7.747  0.00  0.00      D     
ATOM   1094  HB2 GLU D  70     -17.156   6.073   9.076  0.00  0.00      D     
ATOM   1095  CG  GLU D  70     -16.405   6.564   7.064  0.00  0.00      D     
ATOM   1096  HG1 GLU D  70     -15.434   6.968   7.421  0.00  0.00      D     
ATOM   1097  HG2 GLU D  70     -16.118   6.097   6.098  0.00  0.00      D     
ATOM   1098  CD  GLU D  70     -17.386   7.667   6.827  0.00  0.00      D     
ATOM   1099  OE1 GLU D  70     -17.839   7.820   5.623  0.00  0.00      D     
ATOM   1100  OE2 GLU D  70     -17.600   8.433   7.827  0.00  0.00      D     
ATOM   1101  C   GLU D  70     -14.613   4.892   8.687  0.00  0.00      D     
ATOM   1102  O   GLU D  70     -13.686   4.873   7.901  0.00  0.00      D     
ATOM   1103  N   TYR D  71     -14.422   5.518   9.884  0.00  0.00      D     
ATOM   1104  HN  TYR D  71     -15.139   5.664  10.561  0.00  0.00      D     
ATOM   1105  CA  TYR D  71     -13.111   5.974  10.270  0.00  0.00      D     
ATOM   1106  HA  TYR D  71     -12.847   6.831   9.668  0.00  0.00      D     
ATOM   1107  CB  TYR D  71     -13.093   6.487  11.693  0.00  0.00      D     
ATOM   1108  HB1 TYR D  71     -13.838   7.303  11.805  0.00  0.00      D     
ATOM   1109  HB2 TYR D  71     -13.415   5.617  12.305  0.00  0.00      D     
ATOM   1110  CG  TYR D  71     -11.808   7.025  12.266  0.00  0.00      D     
ATOM   1111  CD1 TYR D  71     -11.083   8.006  11.525  0.00  0.00      D     
ATOM   1112  HD1 TYR D  71     -11.440   8.347  10.565  0.00  0.00      D     
ATOM   1113  CE1 TYR D  71      -9.891   8.518  12.135  0.00  0.00      D     
ATOM   1114  HE1 TYR D  71      -9.298   9.211  11.558  0.00  0.00      D     
ATOM   1115  CZ  TYR D  71      -9.460   8.055  13.347  0.00  0.00      D     
ATOM   1116  OH  TYR D  71      -8.186   8.421  13.834  0.00  0.00      D     
ATOM   1117  HH  TYR D  71      -7.806   9.091  13.260  0.00  0.00      D     
ATOM   1118  CD2 TYR D  71     -11.300   6.496  13.385  0.00  0.00      D     
ATOM   1119  HD2 TYR D  71     -11.894   5.685  13.782  0.00  0.00      D     
ATOM   1120  CE2 TYR D  71     -10.177   7.103  14.023  0.00  0.00      D     
ATOM   1121  HE2 TYR D  71      -9.671   6.746  14.907  0.00  0.00      D     
ATOM   1122  C   TYR D  71     -11.977   4.983  10.104  0.00  0.00      D     
ATOM   1123  O   TYR D  71     -11.047   5.248   9.318  0.00  0.00      D     
ATOM   1124  N   TYR D  72     -12.043   3.755  10.617  0.00  0.00      D     
ATOM   1125  HN  TYR D  72     -12.837   3.343  11.055  0.00  0.00      D     
ATOM   1126  CA  TYR D  72     -11.049   2.718  10.332  0.00  0.00      D     
ATOM   1127  HA  TYR D  72     -10.063   3.154  10.403  0.00  0.00      D     
ATOM   1128  CB  TYR D  72     -11.182   1.552  11.330  0.00  0.00      D     
ATOM   1129  HB1 TYR D  72     -12.260   1.286  11.307  0.00  0.00      D     
ATOM   1130  HB2 TYR D  72     -10.577   0.656  11.075  0.00  0.00      D     
ATOM   1131  CG  TYR D  72     -10.710   2.054  12.590  0.00  0.00      D     
ATOM   1132  CD1 TYR D  72     -11.570   2.376  13.619  0.00  0.00      D     
ATOM   1133  HD1 TYR D  72     -12.627   2.166  13.690  0.00  0.00      D     
ATOM   1134  CE1 TYR D  72     -10.984   2.934  14.762  0.00  0.00      D     
ATOM   1135  HE1 TYR D  72     -11.605   3.193  15.607  0.00  0.00      D     
ATOM   1136  CZ  TYR D  72      -9.649   3.331  14.784  0.00  0.00      D     
ATOM   1137  OH  TYR D  72      -9.062   3.983  15.890  0.00  0.00      D     
ATOM   1138  HH  TYR D  72      -8.121   4.029  15.709  0.00  0.00      D     
ATOM   1139  CD2 TYR D  72      -9.347   2.430  12.600  0.00  0.00      D     
ATOM   1140  HD2 TYR D  72      -8.695   2.311  11.748  0.00  0.00      D     
ATOM   1141  CE2 TYR D  72      -8.833   3.063  13.705  0.00  0.00      D     
ATOM   1142  HE2 TYR D  72      -7.837   3.461  13.575  0.00  0.00      D     
ATOM   1143  C   TYR D  72     -11.120   2.087   8.950  0.00  0.00      D     
ATOM   1144  O   TYR D  72     -10.198   1.387   8.602  0.00  0.00      D     
ATOM   1145  N   HSE D  73     -12.125   2.350   8.185  0.00  0.00      D     
ATOM   1146  HN  HSE D  73     -12.802   3.017   8.488  0.00  0.00      D     
ATOM   1147  CA  HSE D  73     -12.392   1.855   6.814  0.00  0.00      D     
ATOM   1148  HA  HSE D  73     -13.326   2.314   6.528  0.00  0.00      D     
ATOM   1149  CB  HSE D  73     -11.270   2.183   5.777  0.00  0.00      D     
ATOM   1150  HB1 HSE D  73     -11.070   3.276   5.809  0.00  0.00      D     
ATOM   1151  HB2 HSE D  73     -10.350   1.572   5.900  0.00  0.00      D     
ATOM   1152  ND1 HSE D  73     -12.589   2.597   3.739  0.00  0.00      D     
ATOM   1153  CG  HSE D  73     -11.693   1.869   4.427  0.00  0.00      D     
ATOM   1154  CE1 HSE D  73     -12.667   2.090   2.532  0.00  0.00      D     
ATOM   1155  HE1 HSE D  73     -13.254   2.249   1.627  0.00  0.00      D     
ATOM   1156  NE2 HSE D  73     -11.743   1.091   2.402  0.00  0.00      D     
ATOM   1157  HE2 HSE D  73     -11.364   0.915   1.493  0.00  0.00      D     
ATOM   1158  CD2 HSE D  73     -11.091   0.915   3.611  0.00  0.00      D     
ATOM   1159  HD2 HSE D  73     -10.179   0.368   3.815  0.00  0.00      D     
ATOM   1160  C   HSE D  73     -12.555   0.356   6.878  0.00  0.00      D     
ATOM   1161  O   HSE D  73     -11.643  -0.484   6.606  0.00  0.00      D     
ATOM   1162  N   THR D  74     -13.711  -0.042   7.378  0.00  0.00      D     
ATOM   1163  HN  THR D  74     -14.539   0.465   7.606  0.00  0.00      D     
ATOM   1164  CA  THR D  74     -14.036  -1.438   7.569  0.00  0.00      D     
ATOM   1165  HA  THR D  74     -13.745  -2.005   6.697  0.00  0.00      D     
ATOM   1166  CB  THR D  74     -13.419  -2.081   8.830  0.00  0.00      D     
ATOM   1167  HB  THR D  74     -12.309  -2.075   8.870  0.00  0.00      D     
ATOM   1168  OG1 THR D  74     -13.803  -3.515   8.909  0.00  0.00      D     
ATOM   1169  HG1 THR D  74     -13.288  -3.990   8.252  0.00  0.00      D     
ATOM   1170  CG2 THR D  74     -13.933  -1.430  10.127  0.00  0.00      D     
ATOM   1171 HG21 THR D  74     -13.517  -0.406  10.238  0.00  0.00      D     
ATOM   1172 HG22 THR D  74     -15.024  -1.219  10.136  0.00  0.00      D     
ATOM   1173 HG23 THR D  74     -13.764  -2.130  10.973  0.00  0.00      D     
ATOM   1174  C   THR D  74     -15.539  -1.518   7.465  0.00  0.00      D     
ATOM   1175  O   THR D  74     -16.189  -0.481   7.591  0.00  0.00      D     
ATOM   1176  N   THR D  75     -16.120  -2.698   7.276  0.00  0.00      D     
ATOM   1177  HN  THR D  75     -15.667  -3.458   6.818  0.00  0.00      D     
ATOM   1178  CA  THR D  75     -17.603  -2.938   7.530  0.00  0.00      D     
ATOM   1179  HA  THR D  75     -17.959  -2.064   8.054  0.00  0.00      D     
ATOM   1180  CB  THR D  75     -18.513  -3.206   6.236  0.00  0.00      D     
ATOM   1181  HB  THR D  75     -19.509  -3.663   6.420  0.00  0.00      D     
ATOM   1182  OG1 THR D  75     -17.927  -4.043   5.281  0.00  0.00      D     
ATOM   1183  HG1 THR D  75     -17.840  -4.903   5.698  0.00  0.00      D     
ATOM   1184  CG2 THR D  75     -18.742  -1.843   5.539  0.00  0.00      D     
ATOM   1185 HG21 THR D  75     -19.153  -1.209   6.353  0.00  0.00      D     
ATOM   1186 HG22 THR D  75     -17.773  -1.419   5.197  0.00  0.00      D     
ATOM   1187 HG23 THR D  75     -19.440  -1.956   4.682  0.00  0.00      D     
ATOM   1188  C   THR D  75     -17.850  -4.153   8.436  0.00  0.00      D     
ATOM   1189  O   THR D  75     -18.973  -4.634   8.646  0.00  0.00      D     
ATOM   1190  N   ASP D  76     -16.739  -4.632   9.030  0.00  0.00      D     
ATOM   1191  HN  ASP D  76     -15.855  -4.176   8.977  0.00  0.00      D     
ATOM   1192  CA  ASP D  76     -16.711  -5.863   9.759  0.00  0.00      D     
ATOM   1193  HA  ASP D  76     -17.616  -6.417   9.554  0.00  0.00      D     
ATOM   1194  CB  ASP D  76     -15.598  -6.781   9.322  0.00  0.00      D     
ATOM   1195  HB1 ASP D  76     -15.922  -7.230   8.359  0.00  0.00      D     
ATOM   1196  HB2 ASP D  76     -14.584  -6.336   9.230  0.00  0.00      D     
ATOM   1197  CG  ASP D  76     -15.324  -7.902  10.351  0.00  0.00      D     
ATOM   1198  OD1 ASP D  76     -14.316  -8.614  10.287  0.00  0.00      D     
ATOM   1199  OD2 ASP D  76     -16.271  -8.240  11.135  0.00  0.00      D     
ATOM   1200  C   ASP D  76     -16.667  -5.438  11.260  0.00  0.00      D     
ATOM   1201  O   ASP D  76     -15.647  -4.851  11.729  0.00  0.00      D     
ATOM   1202  N   PRO D  77     -17.678  -5.663  12.104  0.00  0.00      D     
ATOM   1203  CD  PRO D  77     -19.115  -5.842  11.733  0.00  0.00      D     
ATOM   1204  HD1 PRO D  77     -19.470  -6.713  11.141  0.00  0.00      D     
ATOM   1205  HD2 PRO D  77     -19.350  -4.973  11.082  0.00  0.00      D     
ATOM   1206  CA  PRO D  77     -17.540  -5.462  13.595  0.00  0.00      D     
ATOM   1207  HA  PRO D  77     -17.260  -4.420  13.653  0.00  0.00      D     
ATOM   1208  CB  PRO D  77     -18.899  -5.957  14.108  0.00  0.00      D     
ATOM   1209  HB1 PRO D  77     -19.105  -5.634  15.151  0.00  0.00      D     
ATOM   1210  HB2 PRO D  77     -18.876  -7.061  14.230  0.00  0.00      D     
ATOM   1211  CG  PRO D  77     -19.886  -5.601  13.023  0.00  0.00      D     
ATOM   1212  HG1 PRO D  77     -20.165  -4.527  12.985  0.00  0.00      D     
ATOM   1213  HG2 PRO D  77     -20.784  -6.253  13.081  0.00  0.00      D     
ATOM   1214  C   PRO D  77     -16.373  -6.027  14.301  0.00  0.00      D     
ATOM   1215  O   PRO D  77     -16.215  -5.667  15.480  0.00  0.00      D     
ATOM   1216  N   SER D  78     -15.541  -7.001  13.723  0.00  0.00      D     
ATOM   1217  HN  SER D  78     -15.833  -7.457  12.886  0.00  0.00      D     
ATOM   1218  CA  SER D  78     -14.453  -7.735  14.460  0.00  0.00      D     
ATOM   1219  HA  SER D  78     -14.554  -7.553  15.520  0.00  0.00      D     
ATOM   1220  CB  SER D  78     -14.632  -9.264  14.371  0.00  0.00      D     
ATOM   1221  HB1 SER D  78     -13.896  -9.752  15.046  0.00  0.00      D     
ATOM   1222  HB2 SER D  78     -15.631  -9.557  14.759  0.00  0.00      D     
ATOM   1223  OG  SER D  78     -14.486  -9.719  13.025  0.00  0.00      D     
ATOM   1224  HG1 SER D  78     -15.059  -9.176  12.479  0.00  0.00      D     
ATOM   1225  C   SER D  78     -13.049  -7.268  14.133  0.00  0.00      D     
ATOM   1226  O   SER D  78     -12.047  -7.687  14.712  0.00  0.00      D     
ATOM   1227  N   PHE D  79     -12.954  -6.297  13.221  0.00  0.00      D     
ATOM   1228  HN  PHE D  79     -13.787  -6.038  12.738  0.00  0.00      D     
ATOM   1229  CA  PHE D  79     -11.671  -5.703  12.801  0.00  0.00      D     
ATOM   1230  HA  PHE D  79     -10.923  -6.386  12.427  0.00  0.00      D     
ATOM   1231  CB  PHE D  79     -11.949  -4.859  11.531  0.00  0.00      D     
ATOM   1232  HB1 PHE D  79     -12.366  -5.519  10.740  0.00  0.00      D     
ATOM   1233  HB2 PHE D  79     -12.818  -4.176  11.648  0.00  0.00      D     
ATOM   1234  CG  PHE D  79     -10.799  -4.080  11.033  0.00  0.00      D     
ATOM   1235  CD1 PHE D  79     -10.004  -4.554   9.945  0.00  0.00      D     
ATOM   1236  HD1 PHE D  79     -10.215  -5.470   9.413  0.00  0.00      D     
ATOM   1237  CE1 PHE D  79      -8.962  -3.755   9.508  0.00  0.00      D     
ATOM   1238  HE1 PHE D  79      -8.350  -3.957   8.642  0.00  0.00      D     
ATOM   1239  CZ  PHE D  79      -8.776  -2.447  10.138  0.00  0.00      D     
ATOM   1240  HZ  PHE D  79      -7.934  -1.834   9.850  0.00  0.00      D     
ATOM   1241  CD2 PHE D  79     -10.570  -2.808  11.594  0.00  0.00      D     
ATOM   1242  HD2 PHE D  79     -11.156  -2.506  12.449  0.00  0.00      D     
ATOM   1243  CE2 PHE D  79      -9.574  -2.002  11.160  0.00  0.00      D     
ATOM   1244  HE2 PHE D  79      -9.375  -1.056  11.641  0.00  0.00      D     
ATOM   1245  C   PHE D  79     -10.981  -4.943  13.873  0.00  0.00      D     
ATOM   1246  O   PHE D  79      -9.742  -5.029  14.051  0.00  0.00      D     
ATOM   1247  N   LEU D  80     -11.715  -4.117  14.751  0.00  0.00      D     
ATOM   1248  HN  LEU D  80     -12.697  -4.031  14.602  0.00  0.00      D     
ATOM   1249  CA  LEU D  80     -11.144  -3.384  15.822  0.00  0.00      D     
ATOM   1250  HA  LEU D  80     -10.394  -2.736  15.395  0.00  0.00      D     
ATOM   1251  CB  LEU D  80     -12.119  -2.459  16.585  0.00  0.00      D     
ATOM   1252  HB1 LEU D  80     -13.051  -3.001  16.855  0.00  0.00      D     
ATOM   1253  HB2 LEU D  80     -11.717  -2.134  17.569  0.00  0.00      D     
ATOM   1254  CG  LEU D  80     -12.438  -1.161  15.773  0.00  0.00      D     
ATOM   1255  HG  LEU D  80     -11.499  -0.770  15.325  0.00  0.00      D     
ATOM   1256  CD1 LEU D  80     -13.391  -1.460  14.531  0.00  0.00      D     
ATOM   1257 HD11 LEU D  80     -12.883  -1.915  13.654  0.00  0.00      D     
ATOM   1258 HD12 LEU D  80     -14.272  -2.057  14.851  0.00  0.00      D     
ATOM   1259 HD13 LEU D  80     -13.775  -0.469  14.206  0.00  0.00      D     
ATOM   1260  CD2 LEU D  80     -13.032  -0.172  16.811  0.00  0.00      D     
ATOM   1261 HD21 LEU D  80     -12.978   0.881  16.462  0.00  0.00      D     
ATOM   1262 HD22 LEU D  80     -14.059  -0.510  17.067  0.00  0.00      D     
ATOM   1263 HD23 LEU D  80     -12.428  -0.239  17.741  0.00  0.00      D     
ATOM   1264  C   LEU D  80     -10.357  -4.296  16.728  0.00  0.00      D     
ATOM   1265  O   LEU D  80      -9.290  -3.883  17.177  0.00  0.00      D     
ATOM   1266  N   GLY D  81     -10.865  -5.521  17.028  0.00  0.00      D     
ATOM   1267  HN  GLY D  81     -11.800  -5.822  16.861  0.00  0.00      D     
ATOM   1268  CA  GLY D  81     -10.133  -6.463  17.809  0.00  0.00      D     
ATOM   1269  HA1 GLY D  81     -10.758  -7.343  17.842  0.00  0.00      D     
ATOM   1270  HA2 GLY D  81      -9.943  -5.982  18.757  0.00  0.00      D     
ATOM   1271  C   GLY D  81      -8.795  -6.793  17.261  0.00  0.00      D     
ATOM   1272  O   GLY D  81      -7.904  -6.952  18.093  0.00  0.00      D     
ATOM   1273  N   ARG D  82      -8.756  -7.146  15.948  0.00  0.00      D     
ATOM   1274  HN  ARG D  82      -9.619  -7.157  15.449  0.00  0.00      D     
ATOM   1275  CA  ARG D  82      -7.690  -7.667  15.161  0.00  0.00      D     
ATOM   1276  HA  ARG D  82      -7.280  -8.489  15.730  0.00  0.00      D     
ATOM   1277  CB  ARG D  82      -8.006  -8.143  13.720  0.00  0.00      D     
ATOM   1278  HB1 ARG D  82      -8.555  -7.351  13.167  0.00  0.00      D     
ATOM   1279  HB2 ARG D  82      -7.073  -8.303  13.137  0.00  0.00      D     
ATOM   1280  CG  ARG D  82      -8.879  -9.438  13.687  0.00  0.00      D     
ATOM   1281  HG1 ARG D  82      -8.606 -10.170  14.477  0.00  0.00      D     
ATOM   1282  HG2 ARG D  82      -9.945  -9.244  13.931  0.00  0.00      D     
ATOM   1283  CD  ARG D  82      -8.870 -10.185  12.366  0.00  0.00      D     
ATOM   1284  HD1 ARG D  82      -7.808 -10.183  12.039  0.00  0.00      D     
ATOM   1285  HD2 ARG D  82      -9.256 -11.223  12.457  0.00  0.00      D     
ATOM   1286  NE  ARG D  82      -9.642  -9.432  11.319  0.00  0.00      D     
ATOM   1287  HE  ARG D  82      -9.209  -8.941  10.562  0.00  0.00      D     
ATOM   1288  CZ  ARG D  82     -10.987  -9.327  11.331  0.00  0.00      D     
ATOM   1289  NH1 ARG D  82     -11.745  -9.909  12.253  0.00  0.00      D     
ATOM   1290 HH11 ARG D  82     -12.740  -9.816  12.249  0.00  0.00      D     
ATOM   1291 HH12 ARG D  82     -11.307 -10.457  12.966  0.00  0.00      D     
ATOM   1292  NH2 ARG D  82     -11.548  -8.643  10.336  0.00  0.00      D     
ATOM   1293 HH21 ARG D  82     -12.541  -8.577  10.238  0.00  0.00      D     
ATOM   1294 HH22 ARG D  82     -11.006  -8.281   9.578  0.00  0.00      D     
ATOM   1295  C   ARG D  82      -6.618  -6.551  15.130  0.00  0.00      D     
ATOM   1296  O   ARG D  82      -5.400  -6.748  15.284  0.00  0.00      D     
ATOM   1297  N   TYR D  83      -7.115  -5.313  15.004  0.00  0.00      D     
ATOM   1298  HN  TYR D  83      -8.110  -5.299  14.958  0.00  0.00      D     
ATOM   1299  CA  TYR D  83      -6.328  -4.100  14.958  0.00  0.00      D     
ATOM   1300  HA  TYR D  83      -5.446  -4.148  14.336  0.00  0.00      D     
ATOM   1301  CB  TYR D  83      -7.267  -2.933  14.493  0.00  0.00      D     
ATOM   1302  HB1 TYR D  83      -7.260  -2.984  13.383  0.00  0.00      D     
ATOM   1303  HB2 TYR D  83      -8.304  -3.165  14.817  0.00  0.00      D     
ATOM   1304  CG  TYR D  83      -6.834  -1.588  14.851  0.00  0.00      D     
ATOM   1305  CD1 TYR D  83      -5.622  -1.072  14.470  0.00  0.00      D     
ATOM   1306  HD1 TYR D  83      -4.973  -1.613  13.798  0.00  0.00      D     
ATOM   1307  CE1 TYR D  83      -5.218   0.218  14.928  0.00  0.00      D     
ATOM   1308  HE1 TYR D  83      -4.232   0.608  14.723  0.00  0.00      D     
ATOM   1309  CZ  TYR D  83      -6.107   1.025  15.642  0.00  0.00      D     
ATOM   1310  OH  TYR D  83      -5.875   2.398  15.758  0.00  0.00      D     
ATOM   1311  HH  TYR D  83      -5.134   2.589  15.179  0.00  0.00      D     
ATOM   1312  CD2 TYR D  83      -7.718  -0.732  15.572  0.00  0.00      D     
ATOM   1313  HD2 TYR D  83      -8.662  -1.199  15.809  0.00  0.00      D     
ATOM   1314  CE2 TYR D  83      -7.374   0.529  15.907  0.00  0.00      D     
ATOM   1315  HE2 TYR D  83      -8.095   1.102  16.470  0.00  0.00      D     
ATOM   1316  C   TYR D  83      -5.685  -3.769  16.365  0.00  0.00      D     
ATOM   1317  O   TYR D  83      -4.569  -3.273  16.460  0.00  0.00      D     
ATOM   1318  N   MET D  84      -6.383  -3.973  17.495  0.00  0.00      D     
ATOM   1319  HN  MET D  84      -7.358  -4.160  17.404  0.00  0.00      D     
ATOM   1320  CA  MET D  84      -5.852  -3.901  18.875  0.00  0.00      D     
ATOM   1321  HA  MET D  84      -5.343  -2.953  18.964  0.00  0.00      D     
ATOM   1322  CB  MET D  84      -7.039  -3.893  19.833  0.00  0.00      D     
ATOM   1323  HB1 MET D  84      -7.671  -4.741  19.492  0.00  0.00      D     
ATOM   1324  HB2 MET D  84      -6.885  -4.093  20.915  0.00  0.00      D     
ATOM   1325  CG  MET D  84      -7.849  -2.540  19.758  0.00  0.00      D     
ATOM   1326  HG1 MET D  84      -8.076  -2.307  18.695  0.00  0.00      D     
ATOM   1327  HG2 MET D  84      -8.851  -2.727  20.199  0.00  0.00      D     
ATOM   1328  SD  MET D  84      -7.084  -1.126  20.662  0.00  0.00      D     
ATOM   1329  CE  MET D  84      -7.047  -0.004  19.213  0.00  0.00      D     
ATOM   1330  HE1 MET D  84      -8.013   0.001  18.664  0.00  0.00      D     
ATOM   1331  HE2 MET D  84      -6.995   1.060  19.526  0.00  0.00      D     
ATOM   1332  HE3 MET D  84      -6.243  -0.247  18.485  0.00  0.00      D     
ATOM   1333  C   MET D  84      -4.877  -5.021  19.186  0.00  0.00      D     
ATOM   1334  O   MET D  84      -3.857  -4.810  19.847  0.00  0.00      D     
ATOM   1335  N   SER D  85      -5.135  -6.247  18.707  0.00  0.00      D     
ATOM   1336  HN  SER D  85      -5.940  -6.503  18.176  0.00  0.00      D     
ATOM   1337  CA  SER D  85      -4.325  -7.407  18.940  0.00  0.00      D     
ATOM   1338  HA  SER D  85      -4.196  -7.480  20.010  0.00  0.00      D     
ATOM   1339  CB  SER D  85      -4.998  -8.645  18.226  0.00  0.00      D     
ATOM   1340  HB1 SER D  85      -6.069  -8.526  18.498  0.00  0.00      D     
ATOM   1341  HB2 SER D  85      -4.960  -8.394  17.144  0.00  0.00      D     
ATOM   1342  OG  SER D  85      -4.418  -9.970  18.482  0.00  0.00      D     
ATOM   1343  HG1 SER D  85      -4.720 -10.225  19.357  0.00  0.00      D     
ATOM   1344  C   SER D  85      -2.982  -7.254  18.303  0.00  0.00      D     
ATOM   1345  O   SER D  85      -2.004  -7.535  18.948  0.00  0.00      D     
ATOM   1346  N   ALA D  86      -2.903  -6.742  17.071  0.00  0.00      D     
ATOM   1347  HN  ALA D  86      -3.706  -6.603  16.498  0.00  0.00      D     
ATOM   1348  CA  ALA D  86      -1.673  -6.394  16.356  0.00  0.00      D     
ATOM   1349  HA  ALA D  86      -1.009  -7.243  16.295  0.00  0.00      D     
ATOM   1350  CB  ALA D  86      -2.026  -5.810  14.943  0.00  0.00      D     
ATOM   1351  HB1 ALA D  86      -2.986  -5.254  15.011  0.00  0.00      D     
ATOM   1352  HB2 ALA D  86      -1.281  -5.138  14.465  0.00  0.00      D     
ATOM   1353  HB3 ALA D  86      -2.161  -6.682  14.267  0.00  0.00      D     
ATOM   1354  C   ALA D  86      -0.890  -5.193  17.064  0.00  0.00      D     
ATOM   1355  O   ALA D  86       0.288  -5.243  17.296  0.00  0.00      D     
ATOM   1356  N   LEU D  87      -1.682  -4.223  17.518  0.00  0.00      D     
ATOM   1357  HN  LEU D  87      -2.663  -4.295  17.353  0.00  0.00      D     
ATOM   1358  CA  LEU D  87      -1.152  -3.028  18.301  0.00  0.00      D     
ATOM   1359  HA  LEU D  87      -0.491  -2.492  17.635  0.00  0.00      D     
ATOM   1360  CB  LEU D  87      -2.258  -2.050  18.677  0.00  0.00      D     
ATOM   1361  HB1 LEU D  87      -2.811  -1.840  17.737  0.00  0.00      D     
ATOM   1362  HB2 LEU D  87      -2.914  -2.519  19.442  0.00  0.00      D     
ATOM   1363  CG  LEU D  87      -1.844  -0.688  19.330  0.00  0.00      D     
ATOM   1364  HG  LEU D  87      -0.872  -0.769  19.862  0.00  0.00      D     
ATOM   1365  CD1 LEU D  87      -1.491   0.373  18.319  0.00  0.00      D     
ATOM   1366 HD11 LEU D  87      -1.443   1.348  18.850  0.00  0.00      D     
ATOM   1367 HD12 LEU D  87      -0.529   0.116  17.827  0.00  0.00      D     
ATOM   1368 HD13 LEU D  87      -2.234   0.462  17.498  0.00  0.00      D     
ATOM   1369  CD2 LEU D  87      -2.786  -0.130  20.354  0.00  0.00      D     
ATOM   1370 HD21 LEU D  87      -3.566   0.425  19.792  0.00  0.00      D     
ATOM   1371 HD22 LEU D  87      -3.272  -0.886  21.007  0.00  0.00      D     
ATOM   1372 HD23 LEU D  87      -2.376   0.663  21.016  0.00  0.00      D     
ATOM   1373  C   LEU D  87      -0.364  -3.356  19.597  0.00  0.00      D     
ATOM   1374  O   LEU D  87       0.625  -2.722  19.931  0.00  0.00      D     
ATOM   1375  N   ASN D  88      -0.848  -4.374  20.264  0.00  0.00      D     
ATOM   1376  HN  ASN D  88      -1.696  -4.781  19.935  0.00  0.00      D     
ATOM   1377  CA  ASN D  88      -0.154  -5.060  21.368  0.00  0.00      D     
ATOM   1378  HA  ASN D  88      -0.186  -4.382  22.208  0.00  0.00      D     
ATOM   1379  CB  ASN D  88      -1.117  -6.306  21.661  0.00  0.00      D     
ATOM   1380  HB1 ASN D  88      -2.162  -5.932  21.624  0.00  0.00      D     
ATOM   1381  HB2 ASN D  88      -0.874  -7.141  20.970  0.00  0.00      D     
ATOM   1382  CG  ASN D  88      -0.924  -6.833  23.072  0.00  0.00      D     
ATOM   1383  OD1 ASN D  88      -0.264  -6.262  23.946  0.00  0.00      D     
ATOM   1384  ND2 ASN D  88      -1.431  -8.075  23.260  0.00  0.00      D     
ATOM   1385 HD21 ASN D  88      -1.100  -8.425  24.136  0.00  0.00      D     
ATOM   1386 HD22 ASN D  88      -1.848  -8.607  22.524  0.00  0.00      D     
ATOM   1387  C   ASN D  88       1.317  -5.496  21.036  0.00  0.00      D     
ATOM   1388  O   ASN D  88       2.306  -5.160  21.767  0.00  0.00      D     
ATOM   1389  N   HSE D  89       1.581  -6.175  19.893  0.00  0.00      D     
ATOM   1390  HN  HSE D  89       0.839  -6.361  19.254  0.00  0.00      D     
ATOM   1391  CA  HSE D  89       3.000  -6.321  19.418  0.00  0.00      D     
ATOM   1392  HA  HSE D  89       3.567  -6.842  20.176  0.00  0.00      D     
ATOM   1393  CB  HSE D  89       2.975  -7.269  18.121  0.00  0.00      D     
ATOM   1394  HB1 HSE D  89       2.384  -6.647  17.415  0.00  0.00      D     
ATOM   1395  HB2 HSE D  89       3.951  -7.532  17.659  0.00  0.00      D     
ATOM   1396  ND1 HSE D  89       2.827  -9.414  19.357  0.00  0.00      D     
ATOM   1397  CG  HSE D  89       2.256  -8.510  18.473  0.00  0.00      D     
ATOM   1398  CE1 HSE D  89       1.933 -10.466  19.428  0.00  0.00      D     
ATOM   1399  HE1 HSE D  89       2.073 -11.357  20.040  0.00  0.00      D     
ATOM   1400  NE2 HSE D  89       0.879 -10.235  18.581  0.00  0.00      D     
ATOM   1401  HE2 HSE D  89       0.018 -10.744  18.588  0.00  0.00      D     
ATOM   1402  CD2 HSE D  89       1.126  -9.043  17.973  0.00  0.00      D     
ATOM   1403  HD2 HSE D  89       0.307  -8.552  17.462  0.00  0.00      D     
ATOM   1404  C   HSE D  89       3.701  -5.065  19.068  0.00  0.00      D     
ATOM   1405  O   HSE D  89       4.678  -4.761  19.661  0.00  0.00      D     
ATOM   1406  N   THR D  90       3.105  -4.162  18.216  0.00  0.00      D     
ATOM   1407  HN  THR D  90       2.205  -4.290  17.807  0.00  0.00      D     
ATOM   1408  CA  THR D  90       3.837  -2.987  17.640  0.00  0.00      D     
ATOM   1409  HA  THR D  90       4.740  -3.381  17.197  0.00  0.00      D     
ATOM   1410  CB  THR D  90       2.969  -2.326  16.536  0.00  0.00      D     
ATOM   1411  HB  THR D  90       3.355  -1.412  16.036  0.00  0.00      D     
ATOM   1412  OG1 THR D  90       1.693  -2.078  16.998  0.00  0.00      D     
ATOM   1413  HG1 THR D  90       1.273  -1.545  16.319  0.00  0.00      D     
ATOM   1414  CG2 THR D  90       2.722  -3.340  15.356  0.00  0.00      D     
ATOM   1415 HG21 THR D  90       2.158  -2.998  14.462  0.00  0.00      D     
ATOM   1416 HG22 THR D  90       3.686  -3.577  14.858  0.00  0.00      D     
ATOM   1417 HG23 THR D  90       2.145  -4.224  15.702  0.00  0.00      D     
ATOM   1418  C   THR D  90       4.118  -1.993  18.695  0.00  0.00      D     
ATOM   1419  O   THR D  90       5.167  -1.357  18.722  0.00  0.00      D     
ATOM   1420  N   LYS D  91       3.386  -1.816  19.754  0.00  0.00      D     
ATOM   1421  HN  LYS D  91       2.460  -2.173  19.847  0.00  0.00      D     
ATOM   1422  CA  LYS D  91       3.630  -1.046  20.934  0.00  0.00      D     
ATOM   1423  HA  LYS D  91       3.797  -0.038  20.587  0.00  0.00      D     
ATOM   1424  CB  LYS D  91       2.377  -0.923  21.860  0.00  0.00      D     
ATOM   1425  HB1 LYS D  91       1.924  -1.926  22.014  0.00  0.00      D     
ATOM   1426  HB2 LYS D  91       2.771  -0.673  22.868  0.00  0.00      D     
ATOM   1427  CG  LYS D  91       1.295   0.089  21.476  0.00  0.00      D     
ATOM   1428  HG1 LYS D  91       1.287   0.154  20.367  0.00  0.00      D     
ATOM   1429  HG2 LYS D  91       0.353  -0.360  21.858  0.00  0.00      D     
ATOM   1430  CD  LYS D  91       1.451   1.402  22.292  0.00  0.00      D     
ATOM   1431  HD1 LYS D  91       1.694   1.168  23.351  0.00  0.00      D     
ATOM   1432  HD2 LYS D  91       2.327   1.937  21.867  0.00  0.00      D     
ATOM   1433  CE  LYS D  91       0.230   2.307  22.175  0.00  0.00      D     
ATOM   1434  HE1 LYS D  91       0.245   2.914  21.244  0.00  0.00      D     
ATOM   1435  HE2 LYS D  91      -0.689   1.705  22.341  0.00  0.00      D     
ATOM   1436  NZ  LYS D  91       0.269   3.355  23.252  0.00  0.00      D     
ATOM   1437  HZ1 LYS D  91      -0.092   2.905  24.117  0.00  0.00      D     
ATOM   1438  HZ2 LYS D  91       1.268   3.635  23.311  0.00  0.00      D     
ATOM   1439  HZ3 LYS D  91      -0.318   4.163  22.962  0.00  0.00      D     
ATOM   1440  C   LYS D  91       4.909  -1.417  21.763  0.00  0.00      D     
ATOM   1441  O   LYS D  91       5.511  -0.504  22.313  0.00  0.00      D     
ATOM   1442  N   LYS D  92       5.266  -2.711  21.795  0.00  0.00      D     
ATOM   1443  HN  LYS D  92       4.864  -3.466  21.283  0.00  0.00      D     
ATOM   1444  CA  LYS D  92       6.554  -3.079  22.380  0.00  0.00      D     
ATOM   1445  HA  LYS D  92       6.787  -2.314  23.106  0.00  0.00      D     
ATOM   1446  CB  LYS D  92       6.451  -4.464  22.995  0.00  0.00      D     
ATOM   1447  HB1 LYS D  92       6.291  -5.176  22.157  0.00  0.00      D     
ATOM   1448  HB2 LYS D  92       7.340  -4.852  23.537  0.00  0.00      D     
ATOM   1449  CG  LYS D  92       5.321  -4.700  24.020  0.00  0.00      D     
ATOM   1450  HG1 LYS D  92       4.349  -4.949  23.541  0.00  0.00      D     
ATOM   1451  HG2 LYS D  92       5.550  -5.738  24.344  0.00  0.00      D     
ATOM   1452  CD  LYS D  92       5.243  -3.750  25.170  0.00  0.00      D     
ATOM   1453  HD1 LYS D  92       4.914  -2.780  24.741  0.00  0.00      D     
ATOM   1454  HD2 LYS D  92       4.449  -4.153  25.834  0.00  0.00      D     
ATOM   1455  CE  LYS D  92       6.548  -3.478  25.957  0.00  0.00      D     
ATOM   1456  HE1 LYS D  92       7.463  -3.259  25.367  0.00  0.00      D     
ATOM   1457  HE2 LYS D  92       6.269  -2.552  26.506  0.00  0.00      D     
ATOM   1458  NZ  LYS D  92       6.786  -4.529  26.890  0.00  0.00      D     
ATOM   1459  HZ1 LYS D  92       7.162  -5.348  26.370  0.00  0.00      D     
ATOM   1460  HZ2 LYS D  92       7.406  -4.212  27.662  0.00  0.00      D     
ATOM   1461  HZ3 LYS D  92       5.921  -4.786  27.408  0.00  0.00      D     
ATOM   1462  C   LYS D  92       7.819  -2.946  21.636  0.00  0.00      D     
ATOM   1463  O   LYS D  92       8.894  -3.123  22.145  0.00  0.00      D     
ATOM   1464  N   TRP D  93       7.654  -2.661  20.317  0.00  0.00      D     
ATOM   1465  HN  TRP D  93       6.812  -2.484  19.814  0.00  0.00      D     
ATOM   1466  CA  TRP D  93       8.727  -2.624  19.396  0.00  0.00      D     
ATOM   1467  HA  TRP D  93       9.394  -3.402  19.737  0.00  0.00      D     
ATOM   1468  CB  TRP D  93       8.261  -2.910  17.993  0.00  0.00      D     
ATOM   1469  HB1 TRP D  93       7.365  -2.276  17.821  0.00  0.00      D     
ATOM   1470  HB2 TRP D  93       9.025  -2.576  17.260  0.00  0.00      D     
ATOM   1471  CG  TRP D  93       7.919  -4.331  17.725  0.00  0.00      D     
ATOM   1472  CD1 TRP D  93       7.908  -5.460  18.478  0.00  0.00      D     
ATOM   1473  HD1 TRP D  93       8.415  -5.598  19.421  0.00  0.00      D     
ATOM   1474  NE1 TRP D  93       7.235  -6.452  17.797  0.00  0.00      D     
ATOM   1475  HE1 TRP D  93       7.171  -7.396  18.038  0.00  0.00      D     
ATOM   1476  CE2 TRP D  93       6.697  -5.958  16.593  0.00  0.00      D     
ATOM   1477  CD2 TRP D  93       7.138  -4.622  16.537  0.00  0.00      D     
ATOM   1478  CE3 TRP D  93       6.792  -3.864  15.439  0.00  0.00      D     
ATOM   1479  HE3 TRP D  93       7.052  -2.818  15.370  0.00  0.00      D     
ATOM   1480  CZ3 TRP D  93       6.032  -4.515  14.395  0.00  0.00      D     
ATOM   1481  HZ3 TRP D  93       5.760  -3.922  13.534  0.00  0.00      D     
ATOM   1482  CZ2 TRP D  93       5.952  -6.551  15.659  0.00  0.00      D     
ATOM   1483  HZ2 TRP D  93       5.592  -7.567  15.734  0.00  0.00      D     
ATOM   1484  CH2 TRP D  93       5.552  -5.787  14.524  0.00  0.00      D     
ATOM   1485  HH2 TRP D  93       4.856  -6.187  13.801  0.00  0.00      D     
ATOM   1486  C   TRP D  93       9.559  -1.365  19.455  0.00  0.00      D     
ATOM   1487  O   TRP D  93       9.013  -0.394  19.938  0.00  0.00      D     
ATOM   1488  N   LYS D  94      10.843  -1.302  19.090  0.00  0.00      D     
ATOM   1489  HN  LYS D  94      11.217  -2.119  18.659  0.00  0.00      D     
ATOM   1490  CA  LYS D  94      11.668  -0.112  19.163  0.00  0.00      D     
ATOM   1491  HA  LYS D  94      11.125   0.647  19.707  0.00  0.00      D     
ATOM   1492  CB  LYS D  94      13.005  -0.400  19.794  0.00  0.00      D     
ATOM   1493  HB1 LYS D  94      13.460  -1.161  19.124  0.00  0.00      D     
ATOM   1494  HB2 LYS D  94      13.741   0.411  19.983  0.00  0.00      D     
ATOM   1495  CG  LYS D  94      12.849  -1.039  21.204  0.00  0.00      D     
ATOM   1496  HG1 LYS D  94      12.320  -2.010  21.098  0.00  0.00      D     
ATOM   1497  HG2 LYS D  94      13.842  -1.278  21.641  0.00  0.00      D     
ATOM   1498  CD  LYS D  94      12.119  -0.159  22.200  0.00  0.00      D     
ATOM   1499  HD1 LYS D  94      12.819   0.697  22.308  0.00  0.00      D     
ATOM   1500  HD2 LYS D  94      11.121   0.203  21.871  0.00  0.00      D     
ATOM   1501  CE  LYS D  94      11.900  -0.838  23.547  0.00  0.00      D     
ATOM   1502  HE1 LYS D  94      12.895  -1.222  23.856  0.00  0.00      D     
ATOM   1503  HE2 LYS D  94      11.593   0.004  24.203  0.00  0.00      D     
ATOM   1504  NZ  LYS D  94      10.890  -1.949  23.626  0.00  0.00      D     
ATOM   1505  HZ1 LYS D  94      10.961  -2.530  24.485  0.00  0.00      D     
ATOM   1506  HZ2 LYS D  94       9.953  -1.533  23.454  0.00  0.00      D     
ATOM   1507  HZ3 LYS D  94      10.934  -2.685  22.892  0.00  0.00      D     
ATOM   1508  C   LYS D  94      11.855   0.508  17.784  0.00  0.00      D     
ATOM   1509  O   LYS D  94      12.005  -0.133  16.762  0.00  0.00      D     
ATOM   1510  N   TYR D  95      12.049   1.825  17.835  0.00  0.00      D     
ATOM   1511  HN  TYR D  95      12.026   2.265  18.730  0.00  0.00      D     
ATOM   1512  CA  TYR D  95      11.836   2.703  16.699  0.00  0.00      D     
ATOM   1513  HA  TYR D  95      11.817   2.093  15.808  0.00  0.00      D     
ATOM   1514  CB  TYR D  95      10.412   3.344  16.736  0.00  0.00      D     
ATOM   1515  HB1 TYR D  95      10.178   4.023  17.584  0.00  0.00      D     
ATOM   1516  HB2 TYR D  95      10.343   4.139  15.963  0.00  0.00      D     
ATOM   1517  CG  TYR D  95       9.295   2.363  16.634  0.00  0.00      D     
ATOM   1518  CD1 TYR D  95       8.653   2.070  15.376  0.00  0.00      D     
ATOM   1519  HD1 TYR D  95       9.052   2.473  14.457  0.00  0.00      D     
ATOM   1520  CE1 TYR D  95       7.476   1.268  15.383  0.00  0.00      D     
ATOM   1521  HE1 TYR D  95       6.916   0.942  14.519  0.00  0.00      D     
ATOM   1522  CZ  TYR D  95       6.878   0.792  16.638  0.00  0.00      D     
ATOM   1523  OH  TYR D  95       5.826  -0.065  16.472  0.00  0.00      D     
ATOM   1524  HH  TYR D  95       5.643  -0.422  17.345  0.00  0.00      D     
ATOM   1525  CD2 TYR D  95       8.714   1.825  17.798  0.00  0.00      D     
ATOM   1526  HD2 TYR D  95       9.207   1.951  18.751  0.00  0.00      D     
ATOM   1527  CE2 TYR D  95       7.608   1.030  17.804  0.00  0.00      D     
ATOM   1528  HE2 TYR D  95       7.149   0.480  18.612  0.00  0.00      D     
ATOM   1529  C   TYR D  95      12.849   3.814  16.533  0.00  0.00      D     
ATOM   1530  O   TYR D  95      12.597   4.937  17.027  0.00  0.00      D     
ATOM   1531  N   PRO D  96      14.043   3.544  15.886  0.00  0.00      D     
ATOM   1532  CD  PRO D  96      14.630   2.212  15.648  0.00  0.00      D     
ATOM   1533  HD1 PRO D  96      13.981   1.392  15.273  0.00  0.00      D     
ATOM   1534  HD2 PRO D  96      15.063   1.785  16.578  0.00  0.00      D     
ATOM   1535  CA  PRO D  96      15.076   4.556  15.579  0.00  0.00      D     
ATOM   1536  HA  PRO D  96      15.294   4.892  16.582  0.00  0.00      D     
ATOM   1537  CB  PRO D  96      16.283   3.733  14.989  0.00  0.00      D     
ATOM   1538  HB1 PRO D  96      17.075   3.546  15.745  0.00  0.00      D     
ATOM   1539  HB2 PRO D  96      16.796   4.179  14.110  0.00  0.00      D     
ATOM   1540  CG  PRO D  96      15.753   2.379  14.572  0.00  0.00      D     
ATOM   1541  HG1 PRO D  96      16.502   1.562  14.487  0.00  0.00      D     
ATOM   1542  HG2 PRO D  96      15.258   2.362  13.578  0.00  0.00      D     
ATOM   1543  C   PRO D  96      14.636   5.632  14.675  0.00  0.00      D     
ATOM   1544  O   PRO D  96      13.873   5.358  13.754  0.00  0.00      D     
ATOM   1545  N   GLN D  97      15.126   6.909  14.793  0.00  0.00      D     
ATOM   1546  HN  GLN D  97      15.609   7.200  15.615  0.00  0.00      D     
ATOM   1547  CA  GLN D  97      14.956   7.856  13.737  0.00  0.00      D     
ATOM   1548  HA  GLN D  97      14.037   7.732  13.183  0.00  0.00      D     
ATOM   1549  CB  GLN D  97      14.942   9.276  14.303  0.00  0.00      D     
ATOM   1550  HB1 GLN D  97      15.858   9.468  14.901  0.00  0.00      D     
ATOM   1551  HB2 GLN D  97      14.979  10.063  13.520  0.00  0.00      D     
ATOM   1552  CG  GLN D  97      13.686   9.678  15.091  0.00  0.00      D     
ATOM   1553  HG1 GLN D  97      13.813   9.223  16.097  0.00  0.00      D     
ATOM   1554  HG2 GLN D  97      13.572  10.759  15.322  0.00  0.00      D     
ATOM   1555  CD  GLN D  97      12.389   9.076  14.573  0.00  0.00      D     
ATOM   1556  OE1 GLN D  97      11.701   8.291  15.188  0.00  0.00      D     
ATOM   1557  NE2 GLN D  97      11.941   9.564  13.436  0.00  0.00      D     
ATOM   1558 HE21 GLN D  97      11.183   9.107  12.971  0.00  0.00      D     
ATOM   1559 HE22 GLN D  97      12.194  10.514  13.256  0.00  0.00      D     
ATOM   1560  C   GLN D  97      16.170   7.726  12.857  0.00  0.00      D     
ATOM   1561  O   GLN D  97      17.226   8.108  13.350  0.00  0.00      D     
ATOM   1562  N   VAL D  98      15.939   7.225  11.607  0.00  0.00      D     
ATOM   1563  HN  VAL D  98      15.043   7.052  11.205  0.00  0.00      D     
ATOM   1564  CA  VAL D  98      17.187   7.248  10.791  0.00  0.00      D     
ATOM   1565  HA  VAL D  98      18.061   7.455  11.390  0.00  0.00      D     
ATOM   1566  CB  VAL D  98      17.468   5.867  10.229  0.00  0.00      D     
ATOM   1567  HB  VAL D  98      16.736   5.582   9.444  0.00  0.00      D     
ATOM   1568  CG1 VAL D  98      18.818   5.891   9.494  0.00  0.00      D     
ATOM   1569 HG11 VAL D  98      18.932   4.899   9.005  0.00  0.00      D     
ATOM   1570 HG12 VAL D  98      19.019   6.699   8.759  0.00  0.00      D     
ATOM   1571 HG13 VAL D  98      19.644   5.928  10.235  0.00  0.00      D     
ATOM   1572  CG2 VAL D  98      17.397   4.773  11.319  0.00  0.00      D     
ATOM   1573 HG21 VAL D  98      18.288   4.826  11.981  0.00  0.00      D     
ATOM   1574 HG22 VAL D  98      16.495   4.871  11.961  0.00  0.00      D     
ATOM   1575 HG23 VAL D  98      17.434   3.737  10.919  0.00  0.00      D     
ATOM   1576  C   VAL D  98      17.169   8.263   9.656  0.00  0.00      D     
ATOM   1577  O   VAL D  98      16.366   8.138   8.721  0.00  0.00      D     
ATOM   1578  N   ASN D  99      18.111   9.209   9.662  0.00  0.00      D     
ATOM   1579  HN  ASN D  99      18.754   9.167  10.423  0.00  0.00      D     
ATOM   1580  CA  ASN D  99      18.091  10.425   8.803  0.00  0.00      D     
ATOM   1581  HA  ASN D  99      18.728  11.210   9.182  0.00  0.00      D     
ATOM   1582  CB  ASN D  99      18.695  10.140   7.436  0.00  0.00      D     
ATOM   1583  HB1 ASN D  99      18.120   9.442   6.789  0.00  0.00      D     
ATOM   1584  HB2 ASN D  99      18.809  11.118   6.923  0.00  0.00      D     
ATOM   1585  CG  ASN D  99      20.164   9.643   7.724  0.00  0.00      D     
ATOM   1586  OD1 ASN D  99      20.772   9.720   8.822  0.00  0.00      D     
ATOM   1587  ND2 ASN D  99      20.801   9.073   6.709  0.00  0.00      D     
ATOM   1588 HD21 ASN D  99      21.799   9.020   6.687  0.00  0.00      D     
ATOM   1589 HD22 ASN D  99      20.348   9.022   5.819  0.00  0.00      D     
ATOM   1590  C   ASN D  99      16.702  11.070   8.682  0.00  0.00      D     
ATOM   1591  O   ASN D  99      16.290  11.457   7.638  0.00  0.00      D     
ATOM   1592  N   GLY D 100      15.983  11.163   9.840  0.00  0.00      D     
ATOM   1593  HN  GLY D 100      16.430  10.823  10.664  0.00  0.00      D     
ATOM   1594  CA  GLY D 100      14.665  11.746   9.970  0.00  0.00      D     
ATOM   1595  HA1 GLY D 100      14.764  12.645   9.380  0.00  0.00      D     
ATOM   1596  HA2 GLY D 100      14.502  12.090  10.981  0.00  0.00      D     
ATOM   1597  C   GLY D 100      13.534  10.852   9.555  0.00  0.00      D     
ATOM   1598  O   GLY D 100      12.417  11.307   9.665  0.00  0.00      D     
ATOM   1599  N   LEU D 101      13.877   9.630   9.222  0.00  0.00      D     
ATOM   1600  HN  LEU D 101      14.797   9.326   9.461  0.00  0.00      D     
ATOM   1601  CA  LEU D 101      12.995   8.653   8.621  0.00  0.00      D     
ATOM   1602  HA  LEU D 101      12.066   9.149   8.382  0.00  0.00      D     
ATOM   1603  CB  LEU D 101      13.520   7.976   7.322  0.00  0.00      D     
ATOM   1604  HB1 LEU D 101      14.318   7.267   7.632  0.00  0.00      D     
ATOM   1605  HB2 LEU D 101      12.709   7.453   6.772  0.00  0.00      D     
ATOM   1606  CG  LEU D 101      14.153   8.929   6.269  0.00  0.00      D     
ATOM   1607  HG  LEU D 101      15.095   9.404   6.616  0.00  0.00      D     
ATOM   1608  CD1 LEU D 101      14.667   8.143   5.124  0.00  0.00      D     
ATOM   1609 HD11 LEU D 101      15.209   7.247   5.497  0.00  0.00      D     
ATOM   1610 HD12 LEU D 101      13.836   7.882   4.434  0.00  0.00      D     
ATOM   1611 HD13 LEU D 101      15.340   8.714   4.451  0.00  0.00      D     
ATOM   1612  CD2 LEU D 101      13.308  10.092   5.859  0.00  0.00      D     
ATOM   1613 HD21 LEU D 101      12.423   9.809   5.250  0.00  0.00      D     
ATOM   1614 HD22 LEU D 101      12.794  10.574   6.719  0.00  0.00      D     
ATOM   1615 HD23 LEU D 101      13.941  10.753   5.230  0.00  0.00      D     
ATOM   1616  C   LEU D 101      12.738   7.709   9.752  0.00  0.00      D     
ATOM   1617  O   LEU D 101      13.643   7.042  10.270  0.00  0.00      D     
ATOM   1618  N   THR D 102      11.519   7.565  10.215  0.00  0.00      D     
ATOM   1619  HN  THR D 102      10.753   8.018   9.767  0.00  0.00      D     
ATOM   1620  CA  THR D 102      11.145   6.709  11.310  0.00  0.00      D     
ATOM   1621  HA  THR D 102      11.768   6.914  12.168  0.00  0.00      D     
ATOM   1622  CB  THR D 102       9.783   6.835  11.837  0.00  0.00      D     
ATOM   1623  HB  THR D 102       9.043   6.568  11.052  0.00  0.00      D     
ATOM   1624  OG1 THR D 102       9.576   8.195  12.244  0.00  0.00      D     
ATOM   1625  HG1 THR D 102       8.706   8.399  11.891  0.00  0.00      D     
ATOM   1626  CG2 THR D 102       9.639   6.005  13.132  0.00  0.00      D     
ATOM   1627 HG21 THR D 102      10.548   6.185  13.744  0.00  0.00      D     
ATOM   1628 HG22 THR D 102       8.698   6.383  13.587  0.00  0.00      D     
ATOM   1629 HG23 THR D 102       9.548   4.914  12.944  0.00  0.00      D     
ATOM   1630  C   THR D 102      11.346   5.233  10.969  0.00  0.00      D     
ATOM   1631  O   THR D 102      10.852   4.815   9.882  0.00  0.00      D     
ATOM   1632  N   SER D 103      12.028   4.381  11.775  0.00  0.00      D     
ATOM   1633  HN  SER D 103      12.548   4.716  12.557  0.00  0.00      D     
ATOM   1634  CA  SER D 103      12.351   2.986  11.445  0.00  0.00      D     
ATOM   1635  HA  SER D 103      11.653   2.663  10.686  0.00  0.00      D     
ATOM   1636  CB  SER D 103      13.822   2.806  11.005  0.00  0.00      D     
ATOM   1637  HB1 SER D 103      14.048   3.350  10.063  0.00  0.00      D     
ATOM   1638  HB2 SER D 103      14.535   3.180  11.771  0.00  0.00      D     
ATOM   1639  OG  SER D 103      14.256   1.479  10.751  0.00  0.00      D     
ATOM   1640  HG1 SER D 103      15.122   1.341  11.142  0.00  0.00      D     
ATOM   1641  C   SER D 103      12.036   2.034  12.580  0.00  0.00      D     
ATOM   1642  O   SER D 103      11.653   2.492  13.720  0.00  0.00      D     
ATOM   1643  N   ILE D 104      12.157   0.696  12.453  0.00  0.00      D     
ATOM   1644  HN  ILE D 104      12.542   0.400  11.582  0.00  0.00      D     
ATOM   1645  CA  ILE D 104      11.589  -0.253  13.381  0.00  0.00      D     
ATOM   1646  HA  ILE D 104      11.373   0.129  14.368  0.00  0.00      D     
ATOM   1647  CB  ILE D 104      10.418  -1.045  12.880  0.00  0.00      D     
ATOM   1648  HB  ILE D 104      10.659  -1.861  12.166  0.00  0.00      D     
ATOM   1649  CG2 ILE D 104       9.697  -1.632  14.121  0.00  0.00      D     
ATOM   1650 HG21 ILE D 104       9.217  -0.854  14.751  0.00  0.00      D     
ATOM   1651 HG22 ILE D 104       8.845  -2.256  13.775  0.00  0.00      D     
ATOM   1652 HG23 ILE D 104      10.389  -2.268  14.714  0.00  0.00      D     
ATOM   1653  CG1 ILE D 104       9.439  -0.179  12.046  0.00  0.00      D     
ATOM   1654 HG11 ILE D 104       8.839   0.593  12.573  0.00  0.00      D     
ATOM   1655 HG12 ILE D 104       9.978   0.333  11.220  0.00  0.00      D     
ATOM   1656  CD  ILE D 104       8.386  -1.115  11.509  0.00  0.00      D     
ATOM   1657  HD1 ILE D 104       7.657  -0.614  10.837  0.00  0.00      D     
ATOM   1658  HD2 ILE D 104       8.814  -1.990  10.974  0.00  0.00      D     
ATOM   1659  HD3 ILE D 104       7.756  -1.636  12.262  0.00  0.00      D     
ATOM   1660  C   ILE D 104      12.751  -1.292  13.466  0.00  0.00      D     
ATOM   1661  O   ILE D 104      13.263  -1.787  12.510  0.00  0.00      D     
ATOM   1662  N   LYS D 105      13.272  -1.513  14.682  0.00  0.00      D     
ATOM   1663  HN  LYS D 105      12.700  -1.009  15.326  0.00  0.00      D     
ATOM   1664  CA  LYS D 105      14.189  -2.564  15.078  0.00  0.00      D     
ATOM   1665  HA  LYS D 105      15.054  -2.489  14.435  0.00  0.00      D     
ATOM   1666  CB  LYS D 105      14.660  -2.484  16.538  0.00  0.00      D     
ATOM   1667  HB1 LYS D 105      13.886  -2.109  17.241  0.00  0.00      D     
ATOM   1668  HB2 LYS D 105      15.025  -3.477  16.878  0.00  0.00      D     
ATOM   1669  CG  LYS D 105      15.756  -1.382  16.656  0.00  0.00      D     
ATOM   1670  HG1 LYS D 105      15.393  -0.385  16.327  0.00  0.00      D     
ATOM   1671  HG2 LYS D 105      15.875  -1.296  17.757  0.00  0.00      D     
ATOM   1672  CD  LYS D 105      17.142  -1.728  16.076  0.00  0.00      D     
ATOM   1673  HD1 LYS D 105      17.100  -1.768  14.966  0.00  0.00      D     
ATOM   1674  HD2 LYS D 105      17.795  -0.847  16.253  0.00  0.00      D     
ATOM   1675  CE  LYS D 105      17.928  -2.904  16.668  0.00  0.00      D     
ATOM   1676  HE1 LYS D 105      17.443  -3.880  16.453  0.00  0.00      D     
ATOM   1677  HE2 LYS D 105      18.931  -2.890  16.190  0.00  0.00      D     
ATOM   1678  NZ  LYS D 105      18.124  -2.787  18.147  0.00  0.00      D     
ATOM   1679  HZ1 LYS D 105      18.558  -3.561  18.689  0.00  0.00      D     
ATOM   1680  HZ2 LYS D 105      18.656  -1.917  18.354  0.00  0.00      D     
ATOM   1681  HZ3 LYS D 105      17.137  -2.718  18.465  0.00  0.00      D     
ATOM   1682  C   LYS D 105      13.606  -3.950  14.821  0.00  0.00      D     
ATOM   1683  O   LYS D 105      12.381  -4.213  14.916  0.00  0.00      D     
ATOM   1684  N   TRP D 106      14.449  -4.890  14.345  0.00  0.00      D     
ATOM   1685  HN  TRP D 106      15.405  -4.680  14.154  0.00  0.00      D     
ATOM   1686  CA  TRP D 106      13.955  -6.297  14.099  0.00  0.00      D     
ATOM   1687  HA  TRP D 106      13.108  -6.164  13.442  0.00  0.00      D     
ATOM   1688  CB  TRP D 106      14.988  -7.072  13.400  0.00  0.00      D     
ATOM   1689  HB1 TRP D 106      15.399  -6.501  12.539  0.00  0.00      D     
ATOM   1690  HB2 TRP D 106      15.840  -7.210  14.099  0.00  0.00      D     
ATOM   1691  CG  TRP D 106      14.471  -8.347  12.792  0.00  0.00      D     
ATOM   1692  CD1 TRP D 106      14.301  -8.584  11.442  0.00  0.00      D     
ATOM   1693  HD1 TRP D 106      14.523  -7.842  10.689  0.00  0.00      D     
ATOM   1694  NE1 TRP D 106      13.827  -9.882  11.185  0.00  0.00      D     
ATOM   1695  HE1 TRP D 106      13.838 -10.431  10.379  0.00  0.00      D     
ATOM   1696  CE2 TRP D 106      13.681 -10.504  12.419  0.00  0.00      D     
ATOM   1697  CD2 TRP D 106      14.136  -9.613  13.381  0.00  0.00      D     
ATOM   1698  CE3 TRP D 106      14.132 -10.044  14.669  0.00  0.00      D     
ATOM   1699  HE3 TRP D 106      14.459  -9.453  15.511  0.00  0.00      D     
ATOM   1700  CZ3 TRP D 106      13.749 -11.408  15.005  0.00  0.00      D     
ATOM   1701  HZ3 TRP D 106      13.912 -11.778  16.006  0.00  0.00      D     
ATOM   1702  CZ2 TRP D 106      13.228 -11.809  12.710  0.00  0.00      D     
ATOM   1703  HZ2 TRP D 106      12.840 -12.353  11.862  0.00  0.00      D     
ATOM   1704  CH2 TRP D 106      13.205 -12.257  14.088  0.00  0.00      D     
ATOM   1705  HH2 TRP D 106      12.961 -13.278  14.343  0.00  0.00      D     
ATOM   1706  C   TRP D 106      13.386  -7.010  15.361  0.00  0.00      D     
ATOM   1707  O   TRP D 106      13.962  -7.091  16.436  0.00  0.00      D     
ATOM   1708  N   ALA D 107      12.172  -7.548  15.176  0.00  0.00      D     
ATOM   1709  HN  ALA D 107      11.584  -7.329  14.402  0.00  0.00      D     
ATOM   1710  CA  ALA D 107      11.451  -8.344  16.112  0.00  0.00      D     
ATOM   1711  HA  ALA D 107      12.034  -9.127  16.573  0.00  0.00      D     
ATOM   1712  CB  ALA D 107      10.797  -7.452  17.189  0.00  0.00      D     
ATOM   1713  HB1 ALA D 107      11.553  -7.167  17.952  0.00  0.00      D     
ATOM   1714  HB2 ALA D 107      10.274  -6.543  16.821  0.00  0.00      D     
ATOM   1715  HB3 ALA D 107      10.028  -8.071  17.699  0.00  0.00      D     
ATOM   1716  C   ALA D 107      10.334  -9.126  15.418  0.00  0.00      D     
ATOM   1717  O   ALA D 107       9.447  -8.584  14.745  0.00  0.00      D     
ATOM   1718  N   ASP D 108      10.354 -10.422  15.621  0.00  0.00      D     
ATOM   1719  HN  ASP D 108      11.052 -10.740  16.258  0.00  0.00      D     
ATOM   1720  CA  ASP D 108       9.302 -11.330  15.161  0.00  0.00      D     
ATOM   1721  HA  ASP D 108       9.742 -12.294  15.368  0.00  0.00      D     
ATOM   1722  CB  ASP D 108       8.009 -11.206  15.956  0.00  0.00      D     
ATOM   1723  HB1 ASP D 108       7.554 -10.204  15.803  0.00  0.00      D     
ATOM   1724  HB2 ASP D 108       7.205 -11.897  15.622  0.00  0.00      D     
ATOM   1725  CG  ASP D 108       8.213 -11.380  17.490  0.00  0.00      D     
ATOM   1726  OD1 ASP D 108       7.227 -11.474  18.238  0.00  0.00      D     
ATOM   1727  OD2 ASP D 108       9.339 -11.426  18.076  0.00  0.00      D     
ATOM   1728  C   ASP D 108       9.077 -11.378  13.709  0.00  0.00      D     
ATOM   1729  O   ASP D 108       7.981 -11.687  13.272  0.00  0.00      D     
ATOM   1730  N   ASN D 109      10.074 -11.081  12.886  0.00  0.00      D     
ATOM   1731  HN  ASN D 109      10.955 -10.879  13.307  0.00  0.00      D     
ATOM   1732  CA  ASN D 109      10.010 -10.950  11.405  0.00  0.00      D     
ATOM   1733  HA  ASN D 109      10.994 -10.632  11.094  0.00  0.00      D     
ATOM   1734  CB  ASN D 109       9.448 -12.256  10.667  0.00  0.00      D     
ATOM   1735  HB1 ASN D 109       8.404 -12.502  10.956  0.00  0.00      D     
ATOM   1736  HB2 ASN D 109       9.515 -12.076   9.573  0.00  0.00      D     
ATOM   1737  CG  ASN D 109      10.374 -13.477  11.015  0.00  0.00      D     
ATOM   1738  OD1 ASN D 109      11.323 -13.637  10.281  0.00  0.00      D     
ATOM   1739  ND2 ASN D 109       9.964 -14.294  11.984  0.00  0.00      D     
ATOM   1740 HD21 ASN D 109      10.585 -14.983  12.361  0.00  0.00      D     
ATOM   1741 HD22 ASN D 109       9.090 -14.133  12.442  0.00  0.00      D     
ATOM   1742  C   ASN D 109       9.200  -9.776  10.916  0.00  0.00      D     
ATOM   1743  O   ASN D 109       8.667  -9.872   9.786  0.00  0.00      D     
ATOM   1744  N   ASN D 110       9.220  -8.637  11.599  0.00  0.00      D     
ATOM   1745  HN  ASN D 110       9.607  -8.636  12.518  0.00  0.00      D     
ATOM   1746  CA  ASN D 110       8.661  -7.334  11.175  0.00  0.00      D     
ATOM   1747  HA  ASN D 110       7.639  -7.521  10.880  0.00  0.00      D     
ATOM   1748  CB  ASN D 110       8.470  -6.338  12.397  0.00  0.00      D     
ATOM   1749  HB1 ASN D 110       7.931  -5.464  11.974  0.00  0.00      D     
ATOM   1750  HB2 ASN D 110       7.785  -6.740  13.174  0.00  0.00      D     
ATOM   1751  CG  ASN D 110       9.698  -5.943  13.088  0.00  0.00      D     
ATOM   1752  OD1 ASN D 110      10.849  -6.353  12.795  0.00  0.00      D     
ATOM   1753  ND2 ASN D 110       9.499  -5.149  14.185  0.00  0.00      D     
ATOM   1754 HD21 ASN D 110      10.321  -4.677  14.505  0.00  0.00      D     
ATOM   1755 HD22 ASN D 110       8.559  -4.969  14.473  0.00  0.00      D     
ATOM   1756  C   ASN D 110       9.325  -6.643  10.002  0.00  0.00      D     
ATOM   1757  O   ASN D 110       8.817  -5.585   9.565  0.00  0.00      D     
ATOM   1758  N   CYS D 111      10.488  -7.031   9.458  0.00  0.00      D     
ATOM   1759  HN  CYS D 111      11.044  -7.754   9.860  0.00  0.00      D     
ATOM   1760  CA  CYS D 111      11.345  -6.253   8.542  0.00  0.00      D     
ATOM   1761  HA  CYS D 111      11.580  -5.337   9.063  0.00  0.00      D     
ATOM   1762  CB  CYS D 111      12.753  -6.835   8.241  0.00  0.00      D     
ATOM   1763  HB1 CYS D 111      13.329  -6.140   7.593  0.00  0.00      D     
ATOM   1764  HB2 CYS D 111      13.219  -6.858   9.249  0.00  0.00      D     
ATOM   1765  SG  CYS D 111      12.646  -8.555   7.633  0.00  0.00      D     
ATOM   1766  HG1 CYS D 111      13.730  -8.976   8.267  0.00  0.00      D     
ATOM   1767  C   CYS D 111      10.712  -5.704   7.219  0.00  0.00      D     
ATOM   1768  O   CYS D 111      11.024  -4.613   6.671  0.00  0.00      D     
ATOM   1769  N   TYR D 112       9.731  -6.472   6.682  0.00  0.00      D     
ATOM   1770  HN  TYR D 112       9.581  -7.324   7.177  0.00  0.00      D     
ATOM   1771  CA  TYR D 112       9.002  -6.029   5.526  0.00  0.00      D     
ATOM   1772  HA  TYR D 112       9.773  -5.881   4.785  0.00  0.00      D     
ATOM   1773  CB  TYR D 112       8.137  -7.152   5.011  0.00  0.00      D     
ATOM   1774  HB1 TYR D 112       7.805  -6.867   3.990  0.00  0.00      D     
ATOM   1775  HB2 TYR D 112       8.691  -8.076   4.741  0.00  0.00      D     
ATOM   1776  CG  TYR D 112       7.022  -7.512   5.885  0.00  0.00      D     
ATOM   1777  CD1 TYR D 112       5.772  -7.051   5.537  0.00  0.00      D     
ATOM   1778  HD1 TYR D 112       5.674  -6.404   4.678  0.00  0.00      D     
ATOM   1779  CE1 TYR D 112       4.674  -7.287   6.281  0.00  0.00      D     
ATOM   1780  HE1 TYR D 112       3.739  -6.856   5.954  0.00  0.00      D     
ATOM   1781  CZ  TYR D 112       4.767  -8.139   7.419  0.00  0.00      D     
ATOM   1782  OH  TYR D 112       3.623  -8.609   8.107  0.00  0.00      D     
ATOM   1783  HH  TYR D 112       3.981  -9.172   8.798  0.00  0.00      D     
ATOM   1784  CD2 TYR D 112       7.152  -8.163   7.104  0.00  0.00      D     
ATOM   1785  HD2 TYR D 112       8.123  -8.325   7.547  0.00  0.00      D     
ATOM   1786  CE2 TYR D 112       6.023  -8.593   7.829  0.00  0.00      D     
ATOM   1787  HE2 TYR D 112       6.017  -9.209   8.716  0.00  0.00      D     
ATOM   1788  C   TYR D 112       8.217  -4.776   5.868  0.00  0.00      D     
ATOM   1789  O   TYR D 112       8.034  -3.867   5.087  0.00  0.00      D     
ATOM   1790  N   LEU D 113       7.638  -4.676   7.148  0.00  0.00      D     
ATOM   1791  HN  LEU D 113       7.725  -5.456   7.762  0.00  0.00      D     
ATOM   1792  CA  LEU D 113       6.887  -3.574   7.643  0.00  0.00      D     
ATOM   1793  HA  LEU D 113       6.223  -3.322   6.829  0.00  0.00      D     
ATOM   1794  CB  LEU D 113       6.015  -4.044   8.879  0.00  0.00      D     
ATOM   1795  HB1 LEU D 113       5.713  -5.104   8.736  0.00  0.00      D     
ATOM   1796  HB2 LEU D 113       6.697  -3.916   9.747  0.00  0.00      D     
ATOM   1797  CG  LEU D 113       4.762  -3.131   9.139  0.00  0.00      D     
ATOM   1798  HG  LEU D 113       5.101  -2.085   9.300  0.00  0.00      D     
ATOM   1799  CD1 LEU D 113       3.747  -3.014   8.006  0.00  0.00      D     
ATOM   1800 HD11 LEU D 113       3.078  -2.161   8.252  0.00  0.00      D     
ATOM   1801 HD12 LEU D 113       4.211  -2.782   7.023  0.00  0.00      D     
ATOM   1802 HD13 LEU D 113       3.118  -3.923   7.900  0.00  0.00      D     
ATOM   1803  CD2 LEU D 113       4.131  -3.599  10.417  0.00  0.00      D     
ATOM   1804 HD21 LEU D 113       3.323  -2.900  10.721  0.00  0.00      D     
ATOM   1805 HD22 LEU D 113       3.774  -4.647  10.321  0.00  0.00      D     
ATOM   1806 HD23 LEU D 113       4.859  -3.546  11.255  0.00  0.00      D     
ATOM   1807  C   LEU D 113       7.736  -2.278   7.860  0.00  0.00      D     
ATOM   1808  O   LEU D 113       7.350  -1.177   7.488  0.00  0.00      D     
ATOM   1809  N   ALA D 114       8.915  -2.435   8.395  0.00  0.00      D     
ATOM   1810  HN  ALA D 114       9.103  -3.359   8.718  0.00  0.00      D     
ATOM   1811  CA  ALA D 114      10.021  -1.511   8.452  0.00  0.00      D     
ATOM   1812  HA  ALA D 114       9.692  -0.692   9.074  0.00  0.00      D     
ATOM   1813  CB  ALA D 114      11.183  -2.343   9.065  0.00  0.00      D     
ATOM   1814  HB1 ALA D 114      11.957  -1.725   9.567  0.00  0.00      D     
ATOM   1815  HB2 ALA D 114      10.723  -2.892   9.914  0.00  0.00      D     
ATOM   1816  HB3 ALA D 114      11.661  -3.154   8.475  0.00  0.00      D     
ATOM   1817  C   ALA D 114      10.392  -0.987   7.022  0.00  0.00      D     
ATOM   1818  O   ALA D 114      10.379   0.208   6.617  0.00  0.00      D     
ATOM   1819  N   THR D 115      10.560  -1.961   6.101  0.00  0.00      D     
ATOM   1820  HN  THR D 115      10.648  -2.894   6.440  0.00  0.00      D     
ATOM   1821  CA  THR D 115      10.875  -1.608   4.724  0.00  0.00      D     
ATOM   1822  HA  THR D 115      11.592  -0.804   4.795  0.00  0.00      D     
ATOM   1823  CB  THR D 115      11.429  -2.684   3.909  0.00  0.00      D     
ATOM   1824  HB  THR D 115      10.672  -3.488   4.030  0.00  0.00      D     
ATOM   1825  OG1 THR D 115      12.690  -2.963   4.526  0.00  0.00      D     
ATOM   1826  HG1 THR D 115      12.481  -3.296   5.402  0.00  0.00      D     
ATOM   1827  CG2 THR D 115      11.735  -2.300   2.402  0.00  0.00      D     
ATOM   1828 HG21 THR D 115      11.837  -3.260   1.852  0.00  0.00      D     
ATOM   1829 HG22 THR D 115      10.829  -1.821   1.973  0.00  0.00      D     
ATOM   1830 HG23 THR D 115      12.639  -1.669   2.268  0.00  0.00      D     
ATOM   1831  C   THR D 115       9.764  -0.826   4.063  0.00  0.00      D     
ATOM   1832  O   THR D 115       9.984   0.119   3.311  0.00  0.00      D     
ATOM   1833  N   ALA D 116       8.512  -1.146   4.351  0.00  0.00      D     
ATOM   1834  HN  ALA D 116       8.322  -2.029   4.776  0.00  0.00      D     
ATOM   1835  CA  ALA D 116       7.352  -0.387   4.002  0.00  0.00      D     
ATOM   1836  HA  ALA D 116       7.302  -0.233   2.935  0.00  0.00      D     
ATOM   1837  CB  ALA D 116       6.033  -1.229   4.315  0.00  0.00      D     
ATOM   1838  HB1 ALA D 116       6.221  -2.288   4.036  0.00  0.00      D     
ATOM   1839  HB2 ALA D 116       5.848  -1.207   5.410  0.00  0.00      D     
ATOM   1840  HB3 ALA D 116       5.124  -0.825   3.820  0.00  0.00      D     
ATOM   1841  C   ALA D 116       7.156   1.032   4.556  0.00  0.00      D     
ATOM   1842  O   ALA D 116       6.851   1.985   3.832  0.00  0.00      D     
ATOM   1843  N   LEU D 117       7.465   1.184   5.854  0.00  0.00      D     
ATOM   1844  HN  LEU D 117       7.864   0.425   6.362  0.00  0.00      D     
ATOM   1845  CA  LEU D 117       7.541   2.451   6.559  0.00  0.00      D     
ATOM   1846  HA  LEU D 117       6.700   3.021   6.192  0.00  0.00      D     
ATOM   1847  CB  LEU D 117       7.510   2.249   8.055  0.00  0.00      D     
ATOM   1848  HB1 LEU D 117       6.509   1.798   8.223  0.00  0.00      D     
ATOM   1849  HB2 LEU D 117       8.172   1.399   8.327  0.00  0.00      D     
ATOM   1850  CG  LEU D 117       7.763   3.393   8.992  0.00  0.00      D     
ATOM   1851  HG  LEU D 117       8.747   3.836   8.728  0.00  0.00      D     
ATOM   1852  CD1 LEU D 117       6.735   4.507   8.913  0.00  0.00      D     
ATOM   1853 HD11 LEU D 117       7.026   5.356   9.568  0.00  0.00      D     
ATOM   1854 HD12 LEU D 117       6.511   4.924   7.908  0.00  0.00      D     
ATOM   1855 HD13 LEU D 117       5.739   4.186   9.288  0.00  0.00      D     
ATOM   1856  CD2 LEU D 117       7.945   2.840  10.409  0.00  0.00      D     
ATOM   1857 HD21 LEU D 117       7.074   2.189  10.638  0.00  0.00      D     
ATOM   1858 HD22 LEU D 117       8.800   2.131  10.453  0.00  0.00      D     
ATOM   1859 HD23 LEU D 117       8.059   3.598  11.213  0.00  0.00      D     
ATOM   1860  C   LEU D 117       8.645   3.391   6.065  0.00  0.00      D     
ATOM   1861  O   LEU D 117       8.372   4.570   5.992  0.00  0.00      D     
ATOM   1862  N   LEU D 118       9.877   2.979   5.826  0.00  0.00      D     
ATOM   1863  HN  LEU D 118      10.031   2.012   6.014  0.00  0.00      D     
ATOM   1864  CA  LEU D 118      10.882   3.821   5.209  0.00  0.00      D     
ATOM   1865  HA  LEU D 118      10.917   4.757   5.746  0.00  0.00      D     
ATOM   1866  CB  LEU D 118      12.264   3.063   5.365  0.00  0.00      D     
ATOM   1867  HB1 LEU D 118      12.091   1.986   5.156  0.00  0.00      D     
ATOM   1868  HB2 LEU D 118      12.917   3.431   4.545  0.00  0.00      D     
ATOM   1869  CG  LEU D 118      13.027   3.120   6.737  0.00  0.00      D     
ATOM   1870  HG  LEU D 118      12.313   2.867   7.549  0.00  0.00      D     
ATOM   1871  CD1 LEU D 118      14.004   1.912   6.859  0.00  0.00      D     
ATOM   1872 HD11 LEU D 118      14.456   1.893   7.874  0.00  0.00      D     
ATOM   1873 HD12 LEU D 118      13.348   1.015   6.835  0.00  0.00      D     
ATOM   1874 HD13 LEU D 118      14.801   1.925   6.085  0.00  0.00      D     
ATOM   1875  CD2 LEU D 118      13.697   4.368   7.015  0.00  0.00      D     
ATOM   1876 HD21 LEU D 118      14.531   4.213   7.733  0.00  0.00      D     
ATOM   1877 HD22 LEU D 118      14.033   4.726   6.018  0.00  0.00      D     
ATOM   1878 HD23 LEU D 118      13.088   5.129   7.548  0.00  0.00      D     
ATOM   1879  C   LEU D 118      10.617   4.101   3.800  0.00  0.00      D     
ATOM   1880  O   LEU D 118      10.800   5.192   3.315  0.00  0.00      D     
ATOM   1881  N   THR D 119      10.031   3.153   2.992  0.00  0.00      D     
ATOM   1882  HN  THR D 119       9.684   2.299   3.372  0.00  0.00      D     
ATOM   1883  CA  THR D 119       9.576   3.339   1.620  0.00  0.00      D     
ATOM   1884  HA  THR D 119      10.388   3.724   1.021  0.00  0.00      D     
ATOM   1885  CB  THR D 119       9.020   2.097   0.966  0.00  0.00      D     
ATOM   1886  HB  THR D 119       8.241   1.719   1.662  0.00  0.00      D     
ATOM   1887  OG1 THR D 119      10.079   1.105   0.927  0.00  0.00      D     
ATOM   1888  HG1 THR D 119      10.291   0.789   1.808  0.00  0.00      D     
ATOM   1889  CG2 THR D 119       8.490   2.371  -0.421  0.00  0.00      D     
ATOM   1890 HG21 THR D 119       7.541   2.932  -0.287  0.00  0.00      D     
ATOM   1891 HG22 THR D 119       9.105   2.959  -1.135  0.00  0.00      D     
ATOM   1892 HG23 THR D 119       8.159   1.454  -0.955  0.00  0.00      D     
ATOM   1893  C   THR D 119       8.575   4.443   1.615  0.00  0.00      D     
ATOM   1894  O   THR D 119       8.585   5.216   0.681  0.00  0.00      D     
ATOM   1895  N   LEU D 120       7.665   4.452   2.574  0.00  0.00      D     
ATOM   1896  HN  LEU D 120       7.578   3.765   3.291  0.00  0.00      D     
ATOM   1897  CA  LEU D 120       6.666   5.526   2.626  0.00  0.00      D     
ATOM   1898  HA  LEU D 120       6.432   5.750   1.596  0.00  0.00      D     
ATOM   1899  CB  LEU D 120       5.304   5.085   3.242  0.00  0.00      D     
ATOM   1900  HB1 LEU D 120       5.583   4.449   4.109  0.00  0.00      D     
ATOM   1901  HB2 LEU D 120       4.771   5.946   3.697  0.00  0.00      D     
ATOM   1902  CG  LEU D 120       4.339   4.167   2.415  0.00  0.00      D     
ATOM   1903  HG  LEU D 120       4.980   3.484   1.819  0.00  0.00      D     
ATOM   1904  CD1 LEU D 120       3.380   3.378   3.278  0.00  0.00      D     
ATOM   1905 HD11 LEU D 120       3.938   2.773   4.025  0.00  0.00      D     
ATOM   1906 HD12 LEU D 120       2.765   4.162   3.770  0.00  0.00      D     
ATOM   1907 HD13 LEU D 120       2.760   2.745   2.609  0.00  0.00      D     
ATOM   1908  CD2 LEU D 120       3.530   5.054   1.357  0.00  0.00      D     
ATOM   1909 HD21 LEU D 120       4.060   5.595   0.543  0.00  0.00      D     
ATOM   1910 HD22 LEU D 120       2.716   4.399   0.980  0.00  0.00      D     
ATOM   1911 HD23 LEU D 120       2.941   5.793   1.941  0.00  0.00      D     
ATOM   1912  C   LEU D 120       7.213   6.835   3.275  0.00  0.00      D     
ATOM   1913  O   LEU D 120       6.433   7.695   3.621  0.00  0.00      D     
ATOM   1914  N   GLN D 121       8.578   7.016   3.410  0.00  0.00      D     
ATOM   1915  HN  GLN D 121       9.229   6.294   3.189  0.00  0.00      D     
ATOM   1916  CA  GLN D 121       9.158   8.224   3.830  0.00  0.00      D     
ATOM   1917  HA  GLN D 121       8.429   9.020   3.836  0.00  0.00      D     
ATOM   1918  CB  GLN D 121       9.849   8.171   5.244  0.00  0.00      D     
ATOM   1919  HB1 GLN D 121      10.552   7.311   5.228  0.00  0.00      D     
ATOM   1920  HB2 GLN D 121      10.450   9.091   5.406  0.00  0.00      D     
ATOM   1921  CG  GLN D 121       8.728   7.938   6.322  0.00  0.00      D     
ATOM   1922  HG1 GLN D 121       8.252   8.932   6.460  0.00  0.00      D     
ATOM   1923  HG2 GLN D 121       7.944   7.247   5.945  0.00  0.00      D     
ATOM   1924  CD  GLN D 121       9.337   7.478   7.595  0.00  0.00      D     
ATOM   1925  OE1 GLN D 121       9.496   8.292   8.525  0.00  0.00      D     
ATOM   1926  NE2 GLN D 121       9.636   6.129   7.775  0.00  0.00      D     
ATOM   1927 HE21 GLN D 121      10.206   5.831   8.540  0.00  0.00      D     
ATOM   1928 HE22 GLN D 121       9.255   5.475   7.121  0.00  0.00      D     
ATOM   1929  C   GLN D 121      10.055   8.701   2.707  0.00  0.00      D     
ATOM   1930  O   GLN D 121      10.967   9.539   2.868  0.00  0.00      D     
ATOM   1931  N   GLN D 122       9.875   8.252   1.508  0.00  0.00      D     
ATOM   1932  HN  GLN D 122       9.189   7.549   1.337  0.00  0.00      D     
ATOM   1933  CA  GLN D 122      10.689   8.657   0.292  0.00  0.00      D     
ATOM   1934  HA  GLN D 122      11.403   9.433   0.525  0.00  0.00      D     
ATOM   1935  CB  GLN D 122      11.398   7.385  -0.402  0.00  0.00      D     
ATOM   1936  HB1 GLN D 122      10.560   6.759  -0.776  0.00  0.00      D     
ATOM   1937  HB2 GLN D 122      11.988   7.864  -1.212  0.00  0.00      D     
ATOM   1938  CG  GLN D 122      12.234   6.456   0.465  0.00  0.00      D     
ATOM   1939  HG1 GLN D 122      11.558   5.872   1.125  0.00  0.00      D     
ATOM   1940  HG2 GLN D 122      12.798   5.672  -0.084  0.00  0.00      D     
ATOM   1941  CD  GLN D 122      13.323   7.053   1.343  0.00  0.00      D     
ATOM   1942  OE1 GLN D 122      14.206   6.184   1.773  0.00  0.00      D     
ATOM   1943  NE2 GLN D 122      13.467   8.284   1.755  0.00  0.00      D     
ATOM   1944 HE21 GLN D 122      14.327   8.527   2.204  0.00  0.00      D     
ATOM   1945 HE22 GLN D 122      12.757   8.988   1.745  0.00  0.00      D     
ATOM   1946  C   GLN D 122       9.711   9.297  -0.719  0.00  0.00      D     
ATOM   1947  O   GLN D 122      10.203   9.849  -1.706  0.00  0.00      D     
ATOM   1948  N   ILE D 123       8.427   9.348  -0.518  0.00  0.00      D     
ATOM   1949  HN  ILE D 123       7.970   9.020   0.305  0.00  0.00      D     
ATOM   1950  CA  ILE D 123       7.407   9.754  -1.455  0.00  0.00      D     
ATOM   1951  HA  ILE D 123       7.711  10.581  -2.079  0.00  0.00      D     
ATOM   1952  CB  ILE D 123       6.914   8.506  -2.252  0.00  0.00      D     
ATOM   1953  HB  ILE D 123       5.956   8.743  -2.764  0.00  0.00      D     
ATOM   1954  CG2 ILE D 123       8.040   8.268  -3.310  0.00  0.00      D     
ATOM   1955 HG21 ILE D 123       8.360   9.228  -3.769  0.00  0.00      D     
ATOM   1956 HG22 ILE D 123       8.917   7.792  -2.821  0.00  0.00      D     
ATOM   1957 HG23 ILE D 123       7.695   7.509  -4.044  0.00  0.00      D     
ATOM   1958  CG1 ILE D 123       6.626   7.295  -1.346  0.00  0.00      D     
ATOM   1959 HG11 ILE D 123       7.530   6.690  -1.120  0.00  0.00      D     
ATOM   1960 HG12 ILE D 123       6.434   7.571  -0.287  0.00  0.00      D     
ATOM   1961  CD  ILE D 123       5.501   6.341  -1.874  0.00  0.00      D     
ATOM   1962  HD1 ILE D 123       5.318   5.522  -1.145  0.00  0.00      D     
ATOM   1963  HD2 ILE D 123       4.539   6.886  -1.981  0.00  0.00      D     
ATOM   1964  HD3 ILE D 123       5.787   5.803  -2.803  0.00  0.00      D     
ATOM   1965  C   ILE D 123       6.263  10.261  -0.613  0.00  0.00      D     
ATOM   1966  O   ILE D 123       6.330  10.090   0.622  0.00  0.00      D     
ATOM   1967  N   GLU D 124       5.290  10.963  -1.207  0.00  0.00      D     
ATOM   1968  HN  GLU D 124       5.301  11.064  -2.199  0.00  0.00      D     
ATOM   1969  CA  GLU D 124       4.104  11.344  -0.483  0.00  0.00      D     
ATOM   1970  HA  GLU D 124       4.066  10.809   0.454  0.00  0.00      D     
ATOM   1971  CB  GLU D 124       3.963  12.883  -0.297  0.00  0.00      D     
ATOM   1972  HB1 GLU D 124       3.221  13.126   0.493  0.00  0.00      D     
ATOM   1973  HB2 GLU D 124       4.919  13.306   0.079  0.00  0.00      D     
ATOM   1974  CG  GLU D 124       3.676  13.698  -1.555  0.00  0.00      D     
ATOM   1975  HG1 GLU D 124       4.386  13.410  -2.360  0.00  0.00      D     
ATOM   1976  HG2 GLU D 124       2.657  13.414  -1.897  0.00  0.00      D     
ATOM   1977  CD  GLU D 124       3.858  15.190  -1.535  0.00  0.00      D     
ATOM   1978  OE1 GLU D 124       3.772  15.746  -2.645  0.00  0.00      D     
ATOM   1979  OE2 GLU D 124       4.142  15.858  -0.505  0.00  0.00      D     
ATOM   1980  C   GLU D 124       2.941  10.807  -1.258  0.00  0.00      D     
ATOM   1981  O   GLU D 124       3.100  10.462  -2.424  0.00  0.00      D     
ATOM   1982  N   LEU D 125       1.783  10.597  -0.526  0.00  0.00      D     
ATOM   1983  HN  LEU D 125       1.789  10.728   0.462  0.00  0.00      D     
ATOM   1984  CA  LEU D 125       0.513  10.159  -1.112  0.00  0.00      D     
ATOM   1985  HA  LEU D 125       0.446  10.623  -2.085  0.00  0.00      D     
ATOM   1986  CB  LEU D 125       0.511   8.683  -1.244  0.00  0.00      D     
ATOM   1987  HB1 LEU D 125      -0.345   8.371  -1.880  0.00  0.00      D     
ATOM   1988  HB2 LEU D 125       1.368   8.405  -1.894  0.00  0.00      D     
ATOM   1989  CG  LEU D 125       0.379   7.813   0.018  0.00  0.00      D     
ATOM   1990  HG  LEU D 125      -0.645   7.908   0.439  0.00  0.00      D     
ATOM   1991  CD1 LEU D 125       0.513   6.361  -0.375  0.00  0.00      D     
ATOM   1992 HD11 LEU D 125      -0.295   6.067  -1.077  0.00  0.00      D     
ATOM   1993 HD12 LEU D 125       1.491   6.149  -0.857  0.00  0.00      D     
ATOM   1994 HD13 LEU D 125       0.420   5.671   0.491  0.00  0.00      D     
ATOM   1995  CD2 LEU D 125       1.396   8.023   1.141  0.00  0.00      D     
ATOM   1996 HD21 LEU D 125       1.176   7.247   1.905  0.00  0.00      D     
ATOM   1997 HD22 LEU D 125       2.449   8.098   0.794  0.00  0.00      D     
ATOM   1998 HD23 LEU D 125       1.240   8.956   1.723  0.00  0.00      D     
ATOM   1999  C   LEU D 125      -0.526  10.563  -0.128  0.00  0.00      D     
ATOM   2000  O   LEU D 125      -0.195  11.214   0.847  0.00  0.00      D     
ATOM   2001  N   LYS D 126      -1.863  10.309  -0.390  0.00  0.00      D     
ATOM   2002  HN  LYS D 126      -2.045   9.827  -1.244  0.00  0.00      D     
ATOM   2003  CA  LYS D 126      -2.956  10.691   0.445  0.00  0.00      D     
ATOM   2004  HA  LYS D 126      -2.563  11.043   1.387  0.00  0.00      D     
ATOM   2005  CB  LYS D 126      -3.789  11.875  -0.068  0.00  0.00      D     
ATOM   2006  HB1 LYS D 126      -4.184  11.585  -1.065  0.00  0.00      D     
ATOM   2007  HB2 LYS D 126      -4.741  12.002   0.490  0.00  0.00      D     
ATOM   2008  CG  LYS D 126      -3.084  13.203  -0.046  0.00  0.00      D     
ATOM   2009  HG1 LYS D 126      -2.138  13.167  -0.627  0.00  0.00      D     
ATOM   2010  HG2 LYS D 126      -3.797  13.929  -0.492  0.00  0.00      D     
ATOM   2011  CD  LYS D 126      -2.608  13.667   1.366  0.00  0.00      D     
ATOM   2012  HD1 LYS D 126      -3.539  13.653   1.970  0.00  0.00      D     
ATOM   2013  HD2 LYS D 126      -1.873  12.929   1.752  0.00  0.00      D     
ATOM   2014  CE  LYS D 126      -1.931  14.996   1.368  0.00  0.00      D     
ATOM   2015  HE1 LYS D 126      -1.590  15.274   2.388  0.00  0.00      D     
ATOM   2016  HE2 LYS D 126      -1.031  14.926   0.721  0.00  0.00      D     
ATOM   2017  NZ  LYS D 126      -2.785  16.139   0.768  0.00  0.00      D     
ATOM   2018  HZ1 LYS D 126      -3.279  15.954  -0.128  0.00  0.00      D     
ATOM   2019  HZ2 LYS D 126      -3.457  16.516   1.466  0.00  0.00      D     
ATOM   2020  HZ3 LYS D 126      -2.177  16.933   0.481  0.00  0.00      D     
ATOM   2021  C   LYS D 126      -3.865   9.515   0.651  0.00  0.00      D     
ATOM   2022  O   LYS D 126      -4.371   8.873  -0.283  0.00  0.00      D     
ATOM   2023  N   PHE D 127      -4.071   9.075   1.854  0.00  0.00      D     
ATOM   2024  HN  PHE D 127      -3.696   9.538   2.654  0.00  0.00      D     
ATOM   2025  CA  PHE D 127      -4.760   7.852   2.155  0.00  0.00      D     
ATOM   2026  HA  PHE D 127      -4.494   7.112   1.414  0.00  0.00      D     
ATOM   2027  CB  PHE D 127      -4.381   7.172   3.500  0.00  0.00      D     
ATOM   2028  HB1 PHE D 127      -4.366   7.956   4.287  0.00  0.00      D     
ATOM   2029  HB2 PHE D 127      -5.216   6.481   3.745  0.00  0.00      D     
ATOM   2030  CG  PHE D 127      -3.083   6.447   3.298  0.00  0.00      D     
ATOM   2031  CD1 PHE D 127      -2.951   5.418   2.345  0.00  0.00      D     
ATOM   2032  HD1 PHE D 127      -3.881   5.247   1.823  0.00  0.00      D     
ATOM   2033  CE1 PHE D 127      -1.776   4.738   2.151  0.00  0.00      D     
ATOM   2034  HE1 PHE D 127      -1.595   4.044   1.344  0.00  0.00      D     
ATOM   2035  CZ  PHE D 127      -0.632   5.083   2.826  0.00  0.00      D     
ATOM   2036  HZ  PHE D 127       0.391   4.759   2.697  0.00  0.00      D     
ATOM   2037  CD2 PHE D 127      -1.936   6.771   4.094  0.00  0.00      D     
ATOM   2038  HD2 PHE D 127      -2.038   7.474   4.907  0.00  0.00      D     
ATOM   2039  CE2 PHE D 127      -0.735   6.132   3.805  0.00  0.00      D     
ATOM   2040  HE2 PHE D 127       0.129   6.548   4.301  0.00  0.00      D     
ATOM   2041  C   PHE D 127      -6.241   7.904   1.999  0.00  0.00      D     
ATOM   2042  O   PHE D 127      -6.931   8.879   2.428  0.00  0.00      D     
ATOM   2043  N   ASN D 128      -6.921   6.883   1.549  0.00  0.00      D     
ATOM   2044  HN  ASN D 128      -6.417   6.077   1.248  0.00  0.00      D     
ATOM   2045  CA  ASN D 128      -8.367   6.793   1.542  0.00  0.00      D     
ATOM   2046  HA  ASN D 128      -8.658   7.803   1.292  0.00  0.00      D     
ATOM   2047  CB  ASN D 128      -9.125   5.925   0.461  0.00  0.00      D     
ATOM   2048  HB1 ASN D 128      -8.847   4.862   0.623  0.00  0.00      D     
ATOM   2049  HB2 ASN D 128     -10.233   5.988   0.403  0.00  0.00      D     
ATOM   2050  CG  ASN D 128      -8.614   6.034  -0.984  0.00  0.00      D     
ATOM   2051  OD1 ASN D 128      -8.355   5.071  -1.718  0.00  0.00      D     
ATOM   2052  ND2 ASN D 128      -8.179   7.269  -1.373  0.00  0.00      D     
ATOM   2053 HD21 ASN D 128      -7.771   7.284  -2.286  0.00  0.00      D     
ATOM   2054 HD22 ASN D 128      -8.089   8.062  -0.770  0.00  0.00      D     
ATOM   2055  C   ASN D 128      -8.963   6.486   2.994  0.00  0.00      D     
ATOM   2056  O   ASN D 128      -9.896   7.140   3.483  0.00  0.00      D     
ATOM   2057  N   PRO D 129      -8.395   5.507   3.782  0.00  0.00      D     
ATOM   2058  CD  PRO D 129      -7.597   4.359   3.342  0.00  0.00      D     
ATOM   2059  HD1 PRO D 129      -6.520   4.579   3.499  0.00  0.00      D     
ATOM   2060  HD2 PRO D 129      -7.683   4.072   2.272  0.00  0.00      D     
ATOM   2061  CA  PRO D 129      -8.974   5.339   5.129  0.00  0.00      D     
ATOM   2062  HA  PRO D 129     -10.021   5.118   4.980  0.00  0.00      D     
ATOM   2063  CB  PRO D 129      -8.247   4.135   5.632  0.00  0.00      D     
ATOM   2064  HB1 PRO D 129      -8.776   3.625   6.465  0.00  0.00      D     
ATOM   2065  HB2 PRO D 129      -7.254   4.475   5.999  0.00  0.00      D     
ATOM   2066  CG  PRO D 129      -7.959   3.287   4.382  0.00  0.00      D     
ATOM   2067  HG1 PRO D 129      -8.890   2.855   3.957  0.00  0.00      D     
ATOM   2068  HG2 PRO D 129      -7.165   2.539   4.591  0.00  0.00      D     
ATOM   2069  C   PRO D 129      -8.640   6.615   5.987  0.00  0.00      D     
ATOM   2070  O   PRO D 129      -7.402   6.897   6.001  0.00  0.00      D     
ATOM   2071  N   PRO D 130      -9.444   7.226   6.767  0.00  0.00      D     
ATOM   2072  CD  PRO D 130     -10.879   7.173   6.661  0.00  0.00      D     
ATOM   2073  HD1 PRO D 130     -11.333   6.652   7.532  0.00  0.00      D     
ATOM   2074  HD2 PRO D 130     -11.285   6.659   5.764  0.00  0.00      D     
ATOM   2075  CA  PRO D 130      -8.991   8.521   7.340  0.00  0.00      D     
ATOM   2076  HA  PRO D 130      -8.371   9.086   6.660  0.00  0.00      D     
ATOM   2077  CB  PRO D 130     -10.351   9.283   7.665  0.00  0.00      D     
ATOM   2078  HB1 PRO D 130     -10.288  10.379   7.493  0.00  0.00      D     
ATOM   2079  HB2 PRO D 130     -10.501   9.251   8.765  0.00  0.00      D     
ATOM   2080  CG  PRO D 130     -11.359   8.594   6.736  0.00  0.00      D     
ATOM   2081  HG1 PRO D 130     -11.252   9.147   5.778  0.00  0.00      D     
ATOM   2082  HG2 PRO D 130     -12.403   8.650   7.113  0.00  0.00      D     
ATOM   2083  C   PRO D 130      -8.142   8.175   8.590  0.00  0.00      D     
ATOM   2084  O   PRO D 130      -7.300   9.017   9.005  0.00  0.00      D     
ATOM   2085  N   ALA D 131      -8.369   7.061   9.252  0.00  0.00      D     
ATOM   2086  HN  ALA D 131      -9.128   6.435   9.088  0.00  0.00      D     
ATOM   2087  CA  ALA D 131      -7.605   6.587  10.327  0.00  0.00      D     
ATOM   2088  HA  ALA D 131      -7.555   7.349  11.090  0.00  0.00      D     
ATOM   2089  CB  ALA D 131      -8.253   5.360  10.831  0.00  0.00      D     
ATOM   2090  HB1 ALA D 131      -8.151   4.552  10.075  0.00  0.00      D     
ATOM   2091  HB2 ALA D 131      -7.696   5.042  11.738  0.00  0.00      D     
ATOM   2092  HB3 ALA D 131      -9.314   5.606  11.052  0.00  0.00      D     
ATOM   2093  C   ALA D 131      -6.162   6.306   9.980  0.00  0.00      D     
ATOM   2094  O   ALA D 131      -5.223   6.711  10.647  0.00  0.00      D     
ATOM   2095  N   LEU D 132      -5.959   5.725   8.729  0.00  0.00      D     
ATOM   2096  HN  LEU D 132      -6.701   5.703   8.064  0.00  0.00      D     
ATOM   2097  CA  LEU D 132      -4.676   5.456   8.068  0.00  0.00      D     
ATOM   2098  HA  LEU D 132      -4.093   4.880   8.772  0.00  0.00      D     
ATOM   2099  CB  LEU D 132      -4.724   4.738   6.702  0.00  0.00      D     
ATOM   2100  HB1 LEU D 132      -5.412   3.871   6.799  0.00  0.00      D     
ATOM   2101  HB2 LEU D 132      -5.251   5.468   6.051  0.00  0.00      D     
ATOM   2102  CG  LEU D 132      -3.440   4.137   6.043  0.00  0.00      D     
ATOM   2103  HG  LEU D 132      -2.761   4.925   5.655  0.00  0.00      D     
ATOM   2104  CD1 LEU D 132      -2.645   3.364   7.109  0.00  0.00      D     
ATOM   2105 HD11 LEU D 132      -2.977   2.309   7.217  0.00  0.00      D     
ATOM   2106 HD12 LEU D 132      -1.604   3.155   6.783  0.00  0.00      D     
ATOM   2107 HD13 LEU D 132      -2.543   3.833   8.111  0.00  0.00      D     
ATOM   2108  CD2 LEU D 132      -3.829   3.156   4.963  0.00  0.00      D     
ATOM   2109 HD21 LEU D 132      -4.269   2.269   5.466  0.00  0.00      D     
ATOM   2110 HD22 LEU D 132      -4.568   3.641   4.290  0.00  0.00      D     
ATOM   2111 HD23 LEU D 132      -2.887   3.040   4.386  0.00  0.00      D     
ATOM   2112  C   LEU D 132      -3.959   6.751   7.821  0.00  0.00      D     
ATOM   2113  O   LEU D 132      -2.758   6.852   7.780  0.00  0.00      D     
ATOM   2114  N   GLN D 133      -4.673   7.817   7.463  0.00  0.00      D     
ATOM   2115  HN  GLN D 133      -5.668   7.758   7.454  0.00  0.00      D     
ATOM   2116  CA  GLN D 133      -4.105   9.108   7.100  0.00  0.00      D     
ATOM   2117  HA  GLN D 133      -3.305   8.944   6.393  0.00  0.00      D     
ATOM   2118  CB  GLN D 133      -5.230   9.948   6.350  0.00  0.00      D     
ATOM   2119  HB1 GLN D 133      -5.588   9.370   5.473  0.00  0.00      D     
ATOM   2120  HB2 GLN D 133      -6.114   9.989   7.021  0.00  0.00      D     
ATOM   2121  CG  GLN D 133      -4.869  11.446   5.942  0.00  0.00      D     
ATOM   2122  HG1 GLN D 133      -5.720  11.867   5.365  0.00  0.00      D     
ATOM   2123  HG2 GLN D 133      -4.713  12.174   6.767  0.00  0.00      D     
ATOM   2124  CD  GLN D 133      -3.649  11.333   5.029  0.00  0.00      D     
ATOM   2125  OE1 GLN D 133      -3.560  10.491   4.161  0.00  0.00      D     
ATOM   2126  NE2 GLN D 133      -2.611  12.245   5.140  0.00  0.00      D     
ATOM   2127 HE21 GLN D 133      -2.587  12.962   5.836  0.00  0.00      D     
ATOM   2128 HE22 GLN D 133      -1.911  12.252   4.425  0.00  0.00      D     
ATOM   2129  C   GLN D 133      -3.579   9.868   8.286  0.00  0.00      D     
ATOM   2130  O   GLN D 133      -2.432  10.388   8.374  0.00  0.00      D     
ATOM   2131  N   ASP D 134      -4.333   9.867   9.474  0.00  0.00      D     
ATOM   2132  HN  ASP D 134      -5.220   9.436   9.327  0.00  0.00      D     
ATOM   2133  CA  ASP D 134      -3.879  10.385  10.737  0.00  0.00      D     
ATOM   2134  HA  ASP D 134      -3.658  11.413  10.490  0.00  0.00      D     
ATOM   2135  CB  ASP D 134      -4.952  10.257  11.899  0.00  0.00      D     
ATOM   2136  HB1 ASP D 134      -5.180   9.191  12.111  0.00  0.00      D     
ATOM   2137  HB2 ASP D 134      -4.476  10.666  12.816  0.00  0.00      D     
ATOM   2138  CG  ASP D 134      -6.211  11.034  11.870  0.00  0.00      D     
ATOM   2139  OD1 ASP D 134      -7.253  10.641  12.457  0.00  0.00      D     
ATOM   2140  OD2 ASP D 134      -6.090  12.185  11.385  0.00  0.00      D     
ATOM   2141  C   ASP D 134      -2.609   9.646  11.226  0.00  0.00      D     
ATOM   2142  O   ASP D 134      -1.590  10.299  11.504  0.00  0.00      D     
ATOM   2143  N   ALA D 135      -2.663   8.262  11.174  0.00  0.00      D     
ATOM   2144  HN  ALA D 135      -3.482   7.701  11.078  0.00  0.00      D     
ATOM   2145  CA  ALA D 135      -1.516   7.357  11.532  0.00  0.00      D     
ATOM   2146  HA  ALA D 135      -1.244   7.605  12.548  0.00  0.00      D     
ATOM   2147  CB  ALA D 135      -2.114   5.921  11.561  0.00  0.00      D     
ATOM   2148  HB1 ALA D 135      -2.487   5.599  10.566  0.00  0.00      D     
ATOM   2149  HB2 ALA D 135      -1.338   5.188  11.872  0.00  0.00      D     
ATOM   2150  HB3 ALA D 135      -2.949   5.892  12.293  0.00  0.00      D     
ATOM   2151  C   ALA D 135      -0.308   7.556  10.645  0.00  0.00      D     
ATOM   2152  O   ALA D 135       0.792   7.693  11.168  0.00  0.00      D     
ATOM   2153  N   TYR D 136      -0.433   7.693   9.311  0.00  0.00      D     
ATOM   2154  HN  TYR D 136      -1.259   7.562   8.769  0.00  0.00      D     
ATOM   2155  CA  TYR D 136       0.656   8.040   8.451  0.00  0.00      D     
ATOM   2156  HA  TYR D 136       1.363   7.267   8.709  0.00  0.00      D     
ATOM   2157  CB  TYR D 136       0.212   7.811   6.998  0.00  0.00      D     
ATOM   2158  HB1 TYR D 136      -0.052   6.762   6.745  0.00  0.00      D     
ATOM   2159  HB2 TYR D 136      -0.750   8.362   6.931  0.00  0.00      D     
ATOM   2160  CG  TYR D 136       1.092   8.398   5.953  0.00  0.00      D     
ATOM   2161  CD1 TYR D 136       2.247   7.745   5.532  0.00  0.00      D     
ATOM   2162  HD1 TYR D 136       2.464   6.783   5.973  0.00  0.00      D     
ATOM   2163  CE1 TYR D 136       3.110   8.324   4.642  0.00  0.00      D     
ATOM   2164  HE1 TYR D 136       4.042   7.853   4.365  0.00  0.00      D     
ATOM   2165  CZ  TYR D 136       2.835   9.642   4.167  0.00  0.00      D     
ATOM   2166  OH  TYR D 136       3.815  10.350   3.442  0.00  0.00      D     
ATOM   2167  HH  TYR D 136       3.580  11.268   3.289  0.00  0.00      D     
ATOM   2168  CD2 TYR D 136       0.724   9.627   5.374  0.00  0.00      D     
ATOM   2169  HD2 TYR D 136      -0.191  10.148   5.616  0.00  0.00      D     
ATOM   2170  CE2 TYR D 136       1.543  10.169   4.367  0.00  0.00      D     
ATOM   2171  HE2 TYR D 136       1.337  11.142   3.946  0.00  0.00      D     
ATOM   2172  C   TYR D 136       1.278   9.389   8.815  0.00  0.00      D     
ATOM   2173  O   TYR D 136       2.510   9.537   8.817  0.00  0.00      D     
ATOM   2174  N   TYR D 137       0.532  10.516   9.040  0.00  0.00      D     
ATOM   2175  HN  TYR D 137      -0.443  10.436   8.849  0.00  0.00      D     
ATOM   2176  CA  TYR D 137       1.081  11.762   9.593  0.00  0.00      D     
ATOM   2177  HA  TYR D 137       1.721  12.135   8.807  0.00  0.00      D     
ATOM   2178  CB  TYR D 137      -0.169  12.747   9.886  0.00  0.00      D     
ATOM   2179  HB1 TYR D 137      -0.901  12.801   9.052  0.00  0.00      D     
ATOM   2180  HB2 TYR D 137      -0.833  12.390  10.702  0.00  0.00      D     
ATOM   2181  CG  TYR D 137       0.341  14.119  10.225  0.00  0.00      D     
ATOM   2182  CD1 TYR D 137       1.232  14.772   9.365  0.00  0.00      D     
ATOM   2183  HD1 TYR D 137       1.646  14.338   8.467  0.00  0.00      D     
ATOM   2184  CE1 TYR D 137       1.600  16.075   9.675  0.00  0.00      D     
ATOM   2185  HE1 TYR D 137       2.219  16.635   8.989  0.00  0.00      D     
ATOM   2186  CZ  TYR D 137       1.317  16.687  10.934  0.00  0.00      D     
ATOM   2187  OH  TYR D 137       1.761  17.920  11.263  0.00  0.00      D     
ATOM   2188  HH  TYR D 137       1.216  18.297  11.958  0.00  0.00      D     
ATOM   2189  CD2 TYR D 137      -0.008  14.734  11.444  0.00  0.00      D     
ATOM   2190  HD2 TYR D 137      -0.732  14.253  12.085  0.00  0.00      D     
ATOM   2191  CE2 TYR D 137       0.478  15.982  11.809  0.00  0.00      D     
ATOM   2192  HE2 TYR D 137       0.306  16.379  12.799  0.00  0.00      D     
ATOM   2193  C   TYR D 137       1.973  11.564  10.856  0.00  0.00      D     
ATOM   2194  O   TYR D 137       3.054  12.069  10.955  0.00  0.00      D     
ATOM   2195  N   ARG D 138       1.563  10.749  11.755  0.00  0.00      D     
ATOM   2196  HN  ARG D 138       0.738  10.192  11.696  0.00  0.00      D     
ATOM   2197  CA  ARG D 138       2.165  10.523  13.055  0.00  0.00      D     
ATOM   2198  HA  ARG D 138       2.613  11.410  13.478  0.00  0.00      D     
ATOM   2199  CB  ARG D 138       1.019  10.123  14.054  0.00  0.00      D     
ATOM   2200  HB1 ARG D 138       0.503   9.277  13.552  0.00  0.00      D     
ATOM   2201  HB2 ARG D 138       1.366   9.762  15.046  0.00  0.00      D     
ATOM   2202  CG  ARG D 138      -0.062  11.282  14.292  0.00  0.00      D     
ATOM   2203  HG1 ARG D 138      -0.464  11.658  13.327  0.00  0.00      D     
ATOM   2204  HG2 ARG D 138      -0.902  10.751  14.788  0.00  0.00      D     
ATOM   2205  CD  ARG D 138       0.496  12.467  15.117  0.00  0.00      D     
ATOM   2206  HD1 ARG D 138       0.572  12.119  16.170  0.00  0.00      D     
ATOM   2207  HD2 ARG D 138       1.495  12.786  14.751  0.00  0.00      D     
ATOM   2208  NE  ARG D 138      -0.529  13.585  14.968  0.00  0.00      D     
ATOM   2209  HE  ARG D 138      -1.170  13.513  14.203  0.00  0.00      D     
ATOM   2210  CZ  ARG D 138      -0.860  14.398  15.968  0.00  0.00      D     
ATOM   2211  NH1 ARG D 138      -0.023  14.659  16.941  0.00  0.00      D     
ATOM   2212 HH11 ARG D 138      -0.254  15.380  17.594  0.00  0.00      D     
ATOM   2213 HH12 ARG D 138       0.914  14.332  16.817  0.00  0.00      D     
ATOM   2214  NH2 ARG D 138      -2.003  14.958  16.121  0.00  0.00      D     
ATOM   2215 HH21 ARG D 138      -2.146  15.536  16.924  0.00  0.00      D     
ATOM   2216 HH22 ARG D 138      -2.765  14.902  15.476  0.00  0.00      D     
ATOM   2217  C   ARG D 138       3.296   9.486  12.837  0.00  0.00      D     
ATOM   2218  O   ARG D 138       4.309   9.583  13.553  0.00  0.00      D     
ATOM   2219  N   ALA D 139       3.228   8.656  11.778  0.00  0.00      D     
ATOM   2220  HN  ALA D 139       2.395   8.741  11.236  0.00  0.00      D     
ATOM   2221  CA  ALA D 139       4.392   7.773  11.506  0.00  0.00      D     
ATOM   2222  HA  ALA D 139       4.634   7.133  12.342  0.00  0.00      D     
ATOM   2223  CB  ALA D 139       3.945   6.823  10.444  0.00  0.00      D     
ATOM   2224  HB1 ALA D 139       3.255   6.080  10.898  0.00  0.00      D     
ATOM   2225  HB2 ALA D 139       3.450   7.369   9.613  0.00  0.00      D     
ATOM   2226  HB3 ALA D 139       4.769   6.275   9.939  0.00  0.00      D     
ATOM   2227  C   ALA D 139       5.694   8.505  11.064  0.00  0.00      D     
ATOM   2228  O   ALA D 139       6.816   8.271  11.495  0.00  0.00      D     
ATOM   2229  N   ARG D 140       5.443   9.542  10.225  0.00  0.00      D     
ATOM   2230  HN  ARG D 140       4.531   9.599   9.825  0.00  0.00      D     
ATOM   2231  CA  ARG D 140       6.429  10.563   9.925  0.00  0.00      D     
ATOM   2232  HA  ARG D 140       7.252  10.105   9.396  0.00  0.00      D     
ATOM   2233  CB  ARG D 140       5.802  11.487   8.940  0.00  0.00      D     
ATOM   2234  HB1 ARG D 140       4.788  11.757   9.306  0.00  0.00      D     
ATOM   2235  HB2 ARG D 140       6.339  12.460   8.950  0.00  0.00      D     
ATOM   2236  CG  ARG D 140       5.786  10.977   7.533  0.00  0.00      D     
ATOM   2237  HG1 ARG D 140       6.741  10.565   7.141  0.00  0.00      D     
ATOM   2238  HG2 ARG D 140       4.999  10.196   7.468  0.00  0.00      D     
ATOM   2239  CD  ARG D 140       5.394  12.090   6.542  0.00  0.00      D     
ATOM   2240  HD1 ARG D 140       5.389  11.650   5.521  0.00  0.00      D     
ATOM   2241  HD2 ARG D 140       4.399  12.505   6.807  0.00  0.00      D     
ATOM   2242  NE  ARG D 140       6.400  13.217   6.589  0.00  0.00      D     
ATOM   2243  HE  ARG D 140       6.133  14.103   6.969  0.00  0.00      D     
ATOM   2244  CZ  ARG D 140       7.619  13.181   6.066  0.00  0.00      D     
ATOM   2245  NH1 ARG D 140       7.956  12.283   5.192  0.00  0.00      D     
ATOM   2246 HH11 ARG D 140       8.748  12.483   4.615  0.00  0.00      D     
ATOM   2247 HH12 ARG D 140       7.250  11.651   4.872  0.00  0.00      D     
ATOM   2248  NH2 ARG D 140       8.430  14.147   6.312  0.00  0.00      D     
ATOM   2249 HH21 ARG D 140       9.223  14.167   5.702  0.00  0.00      D     
ATOM   2250 HH22 ARG D 140       8.084  14.847   6.936  0.00  0.00      D     
ATOM   2251  C   ARG D 140       6.843  11.358  11.129  0.00  0.00      D     
ATOM   2252  O   ARG D 140       8.042  11.750  11.224  0.00  0.00      D     
ATOM   2253  N   ALA D 141       6.021  11.597  12.175  0.00  0.00      D     
ATOM   2254  HN  ALA D 141       5.154  11.104  12.164  0.00  0.00      D     
ATOM   2255  CA  ALA D 141       6.395  12.332  13.402  0.00  0.00      D     
ATOM   2256  HA  ALA D 141       6.882  13.235  13.065  0.00  0.00      D     
ATOM   2257  CB  ALA D 141       5.145  12.917  14.180  0.00  0.00      D     
ATOM   2258  HB1 ALA D 141       4.553  13.439  13.399  0.00  0.00      D     
ATOM   2259  HB2 ALA D 141       4.528  12.044  14.479  0.00  0.00      D     
ATOM   2260  HB3 ALA D 141       5.547  13.428  15.081  0.00  0.00      D     
ATOM   2261  C   ALA D 141       7.302  11.503  14.300  0.00  0.00      D     
ATOM   2262  O   ALA D 141       8.032  12.116  15.154  0.00  0.00      D     
ATOM   2263  N   GLY D 142       7.268  10.225  14.236  0.00  0.00      D     
ATOM   2264  HN  GLY D 142       6.629   9.734  13.649  0.00  0.00      D     
ATOM   2265  CA  GLY D 142       8.003   9.375  15.183  0.00  0.00      D     
ATOM   2266  HA1 GLY D 142       8.268  10.014  16.012  0.00  0.00      D     
ATOM   2267  HA2 GLY D 142       8.851   8.962  14.657  0.00  0.00      D     
ATOM   2268  C   GLY D 142       7.153   8.203  15.729  0.00  0.00      D     
ATOM   2269  O   GLY D 142       7.704   7.279  16.291  0.00  0.00      D     
ATOM   2270  N   GLU D 143       5.817   8.277  15.611  0.00  0.00      D     
ATOM   2271  HN  GLU D 143       5.484   9.122  15.201  0.00  0.00      D     
ATOM   2272  CA  GLU D 143       4.847   7.359  16.205  0.00  0.00      D     
ATOM   2273  HA  GLU D 143       5.346   6.803  16.985  0.00  0.00      D     
ATOM   2274  CB  GLU D 143       3.621   8.207  16.756  0.00  0.00      D     
ATOM   2275  HB1 GLU D 143       3.403   8.958  15.966  0.00  0.00      D     
ATOM   2276  HB2 GLU D 143       2.771   7.506  16.895  0.00  0.00      D     
ATOM   2277  CG  GLU D 143       3.984   8.932  18.072  0.00  0.00      D     
ATOM   2278  HG1 GLU D 143       4.489   8.194  18.731  0.00  0.00      D     
ATOM   2279  HG2 GLU D 143       4.643   9.778  17.779  0.00  0.00      D     
ATOM   2280  CD  GLU D 143       2.710   9.281  18.828  0.00  0.00      D     
ATOM   2281  OE1 GLU D 143       2.663  10.440  19.294  0.00  0.00      D     
ATOM   2282  OE2 GLU D 143       1.910   8.381  19.044  0.00  0.00      D     
ATOM   2283  C   GLU D 143       4.265   6.506  15.063  0.00  0.00      D     
ATOM   2284  O   GLU D 143       3.394   6.946  14.323  0.00  0.00      D     
ATOM   2285  N   ALA D 144       4.718   5.200  14.878  0.00  0.00      D     
ATOM   2286  HN  ALA D 144       5.294   4.781  15.575  0.00  0.00      D     
ATOM   2287  CA  ALA D 144       4.268   4.265  13.818  0.00  0.00      D     
ATOM   2288  HA  ALA D 144       3.703   4.817  13.081  0.00  0.00      D     
ATOM   2289  CB  ALA D 144       5.489   3.787  13.113  0.00  0.00      D     
ATOM   2290  HB1 ALA D 144       5.321   2.847  12.545  0.00  0.00      D     
ATOM   2291  HB2 ALA D 144       5.916   4.488  12.364  0.00  0.00      D     
ATOM   2292  HB3 ALA D 144       6.276   3.605  13.876  0.00  0.00      D     
ATOM   2293  C   ALA D 144       3.436   3.076  14.395  0.00  0.00      D     
ATOM   2294  O   ALA D 144       2.991   2.326  13.594  0.00  0.00      D     
ATOM   2295  N   ALA D 145       3.284   2.955  15.709  0.00  0.00      D     
ATOM   2296  HN  ALA D 145       3.474   3.669  16.378  0.00  0.00      D     
ATOM   2297  CA  ALA D 145       2.820   1.812  16.317  0.00  0.00      D     
ATOM   2298  HA  ALA D 145       3.405   0.969  15.980  0.00  0.00      D     
ATOM   2299  CB  ALA D 145       2.981   1.922  17.836  0.00  0.00      D     
ATOM   2300  HB1 ALA D 145       4.034   1.876  18.186  0.00  0.00      D     
ATOM   2301  HB2 ALA D 145       2.492   2.872  18.140  0.00  0.00      D     
ATOM   2302  HB3 ALA D 145       2.431   1.104  18.348  0.00  0.00      D     
ATOM   2303  C   ALA D 145       1.377   1.562  15.861  0.00  0.00      D     
ATOM   2304  O   ALA D 145       0.941   0.469  15.422  0.00  0.00      D     
ATOM   2305  N   ASN D 146       0.501   2.658  15.799  0.00  0.00      D     
ATOM   2306  HN  ASN D 146       0.722   3.544  16.199  0.00  0.00      D     
ATOM   2307  CA  ASN D 146      -0.860   2.684  15.333  0.00  0.00      D     
ATOM   2308  HA  ASN D 146      -1.362   1.834  15.770  0.00  0.00      D     
ATOM   2309  CB  ASN D 146      -1.591   3.991  15.680  0.00  0.00      D     
ATOM   2310  HB1 ASN D 146      -1.823   3.946  16.766  0.00  0.00      D     
ATOM   2311  HB2 ASN D 146      -0.970   4.866  15.392  0.00  0.00      D     
ATOM   2312  CG  ASN D 146      -3.023   4.131  15.201  0.00  0.00      D     
ATOM   2313  OD1 ASN D 146      -3.659   3.149  14.763  0.00  0.00      D     
ATOM   2314  ND2 ASN D 146      -3.535   5.364  15.226  0.00  0.00      D     
ATOM   2315 HD21 ASN D 146      -4.483   5.482  14.928  0.00  0.00      D     
ATOM   2316 HD22 ASN D 146      -2.998   6.099  15.640  0.00  0.00      D     
ATOM   2317  C   ASN D 146      -0.932   2.388  13.789  0.00  0.00      D     
ATOM   2318  O   ASN D 146      -1.654   1.559  13.240  0.00  0.00      D     
ATOM   2319  N   PHE D 147      -0.085   3.105  13.007  0.00  0.00      D     
ATOM   2320  HN  PHE D 147       0.437   3.875  13.366  0.00  0.00      D     
ATOM   2321  CA  PHE D 147       0.010   2.867  11.496  0.00  0.00      D     
ATOM   2322  HA  PHE D 147      -0.998   3.057  11.160  0.00  0.00      D     
ATOM   2323  CB  PHE D 147       0.991   3.948  10.968  0.00  0.00      D     
ATOM   2324  HB1 PHE D 147       0.555   4.953  11.152  0.00  0.00      D     
ATOM   2325  HB2 PHE D 147       1.862   4.084  11.643  0.00  0.00      D     
ATOM   2326  CG  PHE D 147       1.595   3.836   9.547  0.00  0.00      D     
ATOM   2327  CD1 PHE D 147       2.930   3.497   9.332  0.00  0.00      D     
ATOM   2328  HD1 PHE D 147       3.447   3.039  10.162  0.00  0.00      D     
ATOM   2329  CE1 PHE D 147       3.517   3.513   8.062  0.00  0.00      D     
ATOM   2330  HE1 PHE D 147       4.441   3.039   7.764  0.00  0.00      D     
ATOM   2331  CZ  PHE D 147       2.735   4.049   7.043  0.00  0.00      D     
ATOM   2332  HZ  PHE D 147       2.986   4.082   5.993  0.00  0.00      D     
ATOM   2333  CD2 PHE D 147       0.888   4.371   8.443  0.00  0.00      D     
ATOM   2334  HD2 PHE D 147      -0.149   4.617   8.619  0.00  0.00      D     
ATOM   2335  CE2 PHE D 147       1.389   4.458   7.191  0.00  0.00      D     
ATOM   2336  HE2 PHE D 147       0.676   4.664   6.406  0.00  0.00      D     
ATOM   2337  C   PHE D 147       0.338   1.403  11.139  0.00  0.00      D     
ATOM   2338  O   PHE D 147      -0.246   0.843  10.176  0.00  0.00      D     
ATOM   2339  N   CYS D 148       1.364   0.816  11.805  0.00  0.00      D     
ATOM   2340  HN  CYS D 148       1.961   1.307  12.435  0.00  0.00      D     
ATOM   2341  CA  CYS D 148       1.842  -0.519  11.650  0.00  0.00      D     
ATOM   2342  HA  CYS D 148       2.036  -0.625  10.592  0.00  0.00      D     
ATOM   2343  CB  CYS D 148       3.148  -0.712  12.401  0.00  0.00      D     
ATOM   2344  HB1 CYS D 148       3.060  -0.583  13.501  0.00  0.00      D     
ATOM   2345  HB2 CYS D 148       3.528  -1.747  12.265  0.00  0.00      D     
ATOM   2346  SG  CYS D 148       4.552   0.335  11.913  0.00  0.00      D     
ATOM   2347  HG1 CYS D 148       4.120   1.481  12.418  0.00  0.00      D     
ATOM   2348  C   CYS D 148       0.717  -1.539  12.029  0.00  0.00      D     
ATOM   2349  O   CYS D 148       0.489  -2.485  11.309  0.00  0.00      D     
ATOM   2350  N   ALA D 149       0.001  -1.297  13.158  0.00  0.00      D     
ATOM   2351  HN  ALA D 149       0.057  -0.540  13.804  0.00  0.00      D     
ATOM   2352  CA  ALA D 149      -1.132  -2.030  13.498  0.00  0.00      D     
ATOM   2353  HA  ALA D 149      -1.002  -3.100  13.563  0.00  0.00      D     
ATOM   2354  CB  ALA D 149      -1.647  -1.450  14.785  0.00  0.00      D     
ATOM   2355  HB1 ALA D 149      -1.958  -0.390  14.669  0.00  0.00      D     
ATOM   2356  HB2 ALA D 149      -2.530  -1.867  15.315  0.00  0.00      D     
ATOM   2357  HB3 ALA D 149      -0.887  -1.382  15.593  0.00  0.00      D     
ATOM   2358  C   ALA D 149      -2.193  -2.093  12.425  0.00  0.00      D     
ATOM   2359  O   ALA D 149      -2.666  -3.197  12.052  0.00  0.00      D     
ATOM   2360  N   LEU D 150      -2.554  -0.921  11.812  0.00  0.00      D     
ATOM   2361  HN  LEU D 150      -2.279  -0.048  12.208  0.00  0.00      D     
ATOM   2362  CA  LEU D 150      -3.514  -0.894  10.706  0.00  0.00      D     
ATOM   2363  HA  LEU D 150      -4.345  -1.368  11.207  0.00  0.00      D     
ATOM   2364  CB  LEU D 150      -3.917   0.597  10.284  0.00  0.00      D     
ATOM   2365  HB1 LEU D 150      -3.000   1.157  10.000  0.00  0.00      D     
ATOM   2366  HB2 LEU D 150      -4.658   0.457   9.469  0.00  0.00      D     
ATOM   2367  CG  LEU D 150      -4.630   1.417  11.438  0.00  0.00      D     
ATOM   2368  HG  LEU D 150      -4.119   1.147  12.387  0.00  0.00      D     
ATOM   2369  CD1 LEU D 150      -4.615   2.996  11.218  0.00  0.00      D     
ATOM   2370 HD11 LEU D 150      -4.949   3.293  10.201  0.00  0.00      D     
ATOM   2371 HD12 LEU D 150      -5.312   3.530  11.899  0.00  0.00      D     
ATOM   2372 HD13 LEU D 150      -3.621   3.467  11.375  0.00  0.00      D     
ATOM   2373  CD2 LEU D 150      -6.108   1.032  11.641  0.00  0.00      D     
ATOM   2374 HD21 LEU D 150      -6.438   1.303  12.666  0.00  0.00      D     
ATOM   2375 HD22 LEU D 150      -6.804   1.473  10.895  0.00  0.00      D     
ATOM   2376 HD23 LEU D 150      -6.179  -0.062  11.463  0.00  0.00      D     
ATOM   2377  C   LEU D 150      -3.101  -1.710   9.467  0.00  0.00      D     
ATOM   2378  O   LEU D 150      -3.885  -2.365   8.839  0.00  0.00      D     
ATOM   2379  N   ILE D 151      -1.792  -1.594   9.036  0.00  0.00      D     
ATOM   2380  HN  ILE D 151      -1.142  -0.932   9.401  0.00  0.00      D     
ATOM   2381  CA  ILE D 151      -1.205  -2.362   8.022  0.00  0.00      D     
ATOM   2382  HA  ILE D 151      -1.874  -2.232   7.185  0.00  0.00      D     
ATOM   2383  CB  ILE D 151       0.224  -1.881   7.713  0.00  0.00      D     
ATOM   2384  HB  ILE D 151       0.878  -1.892   8.611  0.00  0.00      D     
ATOM   2385  CG2 ILE D 151       0.770  -2.750   6.502  0.00  0.00      D     
ATOM   2386 HG21 ILE D 151       1.061  -3.776   6.814  0.00  0.00      D     
ATOM   2387 HG22 ILE D 151       0.028  -2.690   5.677  0.00  0.00      D     
ATOM   2388 HG23 ILE D 151       1.745  -2.307   6.206  0.00  0.00      D     
ATOM   2389  CG1 ILE D 151       0.329  -0.363   7.242  0.00  0.00      D     
ATOM   2390 HG11 ILE D 151       0.156  -0.418   6.146  0.00  0.00      D     
ATOM   2391 HG12 ILE D 151      -0.434   0.320   7.673  0.00  0.00      D     
ATOM   2392  CD  ILE D 151       1.778   0.297   7.404  0.00  0.00      D     
ATOM   2393  HD1 ILE D 151       1.672   1.396   7.287  0.00  0.00      D     
ATOM   2394  HD2 ILE D 151       2.196   0.116   8.417  0.00  0.00      D     
ATOM   2395  HD3 ILE D 151       2.471  -0.008   6.590  0.00  0.00      D     
ATOM   2396  C   ILE D 151      -1.346  -3.831   8.198  0.00  0.00      D     
ATOM   2397  O   ILE D 151      -1.886  -4.551   7.354  0.00  0.00      D     
ATOM   2398  N   LEU D 152      -1.068  -4.428   9.397  0.00  0.00      D     
ATOM   2399  HN  LEU D 152      -0.836  -3.878  10.196  0.00  0.00      D     
ATOM   2400  CA  LEU D 152      -1.301  -5.794   9.806  0.00  0.00      D     
ATOM   2401  HA  LEU D 152      -0.815  -6.442   9.091  0.00  0.00      D     
ATOM   2402  CB  LEU D 152      -0.723  -5.953  11.243  0.00  0.00      D     
ATOM   2403  HB1 LEU D 152      -0.925  -5.070  11.885  0.00  0.00      D     
ATOM   2404  HB2 LEU D 152      -1.129  -6.888  11.686  0.00  0.00      D     
ATOM   2405  CG  LEU D 152       0.851  -5.966  11.209  0.00  0.00      D     
ATOM   2406  HG  LEU D 152       1.153  -5.002  10.748  0.00  0.00      D     
ATOM   2407  CD1 LEU D 152       1.394  -6.028  12.625  0.00  0.00      D     
ATOM   2408 HD11 LEU D 152       0.949  -6.937  13.081  0.00  0.00      D     
ATOM   2409 HD12 LEU D 152       2.505  -6.030  12.613  0.00  0.00      D     
ATOM   2410 HD13 LEU D 152       1.048  -5.103  13.135  0.00  0.00      D     
ATOM   2411  CD2 LEU D 152       1.440  -7.111  10.308  0.00  0.00      D     
ATOM   2412 HD21 LEU D 152       1.006  -7.067   9.286  0.00  0.00      D     
ATOM   2413 HD22 LEU D 152       2.506  -6.923  10.060  0.00  0.00      D     
ATOM   2414 HD23 LEU D 152       1.408  -8.138  10.732  0.00  0.00      D     
ATOM   2415  C   LEU D 152      -2.751  -6.147   9.811  0.00  0.00      D     
ATOM   2416  O   LEU D 152      -2.957  -7.215   9.306  0.00  0.00      D     
ATOM   2417  N   ALA D 153      -3.637  -5.302  10.288  0.00  0.00      D     
ATOM   2418  HN  ALA D 153      -3.206  -4.507  10.708  0.00  0.00      D     
ATOM   2419  CA  ALA D 153      -5.024  -5.641  10.358  0.00  0.00      D     
ATOM   2420  HA  ALA D 153      -5.219  -6.546  10.914  0.00  0.00      D     
ATOM   2421  CB  ALA D 153      -5.672  -4.702  11.301  0.00  0.00      D     
ATOM   2422  HB1 ALA D 153      -6.726  -5.029  11.428  0.00  0.00      D     
ATOM   2423  HB2 ALA D 153      -5.191  -4.713  12.302  0.00  0.00      D     
ATOM   2424  HB3 ALA D 153      -5.683  -3.636  10.988  0.00  0.00      D     
ATOM   2425  C   ALA D 153      -5.729  -5.730   8.966  0.00  0.00      D     
ATOM   2426  O   ALA D 153      -6.535  -6.650   8.723  0.00  0.00      D     
ATOM   2427  N   TYR D 154      -5.390  -4.698   8.117  0.00  0.00      D     
ATOM   2428  HN  TYR D 154      -4.808  -4.012   8.547  0.00  0.00      D     
ATOM   2429  CA  TYR D 154      -5.839  -4.622   6.709  0.00  0.00      D     
ATOM   2430  HA  TYR D 154      -6.916  -4.566   6.651  0.00  0.00      D     
ATOM   2431  CB  TYR D 154      -5.376  -3.319   6.014  0.00  0.00      D     
ATOM   2432  HB1 TYR D 154      -4.288  -3.336   6.238  0.00  0.00      D     
ATOM   2433  HB2 TYR D 154      -5.486  -3.165   4.919  0.00  0.00      D     
ATOM   2434  CG  TYR D 154      -6.099  -2.069   6.623  0.00  0.00      D     
ATOM   2435  CD1 TYR D 154      -7.431  -1.960   6.819  0.00  0.00      D     
ATOM   2436  HD1 TYR D 154      -8.127  -2.760   6.613  0.00  0.00      D     
ATOM   2437  CE1 TYR D 154      -7.944  -0.763   7.349  0.00  0.00      D     
ATOM   2438  HE1 TYR D 154      -9.001  -0.636   7.534  0.00  0.00      D     
ATOM   2439  CZ  TYR D 154      -7.170   0.413   7.447  0.00  0.00      D     
ATOM   2440  OH  TYR D 154      -7.677   1.586   7.866  0.00  0.00      D     
ATOM   2441  HH  TYR D 154      -8.585   1.426   8.132  0.00  0.00      D     
ATOM   2442  CD2 TYR D 154      -5.285  -0.880   6.681  0.00  0.00      D     
ATOM   2443  HD2 TYR D 154      -4.238  -0.817   6.423  0.00  0.00      D     
ATOM   2444  CE2 TYR D 154      -5.881   0.351   7.075  0.00  0.00      D     
ATOM   2445  HE2 TYR D 154      -5.242   1.218   7.155  0.00  0.00      D     
ATOM   2446  C   TYR D 154      -5.433  -5.696   5.715  0.00  0.00      D     
ATOM   2447  O   TYR D 154      -6.251  -6.079   4.858  0.00  0.00      D     
ATOM   2448  N   CYS D 155      -4.202  -6.232   5.880  0.00  0.00      D     
ATOM   2449  HN  CYS D 155      -3.649  -6.024   6.682  0.00  0.00      D     
ATOM   2450  CA  CYS D 155      -3.545  -7.237   5.055  0.00  0.00      D     
ATOM   2451  HA  CYS D 155      -3.922  -7.256   4.043  0.00  0.00      D     
ATOM   2452  CB  CYS D 155      -2.021  -6.977   4.952  0.00  0.00      D     
ATOM   2453  HB1 CYS D 155      -1.575  -6.918   5.968  0.00  0.00      D     
ATOM   2454  HB2 CYS D 155      -1.485  -7.777   4.398  0.00  0.00      D     
ATOM   2455  SG  CYS D 155      -1.664  -5.250   4.177  0.00  0.00      D     
ATOM   2456  HG1 CYS D 155      -2.066  -4.651   5.287  0.00  0.00      D     
ATOM   2457  C   CYS D 155      -3.815  -8.539   5.567  0.00  0.00      D     
ATOM   2458  O   CYS D 155      -3.540  -9.506   4.871  0.00  0.00      D     
ATOM   2459  N   ASN D 156      -4.410  -8.577   6.768  0.00  0.00      D     
ATOM   2460  HN  ASN D 156      -4.700  -7.698   7.137  0.00  0.00      D     
ATOM   2461  CA  ASN D 156      -4.856  -9.650   7.645  0.00  0.00      D     
ATOM   2462  HA  ASN D 156      -4.903  -9.182   8.617  0.00  0.00      D     
ATOM   2463  CB  ASN D 156      -6.185 -10.281   7.150  0.00  0.00      D     
ATOM   2464  HB1 ASN D 156      -6.980  -9.550   6.891  0.00  0.00      D     
ATOM   2465  HB2 ASN D 156      -6.035 -10.880   6.226  0.00  0.00      D     
ATOM   2466  CG  ASN D 156      -6.948 -11.121   8.252  0.00  0.00      D     
ATOM   2467  OD1 ASN D 156      -6.560 -11.255   9.407  0.00  0.00      D     
ATOM   2468  ND2 ASN D 156      -8.119 -11.606   7.811  0.00  0.00      D     
ATOM   2469 HD21 ASN D 156      -8.651 -12.227   8.387  0.00  0.00      D     
ATOM   2470 HD22 ASN D 156      -8.248 -11.413   6.839  0.00  0.00      D     
ATOM   2471  C   ASN D 156      -3.753 -10.650   7.938  0.00  0.00      D     
ATOM   2472  O   ASN D 156      -3.744 -11.805   7.426  0.00  0.00      D     
ATOM   2473  N   LYS D 157      -2.702 -10.281   8.784  0.00  0.00      D     
ATOM   2474  HN  LYS D 157      -2.678  -9.343   9.122  0.00  0.00      D     
ATOM   2475  CA  LYS D 157      -1.482 -11.095   8.954  0.00  0.00      D     
ATOM   2476  HA  LYS D 157      -1.547 -11.975   8.332  0.00  0.00      D     
ATOM   2477  CB  LYS D 157      -0.155 -10.401   8.523  0.00  0.00      D     
ATOM   2478  HB1 LYS D 157      -0.036  -9.422   9.035  0.00  0.00      D     
ATOM   2479  HB2 LYS D 157       0.785 -10.930   8.787  0.00  0.00      D     
ATOM   2480  CG  LYS D 157      -0.182 -10.135   7.059  0.00  0.00      D     
ATOM   2481  HG1 LYS D 157      -0.923  -9.370   6.743  0.00  0.00      D     
ATOM   2482  HG2 LYS D 157       0.857  -9.776   6.896  0.00  0.00      D     
ATOM   2483  CD  LYS D 157      -0.253 -11.404   6.134  0.00  0.00      D     
ATOM   2484  HD1 LYS D 157       0.607 -12.055   6.400  0.00  0.00      D     
ATOM   2485  HD2 LYS D 157      -1.247 -11.899   6.114  0.00  0.00      D     
ATOM   2486  CE  LYS D 157      -0.045 -10.886   4.656  0.00  0.00      D     
ATOM   2487  HE1 LYS D 157      -1.045 -10.468   4.413  0.00  0.00      D     
ATOM   2488  HE2 LYS D 157       0.772 -10.135   4.706  0.00  0.00      D     
ATOM   2489  NZ  LYS D 157       0.329 -11.882   3.647  0.00  0.00      D     
ATOM   2490  HZ1 LYS D 157       1.296 -12.175   3.893  0.00  0.00      D     
ATOM   2491  HZ2 LYS D 157      -0.365 -12.638   3.478  0.00  0.00      D     
ATOM   2492  HZ3 LYS D 157       0.447 -11.364   2.753  0.00  0.00      D     
ATOM   2493  C   LYS D 157      -1.201 -11.736  10.267  0.00  0.00      D     
ATOM   2494  O   LYS D 157      -1.868 -11.523  11.225  0.00  0.00      D     
ATOM   2495  N   THR D 158      -0.115 -12.570  10.542  0.00  0.00      D     
ATOM   2496  HN  THR D 158       0.501 -12.863   9.814  0.00  0.00      D     
ATOM   2497  CA  THR D 158       0.125 -13.191  11.873  0.00  0.00      D     
ATOM   2498  HA  THR D 158      -0.597 -12.749  12.545  0.00  0.00      D     
ATOM   2499  CB  THR D 158       0.092 -14.660  11.835  0.00  0.00      D     
ATOM   2500  HB  THR D 158       0.901 -14.913  11.117  0.00  0.00      D     
ATOM   2501  OG1 THR D 158      -1.169 -15.186  11.404  0.00  0.00      D     
ATOM   2502  HG1 THR D 158      -1.433 -14.780  10.576  0.00  0.00      D     
ATOM   2503  CG2 THR D 158       0.449 -15.392  13.108  0.00  0.00      D     
ATOM   2504 HG21 THR D 158       1.337 -14.989  13.640  0.00  0.00      D     
ATOM   2505 HG22 THR D 158      -0.459 -15.287  13.739  0.00  0.00      D     
ATOM   2506 HG23 THR D 158       0.635 -16.448  12.820  0.00  0.00      D     
ATOM   2507  C   THR D 158       1.475 -12.698  12.328  0.00  0.00      D     
ATOM   2508  O   THR D 158       2.480 -12.794  11.655  0.00  0.00      D     
ATOM   2509  N   VAL D 159       1.569 -12.004  13.528  0.00  0.00      D     
ATOM   2510  HN  VAL D 159       0.747 -11.808  14.056  0.00  0.00      D     
ATOM   2511  CA  VAL D 159       2.836 -11.558  13.987  0.00  0.00      D     
ATOM   2512  HA  VAL D 159       3.392 -11.177  13.144  0.00  0.00      D     
ATOM   2513  CB  VAL D 159       2.767 -10.431  15.008  0.00  0.00      D     
ATOM   2514  HB  VAL D 159       1.922 -10.671  15.688  0.00  0.00      D     
ATOM   2515  CG1 VAL D 159       4.044 -10.123  15.843  0.00  0.00      D     
ATOM   2516 HG11 VAL D 159       4.240 -10.965  16.542  0.00  0.00      D     
ATOM   2517 HG12 VAL D 159       5.012 -10.035  15.305  0.00  0.00      D     
ATOM   2518 HG13 VAL D 159       3.836  -9.192  16.412  0.00  0.00      D     
ATOM   2519  CG2 VAL D 159       2.264  -9.161  14.320  0.00  0.00      D     
ATOM   2520 HG21 VAL D 159       3.025  -8.955  13.538  0.00  0.00      D     
ATOM   2521 HG22 VAL D 159       1.304  -9.473  13.855  0.00  0.00      D     
ATOM   2522 HG23 VAL D 159       2.228  -8.259  14.968  0.00  0.00      D     
ATOM   2523  C   VAL D 159       3.801 -12.676  14.411  0.00  0.00      D     
ATOM   2524  O   VAL D 159       3.569 -13.495  15.292  0.00  0.00      D     
ATOM   2525  N   GLY D 160       4.933 -12.784  13.707  0.00  0.00      D     
ATOM   2526  HN  GLY D 160       5.067 -12.038  13.059  0.00  0.00      D     
ATOM   2527  CA  GLY D 160       5.938 -13.813  13.869  0.00  0.00      D     
ATOM   2528  HA1 GLY D 160       5.450 -14.603  14.421  0.00  0.00      D     
ATOM   2529  HA2 GLY D 160       6.852 -13.482  14.338  0.00  0.00      D     
ATOM   2530  C   GLY D 160       6.189 -14.497  12.537  0.00  0.00      D     
ATOM   2531  O   GLY D 160       7.182 -15.189  12.277  0.00  0.00      D     
ATOM   2532  N   GLU D 161       5.264 -14.215  11.608  0.00  0.00      D     
ATOM   2533  HN  GLU D 161       4.460 -13.665  11.819  0.00  0.00      D     
ATOM   2534  CA  GLU D 161       5.287 -14.688  10.235  0.00  0.00      D     
ATOM   2535  HA  GLU D 161       5.948 -15.542  10.221  0.00  0.00      D     
ATOM   2536  CB  GLU D 161       3.896 -15.126   9.681  0.00  0.00      D     
ATOM   2537  HB1 GLU D 161       3.253 -14.229   9.809  0.00  0.00      D     
ATOM   2538  HB2 GLU D 161       3.882 -15.264   8.579  0.00  0.00      D     
ATOM   2539  CG  GLU D 161       3.313 -16.309  10.444  0.00  0.00      D     
ATOM   2540  HG1 GLU D 161       4.077 -17.103  10.592  0.00  0.00      D     
ATOM   2541  HG2 GLU D 161       3.116 -16.095  11.516  0.00  0.00      D     
ATOM   2542  CD  GLU D 161       2.055 -16.949   9.822  0.00  0.00      D     
ATOM   2543  OE1 GLU D 161       1.609 -16.456   8.753  0.00  0.00      D     
ATOM   2544  OE2 GLU D 161       1.541 -17.927  10.368  0.00  0.00      D     
ATOM   2545  C   GLU D 161       5.883 -13.613   9.292  0.00  0.00      D     
ATOM   2546  O   GLU D 161       5.750 -12.393   9.506  0.00  0.00      D     
ATOM   2547  N   LEU D 162       6.608 -14.063   8.255  0.00  0.00      D     
ATOM   2548  HN  LEU D 162       6.717 -15.042   8.102  0.00  0.00      D     
ATOM   2549  CA  LEU D 162       7.160 -13.161   7.286  0.00  0.00      D     
ATOM   2550  HA  LEU D 162       7.458 -12.306   7.875  0.00  0.00      D     
ATOM   2551  CB  LEU D 162       8.364 -13.782   6.661  0.00  0.00      D     
ATOM   2552  HB1 LEU D 162       8.829 -14.117   7.613  0.00  0.00      D     
ATOM   2553  HB2 LEU D 162       8.076 -14.679   6.073  0.00  0.00      D     
ATOM   2554  CG  LEU D 162       9.247 -12.908   5.774  0.00  0.00      D     
ATOM   2555  HG  LEU D 162       8.724 -12.615   4.838  0.00  0.00      D     
ATOM   2556  CD1 LEU D 162       9.660 -11.633   6.495  0.00  0.00      D     
ATOM   2557 HD11 LEU D 162       9.968 -11.882   7.533  0.00  0.00      D     
ATOM   2558 HD12 LEU D 162      10.575 -11.129   6.118  0.00  0.00      D     
ATOM   2559 HD13 LEU D 162       8.828 -10.922   6.686  0.00  0.00      D     
ATOM   2560  CD2 LEU D 162      10.520 -13.643   5.336  0.00  0.00      D     
ATOM   2561 HD21 LEU D 162      10.212 -14.552   4.775  0.00  0.00      D     
ATOM   2562 HD22 LEU D 162      11.013 -12.918   4.654  0.00  0.00      D     
ATOM   2563 HD23 LEU D 162      11.124 -13.818   6.251  0.00  0.00      D     
ATOM   2564  C   LEU D 162       6.266 -12.687   6.181  0.00  0.00      D     
ATOM   2565  O   LEU D 162       5.457 -13.452   5.649  0.00  0.00      D     
ATOM   2566  N   GLY D 163       6.236 -11.351   5.912  0.00  0.00      D     
ATOM   2567  HN  GLY D 163       6.829 -10.847   6.535  0.00  0.00      D     
ATOM   2568  CA  GLY D 163       5.542 -10.771   4.679  0.00  0.00      D     
ATOM   2569  HA1 GLY D 163       5.315  -9.718   4.752  0.00  0.00      D     
ATOM   2570  HA2 GLY D 163       4.597 -11.285   4.582  0.00  0.00      D     
ATOM   2571  C   GLY D 163       6.313 -10.736   3.385  0.00  0.00      D     
ATOM   2572  O   GLY D 163       7.542 -10.950   3.273  0.00  0.00      D     
ATOM   2573  N   ASP D 164       5.685 -10.256   2.350  0.00  0.00      D     
ATOM   2574  HN  ASP D 164       4.702 -10.105   2.412  0.00  0.00      D     
ATOM   2575  CA  ASP D 164       6.154  -9.858   1.074  0.00  0.00      D     
ATOM   2576  HA  ASP D 164       7.181 -10.191   1.089  0.00  0.00      D     
ATOM   2577  CB  ASP D 164       5.324 -10.534  -0.078  0.00  0.00      D     
ATOM   2578  HB1 ASP D 164       4.220 -10.419  -0.122  0.00  0.00      D     
ATOM   2579  HB2 ASP D 164       5.714 -10.115  -1.030  0.00  0.00      D     
ATOM   2580  CG  ASP D 164       5.473 -12.023  -0.214  0.00  0.00      D     
ATOM   2581  OD1 ASP D 164       6.548 -12.577   0.184  0.00  0.00      D     
ATOM   2582  OD2 ASP D 164       4.492 -12.648  -0.708  0.00  0.00      D     
ATOM   2583  C   ASP D 164       6.073  -8.381   0.964  0.00  0.00      D     
ATOM   2584  O   ASP D 164       4.985  -7.842   1.190  0.00  0.00      D     
ATOM   2585  N   VAL D 165       7.167  -7.616   0.746  0.00  0.00      D     
ATOM   2586  HN  VAL D 165       8.099  -7.896   0.532  0.00  0.00      D     
ATOM   2587  CA  VAL D 165       7.119  -6.183   0.676  0.00  0.00      D     
ATOM   2588  HA  VAL D 165       6.689  -5.900   1.626  0.00  0.00      D     
ATOM   2589  CB  VAL D 165       8.532  -5.469   0.582  0.00  0.00      D     
ATOM   2590  HB  VAL D 165       9.091  -5.830  -0.307  0.00  0.00      D     
ATOM   2591  CG1 VAL D 165       8.291  -3.980   0.717  0.00  0.00      D     
ATOM   2592 HG11 VAL D 165       7.554  -3.611   1.461  0.00  0.00      D     
ATOM   2593 HG12 VAL D 165       9.273  -3.462   0.771  0.00  0.00      D     
ATOM   2594 HG13 VAL D 165       7.889  -3.758  -0.295  0.00  0.00      D     
ATOM   2595  CG2 VAL D 165       9.400  -5.847   1.710  0.00  0.00      D     
ATOM   2596 HG21 VAL D 165       9.008  -5.501   2.691  0.00  0.00      D     
ATOM   2597 HG22 VAL D 165       9.534  -6.948   1.776  0.00  0.00      D     
ATOM   2598 HG23 VAL D 165      10.397  -5.361   1.644  0.00  0.00      D     
ATOM   2599  C   VAL D 165       6.209  -5.762  -0.513  0.00  0.00      D     
ATOM   2600  O   VAL D 165       5.438  -4.855  -0.394  0.00  0.00      D     
ATOM   2601  N   ARG D 166       6.367  -6.421  -1.656  0.00  0.00      D     
ATOM   2602  HN  ARG D 166       7.080  -7.116  -1.718  0.00  0.00      D     
ATOM   2603  CA  ARG D 166       5.629  -6.126  -2.870  0.00  0.00      D     
ATOM   2604  HA  ARG D 166       5.691  -5.075  -3.109  0.00  0.00      D     
ATOM   2605  CB  ARG D 166       6.185  -6.974  -4.085  0.00  0.00      D     
ATOM   2606  HB1 ARG D 166       5.671  -6.605  -4.998  0.00  0.00      D     
ATOM   2607  HB2 ARG D 166       7.256  -6.733  -4.254  0.00  0.00      D     
ATOM   2608  CG  ARG D 166       6.116  -8.521  -3.926  0.00  0.00      D     
ATOM   2609  HG1 ARG D 166       6.789  -8.845  -3.104  0.00  0.00      D     
ATOM   2610  HG2 ARG D 166       5.106  -8.856  -3.608  0.00  0.00      D     
ATOM   2611  CD  ARG D 166       6.577  -9.155  -5.219  0.00  0.00      D     
ATOM   2612  HD1 ARG D 166       5.888  -8.901  -6.053  0.00  0.00      D     
ATOM   2613  HD2 ARG D 166       7.597  -8.981  -5.623  0.00  0.00      D     
ATOM   2614  NE  ARG D 166       6.357 -10.646  -4.903  0.00  0.00      D     
ATOM   2615  HE  ARG D 166       5.497 -11.097  -5.139  0.00  0.00      D     
ATOM   2616  CZ  ARG D 166       7.022 -11.349  -4.011  0.00  0.00      D     
ATOM   2617  NH1 ARG D 166       8.197 -10.943  -3.523  0.00  0.00      D     
ATOM   2618 HH11 ARG D 166       8.496 -11.360  -2.665  0.00  0.00      D     
ATOM   2619 HH12 ARG D 166       8.605 -10.073  -3.801  0.00  0.00      D     
ATOM   2620  NH2 ARG D 166       6.416 -12.534  -3.718  0.00  0.00      D     
ATOM   2621 HH21 ARG D 166       6.752 -13.247  -3.103  0.00  0.00      D     
ATOM   2622 HH22 ARG D 166       5.569 -12.780  -4.189  0.00  0.00      D     
ATOM   2623  C   ARG D 166       4.117  -6.125  -2.830  0.00  0.00      D     
ATOM   2624  O   ARG D 166       3.448  -5.137  -3.161  0.00  0.00      D     
ATOM   2625  N   GLU D 167       3.619  -7.249  -2.228  0.00  0.00      D     
ATOM   2626  HN  GLU D 167       4.348  -7.850  -1.909  0.00  0.00      D     
ATOM   2627  CA  GLU D 167       2.244  -7.422  -1.746  0.00  0.00      D     
ATOM   2628  HA  GLU D 167       1.571  -7.365  -2.588  0.00  0.00      D     
ATOM   2629  CB  GLU D 167       2.218  -8.803  -1.070  0.00  0.00      D     
ATOM   2630  HB1 GLU D 167       2.603  -9.568  -1.777  0.00  0.00      D     
ATOM   2631  HB2 GLU D 167       2.959  -8.688  -0.250  0.00  0.00      D     
ATOM   2632  CG  GLU D 167       0.838  -9.285  -0.542  0.00  0.00      D     
ATOM   2633  HG1 GLU D 167       0.435  -8.648   0.274  0.00  0.00      D     
ATOM   2634  HG2 GLU D 167       0.089  -9.153  -1.353  0.00  0.00      D     
ATOM   2635  CD  GLU D 167       0.779 -10.675   0.040  0.00  0.00      D     
ATOM   2636  OE1 GLU D 167       1.093 -10.875   1.313  0.00  0.00      D     
ATOM   2637  OE2 GLU D 167       0.387 -11.623  -0.667  0.00  0.00      D     
ATOM   2638  C   GLU D 167       1.789  -6.384  -0.706  0.00  0.00      D     
ATOM   2639  O   GLU D 167       0.753  -5.803  -0.909  0.00  0.00      D     
ATOM   2640  N   THR D 168       2.684  -6.030   0.224  0.00  0.00      D     
ATOM   2641  HN  THR D 168       3.570  -6.472   0.333  0.00  0.00      D     
ATOM   2642  CA  THR D 168       2.375  -4.962   1.229  0.00  0.00      D     
ATOM   2643  HA  THR D 168       1.428  -5.144   1.714  0.00  0.00      D     
ATOM   2644  CB  THR D 168       3.474  -4.809   2.287  0.00  0.00      D     
ATOM   2645  HB  THR D 168       4.419  -4.360   1.913  0.00  0.00      D     
ATOM   2646  OG1 THR D 168       3.801  -6.018   2.929  0.00  0.00      D     
ATOM   2647  HG1 THR D 168       4.454  -6.482   2.400  0.00  0.00      D     
ATOM   2648  CG2 THR D 168       2.998  -3.910   3.448  0.00  0.00      D     
ATOM   2649 HG21 THR D 168       2.175  -4.380   4.028  0.00  0.00      D     
ATOM   2650 HG22 THR D 168       3.902  -3.617   4.024  0.00  0.00      D     
ATOM   2651 HG23 THR D 168       2.521  -3.017   2.990  0.00  0.00      D     
ATOM   2652  C   THR D 168       2.175  -3.623   0.540  0.00  0.00      D     
ATOM   2653  O   THR D 168       1.218  -2.885   0.826  0.00  0.00      D     
ATOM   2654  N   MET D 169       3.078  -3.251  -0.389  0.00  0.00      D     
ATOM   2655  HN  MET D 169       3.910  -3.760  -0.598  0.00  0.00      D     
ATOM   2656  CA  MET D 169       2.925  -1.960  -1.053  0.00  0.00      D     
ATOM   2657  HA  MET D 169       2.629  -1.189  -0.356  0.00  0.00      D     
ATOM   2658  CB  MET D 169       4.167  -1.352  -1.766  0.00  0.00      D     
ATOM   2659  HB1 MET D 169       4.477  -2.089  -2.538  0.00  0.00      D     
ATOM   2660  HB2 MET D 169       3.899  -0.419  -2.306  0.00  0.00      D     
ATOM   2661  CG  MET D 169       5.463  -1.320  -0.865  0.00  0.00      D     
ATOM   2662  HG1 MET D 169       5.842  -2.345  -0.664  0.00  0.00      D     
ATOM   2663  HG2 MET D 169       6.328  -0.866  -1.396  0.00  0.00      D     
ATOM   2664  SD  MET D 169       5.121  -0.496   0.722  0.00  0.00      D     
ATOM   2665  CE  MET D 169       4.716   1.208   0.006  0.00  0.00      D     
ATOM   2666  HE1 MET D 169       5.622   1.779  -0.291  0.00  0.00      D     
ATOM   2667  HE2 MET D 169       3.973   1.164  -0.819  0.00  0.00      D     
ATOM   2668  HE3 MET D 169       4.215   1.787   0.811  0.00  0.00      D     
ATOM   2669  C   MET D 169       1.800  -2.064  -2.082  0.00  0.00      D     
ATOM   2670  O   MET D 169       1.098  -1.084  -2.265  0.00  0.00      D     
ATOM   2671  N   SER D 170       1.487  -3.134  -2.720  0.00  0.00      D     
ATOM   2672  HN  SER D 170       2.127  -3.897  -2.709  0.00  0.00      D     
ATOM   2673  CA  SER D 170       0.213  -3.313  -3.532  0.00  0.00      D     
ATOM   2674  HA  SER D 170       0.145  -2.567  -4.310  0.00  0.00      D     
ATOM   2675  CB  SER D 170       0.077  -4.739  -4.200  0.00  0.00      D     
ATOM   2676  HB1 SER D 170       0.014  -5.627  -3.535  0.00  0.00      D     
ATOM   2677  HB2 SER D 170      -0.812  -4.725  -4.867  0.00  0.00      D     
ATOM   2678  OG  SER D 170       1.191  -5.129  -4.974  0.00  0.00      D     
ATOM   2679  HG1 SER D 170       2.014  -4.959  -4.510  0.00  0.00      D     
ATOM   2680  C   SER D 170      -1.068  -3.156  -2.743  0.00  0.00      D     
ATOM   2681  O   SER D 170      -1.996  -2.492  -3.202  0.00  0.00      D     
ATOM   2682  N   TYR D 171      -1.242  -3.655  -1.514  0.00  0.00      D     
ATOM   2683  HN  TYR D 171      -0.640  -4.391  -1.213  0.00  0.00      D     
ATOM   2684  CA  TYR D 171      -2.264  -3.260  -0.559  0.00  0.00      D     
ATOM   2685  HA  TYR D 171      -3.232  -3.479  -0.985  0.00  0.00      D     
ATOM   2686  CB  TYR D 171      -2.251  -4.090   0.735  0.00  0.00      D     
ATOM   2687  HB1 TYR D 171      -1.187  -4.156   1.049  0.00  0.00      D     
ATOM   2688  HB2 TYR D 171      -2.785  -3.589   1.571  0.00  0.00      D     
ATOM   2689  CG  TYR D 171      -2.789  -5.507   0.528  0.00  0.00      D     
ATOM   2690  CD1 TYR D 171      -1.910  -6.582   0.778  0.00  0.00      D     
ATOM   2691  HD1 TYR D 171      -0.918  -6.465   1.189  0.00  0.00      D     
ATOM   2692  CE1 TYR D 171      -2.491  -7.849   0.825  0.00  0.00      D     
ATOM   2693  HE1 TYR D 171      -1.898  -8.655   1.232  0.00  0.00      D     
ATOM   2694  CZ  TYR D 171      -3.860  -8.120   0.544  0.00  0.00      D     
ATOM   2695  OH  TYR D 171      -4.510  -9.395   0.637  0.00  0.00      D     
ATOM   2696  HH  TYR D 171      -4.085  -9.956   1.290  0.00  0.00      D     
ATOM   2697  CD2 TYR D 171      -4.165  -5.781   0.284  0.00  0.00      D     
ATOM   2698  HD2 TYR D 171      -4.829  -4.956   0.073  0.00  0.00      D     
ATOM   2699  CE2 TYR D 171      -4.716  -7.057   0.216  0.00  0.00      D     
ATOM   2700  HE2 TYR D 171      -5.756  -7.264   0.011  0.00  0.00      D     
ATOM   2701  C   TYR D 171      -2.408  -1.821  -0.231  0.00  0.00      D     
ATOM   2702  O   TYR D 171      -3.426  -1.224  -0.251  0.00  0.00      D     
ATOM   2703  N   LEU D 172      -1.238  -1.142  -0.019  0.00  0.00      D     
ATOM   2704  HN  LEU D 172      -0.345  -1.560  -0.168  0.00  0.00      D     
ATOM   2705  CA  LEU D 172      -1.193   0.209   0.430  0.00  0.00      D     
ATOM   2706  HA  LEU D 172      -1.976   0.442   1.136  0.00  0.00      D     
ATOM   2707  CB  LEU D 172       0.069   0.688   1.167  0.00  0.00      D     
ATOM   2708  HB1 LEU D 172       1.033   0.396   0.699  0.00  0.00      D     
ATOM   2709  HB2 LEU D 172       0.162   1.795   1.170  0.00  0.00      D     
ATOM   2710  CG  LEU D 172       0.040   0.128   2.599  0.00  0.00      D     
ATOM   2711  HG  LEU D 172      -0.607  -0.768   2.483  0.00  0.00      D     
ATOM   2712  CD1 LEU D 172       1.466  -0.348   3.076  0.00  0.00      D     
ATOM   2713 HD11 LEU D 172       2.037   0.591   3.238  0.00  0.00      D     
ATOM   2714 HD12 LEU D 172       1.337  -0.945   4.004  0.00  0.00      D     
ATOM   2715 HD13 LEU D 172       2.023  -0.929   2.310  0.00  0.00      D     
ATOM   2716  CD2 LEU D 172      -0.563   1.093   3.647  0.00  0.00      D     
ATOM   2717 HD21 LEU D 172       0.186   1.914   3.652  0.00  0.00      D     
ATOM   2718 HD22 LEU D 172      -1.526   1.531   3.308  0.00  0.00      D     
ATOM   2719 HD23 LEU D 172      -0.510   0.648   4.663  0.00  0.00      D     
ATOM   2720  C   LEU D 172      -1.577   1.124  -0.768  0.00  0.00      D     
ATOM   2721  O   LEU D 172      -2.277   2.134  -0.570  0.00  0.00      D     
ATOM   2722  N   PHE D 173      -1.211   0.778  -2.006  0.00  0.00      D     
ATOM   2723  HN  PHE D 173      -0.585   0.016  -2.150  0.00  0.00      D     
ATOM   2724  CA  PHE D 173      -1.586   1.682  -3.090  0.00  0.00      D     
ATOM   2725  HA  PHE D 173      -1.611   2.684  -2.686  0.00  0.00      D     
ATOM   2726  CB  PHE D 173      -0.524   1.514  -4.276  0.00  0.00      D     
ATOM   2727  HB1 PHE D 173      -0.508   0.411  -4.405  0.00  0.00      D     
ATOM   2728  HB2 PHE D 173      -0.761   1.962  -5.265  0.00  0.00      D     
ATOM   2729  CG  PHE D 173       0.818   1.885  -3.808  0.00  0.00      D     
ATOM   2730  CD1 PHE D 173       1.058   2.885  -2.807  0.00  0.00      D     
ATOM   2731  HD1 PHE D 173       0.351   3.436  -2.204  0.00  0.00      D     
ATOM   2732  CE1 PHE D 173       2.409   3.208  -2.543  0.00  0.00      D     
ATOM   2733  HE1 PHE D 173       2.631   3.875  -1.723  0.00  0.00      D     
ATOM   2734  CZ  PHE D 173       3.459   2.591  -3.193  0.00  0.00      D     
ATOM   2735  HZ  PHE D 173       4.492   2.848  -3.009  0.00  0.00      D     
ATOM   2736  CD2 PHE D 173       1.934   1.275  -4.464  0.00  0.00      D     
ATOM   2737  HD2 PHE D 173       1.764   0.519  -5.217  0.00  0.00      D     
ATOM   2738  CE2 PHE D 173       3.187   1.621  -4.111  0.00  0.00      D     
ATOM   2739  HE2 PHE D 173       3.929   1.082  -4.682  0.00  0.00      D     
ATOM   2740  C   PHE D 173      -2.973   1.479  -3.642  0.00  0.00      D     
ATOM   2741  O   PHE D 173      -3.385   2.288  -4.525  0.00  0.00      D     
ATOM   2742  N   GLN D 174      -3.712   0.434  -3.176  0.00  0.00      D     
ATOM   2743  HN  GLN D 174      -3.301  -0.334  -2.690  0.00  0.00      D     
ATOM   2744  CA  GLN D 174      -5.128   0.334  -3.590  0.00  0.00      D     
ATOM   2745  HA  GLN D 174      -5.230   0.966  -4.460  0.00  0.00      D     
ATOM   2746  CB  GLN D 174      -5.579  -1.053  -4.143  0.00  0.00      D     
ATOM   2747  HB1 GLN D 174      -6.609  -1.121  -4.556  0.00  0.00      D     
ATOM   2748  HB2 GLN D 174      -5.048  -1.183  -5.110  0.00  0.00      D     
ATOM   2749  CG  GLN D 174      -5.255  -2.264  -3.158  0.00  0.00      D     
ATOM   2750  HG1 GLN D 174      -4.294  -2.145  -2.613  0.00  0.00      D     
ATOM   2751  HG2 GLN D 174      -6.026  -2.437  -2.377  0.00  0.00      D     
ATOM   2752  CD  GLN D 174      -5.358  -3.641  -3.861  0.00  0.00      D     
ATOM   2753  OE1 GLN D 174      -6.448  -4.168  -4.038  0.00  0.00      D     
ATOM   2754  NE2 GLN D 174      -4.162  -4.229  -4.167  0.00  0.00      D     
ATOM   2755 HE21 GLN D 174      -4.210  -5.179  -4.475  0.00  0.00      D     
ATOM   2756 HE22 GLN D 174      -3.361  -3.679  -3.927  0.00  0.00      D     
ATOM   2757  C   GLN D 174      -6.066   0.743  -2.420  0.00  0.00      D     
ATOM   2758  O   GLN D 174      -7.236   0.326  -2.349  0.00  0.00      D     
ATOM   2759  N   HSE D 175      -5.481   1.489  -1.446  0.00  0.00      D     
ATOM   2760  HN  HSE D 175      -4.486   1.529  -1.401  0.00  0.00      D     
ATOM   2761  CA  HSE D 175      -6.166   2.112  -0.314  0.00  0.00      D     
ATOM   2762  HA  HSE D 175      -7.229   2.055  -0.492  0.00  0.00      D     
ATOM   2763  CB  HSE D 175      -5.805   1.483   0.995  0.00  0.00      D     
ATOM   2764  HB1 HSE D 175      -4.720   1.243   0.982  0.00  0.00      D     
ATOM   2765  HB2 HSE D 175      -6.043   2.127   1.868  0.00  0.00      D     
ATOM   2766  ND1 HSE D 175      -8.054   0.325   1.343  0.00  0.00      D     
ATOM   2767  CG  HSE D 175      -6.630   0.210   1.096  0.00  0.00      D     
ATOM   2768  CE1 HSE D 175      -8.392  -0.834   1.789  0.00  0.00      D     
ATOM   2769  HE1 HSE D 175      -9.404  -1.161   2.028  0.00  0.00      D     
ATOM   2770  NE2 HSE D 175      -7.385  -1.744   1.793  0.00  0.00      D     
ATOM   2771  HE2 HSE D 175      -7.486  -2.707   2.044  0.00  0.00      D     
ATOM   2772  CD2 HSE D 175      -6.269  -1.065   1.393  0.00  0.00      D     
ATOM   2773  HD2 HSE D 175      -5.319  -1.578   1.309  0.00  0.00      D     
ATOM   2774  C   HSE D 175      -5.735   3.608  -0.305  0.00  0.00      D     
ATOM   2775  O   HSE D 175      -5.916   4.404   0.619  0.00  0.00      D     
ATOM   2776  N   ALA D 176      -4.955   4.016  -1.324  0.00  0.00      D     
ATOM   2777  HN  ALA D 176      -4.755   3.434  -2.108  0.00  0.00      D     
ATOM   2778  CA  ALA D 176      -4.433   5.386  -1.551  0.00  0.00      D     
ATOM   2779  HA  ALA D 176      -4.708   6.056  -0.750  0.00  0.00      D     
ATOM   2780  CB  ALA D 176      -2.919   5.307  -1.629  0.00  0.00      D     
ATOM   2781  HB1 ALA D 176      -2.760   4.493  -2.368  0.00  0.00      D     
ATOM   2782  HB2 ALA D 176      -2.523   6.285  -1.976  0.00  0.00      D     
ATOM   2783  HB3 ALA D 176      -2.503   4.969  -0.656  0.00  0.00      D     
ATOM   2784  C   ALA D 176      -5.039   5.930  -2.868  0.00  0.00      D     
ATOM   2785  O   ALA D 176      -5.461   5.179  -3.731  0.00  0.00      D     
ATOM   2786  N   ASN D 177      -5.083   7.289  -2.969  0.00  0.00      D     
ATOM   2787  HN  ASN D 177      -4.822   7.946  -2.266  0.00  0.00      D     
ATOM   2788  CA  ASN D 177      -5.481   7.860  -4.290  0.00  0.00      D     
ATOM   2789  HA  ASN D 177      -5.950   7.180  -4.986  0.00  0.00      D     
ATOM   2790  CB  ASN D 177      -6.519   9.006  -4.124  0.00  0.00      D     
ATOM   2791  HB1 ASN D 177      -7.391   8.667  -3.525  0.00  0.00      D     
ATOM   2792  HB2 ASN D 177      -6.125   9.910  -3.613  0.00  0.00      D     
ATOM   2793  CG  ASN D 177      -7.153   9.478  -5.431  0.00  0.00      D     
ATOM   2794  OD1 ASN D 177      -6.830   9.064  -6.545  0.00  0.00      D     
ATOM   2795  ND2 ASN D 177      -8.151  10.379  -5.354  0.00  0.00      D     
ATOM   2796 HD21 ASN D 177      -8.505  10.761  -6.208  0.00  0.00      D     
ATOM   2797 HD22 ASN D 177      -8.305  10.801  -4.460  0.00  0.00      D     
ATOM   2798  C   ASN D 177      -4.174   8.407  -4.872  0.00  0.00      D     
ATOM   2799  O   ASN D 177      -3.457   9.014  -4.062  0.00  0.00      D     
ATOM   2800  N   LEU D 178      -3.922   8.228  -6.176  0.00  0.00      D     
ATOM   2801  HN  LEU D 178      -4.553   7.677  -6.717  0.00  0.00      D     
ATOM   2802  CA  LEU D 178      -2.620   8.519  -6.807  0.00  0.00      D     
ATOM   2803  HA  LEU D 178      -2.049   9.190  -6.182  0.00  0.00      D     
ATOM   2804  CB  LEU D 178      -1.741   7.299  -7.037  0.00  0.00      D     
ATOM   2805  HB1 LEU D 178      -2.205   6.543  -7.706  0.00  0.00      D     
ATOM   2806  HB2 LEU D 178      -0.830   7.569  -7.613  0.00  0.00      D     
ATOM   2807  CG  LEU D 178      -1.227   6.570  -5.762  0.00  0.00      D     
ATOM   2808  HG  LEU D 178      -2.207   6.335  -5.294  0.00  0.00      D     
ATOM   2809  CD1 LEU D 178      -0.433   5.233  -5.999  0.00  0.00      D     
ATOM   2810 HD11 LEU D 178       0.059   5.332  -6.991  0.00  0.00      D     
ATOM   2811 HD12 LEU D 178       0.233   5.004  -5.140  0.00  0.00      D     
ATOM   2812 HD13 LEU D 178      -1.206   4.444  -6.118  0.00  0.00      D     
ATOM   2813  CD2 LEU D 178      -0.409   7.526  -4.898  0.00  0.00      D     
ATOM   2814 HD21 LEU D 178      -0.128   6.991  -3.966  0.00  0.00      D     
ATOM   2815 HD22 LEU D 178       0.604   7.716  -5.313  0.00  0.00      D     
ATOM   2816 HD23 LEU D 178      -0.935   8.447  -4.568  0.00  0.00      D     
ATOM   2817  C   LEU D 178      -2.849   9.082  -8.176  0.00  0.00      D     
ATOM   2818  O   LEU D 178      -2.085   9.027  -9.169  0.00  0.00      D     
ATOM   2819  N   ASP D 179      -4.073   9.650  -8.246  0.00  0.00      D     
ATOM   2820  HN  ASP D 179      -4.566   9.788  -7.391  0.00  0.00      D     
ATOM   2821  CA  ASP D 179      -4.633  10.313  -9.390  0.00  0.00      D     
ATOM   2822  HA  ASP D 179      -5.561  10.679  -8.975  0.00  0.00      D     
ATOM   2823  CB  ASP D 179      -3.807  11.551  -9.788  0.00  0.00      D     
ATOM   2824  HB1 ASP D 179      -2.770  11.191  -9.954  0.00  0.00      D     
ATOM   2825  HB2 ASP D 179      -4.082  12.128 -10.696  0.00  0.00      D     
ATOM   2826  CG  ASP D 179      -3.705  12.604  -8.703  0.00  0.00      D     
ATOM   2827  OD1 ASP D 179      -2.822  13.505  -8.677  0.00  0.00      D     
ATOM   2828  OD2 ASP D 179      -4.499  12.567  -7.763  0.00  0.00      D     
ATOM   2829  C   ASP D 179      -5.043   9.439 -10.602  0.00  0.00      D     
ATOM   2830  O   ASP D 179      -5.022   9.861 -11.753  0.00  0.00      D     
ATOM   2831  N   SER D 180      -5.595   8.240 -10.293  0.00  0.00      D     
ATOM   2832  HN  SER D 180      -5.780   8.048  -9.332  0.00  0.00      D     
ATOM   2833  CA  SER D 180      -5.953   7.172 -11.285  0.00  0.00      D     
ATOM   2834  HA  SER D 180      -6.099   6.314 -10.644  0.00  0.00      D     
ATOM   2835  CB  SER D 180      -7.340   7.334 -12.015  0.00  0.00      D     
ATOM   2836  HB1 SER D 180      -7.404   8.390 -12.356  0.00  0.00      D     
ATOM   2837  HB2 SER D 180      -7.483   6.688 -12.907  0.00  0.00      D     
ATOM   2838  OG  SER D 180      -8.439   7.015 -11.133  0.00  0.00      D     
ATOM   2839  HG1 SER D 180      -8.371   7.541 -10.333  0.00  0.00      D     
ATOM   2840  C   SER D 180      -4.908   6.712 -12.253  0.00  0.00      D     
ATOM   2841  O   SER D 180      -4.927   7.041 -13.454  0.00  0.00      D     
ATOM   2842  N   CYS D 181      -3.865   5.997 -11.774  0.00  0.00      D     
ATOM   2843  HN  CYS D 181      -3.837   5.764 -10.805  0.00  0.00      D     
ATOM   2844  CA  CYS D 181      -2.672   5.550 -12.572  0.00  0.00      D     
ATOM   2845  HA  CYS D 181      -2.116   6.410 -12.914  0.00  0.00      D     
ATOM   2846  CB  CYS D 181      -1.770   4.647 -11.654  0.00  0.00      D     
ATOM   2847  HB1 CYS D 181      -2.321   3.725 -11.368  0.00  0.00      D     
ATOM   2848  HB2 CYS D 181      -0.859   4.324 -12.202  0.00  0.00      D     
ATOM   2849  SG  CYS D 181      -1.114   5.731 -10.253  0.00  0.00      D     
ATOM   2850  HG1 CYS D 181      -2.271   5.800  -9.611  0.00  0.00      D     
ATOM   2851  C   CYS D 181      -2.934   4.723 -13.832  0.00  0.00      D     
ATOM   2852  O   CYS D 181      -3.936   3.922 -13.814  0.00  0.00      D     
ATOM   2853  N   LYS D 182      -2.221   4.982 -14.899  0.00  0.00      D     
ATOM   2854  HN  LYS D 182      -1.535   5.705 -14.918  0.00  0.00      D     
ATOM   2855  CA  LYS D 182      -2.512   4.488 -16.184  0.00  0.00      D     
ATOM   2856  HA  LYS D 182      -3.278   3.733 -16.076  0.00  0.00      D     
ATOM   2857  CB  LYS D 182      -3.090   5.488 -17.164  0.00  0.00      D     
ATOM   2858  HB1 LYS D 182      -2.231   6.143 -17.424  0.00  0.00      D     
ATOM   2859  HB2 LYS D 182      -3.378   5.024 -18.132  0.00  0.00      D     
ATOM   2860  CG  LYS D 182      -4.407   6.205 -16.789  0.00  0.00      D     
ATOM   2861  HG1 LYS D 182      -4.166   6.619 -15.787  0.00  0.00      D     
ATOM   2862  HG2 LYS D 182      -4.407   7.002 -17.563  0.00  0.00      D     
ATOM   2863  CD  LYS D 182      -5.717   5.393 -16.841  0.00  0.00      D     
ATOM   2864  HD1 LYS D 182      -5.616   4.706 -17.709  0.00  0.00      D     
ATOM   2865  HD2 LYS D 182      -5.710   4.688 -15.983  0.00  0.00      D     
ATOM   2866  CE  LYS D 182      -6.960   6.216 -16.927  0.00  0.00      D     
ATOM   2867  HE1 LYS D 182      -7.143   6.757 -15.974  0.00  0.00      D     
ATOM   2868  HE2 LYS D 182      -6.895   6.926 -17.779  0.00  0.00      D     
ATOM   2869  NZ  LYS D 182      -8.149   5.324 -17.043  0.00  0.00      D     
ATOM   2870  HZ1 LYS D 182      -8.927   5.908 -17.412  0.00  0.00      D     
ATOM   2871  HZ2 LYS D 182      -7.959   4.558 -17.720  0.00  0.00      D     
ATOM   2872  HZ3 LYS D 182      -8.429   4.996 -16.096  0.00  0.00      D     
ATOM   2873  C   LYS D 182      -1.272   3.887 -16.778  0.00  0.00      D     
ATOM   2874  O   LYS D 182      -0.168   4.430 -16.798  0.00  0.00      D     
ATOM   2875  N   ARG D 183      -1.371   2.716 -17.441  0.00  0.00      D     
ATOM   2876  HN  ARG D 183      -2.218   2.196 -17.517  0.00  0.00      D     
ATOM   2877  CA  ARG D 183      -0.255   2.158 -18.138  0.00  0.00      D     
ATOM   2878  HA  ARG D 183       0.330   2.937 -18.604  0.00  0.00      D     
ATOM   2879  CB  ARG D 183       0.653   1.286 -17.196  0.00  0.00      D     
ATOM   2880  HB1 ARG D 183       1.287   1.971 -16.594  0.00  0.00      D     
ATOM   2881  HB2 ARG D 183      -0.040   0.765 -16.502  0.00  0.00      D     
ATOM   2882  CG  ARG D 183       1.334   0.062 -17.827  0.00  0.00      D     
ATOM   2883  HG1 ARG D 183       0.649  -0.550 -18.452  0.00  0.00      D     
ATOM   2884  HG2 ARG D 183       2.056   0.437 -18.584  0.00  0.00      D     
ATOM   2885  CD  ARG D 183       1.938  -0.958 -16.855  0.00  0.00      D     
ATOM   2886  HD1 ARG D 183       1.138  -1.263 -16.147  0.00  0.00      D     
ATOM   2887  HD2 ARG D 183       2.415  -1.792 -17.414  0.00  0.00      D     
ATOM   2888  NE  ARG D 183       2.933  -0.237 -16.032  0.00  0.00      D     
ATOM   2889  HE  ARG D 183       3.122   0.736 -16.164  0.00  0.00      D     
ATOM   2890  CZ  ARG D 183       3.596  -0.872 -15.119  0.00  0.00      D     
ATOM   2891  NH1 ARG D 183       3.671  -2.186 -14.873  0.00  0.00      D     
ATOM   2892 HH11 ARG D 183       4.061  -2.536 -14.021  0.00  0.00      D     
ATOM   2893 HH12 ARG D 183       3.122  -2.831 -15.405  0.00  0.00      D     
ATOM   2894  NH2 ARG D 183       4.366  -0.198 -14.345  0.00  0.00      D     
ATOM   2895 HH21 ARG D 183       4.906  -0.702 -13.671  0.00  0.00      D     
ATOM   2896 HH22 ARG D 183       4.376   0.784 -14.533  0.00  0.00      D     
ATOM   2897  C   ARG D 183      -0.734   1.338 -19.326  0.00  0.00      D     
ATOM   2898  O   ARG D 183      -1.689   0.582 -19.295  0.00  0.00      D     
ATOM   2899  N   VAL D 184       0.032   1.491 -20.419  0.00  0.00      D     
ATOM   2900  HN  VAL D 184       0.776   2.146 -20.309  0.00  0.00      D     
ATOM   2901  CA  VAL D 184      -0.204   0.836 -21.705  0.00  0.00      D     
ATOM   2902  HA  VAL D 184      -1.089   0.221 -21.632  0.00  0.00      D     
ATOM   2903  CB  VAL D 184      -0.561   1.746 -22.804  0.00  0.00      D     
ATOM   2904  HB  VAL D 184       0.203   2.452 -23.193  0.00  0.00      D     
ATOM   2905  CG1 VAL D 184      -0.944   1.034 -24.072  0.00  0.00      D     
ATOM   2906 HG11 VAL D 184      -1.486   1.658 -24.815  0.00  0.00      D     
ATOM   2907 HG12 VAL D 184      -0.188   0.406 -24.592  0.00  0.00      D     
ATOM   2908 HG13 VAL D 184      -1.777   0.367 -23.762  0.00  0.00      D     
ATOM   2909  CG2 VAL D 184      -1.815   2.485 -22.423  0.00  0.00      D     
ATOM   2910 HG21 VAL D 184      -2.233   3.107 -23.243  0.00  0.00      D     
ATOM   2911 HG22 VAL D 184      -2.538   1.788 -21.949  0.00  0.00      D     
ATOM   2912 HG23 VAL D 184      -1.507   3.211 -21.641  0.00  0.00      D     
ATOM   2913  C   VAL D 184       0.932  -0.023 -22.150  0.00  0.00      D     
ATOM   2914  O   VAL D 184       2.111   0.337 -22.092  0.00  0.00      D     
ATOM   2915  N   LEU D 185       0.628  -1.214 -22.579  0.00  0.00      D     
ATOM   2916  HN  LEU D 185      -0.351  -1.399 -22.605  0.00  0.00      D     
ATOM   2917  CA  LEU D 185       1.607  -2.111 -23.143  0.00  0.00      D     
ATOM   2918  HA  LEU D 185       2.534  -1.582 -23.304  0.00  0.00      D     
ATOM   2919  CB  LEU D 185       1.919  -3.323 -22.189  0.00  0.00      D     
ATOM   2920  HB1 LEU D 185       1.011  -3.964 -22.208  0.00  0.00      D     
ATOM   2921  HB2 LEU D 185       2.782  -3.964 -22.471  0.00  0.00      D     
ATOM   2922  CG  LEU D 185       2.144  -3.125 -20.621  0.00  0.00      D     
ATOM   2923  HG  LEU D 185       1.208  -2.720 -20.182  0.00  0.00      D     
ATOM   2924  CD1 LEU D 185       2.433  -4.400 -19.878  0.00  0.00      D     
ATOM   2925 HD11 LEU D 185       1.678  -5.200 -20.040  0.00  0.00      D     
ATOM   2926 HD12 LEU D 185       3.370  -4.887 -20.224  0.00  0.00      D     
ATOM   2927 HD13 LEU D 185       2.527  -4.232 -18.784  0.00  0.00      D     
ATOM   2928  CD2 LEU D 185       3.354  -2.235 -20.288  0.00  0.00      D     
ATOM   2929 HD21 LEU D 185       3.588  -2.197 -19.202  0.00  0.00      D     
ATOM   2930 HD22 LEU D 185       4.242  -2.732 -20.733  0.00  0.00      D     
ATOM   2931 HD23 LEU D 185       3.356  -1.232 -20.766  0.00  0.00      D     
ATOM   2932  C   LEU D 185       1.138  -2.489 -24.500  0.00  0.00      D     
ATOM   2933  O   LEU D 185      -0.048  -2.400 -24.910  0.00  0.00      D     
ATOM   2934  N   ASN D 186       2.118  -2.945 -25.315  0.00  0.00      D     
ATOM   2935  HN  ASN D 186       3.051  -2.928 -24.965  0.00  0.00      D     
ATOM   2936  CA  ASN D 186       1.857  -3.603 -26.561  0.00  0.00      D     
ATOM   2937  HA  ASN D 186       0.841  -3.487 -26.909  0.00  0.00      D     
ATOM   2938  CB  ASN D 186       2.795  -3.018 -27.766  0.00  0.00      D     
ATOM   2939  HB1 ASN D 186       2.536  -1.939 -27.700  0.00  0.00      D     
ATOM   2940  HB2 ASN D 186       3.867  -3.202 -27.543  0.00  0.00      D     
ATOM   2941  CG  ASN D 186       2.461  -3.658 -29.134  0.00  0.00      D     
ATOM   2942  OD1 ASN D 186       1.508  -4.363 -29.351  0.00  0.00      D     
ATOM   2943  ND2 ASN D 186       3.279  -3.340 -30.126  0.00  0.00      D     
ATOM   2944 HD21 ASN D 186       3.182  -3.866 -30.972  0.00  0.00      D     
ATOM   2945 HD22 ASN D 186       3.743  -2.455 -30.093  0.00  0.00      D     
ATOM   2946  C   ASN D 186       2.286  -5.084 -26.432  0.00  0.00      D     
ATOM   2947  O   ASN D 186       3.523  -5.210 -26.283  0.00  0.00      D     
ATOM   2948  N   VAL D 187       1.403  -6.087 -26.663  0.00  0.00      D     
ATOM   2949  HN  VAL D 187       0.589  -5.843 -27.185  0.00  0.00      D     
ATOM   2950  CA  VAL D 187       1.826  -7.463 -26.634  0.00  0.00      D     
ATOM   2951  HA  VAL D 187       2.729  -7.421 -26.044  0.00  0.00      D     
ATOM   2952  CB  VAL D 187       0.786  -8.388 -26.002  0.00  0.00      D     
ATOM   2953  HB  VAL D 187      -0.232  -8.169 -26.390  0.00  0.00      D     
ATOM   2954  CG1 VAL D 187       1.137  -9.891 -26.380  0.00  0.00      D     
ATOM   2955 HG11 VAL D 187       0.630 -10.546 -25.640  0.00  0.00      D     
ATOM   2956 HG12 VAL D 187       0.728 -10.203 -27.365  0.00  0.00      D     
ATOM   2957 HG13 VAL D 187       2.223 -10.034 -26.191  0.00  0.00      D     
ATOM   2958  CG2 VAL D 187       0.712  -8.115 -24.482  0.00  0.00      D     
ATOM   2959 HG21 VAL D 187       1.600  -8.596 -24.019  0.00  0.00      D     
ATOM   2960 HG22 VAL D 187       0.794  -7.028 -24.268  0.00  0.00      D     
ATOM   2961 HG23 VAL D 187      -0.177  -8.546 -23.974  0.00  0.00      D     
ATOM   2962  C   VAL D 187       2.042  -7.870 -28.125  0.00  0.00      D     
ATOM   2963  O   VAL D 187       1.158  -7.638 -28.994  0.00  0.00      D     
ATOM   2964  N   VAL D 188       3.217  -8.486 -28.417  0.00  0.00      D     
ATOM   2965  HN  VAL D 188       3.869  -8.539 -27.664  0.00  0.00      D     
ATOM   2966  CA  VAL D 188       3.568  -8.887 -29.757  0.00  0.00      D     
ATOM   2967  HA  VAL D 188       2.824  -8.573 -30.474  0.00  0.00      D     
ATOM   2968  CB  VAL D 188       4.756  -8.114 -30.359  0.00  0.00      D     
ATOM   2969  HB  VAL D 188       5.620  -8.197 -29.666  0.00  0.00      D     
ATOM   2970  CG1 VAL D 188       5.159  -8.617 -31.776  0.00  0.00      D     
ATOM   2971 HG11 VAL D 188       4.377  -8.655 -32.565  0.00  0.00      D     
ATOM   2972 HG12 VAL D 188       5.954  -7.918 -32.115  0.00  0.00      D     
ATOM   2973 HG13 VAL D 188       5.616  -9.628 -31.720  0.00  0.00      D     
ATOM   2974  CG2 VAL D 188       4.354  -6.622 -30.359  0.00  0.00      D     
ATOM   2975 HG21 VAL D 188       4.888  -6.095 -31.178  0.00  0.00      D     
ATOM   2976 HG22 VAL D 188       3.248  -6.533 -30.426  0.00  0.00      D     
ATOM   2977 HG23 VAL D 188       4.675  -6.224 -29.373  0.00  0.00      D     
ATOM   2978  C   VAL D 188       3.828 -10.370 -29.899  0.00  0.00      D     
ATOM   2979  O   VAL D 188       4.727 -10.852 -29.252  0.00  0.00      D     
ATOM   2980  CB  CYS D 189       2.159 -13.529 -30.265  0.00  0.00      D     
ATOM   2981  HB1 CYS D 189       2.007 -13.274 -29.194  0.00  0.00      D     
ATOM   2982  HB2 CYS D 189       1.167 -13.176 -30.620  0.00  0.00      D     
ATOM   2983  SG  CYS D 189       2.231 -15.364 -30.349  0.00  0.00      D     
ATOM   2984  N   CYS D 189       2.979 -11.207 -30.565  0.00  0.00      D     
ATOM   2985  HN  CYS D 189       2.284 -10.844 -31.182  0.00  0.00      D     
ATOM   2986  CA  CYS D 189       3.266 -12.608 -30.774  0.00  0.00      D     
ATOM   2987  HA  CYS D 189       4.221 -12.845 -30.328  0.00  0.00      D     
ATOM   2988  C   CYS D 189       3.452 -12.778 -32.280  0.00  0.00      D     
ATOM   2989  O   CYS D 189       2.709 -12.296 -33.146  0.00  0.00      D     
ATOM   2990  N   LYS D 190       4.474 -13.574 -32.691  0.00  0.00      D     
ATOM   2991  HN  LYS D 190       5.152 -13.994 -32.093  0.00  0.00      D     
ATOM   2992  CA  LYS D 190       4.641 -13.932 -34.118  0.00  0.00      D     
ATOM   2993  HA  LYS D 190       4.736 -13.048 -34.731  0.00  0.00      D     
ATOM   2994  CB  LYS D 190       5.858 -14.793 -34.410  0.00  0.00      D     
ATOM   2995  HB1 LYS D 190       5.718 -15.676 -33.750  0.00  0.00      D     
ATOM   2996  HB2 LYS D 190       5.818 -14.996 -35.501  0.00  0.00      D     
ATOM   2997  CG  LYS D 190       7.193 -14.124 -34.122  0.00  0.00      D     
ATOM   2998  HG1 LYS D 190       7.301 -13.777 -33.072  0.00  0.00      D     
ATOM   2999  HG2 LYS D 190       8.065 -14.807 -34.211  0.00  0.00      D     
ATOM   3000  CD  LYS D 190       7.537 -12.884 -34.977  0.00  0.00      D     
ATOM   3001  HD1 LYS D 190       7.180 -12.977 -36.025  0.00  0.00      D     
ATOM   3002  HD2 LYS D 190       6.837 -12.166 -34.498  0.00  0.00      D     
ATOM   3003  CE  LYS D 190       9.015 -12.469 -34.637  0.00  0.00      D     
ATOM   3004  HE1 LYS D 190       9.068 -12.364 -33.532  0.00  0.00      D     
ATOM   3005  HE2 LYS D 190       9.747 -13.239 -34.961  0.00  0.00      D     
ATOM   3006  NZ  LYS D 190       9.270 -11.117 -35.231  0.00  0.00      D     
ATOM   3007  HZ1 LYS D 190      10.206 -10.725 -35.003  0.00  0.00      D     
ATOM   3008  HZ2 LYS D 190       9.274 -11.246 -36.263  0.00  0.00      D     
ATOM   3009  HZ3 LYS D 190       8.518 -10.419 -35.062  0.00  0.00      D     
ATOM   3010  C   LYS D 190       3.402 -14.628 -34.658  0.00  0.00      D     
ATOM   3011  O   LYS D 190       3.144 -14.480 -35.887  0.00  0.00      D     
ATOM   3012  N   THR D 191       2.554 -15.417 -33.946  0.00  0.00      D     
ATOM   3013  HN  THR D 191       2.732 -15.397 -32.965  0.00  0.00      D     
ATOM   3014  CA  THR D 191       1.458 -16.236 -34.427  0.00  0.00      D     
ATOM   3015  HA  THR D 191       1.826 -16.445 -35.420  0.00  0.00      D     
ATOM   3016  CB  THR D 191       1.253 -17.633 -33.794  0.00  0.00      D     
ATOM   3017  HB  THR D 191       0.818 -17.547 -32.775  0.00  0.00      D     
ATOM   3018  OG1 THR D 191       2.535 -18.247 -33.609  0.00  0.00      D     
ATOM   3019  HG1 THR D 191       2.466 -18.686 -32.758  0.00  0.00      D     
ATOM   3020  CG2 THR D 191       0.472 -18.546 -34.698  0.00  0.00      D     
ATOM   3021 HG21 THR D 191       0.371 -19.546 -34.224  0.00  0.00      D     
ATOM   3022 HG22 THR D 191      -0.528 -18.086 -34.849  0.00  0.00      D     
ATOM   3023 HG23 THR D 191       0.955 -18.891 -35.637  0.00  0.00      D     
ATOM   3024  C   THR D 191       0.204 -15.414 -34.470  0.00  0.00      D     
ATOM   3025  O   THR D 191      -0.653 -15.508 -35.358  0.00  0.00      D     
ATOM   3026  CB  CYS D 192      -1.575 -14.108 -31.754  0.00  0.00      D     
ATOM   3027  HB1 CYS D 192      -0.762 -13.536 -31.258  0.00  0.00      D     
ATOM   3028  HB2 CYS D 192      -2.477 -13.524 -31.470  0.00  0.00      D     
ATOM   3029  SG  CYS D 192      -1.582 -15.887 -31.132  0.00  0.00      D     
ATOM   3030  N   CYS D 192       0.010 -14.567 -33.464  0.00  0.00      D     
ATOM   3031  HN  CYS D 192       0.711 -14.457 -32.764  0.00  0.00      D     
ATOM   3032  CA  CYS D 192      -1.255 -13.927 -33.276  0.00  0.00      D     
ATOM   3033  HA  CYS D 192      -2.090 -14.426 -33.745  0.00  0.00      D     
ATOM   3034  C   CYS D 192      -1.318 -12.436 -33.517  0.00  0.00      D     
ATOM   3035  O   CYS D 192      -2.396 -11.793 -33.336  0.00  0.00      D     
ATOM   3036  N   GLY D 193      -0.175 -11.766 -33.891  0.00  0.00      D     
ATOM   3037  HN  GLY D 193       0.684 -12.265 -33.987  0.00  0.00      D     
ATOM   3038  CA  GLY D 193      -0.170 -10.329 -34.275  0.00  0.00      D     
ATOM   3039  HA1 GLY D 193      -1.155 -10.205 -34.700  0.00  0.00      D     
ATOM   3040  HA2 GLY D 193       0.739 -10.144 -34.828  0.00  0.00      D     
ATOM   3041  C   GLY D 193       0.103  -9.439 -33.166  0.00  0.00      D     
ATOM   3042  O   GLY D 193       0.640  -9.870 -32.148  0.00  0.00      D     
ATOM   3043  N   GLN D 194      -0.250  -8.146 -33.229  0.00  0.00      D     
ATOM   3044  HN  GLN D 194      -0.864  -7.818 -33.943  0.00  0.00      D     
ATOM   3045  CA  GLN D 194       0.134  -7.112 -32.333  0.00  0.00      D     
ATOM   3046  HA  GLN D 194       0.709  -7.459 -31.487  0.00  0.00      D     
ATOM   3047  CB  GLN D 194       0.954  -5.981 -33.067  0.00  0.00      D     
ATOM   3048  HB1 GLN D 194       0.365  -5.651 -33.949  0.00  0.00      D     
ATOM   3049  HB2 GLN D 194       0.974  -5.062 -32.444  0.00  0.00      D     
ATOM   3050  CG  GLN D 194       2.326  -6.498 -33.642  0.00  0.00      D     
ATOM   3051  HG1 GLN D 194       2.712  -6.965 -32.711  0.00  0.00      D     
ATOM   3052  HG2 GLN D 194       2.281  -7.360 -34.342  0.00  0.00      D     
ATOM   3053  CD  GLN D 194       3.255  -5.347 -33.954  0.00  0.00      D     
ATOM   3054  OE1 GLN D 194       4.131  -4.883 -33.167  0.00  0.00      D     
ATOM   3055  NE2 GLN D 194       3.047  -4.779 -35.150  0.00  0.00      D     
ATOM   3056 HE21 GLN D 194       3.524  -3.939 -35.409  0.00  0.00      D     
ATOM   3057 HE22 GLN D 194       2.286  -5.070 -35.730  0.00  0.00      D     
ATOM   3058  C   GLN D 194      -1.164  -6.503 -31.705  0.00  0.00      D     
ATOM   3059  O   GLN D 194      -2.081  -6.069 -32.399  0.00  0.00      D     
ATOM   3060  N   GLN D 195      -1.121  -6.298 -30.326  0.00  0.00      D     
ATOM   3061  HN  GLN D 195      -0.310  -6.625 -29.847  0.00  0.00      D     
ATOM   3062  CA  GLN D 195      -2.293  -5.879 -29.613  0.00  0.00      D     
ATOM   3063  HA  GLN D 195      -2.839  -5.295 -30.339  0.00  0.00      D     
ATOM   3064  CB  GLN D 195      -3.141  -7.106 -29.025  0.00  0.00      D     
ATOM   3065  HB1 GLN D 195      -3.216  -7.884 -29.815  0.00  0.00      D     
ATOM   3066  HB2 GLN D 195      -2.541  -7.579 -28.219  0.00  0.00      D     
ATOM   3067  CG  GLN D 195      -4.531  -6.745 -28.394  0.00  0.00      D     
ATOM   3068  HG1 GLN D 195      -5.086  -7.665 -28.113  0.00  0.00      D     
ATOM   3069  HG2 GLN D 195      -4.296  -6.162 -27.477  0.00  0.00      D     
ATOM   3070  CD  GLN D 195      -5.435  -5.856 -29.276  0.00  0.00      D     
ATOM   3071  OE1 GLN D 195      -5.850  -4.786 -28.885  0.00  0.00      D     
ATOM   3072  NE2 GLN D 195      -5.629  -6.270 -30.552  0.00  0.00      D     
ATOM   3073 HE21 GLN D 195      -6.023  -5.627 -31.208  0.00  0.00      D     
ATOM   3074 HE22 GLN D 195      -5.323  -7.204 -30.735  0.00  0.00      D     
ATOM   3075  C   GLN D 195      -1.880  -4.866 -28.614  0.00  0.00      D     
ATOM   3076  O   GLN D 195      -0.907  -4.993 -27.841  0.00  0.00      D     
ATOM   3077  N   GLN D 196      -2.552  -3.657 -28.619  0.00  0.00      D     
ATOM   3078  HN  GLN D 196      -3.102  -3.460 -29.427  0.00  0.00      D     
ATOM   3079  CA  GLN D 196      -2.436  -2.642 -27.568  0.00  0.00      D     
ATOM   3080  HA  GLN D 196      -1.394  -2.615 -27.283  0.00  0.00      D     
ATOM   3081  CB  GLN D 196      -2.867  -1.251 -28.049  0.00  0.00      D     
ATOM   3082  HB1 GLN D 196      -3.858  -1.351 -28.541  0.00  0.00      D     
ATOM   3083  HB2 GLN D 196      -2.951  -0.586 -27.163  0.00  0.00      D     
ATOM   3084  CG  GLN D 196      -1.944  -0.529 -29.155  0.00  0.00      D     
ATOM   3085  HG1 GLN D 196      -1.717  -1.231 -29.985  0.00  0.00      D     
ATOM   3086  HG2 GLN D 196      -2.487   0.360 -29.541  0.00  0.00      D     
ATOM   3087  CD  GLN D 196      -0.537  -0.169 -28.635  0.00  0.00      D     
ATOM   3088  OE1 GLN D 196       0.500  -0.772 -28.671  0.00  0.00      D     
ATOM   3089  NE2 GLN D 196      -0.521   1.048 -28.050  0.00  0.00      D     
ATOM   3090 HE21 GLN D 196       0.365   1.354 -27.699  0.00  0.00      D     
ATOM   3091 HE22 GLN D 196      -1.310   1.662 -28.011  0.00  0.00      D     
ATOM   3092  C   GLN D 196      -3.219  -3.079 -26.231  0.00  0.00      D     
ATOM   3093  O   GLN D 196      -4.286  -3.646 -26.385  0.00  0.00      D     
ATOM   3094  N   THR D 197      -2.661  -2.812 -24.999  0.00  0.00      D     
ATOM   3095  HN  THR D 197      -1.719  -2.504 -24.896  0.00  0.00      D     
ATOM   3096  CA  THR D 197      -3.401  -3.293 -23.769  0.00  0.00      D     
ATOM   3097  HA  THR D 197      -4.420  -3.357 -24.120  0.00  0.00      D     
ATOM   3098  CB  THR D 197      -2.992  -4.750 -23.429  0.00  0.00      D     
ATOM   3099  HB  THR D 197      -2.596  -5.308 -24.304  0.00  0.00      D     
ATOM   3100  OG1 THR D 197      -4.124  -5.450 -22.930  0.00  0.00      D     
ATOM   3101  HG1 THR D 197      -4.839  -5.098 -23.465  0.00  0.00      D     
ATOM   3102  CG2 THR D 197      -1.956  -4.992 -22.364  0.00  0.00      D     
ATOM   3103 HG21 THR D 197      -2.307  -4.607 -21.383  0.00  0.00      D     
ATOM   3104 HG22 THR D 197      -1.752  -6.077 -22.238  0.00  0.00      D     
ATOM   3105 HG23 THR D 197      -0.978  -4.522 -22.601  0.00  0.00      D     
ATOM   3106  C   THR D 197      -3.239  -2.267 -22.604  0.00  0.00      D     
ATOM   3107  O   THR D 197      -2.117  -1.952 -22.233  0.00  0.00      D     
ATOM   3108  N   THR D 198      -4.360  -1.712 -22.072  0.00  0.00      D     
ATOM   3109  HN  THR D 198      -5.226  -2.190 -22.197  0.00  0.00      D     
ATOM   3110  CA  THR D 198      -4.260  -0.653 -21.100  0.00  0.00      D     
ATOM   3111  HA  THR D 198      -3.250  -0.284 -21.000  0.00  0.00      D     
ATOM   3112  CB  THR D 198      -5.189   0.645 -21.093  0.00  0.00      D     
ATOM   3113  HB  THR D 198      -6.237   0.299 -20.969  0.00  0.00      D     
ATOM   3114  OG1 THR D 198      -5.105   1.329 -22.342  0.00  0.00      D     
ATOM   3115  HG1 THR D 198      -5.576   0.735 -22.931  0.00  0.00      D     
ATOM   3116  CG2 THR D 198      -4.753   1.629 -19.926  0.00  0.00      D     
ATOM   3117 HG21 THR D 198      -4.901   1.182 -18.919  0.00  0.00      D     
ATOM   3118 HG22 THR D 198      -3.702   1.953 -20.082  0.00  0.00      D     
ATOM   3119 HG23 THR D 198      -5.414   2.519 -19.992  0.00  0.00      D     
ATOM   3120  C   THR D 198      -4.634  -1.165 -19.692  0.00  0.00      D     
ATOM   3121  O   THR D 198      -5.820  -1.454 -19.496  0.00  0.00      D     
ATOM   3122  N   LEU D 199      -3.706  -1.207 -18.671  0.00  0.00      D     
ATOM   3123  HN  LEU D 199      -2.748  -0.996 -18.847  0.00  0.00      D     
ATOM   3124  CA  LEU D 199      -4.001  -1.449 -17.290  0.00  0.00      D     
ATOM   3125  HA  LEU D 199      -4.923  -2.012 -17.293  0.00  0.00      D     
ATOM   3126  CB  LEU D 199      -2.916  -2.377 -16.669  0.00  0.00      D     
ATOM   3127  HB1 LEU D 199      -1.996  -1.759 -16.598  0.00  0.00      D     
ATOM   3128  HB2 LEU D 199      -3.303  -2.599 -15.651  0.00  0.00      D     
ATOM   3129  CG  LEU D 199      -2.595  -3.542 -17.656  0.00  0.00      D     
ATOM   3130  HG  LEU D 199      -3.444  -3.743 -18.344  0.00  0.00      D     
ATOM   3131  CD1 LEU D 199      -1.319  -3.441 -18.608  0.00  0.00      D     
ATOM   3132 HD11 LEU D 199      -1.121  -4.392 -19.146  0.00  0.00      D     
ATOM   3133 HD12 LEU D 199      -1.387  -2.561 -19.284  0.00  0.00      D     
ATOM   3134 HD13 LEU D 199      -0.409  -3.162 -18.034  0.00  0.00      D     
ATOM   3135  CD2 LEU D 199      -2.415  -4.781 -16.835  0.00  0.00      D     
ATOM   3136 HD21 LEU D 199      -1.530  -4.676 -16.171  0.00  0.00      D     
ATOM   3137 HD22 LEU D 199      -3.350  -5.031 -16.291  0.00  0.00      D     
ATOM   3138 HD23 LEU D 199      -2.204  -5.583 -17.574  0.00  0.00      D     
ATOM   3139  C   LEU D 199      -4.091  -0.173 -16.413  0.00  0.00      D     
ATOM   3140  O   LEU D 199      -3.459   0.847 -16.590  0.00  0.00      D     
ATOM   3141  N   LYS D 200      -4.956  -0.112 -15.431  0.00  0.00      D     
ATOM   3142  HN  LYS D 200      -5.456  -0.899 -15.078  0.00  0.00      D     
ATOM   3143  CA  LYS D 200      -5.156   1.077 -14.579  0.00  0.00      D     
ATOM   3144  HA  LYS D 200      -4.498   1.889 -14.849  0.00  0.00      D     
ATOM   3145  CB  LYS D 200      -6.583   1.628 -14.882  0.00  0.00      D     
ATOM   3146  HB1 LYS D 200      -6.725   2.493 -14.200  0.00  0.00      D     
ATOM   3147  HB2 LYS D 200      -6.609   2.009 -15.925  0.00  0.00      D     
ATOM   3148  CG  LYS D 200      -7.687   0.570 -14.704  0.00  0.00      D     
ATOM   3149  HG1 LYS D 200      -7.638  -0.111 -15.580  0.00  0.00      D     
ATOM   3150  HG2 LYS D 200      -7.560  -0.054 -13.794  0.00  0.00      D     
ATOM   3151  CD  LYS D 200      -9.042   1.252 -14.626  0.00  0.00      D     
ATOM   3152  HD1 LYS D 200      -8.968   2.024 -13.831  0.00  0.00      D     
ATOM   3153  HD2 LYS D 200      -9.174   1.869 -15.540  0.00  0.00      D     
ATOM   3154  CE  LYS D 200     -10.219   0.321 -14.331  0.00  0.00      D     
ATOM   3155  HE1 LYS D 200     -10.508  -0.302 -15.205  0.00  0.00      D     
ATOM   3156  HE2 LYS D 200      -9.941  -0.407 -13.539  0.00  0.00      D     
ATOM   3157  NZ  LYS D 200     -11.335   1.131 -13.951  0.00  0.00      D     
ATOM   3158  HZ1 LYS D 200     -11.484   1.871 -14.666  0.00  0.00      D     
ATOM   3159  HZ2 LYS D 200     -12.250   0.659 -13.806  0.00  0.00      D     
ATOM   3160  HZ3 LYS D 200     -11.209   1.608 -13.035  0.00  0.00      D     
ATOM   3161  C   LYS D 200      -4.929   0.708 -13.078  0.00  0.00      D     
ATOM   3162  O   LYS D 200      -5.004  -0.381 -12.622  0.00  0.00      D     
ATOM   3163  N   GLY D 201      -4.468   1.715 -12.295  0.00  0.00      D     
ATOM   3164  HN  GLY D 201      -4.197   2.556 -12.756  0.00  0.00      D     
ATOM   3165  CA  GLY D 201      -4.160   1.574 -10.836  0.00  0.00      D     
ATOM   3166  HA1 GLY D 201      -5.000   1.035 -10.425  0.00  0.00      D     
ATOM   3167  HA2 GLY D 201      -4.118   2.631 -10.615  0.00  0.00      D     
ATOM   3168  C   GLY D 201      -2.902   0.899 -10.483  0.00  0.00      D     
ATOM   3169  O   GLY D 201      -1.860   1.013 -11.023  0.00  0.00      D     
ATOM   3170  N   VAL D 202      -3.025  -0.040  -9.473  0.00  0.00      D     
ATOM   3171  HN  VAL D 202      -3.879  -0.194  -8.981  0.00  0.00      D     
ATOM   3172  CA  VAL D 202      -1.881  -0.723  -8.918  0.00  0.00      D     
ATOM   3173  HA  VAL D 202      -1.251   0.110  -8.642  0.00  0.00      D     
ATOM   3174  CB  VAL D 202      -2.319  -1.560  -7.673  0.00  0.00      D     
ATOM   3175  HB  VAL D 202      -3.014  -2.391  -7.919  0.00  0.00      D     
ATOM   3176  CG1 VAL D 202      -1.121  -2.243  -7.074  0.00  0.00      D     
ATOM   3177 HG11 VAL D 202      -1.518  -2.903  -6.274  0.00  0.00      D     
ATOM   3178 HG12 VAL D 202      -0.639  -2.984  -7.747  0.00  0.00      D     
ATOM   3179 HG13 VAL D 202      -0.403  -1.584  -6.541  0.00  0.00      D     
ATOM   3180  CG2 VAL D 202      -2.858  -0.624  -6.576  0.00  0.00      D     
ATOM   3181 HG21 VAL D 202      -2.770  -0.999  -5.533  0.00  0.00      D     
ATOM   3182 HG22 VAL D 202      -2.271   0.318  -6.634  0.00  0.00      D     
ATOM   3183 HG23 VAL D 202      -3.921  -0.351  -6.753  0.00  0.00      D     
ATOM   3184  C   VAL D 202      -1.135  -1.607  -9.934  0.00  0.00      D     
ATOM   3185  O   VAL D 202       0.114  -1.600 -10.001  0.00  0.00      D     
ATOM   3186  N   GLU D 203      -1.878  -2.378 -10.822  0.00  0.00      D     
ATOM   3187  HN  GLU D 203      -2.863  -2.429 -10.678  0.00  0.00      D     
ATOM   3188  CA  GLU D 203      -1.325  -2.909 -12.115  0.00  0.00      D     
ATOM   3189  HA  GLU D 203      -0.701  -3.766 -11.906  0.00  0.00      D     
ATOM   3190  CB  GLU D 203      -2.444  -3.418 -13.050  0.00  0.00      D     
ATOM   3191  HB1 GLU D 203      -3.140  -2.566 -13.202  0.00  0.00      D     
ATOM   3192  HB2 GLU D 203      -1.997  -3.705 -14.026  0.00  0.00      D     
ATOM   3193  CG  GLU D 203      -3.371  -4.564 -12.438  0.00  0.00      D     
ATOM   3194  HG1 GLU D 203      -2.782  -5.505 -12.480  0.00  0.00      D     
ATOM   3195  HG2 GLU D 203      -3.552  -4.396 -11.355  0.00  0.00      D     
ATOM   3196  CD  GLU D 203      -4.741  -4.664 -13.102  0.00  0.00      D     
ATOM   3197  OE1 GLU D 203      -5.696  -4.008 -12.654  0.00  0.00      D     
ATOM   3198  OE2 GLU D 203      -4.851  -5.426 -13.988  0.00  0.00      D     
ATOM   3199  C   GLU D 203      -0.438  -1.920 -12.899  0.00  0.00      D     
ATOM   3200  O   GLU D 203       0.411  -2.421 -13.664  0.00  0.00      D     
ATOM   3201  N   ALA D 204      -0.634  -0.615 -12.885  0.00  0.00      D     
ATOM   3202  HN  ALA D 204      -1.331  -0.286 -12.253  0.00  0.00      D     
ATOM   3203  CA  ALA D 204       0.120   0.415 -13.619  0.00  0.00      D     
ATOM   3204  HA  ALA D 204       0.491  -0.027 -14.532  0.00  0.00      D     
ATOM   3205  CB  ALA D 204      -0.951   1.510 -14.038  0.00  0.00      D     
ATOM   3206  HB1 ALA D 204      -0.479   2.288 -14.676  0.00  0.00      D     
ATOM   3207  HB2 ALA D 204      -1.775   1.074 -14.642  0.00  0.00      D     
ATOM   3208  HB3 ALA D 204      -1.374   1.880 -13.080  0.00  0.00      D     
ATOM   3209  C   ALA D 204       1.261   0.964 -12.734  0.00  0.00      D     
ATOM   3210  O   ALA D 204       2.017   1.828 -13.153  0.00  0.00      D     
ATOM   3211  N   VAL D 205       1.379   0.530 -11.481  0.00  0.00      D     
ATOM   3212  HN  VAL D 205       0.704  -0.095 -11.096  0.00  0.00      D     
ATOM   3213  CA  VAL D 205       2.499   0.850 -10.633  0.00  0.00      D     
ATOM   3214  HA  VAL D 205       3.074   1.672 -11.034  0.00  0.00      D     
ATOM   3215  CB  VAL D 205       1.957   1.408  -9.329  0.00  0.00      D     
ATOM   3216  HB  VAL D 205       1.301   0.737  -8.734  0.00  0.00      D     
ATOM   3217  CG1 VAL D 205       3.184   1.756  -8.495  0.00  0.00      D     
ATOM   3218 HG11 VAL D 205       2.923   2.397  -7.626  0.00  0.00      D     
ATOM   3219 HG12 VAL D 205       3.583   0.799  -8.095  0.00  0.00      D     
ATOM   3220 HG13 VAL D 205       3.960   2.270  -9.102  0.00  0.00      D     
ATOM   3221  CG2 VAL D 205       1.184   2.650  -9.614  0.00  0.00      D     
ATOM   3222 HG21 VAL D 205       1.721   3.433 -10.192  0.00  0.00      D     
ATOM   3223 HG22 VAL D 205       0.218   2.438 -10.120  0.00  0.00      D     
ATOM   3224 HG23 VAL D 205       0.852   3.211  -8.714  0.00  0.00      D     
ATOM   3225  C   VAL D 205       3.425  -0.390 -10.498  0.00  0.00      D     
ATOM   3226  O   VAL D 205       4.634  -0.301 -10.632  0.00  0.00      D     
ATOM   3227  N   MET D 206       2.829  -1.595 -10.258  0.00  0.00      D     
ATOM   3228  HN  MET D 206       1.833  -1.605 -10.315  0.00  0.00      D     
ATOM   3229  CA  MET D 206       3.441  -2.877  -9.925  0.00  0.00      D     
ATOM   3230  HA  MET D 206       4.458  -2.748  -9.586  0.00  0.00      D     
ATOM   3231  CB  MET D 206       2.706  -3.546  -8.752  0.00  0.00      D     
ATOM   3232  HB1 MET D 206       1.654  -3.739  -9.053  0.00  0.00      D     
ATOM   3233  HB2 MET D 206       3.321  -4.440  -8.517  0.00  0.00      D     
ATOM   3234  CG  MET D 206       2.585  -2.723  -7.441  0.00  0.00      D     
ATOM   3235  HG1 MET D 206       2.061  -1.759  -7.616  0.00  0.00      D     
ATOM   3236  HG2 MET D 206       1.919  -3.329  -6.791  0.00  0.00      D     
ATOM   3237  SD  MET D 206       4.182  -2.318  -6.705  0.00  0.00      D     
ATOM   3238  CE  MET D 206       4.776  -3.844  -5.891  0.00  0.00      D     
ATOM   3239  HE1 MET D 206       4.014  -4.650  -5.839  0.00  0.00      D     
ATOM   3240  HE2 MET D 206       5.600  -4.266  -6.506  0.00  0.00      D     
ATOM   3241  HE3 MET D 206       5.086  -3.612  -4.850  0.00  0.00      D     
ATOM   3242  C   MET D 206       3.772  -3.782 -11.193  0.00  0.00      D     
ATOM   3243  O   MET D 206       3.223  -3.578 -12.278  0.00  0.00      D     
ATOM   3244  N   TYR D 207       4.687  -4.722 -11.012  0.00  0.00      D     
ATOM   3245  HN  TYR D 207       4.980  -5.006 -10.102  0.00  0.00      D     
ATOM   3246  CA  TYR D 207       5.249  -5.563 -12.115  0.00  0.00      D     
ATOM   3247  HA  TYR D 207       4.365  -6.116 -12.396  0.00  0.00      D     
ATOM   3248  CB  TYR D 207       5.961  -4.751 -13.291  0.00  0.00      D     
ATOM   3249  HB1 TYR D 207       5.421  -3.830 -13.597  0.00  0.00      D     
ATOM   3250  HB2 TYR D 207       6.952  -4.346 -12.993  0.00  0.00      D     
ATOM   3251  CG  TYR D 207       6.203  -5.632 -14.496  0.00  0.00      D     
ATOM   3252  CD1 TYR D 207       5.163  -6.188 -15.278  0.00  0.00      D     
ATOM   3253  HD1 TYR D 207       4.159  -5.944 -14.963  0.00  0.00      D     
ATOM   3254  CE1 TYR D 207       5.357  -7.041 -16.381  0.00  0.00      D     
ATOM   3255  HE1 TYR D 207       4.478  -7.356 -16.923  0.00  0.00      D     
ATOM   3256  CZ  TYR D 207       6.690  -7.435 -16.668  0.00  0.00      D     
ATOM   3257  OH  TYR D 207       6.878  -8.413 -17.648  0.00  0.00      D     
ATOM   3258  HH  TYR D 207       7.781  -8.690 -17.477  0.00  0.00      D     
ATOM   3259  CD2 TYR D 207       7.495  -6.162 -14.750  0.00  0.00      D     
ATOM   3260  HD2 TYR D 207       8.373  -5.774 -14.254  0.00  0.00      D     
ATOM   3261  CE2 TYR D 207       7.775  -7.024 -15.875  0.00  0.00      D     
ATOM   3262  HE2 TYR D 207       8.746  -7.413 -16.143  0.00  0.00      D     
ATOM   3263  C   TYR D 207       6.324  -6.506 -11.561  0.00  0.00      D     
ATOM   3264  O   TYR D 207       7.365  -6.070 -11.138  0.00  0.00      D     
ATOM   3265  N   MET D 208       6.033  -7.828 -11.475  0.00  0.00      D     
ATOM   3266  HN  MET D 208       5.159  -8.191 -11.788  0.00  0.00      D     
ATOM   3267  CA  MET D 208       6.917  -8.845 -11.154  0.00  0.00      D     
ATOM   3268  HA  MET D 208       7.718  -8.478 -10.529  0.00  0.00      D     
ATOM   3269  CB  MET D 208       6.209 -10.037 -10.370  0.00  0.00      D     
ATOM   3270  HB1 MET D 208       5.535  -9.550  -9.633  0.00  0.00      D     
ATOM   3271  HB2 MET D 208       5.585 -10.612 -11.087  0.00  0.00      D     
ATOM   3272  CG  MET D 208       7.210 -11.038  -9.781  0.00  0.00      D     
ATOM   3273  HG1 MET D 208       6.524 -11.753  -9.278  0.00  0.00      D     
ATOM   3274  HG2 MET D 208       7.723 -11.679 -10.528  0.00  0.00      D     
ATOM   3275  SD  MET D 208       8.188 -10.359  -8.455  0.00  0.00      D     
ATOM   3276  CE  MET D 208       8.679 -11.929  -7.678  0.00  0.00      D     
ATOM   3277  HE1 MET D 208       7.785 -12.533  -7.412  0.00  0.00      D     
ATOM   3278  HE2 MET D 208       9.307 -12.557  -8.344  0.00  0.00      D     
ATOM   3279  HE3 MET D 208       9.299 -11.679  -6.791  0.00  0.00      D     
ATOM   3280  C   MET D 208       7.578  -9.460 -12.431  0.00  0.00      D     
ATOM   3281  O   MET D 208       6.887  -9.970 -13.321  0.00  0.00      D     
ATOM   3282  N   GLY D 209       8.913  -9.488 -12.419  0.00  0.00      D     
ATOM   3283  HN  GLY D 209       9.405  -9.161 -11.616  0.00  0.00      D     
ATOM   3284  CA  GLY D 209       9.724 -10.164 -13.422  0.00  0.00      D     
ATOM   3285  HA1 GLY D 209       9.219 -10.210 -14.375  0.00  0.00      D     
ATOM   3286  HA2 GLY D 209      10.025 -11.144 -13.081  0.00  0.00      D     
ATOM   3287  C   GLY D 209      11.033  -9.469 -13.706  0.00  0.00      D     
ATOM   3288  O   GLY D 209      11.919 -10.009 -14.395  0.00  0.00      D     
ATOM   3289  N   THR D 210      11.228  -8.224 -13.266  0.00  0.00      D     
ATOM   3290  HN  THR D 210      10.496  -7.680 -12.864  0.00  0.00      D     
ATOM   3291  CA  THR D 210      12.462  -7.601 -13.600  0.00  0.00      D     
ATOM   3292  HA  THR D 210      13.310  -8.255 -13.458  0.00  0.00      D     
ATOM   3293  CB  THR D 210      12.542  -7.046 -15.005  0.00  0.00      D     
ATOM   3294  HB  THR D 210      12.190  -7.894 -15.631  0.00  0.00      D     
ATOM   3295  OG1 THR D 210      13.853  -6.658 -15.307  0.00  0.00      D     
ATOM   3296  HG1 THR D 210      14.342  -7.484 -15.340  0.00  0.00      D     
ATOM   3297  CG2 THR D 210      11.643  -5.741 -15.208  0.00  0.00      D     
ATOM   3298 HG21 THR D 210      11.429  -5.551 -16.281  0.00  0.00      D     
ATOM   3299 HG22 THR D 210      10.612  -5.963 -14.859  0.00  0.00      D     
ATOM   3300 HG23 THR D 210      12.192  -4.880 -14.771  0.00  0.00      D     
ATOM   3301  C   THR D 210      12.636  -6.501 -12.652  0.00  0.00      D     
ATOM   3302  O   THR D 210      11.666  -5.935 -12.121  0.00  0.00      D     
ATOM   3303  N   LEU D 211      13.845  -6.086 -12.335  0.00  0.00      D     
ATOM   3304  HN  LEU D 211      14.631  -6.683 -12.475  0.00  0.00      D     
ATOM   3305  CA  LEU D 211      14.092  -4.917 -11.506  0.00  0.00      D     
ATOM   3306  HA  LEU D 211      13.220  -4.667 -10.921  0.00  0.00      D     
ATOM   3307  CB  LEU D 211      15.346  -5.228 -10.693  0.00  0.00      D     
ATOM   3308  HB1 LEU D 211      16.188  -5.605 -11.311  0.00  0.00      D     
ATOM   3309  HB2 LEU D 211      15.729  -4.312 -10.194  0.00  0.00      D     
ATOM   3310  CG  LEU D 211      15.269  -6.323  -9.567  0.00  0.00      D     
ATOM   3311  HG  LEU D 211      15.389  -7.296 -10.090  0.00  0.00      D     
ATOM   3312  CD1 LEU D 211      16.554  -6.159  -8.769  0.00  0.00      D     
ATOM   3313 HD11 LEU D 211      16.559  -5.183  -8.239  0.00  0.00      D     
ATOM   3314 HD12 LEU D 211      16.561  -6.957  -7.997  0.00  0.00      D     
ATOM   3315 HD13 LEU D 211      17.473  -6.222  -9.390  0.00  0.00      D     
ATOM   3316  CD2 LEU D 211      13.917  -6.330  -8.881  0.00  0.00      D     
ATOM   3317 HD21 LEU D 211      13.937  -5.568  -8.073  0.00  0.00      D     
ATOM   3318 HD22 LEU D 211      13.015  -6.159  -9.507  0.00  0.00      D     
ATOM   3319 HD23 LEU D 211      13.751  -7.298  -8.362  0.00  0.00      D     
ATOM   3320  C   LEU D 211      14.292  -3.657 -12.292  0.00  0.00      D     
ATOM   3321  O   LEU D 211      14.288  -2.520 -11.776  0.00  0.00      D     
ATOM   3322  N   SER D 212      14.454  -3.857 -13.631  0.00  0.00      D     
ATOM   3323  HN  SER D 212      14.401  -4.753 -14.064  0.00  0.00      D     
ATOM   3324  CA  SER D 212      14.891  -2.747 -14.583  0.00  0.00      D     
ATOM   3325  HA  SER D 212      15.273  -2.000 -13.902  0.00  0.00      D     
ATOM   3326  CB  SER D 212      16.075  -3.075 -15.529  0.00  0.00      D     
ATOM   3327  HB1 SER D 212      16.977  -3.220 -14.897  0.00  0.00      D     
ATOM   3328  HB2 SER D 212      15.755  -3.985 -16.082  0.00  0.00      D     
ATOM   3329  OG  SER D 212      16.420  -2.128 -16.535  0.00  0.00      D     
ATOM   3330  HG1 SER D 212      16.581  -1.304 -16.071  0.00  0.00      D     
ATOM   3331  C   SER D 212      13.743  -2.229 -15.283  0.00  0.00      D     
ATOM   3332  O   SER D 212      13.173  -2.845 -16.163  0.00  0.00      D     
ATOM   3333  N   TYR D 213      13.399  -0.981 -14.851  0.00  0.00      D     
ATOM   3334  HN  TYR D 213      13.777  -0.558 -14.031  0.00  0.00      D     
ATOM   3335  CA  TYR D 213      12.404  -0.184 -15.521  0.00  0.00      D     
ATOM   3336  HA  TYR D 213      11.444  -0.676 -15.572  0.00  0.00      D     
ATOM   3337  CB  TYR D 213      12.219   1.079 -14.729  0.00  0.00      D     
ATOM   3338  HB1 TYR D 213      11.983   0.896 -13.659  0.00  0.00      D     
ATOM   3339  HB2 TYR D 213      13.133   1.709 -14.692  0.00  0.00      D     
ATOM   3340  CG  TYR D 213      11.057   1.932 -15.068  0.00  0.00      D     
ATOM   3341  CD1 TYR D 213       9.986   1.541 -15.833  0.00  0.00      D     
ATOM   3342  HD1 TYR D 213       9.913   0.554 -16.266  0.00  0.00      D     
ATOM   3343  CE1 TYR D 213       8.957   2.377 -16.202  0.00  0.00      D     
ATOM   3344  HE1 TYR D 213       8.099   2.050 -16.769  0.00  0.00      D     
ATOM   3345  CZ  TYR D 213       9.127   3.749 -15.842  0.00  0.00      D     
ATOM   3346  OH  TYR D 213       8.273   4.796 -16.345  0.00  0.00      D     
ATOM   3347  HH  TYR D 213       8.525   5.645 -15.973  0.00  0.00      D     
ATOM   3348  CD2 TYR D 213      11.190   3.280 -14.594  0.00  0.00      D     
ATOM   3349  HD2 TYR D 213      12.036   3.545 -13.978  0.00  0.00      D     
ATOM   3350  CE2 TYR D 213      10.158   4.187 -14.915  0.00  0.00      D     
ATOM   3351  HE2 TYR D 213      10.188   5.246 -14.706  0.00  0.00      D     
ATOM   3352  C   TYR D 213      12.835   0.038 -16.979  0.00  0.00      D     
ATOM   3353  O   TYR D 213      12.073  -0.006 -17.907  0.00  0.00      D     
ATOM   3354  N   GLU D 214      14.129   0.238 -17.225  0.00  0.00      D     
ATOM   3355  HN  GLU D 214      14.703   0.176 -16.412  0.00  0.00      D     
ATOM   3356  CA  GLU D 214      14.764   0.278 -18.569  0.00  0.00      D     
ATOM   3357  HA  GLU D 214      14.403   1.145 -19.102  0.00  0.00      D     
ATOM   3358  CB  GLU D 214      16.279   0.665 -18.495  0.00  0.00      D     
ATOM   3359  HB1 GLU D 214      16.821   0.027 -17.765  0.00  0.00      D     
ATOM   3360  HB2 GLU D 214      16.884   0.508 -19.413  0.00  0.00      D     
ATOM   3361  CG  GLU D 214      16.313   2.197 -18.242  0.00  0.00      D     
ATOM   3362  HG1 GLU D 214      16.261   2.777 -19.188  0.00  0.00      D     
ATOM   3363  HG2 GLU D 214      15.390   2.385 -17.653  0.00  0.00      D     
ATOM   3364  CD  GLU D 214      17.560   2.530 -17.400  0.00  0.00      D     
ATOM   3365  OE1 GLU D 214      18.592   3.019 -17.960  0.00  0.00      D     
ATOM   3366  OE2 GLU D 214      17.510   2.218 -16.200  0.00  0.00      D     
ATOM   3367  C   GLU D 214      14.607  -0.961 -19.474  0.00  0.00      D     
ATOM   3368  O   GLU D 214      14.039  -0.919 -20.555  0.00  0.00      D     
ATOM   3369  N   GLN D 215      14.773  -2.101 -18.842  0.00  0.00      D     
ATOM   3370  HN  GLN D 215      15.144  -2.229 -17.926  0.00  0.00      D     
ATOM   3371  CA  GLN D 215      14.433  -3.424 -19.521  0.00  0.00      D     
ATOM   3372  HA  GLN D 215      15.007  -3.517 -20.431  0.00  0.00      D     
ATOM   3373  CB  GLN D 215      14.805  -4.683 -18.632  0.00  0.00      D     
ATOM   3374  HB1 GLN D 215      14.534  -4.322 -17.617  0.00  0.00      D     
ATOM   3375  HB2 GLN D 215      14.121  -5.546 -18.786  0.00  0.00      D     
ATOM   3376  CG  GLN D 215      16.277  -5.191 -18.612  0.00  0.00      D     
ATOM   3377  HG1 GLN D 215      16.781  -4.618 -17.804  0.00  0.00      D     
ATOM   3378  HG2 GLN D 215      16.319  -6.254 -18.293  0.00  0.00      D     
ATOM   3379  CD  GLN D 215      16.982  -5.168 -19.905  0.00  0.00      D     
ATOM   3380  OE1 GLN D 215      16.834  -6.068 -20.715  0.00  0.00      D     
ATOM   3381  NE2 GLN D 215      17.714  -4.073 -20.166  0.00  0.00      D     
ATOM   3382 HE21 GLN D 215      18.047  -3.961 -21.102  0.00  0.00      D     
ATOM   3383 HE22 GLN D 215      17.674  -3.383 -19.443  0.00  0.00      D     
ATOM   3384  C   GLN D 215      13.012  -3.587 -19.865  0.00  0.00      D     
ATOM   3385  O   GLN D 215      12.698  -4.085 -20.946  0.00  0.00      D     
ATOM   3386  N   PHE D 216      12.079  -3.129 -19.036  0.00  0.00      D     
ATOM   3387  HN  PHE D 216      12.384  -2.778 -18.154  0.00  0.00      D     
ATOM   3388  CA  PHE D 216      10.670  -2.969 -19.441  0.00  0.00      D     
ATOM   3389  HA  PHE D 216      10.334  -3.961 -19.702  0.00  0.00      D     
ATOM   3390  CB  PHE D 216       9.866  -2.529 -18.142  0.00  0.00      D     
ATOM   3391  HB1 PHE D 216      10.281  -3.116 -17.296  0.00  0.00      D     
ATOM   3392  HB2 PHE D 216      10.069  -1.440 -18.054  0.00  0.00      D     
ATOM   3393  CG  PHE D 216       8.439  -2.816 -18.025  0.00  0.00      D     
ATOM   3394  CD1 PHE D 216       7.593  -1.979 -17.239  0.00  0.00      D     
ATOM   3395  HD1 PHE D 216       7.938  -1.113 -16.693  0.00  0.00      D     
ATOM   3396  CE1 PHE D 216       6.236  -2.267 -17.176  0.00  0.00      D     
ATOM   3397  HE1 PHE D 216       5.600  -1.666 -16.542  0.00  0.00      D     
ATOM   3398  CZ  PHE D 216       5.642  -3.374 -17.744  0.00  0.00      D     
ATOM   3399  HZ  PHE D 216       4.592  -3.595 -17.616  0.00  0.00      D     
ATOM   3400  CD2 PHE D 216       7.779  -3.652 -18.898  0.00  0.00      D     
ATOM   3401  HD2 PHE D 216       8.398  -4.249 -19.552  0.00  0.00      D     
ATOM   3402  CE2 PHE D 216       6.388  -4.024 -18.725  0.00  0.00      D     
ATOM   3403  HE2 PHE D 216       5.985  -4.730 -19.436  0.00  0.00      D     
ATOM   3404  C   PHE D 216      10.325  -2.067 -20.644  0.00  0.00      D     
ATOM   3405  O   PHE D 216       9.505  -2.361 -21.519  0.00  0.00      D     
ATOM   3406  N   LYS D 217      11.050  -0.917 -20.801  0.00  0.00      D     
ATOM   3407  HN  LYS D 217      11.781  -0.579 -20.213  0.00  0.00      D     
ATOM   3408  CA  LYS D 217      10.896  -0.066 -21.928  0.00  0.00      D     
ATOM   3409  HA  LYS D 217       9.857   0.227 -21.962  0.00  0.00      D     
ATOM   3410  CB  LYS D 217      11.683   1.222 -21.673  0.00  0.00      D     
ATOM   3411  HB1 LYS D 217      12.659   0.973 -21.204  0.00  0.00      D     
ATOM   3412  HB2 LYS D 217      11.917   1.915 -22.509  0.00  0.00      D     
ATOM   3413  CG  LYS D 217      10.961   2.124 -20.635  0.00  0.00      D     
ATOM   3414  HG1 LYS D 217      10.018   2.592 -20.990  0.00  0.00      D     
ATOM   3415  HG2 LYS D 217      10.734   1.491 -19.751  0.00  0.00      D     
ATOM   3416  CD  LYS D 217      11.813   3.300 -20.151  0.00  0.00      D     
ATOM   3417  HD1 LYS D 217      12.731   2.877 -19.691  0.00  0.00      D     
ATOM   3418  HD2 LYS D 217      11.999   4.015 -20.981  0.00  0.00      D     
ATOM   3419  CE  LYS D 217      11.221   4.130 -19.067  0.00  0.00      D     
ATOM   3420  HE1 LYS D 217      10.325   4.692 -19.406  0.00  0.00      D     
ATOM   3421  HE2 LYS D 217      11.089   3.600 -18.099  0.00  0.00      D     
ATOM   3422  NZ  LYS D 217      12.142   5.207 -18.677  0.00  0.00      D     
ATOM   3423  HZ1 LYS D 217      12.907   4.767 -18.125  0.00  0.00      D     
ATOM   3424  HZ2 LYS D 217      12.501   5.773 -19.472  0.00  0.00      D     
ATOM   3425  HZ3 LYS D 217      11.748   5.798 -17.918  0.00  0.00      D     
ATOM   3426  C   LYS D 217      11.393  -0.701 -23.201  0.00  0.00      D     
ATOM   3427  O   LYS D 217      10.682  -0.610 -24.191  0.00  0.00      D     
ATOM   3428  N   LYS D 218      12.555  -1.402 -23.089  0.00  0.00      D     
ATOM   3429  HN  LYS D 218      13.161  -1.178 -22.329  0.00  0.00      D     
ATOM   3430  CA  LYS D 218      13.171  -2.143 -24.157  0.00  0.00      D     
ATOM   3431  HA  LYS D 218      13.104  -1.480 -25.007  0.00  0.00      D     
ATOM   3432  CB  LYS D 218      14.581  -2.576 -23.705  0.00  0.00      D     
ATOM   3433  HB1 LYS D 218      14.480  -3.311 -22.877  0.00  0.00      D     
ATOM   3434  HB2 LYS D 218      15.017  -3.274 -24.452  0.00  0.00      D     
ATOM   3435  CG  LYS D 218      15.537  -1.358 -23.459  0.00  0.00      D     
ATOM   3436  HG1 LYS D 218      15.438  -0.723 -24.365  0.00  0.00      D     
ATOM   3437  HG2 LYS D 218      15.129  -0.741 -22.630  0.00  0.00      D     
ATOM   3438  CD  LYS D 218      16.953  -1.715 -23.110  0.00  0.00      D     
ATOM   3439  HD1 LYS D 218      17.545  -0.796 -22.912  0.00  0.00      D     
ATOM   3440  HD2 LYS D 218      16.993  -2.271 -22.149  0.00  0.00      D     
ATOM   3441  CE  LYS D 218      17.747  -2.646 -24.093  0.00  0.00      D     
ATOM   3442  HE1 LYS D 218      18.799  -2.655 -23.736  0.00  0.00      D     
ATOM   3443  HE2 LYS D 218      17.412  -3.705 -24.099  0.00  0.00      D     
ATOM   3444  NZ  LYS D 218      17.621  -2.172 -25.431  0.00  0.00      D     
ATOM   3445  HZ1 LYS D 218      18.331  -2.701 -25.976  0.00  0.00      D     
ATOM   3446  HZ2 LYS D 218      16.685  -2.275 -25.873  0.00  0.00      D     
ATOM   3447  HZ3 LYS D 218      17.915  -1.180 -25.532  0.00  0.00      D     
ATOM   3448  C   LYS D 218      12.391  -3.350 -24.664  0.00  0.00      D     
ATOM   3449  O   LYS D 218      12.429  -3.555 -25.891  0.00  0.00      D     
ATOM   3450  N   GLY D 219      11.746  -4.141 -23.801  0.00  0.00      D     
ATOM   3451  HN  GLY D 219      11.750  -3.961 -22.821  0.00  0.00      D     
ATOM   3452  CA  GLY D 219      11.113  -5.407 -24.254  0.00  0.00      D     
ATOM   3453  HA1 GLY D 219      11.546  -5.621 -25.220  0.00  0.00      D     
ATOM   3454  HA2 GLY D 219      10.053  -5.212 -24.328  0.00  0.00      D     
ATOM   3455  C   GLY D 219      11.395  -6.536 -23.275  0.00  0.00      D     
ATOM   3456  O   GLY D 219      12.527  -7.030 -23.143  0.00  0.00      D     
ATOM   3457  N   VAL D 220      10.340  -7.056 -22.653  0.00  0.00      D     
ATOM   3458  HN  VAL D 220       9.443  -6.655 -22.826  0.00  0.00      D     
ATOM   3459  CA  VAL D 220      10.302  -8.093 -21.694  0.00  0.00      D     
ATOM   3460  HA  VAL D 220      11.309  -8.367 -21.417  0.00  0.00      D     
ATOM   3461  CB  VAL D 220       9.617  -7.744 -20.388  0.00  0.00      D     
ATOM   3462  HB  VAL D 220       9.334  -8.577 -19.710  0.00  0.00      D     
ATOM   3463  CG1 VAL D 220      10.489  -6.779 -19.522  0.00  0.00      D     
ATOM   3464 HG11 VAL D 220      10.457  -5.823 -20.087  0.00  0.00      D     
ATOM   3465 HG12 VAL D 220      10.018  -6.593 -18.533  0.00  0.00      D     
ATOM   3466 HG13 VAL D 220      11.528  -7.162 -19.431  0.00  0.00      D     
ATOM   3467  CG2 VAL D 220       8.231  -7.067 -20.575  0.00  0.00      D     
ATOM   3468 HG21 VAL D 220       8.405  -6.155 -21.185  0.00  0.00      D     
ATOM   3469 HG22 VAL D 220       7.521  -7.769 -21.063  0.00  0.00      D     
ATOM   3470 HG23 VAL D 220       7.831  -6.807 -19.572  0.00  0.00      D     
ATOM   3471  C   VAL D 220       9.594  -9.301 -22.387  0.00  0.00      D     
ATOM   3472  O   VAL D 220       8.724  -9.033 -23.262  0.00  0.00      D     
ATOM   3473  N   GLN D 221      10.072 -10.536 -22.054  0.00  0.00      D     
ATOM   3474  HN  GLN D 221      10.741 -10.614 -21.319  0.00  0.00      D     
ATOM   3475  CA  GLN D 221       9.459 -11.769 -22.576  0.00  0.00      D     
ATOM   3476  HA  GLN D 221       9.076 -11.619 -23.575  0.00  0.00      D     
ATOM   3477  CB  GLN D 221      10.460 -12.880 -22.623  0.00  0.00      D     
ATOM   3478  HB1 GLN D 221      10.925 -13.077 -21.634  0.00  0.00      D     
ATOM   3479  HB2 GLN D 221       9.921 -13.776 -22.998  0.00  0.00      D     
ATOM   3480  CG  GLN D 221      11.641 -12.501 -23.577  0.00  0.00      D     
ATOM   3481  HG1 GLN D 221      12.067 -11.598 -23.091  0.00  0.00      D     
ATOM   3482  HG2 GLN D 221      12.496 -13.209 -23.543  0.00  0.00      D     
ATOM   3483  CD  GLN D 221      11.241 -12.078 -25.009  0.00  0.00      D     
ATOM   3484  OE1 GLN D 221      11.183 -10.927 -25.403  0.00  0.00      D     
ATOM   3485  NE2 GLN D 221      11.092 -13.100 -25.853  0.00  0.00      D     
ATOM   3486 HE21 GLN D 221      10.836 -12.926 -26.804  0.00  0.00      D     
ATOM   3487 HE22 GLN D 221      10.829 -13.998 -25.502  0.00  0.00      D     
ATOM   3488  C   GLN D 221       8.149 -12.169 -21.876  0.00  0.00      D     
ATOM   3489  O   GLN D 221       7.912 -11.781 -20.758  0.00  0.00      D     
ATOM   3490  N   ILE D 222       7.262 -12.907 -22.627  0.00  0.00      D     
ATOM   3491  HN  ILE D 222       7.400 -13.078 -23.600  0.00  0.00      D     
ATOM   3492  CA  ILE D 222       5.989 -13.483 -22.226  0.00  0.00      D     
ATOM   3493  HA  ILE D 222       5.764 -13.342 -21.179  0.00  0.00      D     
ATOM   3494  CB  ILE D 222       4.927 -12.854 -23.089  0.00  0.00      D     
ATOM   3495  HB  ILE D 222       5.101 -13.197 -24.131  0.00  0.00      D     
ATOM   3496  CG2 ILE D 222       3.580 -13.447 -22.722  0.00  0.00      D     
ATOM   3497 HG21 ILE D 222       3.477 -14.540 -22.892  0.00  0.00      D     
ATOM   3498 HG22 ILE D 222       3.497 -13.322 -21.621  0.00  0.00      D     
ATOM   3499 HG23 ILE D 222       2.779 -12.932 -23.294  0.00  0.00      D     
ATOM   3500  CG1 ILE D 222       4.848 -11.296 -23.080  0.00  0.00      D     
ATOM   3501 HG11 ILE D 222       4.463 -11.099 -22.057  0.00  0.00      D     
ATOM   3502 HG12 ILE D 222       5.854 -10.824 -23.092  0.00  0.00      D     
ATOM   3503  CD  ILE D 222       3.965 -10.829 -24.241  0.00  0.00      D     
ATOM   3504  HD1 ILE D 222       4.577 -10.901 -25.166  0.00  0.00      D     
ATOM   3505  HD2 ILE D 222       2.985 -11.334 -24.377  0.00  0.00      D     
ATOM   3506  HD3 ILE D 222       3.806  -9.741 -24.085  0.00  0.00      D     
ATOM   3507  C   ILE D 222       6.057 -14.945 -22.506  0.00  0.00      D     
ATOM   3508  O   ILE D 222       6.527 -15.248 -23.617  0.00  0.00      D     
ATOM   3509  N   PRO D 223       5.623 -15.882 -21.664  0.00  0.00      D     
ATOM   3510  CD  PRO D 223       5.463 -15.639 -20.239  0.00  0.00      D     
ATOM   3511  HD1 PRO D 223       4.591 -14.972 -20.069  0.00  0.00      D     
ATOM   3512  HD2 PRO D 223       6.357 -15.070 -19.905  0.00  0.00      D     
ATOM   3513  CA  PRO D 223       5.693 -17.346 -21.960  0.00  0.00      D     
ATOM   3514  HA  PRO D 223       6.395 -17.591 -22.744  0.00  0.00      D     
ATOM   3515  CB  PRO D 223       6.097 -17.925 -20.567  0.00  0.00      D     
ATOM   3516  HB1 PRO D 223       7.192 -17.834 -20.400  0.00  0.00      D     
ATOM   3517  HB2 PRO D 223       5.818 -18.983 -20.377  0.00  0.00      D     
ATOM   3518  CG  PRO D 223       5.368 -17.009 -19.576  0.00  0.00      D     
ATOM   3519  HG1 PRO D 223       5.764 -16.965 -18.539  0.00  0.00      D     
ATOM   3520  HG2 PRO D 223       4.352 -17.456 -19.550  0.00  0.00      D     
ATOM   3521  C   PRO D 223       4.387 -17.797 -22.559  0.00  0.00      D     
ATOM   3522  O   PRO D 223       3.519 -18.350 -21.867  0.00  0.00      D     
ATOM   3523  CB  CYS D 224       3.053 -16.842 -25.761  0.00  0.00      D     
ATOM   3524  HB1 CYS D 224       2.915 -15.840 -25.301  0.00  0.00      D     
ATOM   3525  HB2 CYS D 224       4.081 -16.845 -26.184  0.00  0.00      D     
ATOM   3526  SG  CYS D 224       1.871 -17.012 -27.124  0.00  0.00      D     
ATOM   3527  N   CYS D 224       4.202 -17.397 -23.810  0.00  0.00      D     
ATOM   3528  HN  CYS D 224       4.806 -16.876 -24.408  0.00  0.00      D     
ATOM   3529  CA  CYS D 224       3.050 -17.776 -24.569  0.00  0.00      D     
ATOM   3530  HA  CYS D 224       2.114 -17.644 -24.046  0.00  0.00      D     
ATOM   3531  C   CYS D 224       2.965 -19.282 -24.874  0.00  0.00      D     
ATOM   3532  O   CYS D 224       3.985 -19.931 -24.905  0.00  0.00      D     
ATOM   3533  N   THR D 225       1.818 -19.870 -25.029  0.00  0.00      D     
ATOM   3534  HN  THR D 225       1.000 -19.347 -24.803  0.00  0.00      D     
ATOM   3535  CA  THR D 225       1.454 -21.165 -25.428  0.00  0.00      D     
ATOM   3536  HA  THR D 225       1.918 -21.887 -24.772  0.00  0.00      D     
ATOM   3537  CB  THR D 225      -0.088 -21.324 -25.231  0.00  0.00      D     
ATOM   3538  HB  THR D 225      -0.553 -22.169 -25.783  0.00  0.00      D     
ATOM   3539  OG1 THR D 225      -0.739 -20.081 -25.478  0.00  0.00      D     
ATOM   3540  HG1 THR D 225      -1.660 -20.258 -25.273  0.00  0.00      D     
ATOM   3541  CG2 THR D 225      -0.416 -21.663 -23.707  0.00  0.00      D     
ATOM   3542 HG21 THR D 225       0.009 -22.666 -23.490  0.00  0.00      D     
ATOM   3543 HG22 THR D 225      -0.018 -20.862 -23.047  0.00  0.00      D     
ATOM   3544 HG23 THR D 225      -1.496 -21.605 -23.453  0.00  0.00      D     
ATOM   3545  C   THR D 225       1.944 -21.621 -26.765  0.00  0.00      D     
ATOM   3546  O   THR D 225       2.176 -22.799 -26.947  0.00  0.00      D     
ATOM   3547  CB  CYS D 226       2.336 -19.425 -29.916  0.00  0.00      D     
ATOM   3548  HB1 CYS D 226       2.895 -18.676 -29.316  0.00  0.00      D     
ATOM   3549  HB2 CYS D 226       2.890 -19.463 -30.879  0.00  0.00      D     
ATOM   3550  SG  CYS D 226       0.566 -18.999 -30.155  0.00  0.00      D     
ATOM   3551  N   CYS D 226       2.078 -20.685 -27.788  0.00  0.00      D     
ATOM   3552  HN  CYS D 226       1.733 -19.755 -27.686  0.00  0.00      D     
ATOM   3553  CA  CYS D 226       2.620 -20.793 -29.163  0.00  0.00      D     
ATOM   3554  HA  CYS D 226       2.153 -21.645 -29.633  0.00  0.00      D     
ATOM   3555  C   CYS D 226       4.086 -21.205 -29.037  0.00  0.00      D     
ATOM   3556  O   CYS D 226       4.651 -22.105 -29.708  0.00  0.00      D     
ATOM   3557  N   GLY D 227       4.741 -20.601 -28.043  0.00  0.00      D     
ATOM   3558  HN  GLY D 227       4.181 -19.912 -27.589  0.00  0.00      D     
ATOM   3559  CA  GLY D 227       6.204 -20.714 -27.888  0.00  0.00      D     
ATOM   3560  HA1 GLY D 227       6.424 -21.766 -27.786  0.00  0.00      D     
ATOM   3561  HA2 GLY D 227       6.391 -20.053 -27.055  0.00  0.00      D     
ATOM   3562  C   GLY D 227       7.039 -20.196 -29.038  0.00  0.00      D     
ATOM   3563  O   GLY D 227       8.013 -20.818 -29.503  0.00  0.00      D     
ATOM   3564  N   LYS D 228       6.657 -19.036 -29.556  0.00  0.00      D     
ATOM   3565  HN  LYS D 228       5.835 -18.556 -29.259  0.00  0.00      D     
ATOM   3566  CA  LYS D 228       7.368 -18.329 -30.613  0.00  0.00      D     
ATOM   3567  HA  LYS D 228       8.093 -19.010 -31.034  0.00  0.00      D     
ATOM   3568  CB  LYS D 228       6.501 -17.955 -31.763  0.00  0.00      D     
ATOM   3569  HB1 LYS D 228       5.719 -17.315 -31.301  0.00  0.00      D     
ATOM   3570  HB2 LYS D 228       7.106 -17.327 -32.451  0.00  0.00      D     
ATOM   3571  CG  LYS D 228       5.896 -19.097 -32.540  0.00  0.00      D     
ATOM   3572  HG1 LYS D 228       5.113 -19.715 -32.051  0.00  0.00      D     
ATOM   3573  HG2 LYS D 228       5.470 -18.516 -33.386  0.00  0.00      D     
ATOM   3574  CD  LYS D 228       6.917 -20.016 -33.206  0.00  0.00      D     
ATOM   3575  HD1 LYS D 228       7.874 -19.469 -33.347  0.00  0.00      D     
ATOM   3576  HD2 LYS D 228       7.245 -20.814 -32.506  0.00  0.00      D     
ATOM   3577  CE  LYS D 228       6.566 -20.687 -34.610  0.00  0.00      D     
ATOM   3578  HE1 LYS D 228       7.214 -21.558 -34.847  0.00  0.00      D     
ATOM   3579  HE2 LYS D 228       5.501 -21.002 -34.579  0.00  0.00      D     
ATOM   3580  NZ  LYS D 228       6.741 -19.710 -35.607  0.00  0.00      D     
ATOM   3581  HZ1 LYS D 228       5.874 -19.176 -35.817  0.00  0.00      D     
ATOM   3582  HZ2 LYS D 228       7.480 -19.087 -35.222  0.00  0.00      D     
ATOM   3583  HZ3 LYS D 228       7.072 -20.117 -36.505  0.00  0.00      D     
ATOM   3584  C   LYS D 228       8.068 -17.173 -29.999  0.00  0.00      D     
ATOM   3585  O   LYS D 228       8.614 -16.394 -30.681  0.00  0.00      D     
ATOM   3586  N   GLN D 229       8.083 -17.037 -28.678  0.00  0.00      D     
ATOM   3587  HN  GLN D 229       7.663 -17.756 -28.129  0.00  0.00      D     
ATOM   3588  CA  GLN D 229       8.907 -16.105 -27.811  0.00  0.00      D     
ATOM   3589  HA  GLN D 229       8.890 -16.436 -26.783  0.00  0.00      D     
ATOM   3590  CB  GLN D 229      10.329 -15.892 -28.333  0.00  0.00      D     
ATOM   3591  HB1 GLN D 229      10.395 -15.646 -29.415  0.00  0.00      D     
ATOM   3592  HB2 GLN D 229      10.941 -15.167 -27.755  0.00  0.00      D     
ATOM   3593  CG  GLN D 229      11.114 -17.178 -28.438  0.00  0.00      D     
ATOM   3594  HG1 GLN D 229      10.775 -17.723 -29.345  0.00  0.00      D     
ATOM   3595  HG2 GLN D 229      12.202 -16.949 -28.422  0.00  0.00      D     
ATOM   3596  CD  GLN D 229      10.915 -18.121 -27.212  0.00  0.00      D     
ATOM   3597  OE1 GLN D 229      11.249 -17.716 -26.089  0.00  0.00      D     
ATOM   3598  NE2 GLN D 229      10.117 -19.201 -27.409  0.00  0.00      D     
ATOM   3599 HE21 GLN D 229       9.980 -19.747 -26.582  0.00  0.00      D     
ATOM   3600 HE22 GLN D 229       9.910 -19.477 -28.347  0.00  0.00      D     
ATOM   3601  C   GLN D 229       8.246 -14.715 -27.840  0.00  0.00      D     
ATOM   3602  O   GLN D 229       8.866 -13.750 -28.275  0.00  0.00      D     
ATOM   3603  N   ALA D 230       6.932 -14.602 -27.552  0.00  0.00      D     
ATOM   3604  HN  ALA D 230       6.571 -15.450 -27.172  0.00  0.00      D     
ATOM   3605  CA  ALA D 230       6.234 -13.369 -27.374  0.00  0.00      D     
ATOM   3606  HA  ALA D 230       6.225 -12.892 -28.343  0.00  0.00      D     
ATOM   3607  CB  ALA D 230       4.784 -13.688 -26.894  0.00  0.00      D     
ATOM   3608  HB1 ALA D 230       4.161 -13.953 -27.775  0.00  0.00      D     
ATOM   3609  HB2 ALA D 230       4.876 -14.317 -25.983  0.00  0.00      D     
ATOM   3610  HB3 ALA D 230       4.282 -12.726 -26.659  0.00  0.00      D     
ATOM   3611  C   ALA D 230       6.962 -12.330 -26.519  0.00  0.00      D     
ATOM   3612  O   ALA D 230       7.752 -12.619 -25.568  0.00  0.00      D     
ATOM   3613  N   THR D 231       6.781 -10.984 -26.838  0.00  0.00      D     
ATOM   3614  HN  THR D 231       6.197 -10.785 -27.621  0.00  0.00      D     
ATOM   3615  CA  THR D 231       7.436  -9.880 -26.129  0.00  0.00      D     
ATOM   3616  HA  THR D 231       7.785 -10.247 -25.175  0.00  0.00      D     
ATOM   3617  CB  THR D 231       8.699  -9.371 -26.963  0.00  0.00      D     
ATOM   3618  HB  THR D 231       9.279 -10.288 -27.197  0.00  0.00      D     
ATOM   3619  OG1 THR D 231       9.619  -8.579 -26.266  0.00  0.00      D     
ATOM   3620  HG1 THR D 231       9.479  -8.712 -25.326  0.00  0.00      D     
ATOM   3621  CG2 THR D 231       8.262  -8.665 -28.296  0.00  0.00      D     
ATOM   3622 HG21 THR D 231       9.184  -8.381 -28.847  0.00  0.00      D     
ATOM   3623 HG22 THR D 231       7.727  -9.219 -29.096  0.00  0.00      D     
ATOM   3624 HG23 THR D 231       7.602  -7.794 -28.095  0.00  0.00      D     
ATOM   3625  C   THR D 231       6.366  -8.824 -25.956  0.00  0.00      D     
ATOM   3626  O   THR D 231       5.369  -8.770 -26.685  0.00  0.00      D     
ATOM   3627  N   LYS D 232       6.540  -7.939 -24.974  0.00  0.00      D     
ATOM   3628  HN  LYS D 232       7.287  -8.056 -24.324  0.00  0.00      D     
ATOM   3629  CA  LYS D 232       5.764  -6.799 -24.821  0.00  0.00      D     
ATOM   3630  HA  LYS D 232       5.328  -6.539 -25.774  0.00  0.00      D     
ATOM   3631  CB  LYS D 232       4.539  -7.064 -23.863  0.00  0.00      D     
ATOM   3632  HB1 LYS D 232       3.909  -6.166 -23.688  0.00  0.00      D     
ATOM   3633  HB2 LYS D 232       3.852  -7.770 -24.377  0.00  0.00      D     
ATOM   3634  CG  LYS D 232       4.897  -7.481 -22.406  0.00  0.00      D     
ATOM   3635  HG1 LYS D 232       5.510  -8.403 -22.498  0.00  0.00      D     
ATOM   3636  HG2 LYS D 232       5.319  -6.646 -21.807  0.00  0.00      D     
ATOM   3637  CD  LYS D 232       3.637  -8.010 -21.649  0.00  0.00      D     
ATOM   3638  HD1 LYS D 232       2.888  -7.195 -21.551  0.00  0.00      D     
ATOM   3639  HD2 LYS D 232       3.140  -8.818 -22.226  0.00  0.00      D     
ATOM   3640  CE  LYS D 232       3.916  -8.599 -20.220  0.00  0.00      D     
ATOM   3641  HE1 LYS D 232       4.616  -9.426 -20.465  0.00  0.00      D     
ATOM   3642  HE2 LYS D 232       4.330  -7.756 -19.626  0.00  0.00      D     
ATOM   3643  NZ  LYS D 232       2.777  -9.150 -19.527  0.00  0.00      D     
ATOM   3644  HZ1 LYS D 232       3.077  -9.598 -18.638  0.00  0.00      D     
ATOM   3645  HZ2 LYS D 232       2.096  -8.410 -19.261  0.00  0.00      D     
ATOM   3646  HZ3 LYS D 232       2.237  -9.872 -20.044  0.00  0.00      D     
ATOM   3647  C   LYS D 232       6.650  -5.670 -24.330  0.00  0.00      D     
ATOM   3648  O   LYS D 232       7.740  -5.885 -23.793  0.00  0.00      D     
ATOM   3649  N   TYR D 233       6.210  -4.418 -24.598  0.00  0.00      D     
ATOM   3650  HN  TYR D 233       5.354  -4.257 -25.082  0.00  0.00      D     
ATOM   3651  CA  TYR D 233       6.937  -3.229 -24.226  0.00  0.00      D     
ATOM   3652  HA  TYR D 233       7.373  -3.510 -23.279  0.00  0.00      D     
ATOM   3653  CB  TYR D 233       7.996  -2.910 -25.342  0.00  0.00      D     
ATOM   3654  HB1 TYR D 233       8.655  -2.093 -24.977  0.00  0.00      D     
ATOM   3655  HB2 TYR D 233       8.702  -3.727 -25.606  0.00  0.00      D     
ATOM   3656  CG  TYR D 233       7.446  -2.364 -26.685  0.00  0.00      D     
ATOM   3657  CD1 TYR D 233       6.954  -3.332 -27.663  0.00  0.00      D     
ATOM   3658  HD1 TYR D 233       7.041  -4.397 -27.508  0.00  0.00      D     
ATOM   3659  CE1 TYR D 233       6.404  -2.899 -28.861  0.00  0.00      D     
ATOM   3660  HE1 TYR D 233       6.158  -3.642 -29.606  0.00  0.00      D     
ATOM   3661  CZ  TYR D 233       6.349  -1.556 -29.165  0.00  0.00      D     
ATOM   3662  OH  TYR D 233       5.836  -1.167 -30.428  0.00  0.00      D     
ATOM   3663  HH  TYR D 233       5.697  -0.221 -30.346  0.00  0.00      D     
ATOM   3664  CD2 TYR D 233       7.430  -1.040 -27.051  0.00  0.00      D     
ATOM   3665  HD2 TYR D 233       7.788  -0.214 -26.454  0.00  0.00      D     
ATOM   3666  CE2 TYR D 233       6.791  -0.610 -28.276  0.00  0.00      D     
ATOM   3667  HE2 TYR D 233       6.552   0.423 -28.481  0.00  0.00      D     
ATOM   3668  C   TYR D 233       6.092  -2.079 -23.835  0.00  0.00      D     
ATOM   3669  O   TYR D 233       4.875  -2.037 -23.940  0.00  0.00      D     
ATOM   3670  N   LEU D 234       6.708  -1.092 -23.055  0.00  0.00      D     
ATOM   3671  HN  LEU D 234       7.635  -1.184 -22.701  0.00  0.00      D     
ATOM   3672  CA  LEU D 234       6.003  -0.048 -22.399  0.00  0.00      D     
ATOM   3673  HA  LEU D 234       4.976  -0.333 -22.225  0.00  0.00      D     
ATOM   3674  CB  LEU D 234       6.675   0.395 -21.112  0.00  0.00      D     
ATOM   3675  HB1 LEU D 234       6.863  -0.464 -20.433  0.00  0.00      D     
ATOM   3676  HB2 LEU D 234       7.713   0.664 -21.402  0.00  0.00      D     
ATOM   3677  CG  LEU D 234       5.960   1.511 -20.276  0.00  0.00      D     
ATOM   3678  HG  LEU D 234       5.494   2.223 -20.991  0.00  0.00      D     
ATOM   3679  CD1 LEU D 234       4.850   0.923 -19.376  0.00  0.00      D     
ATOM   3680 HD11 LEU D 234       4.929   1.442 -18.397  0.00  0.00      D     
ATOM   3681 HD12 LEU D 234       3.823   1.011 -19.792  0.00  0.00      D     
ATOM   3682 HD13 LEU D 234       5.032  -0.172 -19.336  0.00  0.00      D     
ATOM   3683  CD2 LEU D 234       6.983   2.209 -19.439  0.00  0.00      D     
ATOM   3684 HD21 LEU D 234       7.934   2.520 -19.921  0.00  0.00      D     
ATOM   3685 HD22 LEU D 234       6.489   3.122 -19.042  0.00  0.00      D     
ATOM   3686 HD23 LEU D 234       7.256   1.630 -18.531  0.00  0.00      D     
ATOM   3687  C   LEU D 234       5.826   1.114 -23.372  0.00  0.00      D     
ATOM   3688  O   LEU D 234       6.740   1.777 -23.893  0.00  0.00      D     
ATOM   3689  N   VAL D 235       4.517   1.441 -23.589  0.00  0.00      D     
ATOM   3690  HN  VAL D 235       3.831   0.916 -23.091  0.00  0.00      D     
ATOM   3691  CA  VAL D 235       3.947   2.447 -24.573  0.00  0.00      D     
ATOM   3692  HA  VAL D 235       4.615   2.658 -25.395  0.00  0.00      D     
ATOM   3693  CB  VAL D 235       2.770   1.740 -25.226  0.00  0.00      D     
ATOM   3694  HB  VAL D 235       2.202   1.247 -24.409  0.00  0.00      D     
ATOM   3695  CG1 VAL D 235       1.859   2.744 -26.069  0.00  0.00      D     
ATOM   3696 HG11 VAL D 235       2.511   3.484 -26.579  0.00  0.00      D     
ATOM   3697 HG12 VAL D 235       1.294   2.147 -26.817  0.00  0.00      D     
ATOM   3698 HG13 VAL D 235       1.196   3.337 -25.403  0.00  0.00      D     
ATOM   3699  CG2 VAL D 235       3.308   0.624 -26.191  0.00  0.00      D     
ATOM   3700 HG21 VAL D 235       4.086  -0.035 -25.751  0.00  0.00      D     
ATOM   3701 HG22 VAL D 235       2.450   0.058 -26.614  0.00  0.00      D     
ATOM   3702 HG23 VAL D 235       3.863   1.120 -27.016  0.00  0.00      D     
ATOM   3703  C   VAL D 235       3.570   3.758 -24.001  0.00  0.00      D     
ATOM   3704  O   VAL D 235       3.832   4.790 -24.606  0.00  0.00      D     
ATOM   3705  N   GLN D 236       2.908   3.636 -22.855  0.00  0.00      D     
ATOM   3706  HN  GLN D 236       2.713   2.753 -22.435  0.00  0.00      D     
ATOM   3707  CA  GLN D 236       2.587   4.759 -22.104  0.00  0.00      D     
ATOM   3708  HA  GLN D 236       3.225   5.606 -22.304  0.00  0.00      D     
ATOM   3709  CB  GLN D 236       1.124   5.313 -22.240  0.00  0.00      D     
ATOM   3710  HB1 GLN D 236       0.519   4.520 -21.751  0.00  0.00      D     
ATOM   3711  HB2 GLN D 236       0.986   6.195 -21.578  0.00  0.00      D     
ATOM   3712  CG  GLN D 236       0.682   5.728 -23.710  0.00  0.00      D     
ATOM   3713  HG1 GLN D 236       1.004   6.791 -23.707  0.00  0.00      D     
ATOM   3714  HG2 GLN D 236       1.238   5.184 -24.504  0.00  0.00      D     
ATOM   3715  CD  GLN D 236      -0.783   5.545 -23.992  0.00  0.00      D     
ATOM   3716  OE1 GLN D 236      -1.368   5.060 -25.011  0.00  0.00      D     
ATOM   3717  NE2 GLN D 236      -1.584   5.914 -23.020  0.00  0.00      D     
ATOM   3718 HE21 GLN D 236      -2.572   5.838 -23.157  0.00  0.00      D     
ATOM   3719 HE22 GLN D 236      -1.216   6.660 -22.466  0.00  0.00      D     
ATOM   3720  C   GLN D 236       2.721   4.308 -20.611  0.00  0.00      D     
ATOM   3721  O   GLN D 236       2.080   3.388 -20.244  0.00  0.00      D     
ATOM   3722  N   GLN D 237       3.361   5.136 -19.808  0.00  0.00      D     
ATOM   3723  HN  GLN D 237       3.806   5.988 -20.073  0.00  0.00      D     
ATOM   3724  CA  GLN D 237       3.298   5.050 -18.408  0.00  0.00      D     
ATOM   3725  HA  GLN D 237       2.546   4.327 -18.128  0.00  0.00      D     
ATOM   3726  CB  GLN D 237       4.578   4.576 -17.769  0.00  0.00      D     
ATOM   3727  HB1 GLN D 237       4.719   3.547 -18.165  0.00  0.00      D     
ATOM   3728  HB2 GLN D 237       5.500   4.993 -18.228  0.00  0.00      D     
ATOM   3729  CG  GLN D 237       4.682   4.349 -16.207  0.00  0.00      D     
ATOM   3730  HG1 GLN D 237       5.691   3.949 -15.970  0.00  0.00      D     
ATOM   3731  HG2 GLN D 237       4.515   5.311 -15.677  0.00  0.00      D     
ATOM   3732  CD  GLN D 237       3.639   3.457 -15.601  0.00  0.00      D     
ATOM   3733  OE1 GLN D 237       3.745   2.251 -15.694  0.00  0.00      D     
ATOM   3734  NE2 GLN D 237       2.525   4.035 -15.071  0.00  0.00      D     
ATOM   3735 HE21 GLN D 237       1.895   3.491 -14.518  0.00  0.00      D     
ATOM   3736 HE22 GLN D 237       2.360   5.019 -15.139  0.00  0.00      D     
ATOM   3737  C   GLN D 237       2.934   6.409 -17.820  0.00  0.00      D     
ATOM   3738  O   GLN D 237       3.605   7.421 -17.956  0.00  0.00      D     
ATOM   3739  N   GLU D 238       1.798   6.427 -17.066  0.00  0.00      D     
ATOM   3740  HN  GLU D 238       1.187   5.641 -17.124  0.00  0.00      D     
ATOM   3741  CA  GLU D 238       1.396   7.619 -16.298  0.00  0.00      D     
ATOM   3742  HA  GLU D 238       2.112   8.424 -16.373  0.00  0.00      D     
ATOM   3743  CB  GLU D 238       0.083   8.266 -16.871  0.00  0.00      D     
ATOM   3744  HB1 GLU D 238      -0.726   7.505 -16.839  0.00  0.00      D     
ATOM   3745  HB2 GLU D 238      -0.186   9.058 -16.139  0.00  0.00      D     
ATOM   3746  CG  GLU D 238       0.230   8.857 -18.350  0.00  0.00      D     
ATOM   3747  HG1 GLU D 238       0.733   8.017 -18.873  0.00  0.00      D     
ATOM   3748  HG2 GLU D 238      -0.778   8.996 -18.795  0.00  0.00      D     
ATOM   3749  CD  GLU D 238       1.024  10.207 -18.311  0.00  0.00      D     
ATOM   3750  OE1 GLU D 238       0.708  11.062 -17.443  0.00  0.00      D     
ATOM   3751  OE2 GLU D 238       1.901  10.438 -19.175  0.00  0.00      D     
ATOM   3752  C   GLU D 238       1.136   7.270 -14.753  0.00  0.00      D     
ATOM   3753  O   GLU D 238       0.248   6.529 -14.387  0.00  0.00      D     
ATOM   3754  N   SER D 239       2.060   7.728 -13.886  0.00  0.00      D     
ATOM   3755  HN  SER D 239       2.641   8.505 -14.115  0.00  0.00      D     
ATOM   3756  CA  SER D 239       2.008   7.534 -12.452  0.00  0.00      D     
ATOM   3757  HA  SER D 239       1.095   7.927 -12.030  0.00  0.00      D     
ATOM   3758  CB  SER D 239       2.265   6.103 -12.032  0.00  0.00      D     
ATOM   3759  HB1 SER D 239       2.228   5.995 -10.927  0.00  0.00      D     
ATOM   3760  HB2 SER D 239       1.449   5.467 -12.438  0.00  0.00      D     
ATOM   3761  OG  SER D 239       3.556   5.630 -12.532  0.00  0.00      D     
ATOM   3762  HG1 SER D 239       3.774   5.034 -11.812  0.00  0.00      D     
ATOM   3763  C   SER D 239       2.989   8.492 -11.720  0.00  0.00      D     
ATOM   3764  O   SER D 239       3.852   9.006 -12.410  0.00  0.00      D     
ATOM   3765  N   PRO D 240       2.952   8.568 -10.376  0.00  0.00      D     
ATOM   3766  CD  PRO D 240       1.870   8.201  -9.447  0.00  0.00      D     
ATOM   3767  HD1 PRO D 240       1.645   7.129  -9.257  0.00  0.00      D     
ATOM   3768  HD2 PRO D 240       1.014   8.854  -9.722  0.00  0.00      D     
ATOM   3769  CA  PRO D 240       4.024   9.334  -9.721  0.00  0.00      D     
ATOM   3770  HA  PRO D 240       4.438  10.153 -10.291  0.00  0.00      D     
ATOM   3771  CB  PRO D 240       3.335   9.870  -8.392  0.00  0.00      D     
ATOM   3772  HB1 PRO D 240       2.663  10.744  -8.532  0.00  0.00      D     
ATOM   3773  HB2 PRO D 240       4.145   9.978  -7.640  0.00  0.00      D     
ATOM   3774  CG  PRO D 240       2.386   8.664  -8.103  0.00  0.00      D     
ATOM   3775  HG1 PRO D 240       1.470   8.943  -7.539  0.00  0.00      D     
ATOM   3776  HG2 PRO D 240       2.909   7.805  -7.631  0.00  0.00      D     
ATOM   3777  C   PRO D 240       5.183   8.386  -9.373  0.00  0.00      D     
ATOM   3778  O   PRO D 240       6.329   8.821  -9.056  0.00  0.00      D     
ATOM   3779  N   PHE D 241       4.958   7.094  -9.526  0.00  0.00      D     
ATOM   3780  HN  PHE D 241       4.130   6.691  -9.908  0.00  0.00      D     
ATOM   3781  CA  PHE D 241       6.006   6.144  -9.260  0.00  0.00      D     
ATOM   3782  HA  PHE D 241       6.952   6.541  -9.597  0.00  0.00      D     
ATOM   3783  CB  PHE D 241       6.192   5.964  -7.707  0.00  0.00      D     
ATOM   3784  HB1 PHE D 241       6.623   5.010  -7.333  0.00  0.00      D     
ATOM   3785  HB2 PHE D 241       6.885   6.762  -7.363  0.00  0.00      D     
ATOM   3786  CG  PHE D 241       4.982   6.092  -6.811  0.00  0.00      D     
ATOM   3787  CD1 PHE D 241       3.895   5.154  -6.918  0.00  0.00      D     
ATOM   3788  HD1 PHE D 241       3.983   4.448  -7.730  0.00  0.00      D     
ATOM   3789  CE1 PHE D 241       2.943   5.079  -5.963  0.00  0.00      D     
ATOM   3790  HE1 PHE D 241       2.130   4.407  -6.195  0.00  0.00      D     
ATOM   3791  CZ  PHE D 241       3.008   5.882  -4.841  0.00  0.00      D     
ATOM   3792  HZ  PHE D 241       2.231   5.836  -4.093  0.00  0.00      D     
ATOM   3793  CD2 PHE D 241       4.926   7.091  -5.749  0.00  0.00      D     
ATOM   3794  HD2 PHE D 241       5.605   7.923  -5.643  0.00  0.00      D     
ATOM   3795  CE2 PHE D 241       3.889   6.984  -4.756  0.00  0.00      D     
ATOM   3796  HE2 PHE D 241       3.920   7.683  -3.933  0.00  0.00      D     
ATOM   3797  C   PHE D 241       5.804   4.745  -9.877  0.00  0.00      D     
ATOM   3798  O   PHE D 241       4.672   4.374 -10.184  0.00  0.00      D     
ATOM   3799  N   VAL D 242       6.895   4.109 -10.194  0.00  0.00      D     
ATOM   3800  HN  VAL D 242       7.781   4.505  -9.970  0.00  0.00      D     
ATOM   3801  CA  VAL D 242       6.899   2.803 -10.821  0.00  0.00      D     
ATOM   3802  HA  VAL D 242       5.960   2.276 -10.727  0.00  0.00      D     
ATOM   3803  CB  VAL D 242       7.281   2.760 -12.298  0.00  0.00      D     
ATOM   3804  HB  VAL D 242       8.265   3.238 -12.492  0.00  0.00      D     
ATOM   3805  CG1 VAL D 242       7.418   1.326 -12.823  0.00  0.00      D     
ATOM   3806 HG11 VAL D 242       7.602   1.352 -13.918  0.00  0.00      D     
ATOM   3807 HG12 VAL D 242       8.310   0.801 -12.419  0.00  0.00      D     
ATOM   3808 HG13 VAL D 242       6.489   0.730 -12.690  0.00  0.00      D     
ATOM   3809  CG2 VAL D 242       6.205   3.448 -13.136  0.00  0.00      D     
ATOM   3810 HG21 VAL D 242       5.151   3.169 -12.925  0.00  0.00      D     
ATOM   3811 HG22 VAL D 242       6.363   4.546 -13.075  0.00  0.00      D     
ATOM   3812 HG23 VAL D 242       6.301   3.187 -14.211  0.00  0.00      D     
ATOM   3813  C   VAL D 242       7.914   1.930  -9.991  0.00  0.00      D     
ATOM   3814  O   VAL D 242       9.071   2.190  -9.945  0.00  0.00      D     
ATOM   3815  N   MET D 243       7.335   0.832  -9.434  0.00  0.00      D     
ATOM   3816  HN  MET D 243       6.350   0.691  -9.377  0.00  0.00      D     
ATOM   3817  CA  MET D 243       8.042  -0.116  -8.671  0.00  0.00      D     
ATOM   3818  HA  MET D 243       9.056   0.249  -8.606  0.00  0.00      D     
ATOM   3819  CB  MET D 243       7.340  -0.324  -7.292  0.00  0.00      D     
ATOM   3820  HB1 MET D 243       7.565   0.568  -6.669  0.00  0.00      D     
ATOM   3821  HB2 MET D 243       6.245  -0.464  -7.413  0.00  0.00      D     
ATOM   3822  CG  MET D 243       7.875  -1.501  -6.401  0.00  0.00      D     
ATOM   3823  HG1 MET D 243       7.598  -2.495  -6.811  0.00  0.00      D     
ATOM   3824  HG2 MET D 243       8.985  -1.470  -6.377  0.00  0.00      D     
ATOM   3825  SD  MET D 243       7.206  -1.375  -4.737  0.00  0.00      D     
ATOM   3826  CE  MET D 243       8.132  -2.781  -4.100  0.00  0.00      D     
ATOM   3827  HE1 MET D 243       8.595  -3.436  -4.869  0.00  0.00      D     
ATOM   3828  HE2 MET D 243       8.913  -2.568  -3.339  0.00  0.00      D     
ATOM   3829  HE3 MET D 243       7.515  -3.441  -3.453  0.00  0.00      D     
ATOM   3830  C   MET D 243       8.104  -1.479  -9.367  0.00  0.00      D     
ATOM   3831  O   MET D 243       7.085  -1.997  -9.854  0.00  0.00      D     
ATOM   3832  N   MET D 244       9.336  -2.158  -9.479  0.00  0.00      D     
ATOM   3833  HN  MET D 244      10.172  -1.847  -9.034  0.00  0.00      D     
ATOM   3834  CA  MET D 244       9.716  -3.237 -10.364  0.00  0.00      D     
ATOM   3835  HA  MET D 244       8.881  -3.654 -10.908  0.00  0.00      D     
ATOM   3836  CB  MET D 244      10.847  -2.672 -11.248  0.00  0.00      D     
ATOM   3837  HB1 MET D 244      11.552  -2.219 -10.518  0.00  0.00      D     
ATOM   3838  HB2 MET D 244      11.350  -3.396 -11.924  0.00  0.00      D     
ATOM   3839  CG  MET D 244      10.442  -1.502 -12.135  0.00  0.00      D     
ATOM   3840  HG1 MET D 244      10.152  -0.551 -11.640  0.00  0.00      D     
ATOM   3841  HG2 MET D 244      11.328  -1.166 -12.715  0.00  0.00      D     
ATOM   3842  SD  MET D 244       9.092  -1.844 -13.440  0.00  0.00      D     
ATOM   3843  CE  MET D 244       9.728  -3.434 -14.026  0.00  0.00      D     
ATOM   3844  HE1 MET D 244       9.067  -3.857 -14.812  0.00  0.00      D     
ATOM   3845  HE2 MET D 244      10.746  -3.352 -14.463  0.00  0.00      D     
ATOM   3846  HE3 MET D 244       9.644  -4.192 -13.218  0.00  0.00      D     
ATOM   3847  C   MET D 244      10.358  -4.474  -9.605  0.00  0.00      D     
ATOM   3848  O   MET D 244      11.479  -4.392  -9.063  0.00  0.00      D     
ATOM   3849  N   SER D 245       9.750  -5.669  -9.558  0.00  0.00      D     
ATOM   3850  HN  SER D 245       8.883  -5.813 -10.029  0.00  0.00      D     
ATOM   3851  CA  SER D 245      10.060  -6.628  -8.531  0.00  0.00      D     
ATOM   3852  HA  SER D 245      10.848  -6.289  -7.875  0.00  0.00      D     
ATOM   3853  CB  SER D 245       8.835  -7.137  -7.722  0.00  0.00      D     
ATOM   3854  HB1 SER D 245       8.099  -7.571  -8.432  0.00  0.00      D     
ATOM   3855  HB2 SER D 245       9.019  -7.913  -6.948  0.00  0.00      D     
ATOM   3856  OG  SER D 245       8.174  -6.181  -6.940  0.00  0.00      D     
ATOM   3857  HG1 SER D 245       8.765  -5.950  -6.219  0.00  0.00      D     
ATOM   3858  C   SER D 245      10.524  -7.905  -9.238  0.00  0.00      D     
ATOM   3859  O   SER D 245      10.002  -8.218 -10.316  0.00  0.00      D     
ATOM   3860  N   ALA D 246      11.440  -8.710  -8.732  0.00  0.00      D     
ATOM   3861  HN  ALA D 246      11.811  -8.606  -7.812  0.00  0.00      D     
ATOM   3862  CA  ALA D 246      11.781  -9.937  -9.422  0.00  0.00      D     
ATOM   3863  HA  ALA D 246      10.904 -10.324  -9.919  0.00  0.00      D     
ATOM   3864  CB  ALA D 246      13.009  -9.731 -10.317  0.00  0.00      D     
ATOM   3865  HB1 ALA D 246      12.796  -8.857 -10.968  0.00  0.00      D     
ATOM   3866  HB2 ALA D 246      13.812  -9.437  -9.607  0.00  0.00      D     
ATOM   3867  HB3 ALA D 246      13.321 -10.626 -10.896  0.00  0.00      D     
ATOM   3868  C   ALA D 246      12.126 -10.962  -8.325  0.00  0.00      D     
ATOM   3869  O   ALA D 246      12.449 -10.600  -7.180  0.00  0.00      D     
ATOM   3870  N   PRO D 247      12.076 -12.242  -8.542  0.00  0.00      D     
ATOM   3871  CD  PRO D 247      11.530 -12.938  -9.734  0.00  0.00      D     
ATOM   3872  HD1 PRO D 247      12.253 -12.805 -10.567  0.00  0.00      D     
ATOM   3873  HD2 PRO D 247      10.501 -12.587  -9.962  0.00  0.00      D     
ATOM   3874  CA  PRO D 247      12.829 -13.155  -7.671  0.00  0.00      D     
ATOM   3875  HA  PRO D 247      12.332 -13.176  -6.713  0.00  0.00      D     
ATOM   3876  CB  PRO D 247      12.720 -14.463  -8.471  0.00  0.00      D     
ATOM   3877  HB1 PRO D 247      12.799 -15.402  -7.883  0.00  0.00      D     
ATOM   3878  HB2 PRO D 247      13.455 -14.502  -9.304  0.00  0.00      D     
ATOM   3879  CG  PRO D 247      11.433 -14.381  -9.284  0.00  0.00      D     
ATOM   3880  HG1 PRO D 247      10.509 -14.573  -8.699  0.00  0.00      D     
ATOM   3881  HG2 PRO D 247      11.416 -15.157 -10.079  0.00  0.00      D     
ATOM   3882  C   PRO D 247      14.295 -12.790  -7.408  0.00  0.00      D     
ATOM   3883  O   PRO D 247      14.928 -12.466  -8.407  0.00  0.00      D     
ATOM   3884  N   PRO D 248      14.873 -12.780  -6.174  0.00  0.00      D     
ATOM   3885  CD  PRO D 248      14.274 -13.471  -5.042  0.00  0.00      D     
ATOM   3886  HD1 PRO D 248      13.785 -14.420  -5.350  0.00  0.00      D     
ATOM   3887  HD2 PRO D 248      13.501 -12.797  -4.616  0.00  0.00      D     
ATOM   3888  CA  PRO D 248      16.179 -12.231  -5.768  0.00  0.00      D     
ATOM   3889  HA  PRO D 248      16.148 -11.167  -5.946  0.00  0.00      D     
ATOM   3890  CB  PRO D 248      16.316 -12.476  -4.272  0.00  0.00      D     
ATOM   3891  HB1 PRO D 248      15.770 -11.682  -3.719  0.00  0.00      D     
ATOM   3892  HB2 PRO D 248      17.272 -12.659  -3.737  0.00  0.00      D     
ATOM   3893  CG  PRO D 248      15.417 -13.722  -4.083  0.00  0.00      D     
ATOM   3894  HG1 PRO D 248      14.956 -13.940  -3.096  0.00  0.00      D     
ATOM   3895  HG2 PRO D 248      16.006 -14.569  -4.497  0.00  0.00      D     
ATOM   3896  C   PRO D 248      17.387 -12.722  -6.513  0.00  0.00      D     
ATOM   3897  O   PRO D 248      17.613 -13.882  -6.654  0.00  0.00      D     
ATOM   3898  N   ALA D 249      18.143 -11.784  -7.080  0.00  0.00      D     
ATOM   3899  HN  ALA D 249      17.998 -10.798  -7.101  0.00  0.00      D     
ATOM   3900  CA  ALA D 249      19.403 -12.055  -7.738  0.00  0.00      D     
ATOM   3901  HA  ALA D 249      19.969 -12.705  -7.087  0.00  0.00      D     
ATOM   3902  CB  ALA D 249      19.282 -12.641  -9.201  0.00  0.00      D     
ATOM   3903  HB1 ALA D 249      20.245 -12.576  -9.752  0.00  0.00      D     
ATOM   3904  HB2 ALA D 249      18.825 -13.649  -9.103  0.00  0.00      D     
ATOM   3905  HB3 ALA D 249      18.558 -11.953  -9.687  0.00  0.00      D     
ATOM   3906  C   ALA D 249      20.139 -10.723  -7.741  0.00  0.00      D     
ATOM   3907  O   ALA D 249      19.552  -9.600  -7.740  0.00  0.00      D     
ATOM   3908  N   GLN D 250      21.405 -10.908  -7.776  0.00  0.00      D     
ATOM   3909  HN  GLN D 250      21.706 -11.835  -7.987  0.00  0.00      D     
ATOM   3910  CA  GLN D 250      22.561 -10.057  -7.627  0.00  0.00      D     
ATOM   3911  HA  GLN D 250      22.528  -9.716  -6.603  0.00  0.00      D     
ATOM   3912  CB  GLN D 250      23.900 -10.926  -7.908  0.00  0.00      D     
ATOM   3913  HB1 GLN D 250      23.838 -11.762  -7.179  0.00  0.00      D     
ATOM   3914  HB2 GLN D 250      23.843 -11.416  -8.903  0.00  0.00      D     
ATOM   3915  CG  GLN D 250      25.281 -10.246  -7.779  0.00  0.00      D     
ATOM   3916  HG1 GLN D 250      26.029 -10.979  -8.150  0.00  0.00      D     
ATOM   3917  HG2 GLN D 250      25.318  -9.354  -8.440  0.00  0.00      D     
ATOM   3918  CD  GLN D 250      25.504  -9.812  -6.350  0.00  0.00      D     
ATOM   3919  OE1 GLN D 250      24.928 -10.234  -5.363  0.00  0.00      D     
ATOM   3920  NE2 GLN D 250      26.164  -8.590  -6.281  0.00  0.00      D     
ATOM   3921 HE21 GLN D 250      26.559  -8.165  -5.467  0.00  0.00      D     
ATOM   3922 HE22 GLN D 250      26.390  -8.119  -7.134  0.00  0.00      D     
ATOM   3923  C   GLN D 250      22.467  -8.854  -8.512  0.00  0.00      D     
ATOM   3924  O   GLN D 250      22.386  -9.056  -9.754  0.00  0.00      D     
ATOM   3925  N   TYR D 251      22.345  -7.598  -8.005  0.00  0.00      D     
ATOM   3926  HN  TYR D 251      22.278  -7.351  -7.041  0.00  0.00      D     
ATOM   3927  CA  TYR D 251      22.017  -6.447  -8.884  0.00  0.00      D     
ATOM   3928  HA  TYR D 251      22.138  -6.660  -9.936  0.00  0.00      D     
ATOM   3929  CB  TYR D 251      20.460  -6.151  -8.673  0.00  0.00      D     
ATOM   3930  HB1 TYR D 251      19.991  -7.154  -8.584  0.00  0.00      D     
ATOM   3931  HB2 TYR D 251      20.324  -5.632  -7.700  0.00  0.00      D     
ATOM   3932  CG  TYR D 251      19.859  -5.288  -9.803  0.00  0.00      D     
ATOM   3933  CD1 TYR D 251      19.597  -5.816 -11.050  0.00  0.00      D     
ATOM   3934  HD1 TYR D 251      19.868  -6.844 -11.239  0.00  0.00      D     
ATOM   3935  CE1 TYR D 251      18.936  -5.037 -12.096  0.00  0.00      D     
ATOM   3936  HE1 TYR D 251      18.634  -5.405 -13.066  0.00  0.00      D     
ATOM   3937  CZ  TYR D 251      18.727  -3.728 -11.814  0.00  0.00      D     
ATOM   3938  OH  TYR D 251      18.316  -2.929 -12.871  0.00  0.00      D     
ATOM   3939  HH  TYR D 251      18.263  -2.029 -12.540  0.00  0.00      D     
ATOM   3940  CD2 TYR D 251      19.564  -3.971  -9.531  0.00  0.00      D     
ATOM   3941  HD2 TYR D 251      19.809  -3.522  -8.580  0.00  0.00      D     
ATOM   3942  CE2 TYR D 251      18.943  -3.179 -10.565  0.00  0.00      D     
ATOM   3943  HE2 TYR D 251      18.819  -2.116 -10.419  0.00  0.00      D     
ATOM   3944  C   TYR D 251      22.708  -5.198  -8.389  0.00  0.00      D     
ATOM   3945  O   TYR D 251      22.741  -4.919  -7.190  0.00  0.00      D     
ATOM   3946  N   GLU D 252      23.178  -4.407  -9.391  0.00  0.00      D     
ATOM   3947  HN  GLU D 252      22.915  -4.703 -10.306  0.00  0.00      D     
ATOM   3948  CA  GLU D 252      23.969  -3.171  -9.156  0.00  0.00      D     
ATOM   3949  HA  GLU D 252      24.369  -3.225  -8.155  0.00  0.00      D     
ATOM   3950  CB  GLU D 252      25.185  -3.125 -10.175  0.00  0.00      D     
ATOM   3951  HB1 GLU D 252      24.910  -3.190 -11.249  0.00  0.00      D     
ATOM   3952  HB2 GLU D 252      25.629  -2.107 -10.207  0.00  0.00      D     
ATOM   3953  CG  GLU D 252      26.318  -4.039  -9.831  0.00  0.00      D     
ATOM   3954  HG1 GLU D 252      26.699  -3.893  -8.798  0.00  0.00      D     
ATOM   3955  HG2 GLU D 252      26.063  -5.119  -9.899  0.00  0.00      D     
ATOM   3956  CD  GLU D 252      27.543  -3.798 -10.711  0.00  0.00      D     
ATOM   3957  OE1 GLU D 252      28.008  -2.655 -10.859  0.00  0.00      D     
ATOM   3958  OE2 GLU D 252      28.044  -4.768 -11.345  0.00  0.00      D     
ATOM   3959  C   GLU D 252      23.082  -1.916  -9.103  0.00  0.00      D     
ATOM   3960  O   GLU D 252      22.306  -1.606  -9.994  0.00  0.00      D     
ATOM   3961  N   LEU D 253      23.235  -1.071  -8.084  0.00  0.00      D     
ATOM   3962  HN  LEU D 253      23.817  -1.338  -7.320  0.00  0.00      D     
ATOM   3963  CA  LEU D 253      22.396   0.124  -7.957  0.00  0.00      D     
ATOM   3964  HA  LEU D 253      21.783   0.305  -8.827  0.00  0.00      D     
ATOM   3965  CB  LEU D 253      21.480   0.037  -6.654  0.00  0.00      D     
ATOM   3966  HB1 LEU D 253      22.200  -0.105  -5.820  0.00  0.00      D     
ATOM   3967  HB2 LEU D 253      21.057   1.040  -6.433  0.00  0.00      D     
ATOM   3968  CG  LEU D 253      20.359  -1.016  -6.680  0.00  0.00      D     
ATOM   3969  HG  LEU D 253      20.687  -1.934  -7.212  0.00  0.00      D     
ATOM   3970  CD1 LEU D 253      19.990  -1.322  -5.222  0.00  0.00      D     
ATOM   3971 HD11 LEU D 253      19.141  -2.040  -5.219  0.00  0.00      D     
ATOM   3972 HD12 LEU D 253      20.820  -1.842  -4.699  0.00  0.00      D     
ATOM   3973 HD13 LEU D 253      19.674  -0.367  -4.751  0.00  0.00      D     
ATOM   3974  CD2 LEU D 253      19.083  -0.537  -7.373  0.00  0.00      D     
ATOM   3975 HD21 LEU D 253      18.690   0.394  -6.910  0.00  0.00      D     
ATOM   3976 HD22 LEU D 253      19.204  -0.393  -8.468  0.00  0.00      D     
ATOM   3977 HD23 LEU D 253      18.311  -1.269  -7.052  0.00  0.00      D     
ATOM   3978  C   LEU D 253      23.329   1.290  -7.896  0.00  0.00      D     
ATOM   3979  O   LEU D 253      24.243   1.424  -7.041  0.00  0.00      D     
ATOM   3980  N   LYS D 254      23.130   2.239  -8.851  0.00  0.00      D     
ATOM   3981  HN  LYS D 254      22.500   2.193  -9.622  0.00  0.00      D     
ATOM   3982  CA  LYS D 254      23.981   3.490  -8.930  0.00  0.00      D     
ATOM   3983  HA  LYS D 254      24.832   3.435  -8.267  0.00  0.00      D     
ATOM   3984  CB  LYS D 254      24.563   3.719 -10.334  0.00  0.00      D     
ATOM   3985  HB1 LYS D 254      23.771   4.019 -11.053  0.00  0.00      D     
ATOM   3986  HB2 LYS D 254      25.300   4.545 -10.242  0.00  0.00      D     
ATOM   3987  CG  LYS D 254      25.105   2.516 -10.984  0.00  0.00      D     
ATOM   3988  HG1 LYS D 254      24.291   1.771 -11.118  0.00  0.00      D     
ATOM   3989  HG2 LYS D 254      25.513   2.783 -11.982  0.00  0.00      D     
ATOM   3990  CD  LYS D 254      26.365   1.946 -10.301  0.00  0.00      D     
ATOM   3991  HD1 LYS D 254      27.213   2.588 -10.624  0.00  0.00      D     
ATOM   3992  HD2 LYS D 254      26.275   1.913  -9.194  0.00  0.00      D     
ATOM   3993  CE  LYS D 254      26.771   0.568 -10.925  0.00  0.00      D     
ATOM   3994  HE1 LYS D 254      25.913  -0.128 -11.040  0.00  0.00      D     
ATOM   3995  HE2 LYS D 254      27.226   0.814 -11.909  0.00  0.00      D     
ATOM   3996  NZ  LYS D 254      27.804  -0.035 -10.000  0.00  0.00      D     
ATOM   3997  HZ1 LYS D 254      27.319  -0.255  -9.107  0.00  0.00      D     
ATOM   3998  HZ2 LYS D 254      28.017  -0.964 -10.415  0.00  0.00      D     
ATOM   3999  HZ3 LYS D 254      28.646   0.554  -9.841  0.00  0.00      D     
ATOM   4000  C   LYS D 254      23.170   4.705  -8.556  0.00  0.00      D     
ATOM   4001  O   LYS D 254      22.054   4.874  -9.059  0.00  0.00      D     
ATOM   4002  N   HSE D 255      23.703   5.532  -7.662  0.00  0.00      D     
ATOM   4003  HN  HSE D 255      24.613   5.333  -7.307  0.00  0.00      D     
ATOM   4004  CA  HSE D 255      23.024   6.739  -7.194  0.00  0.00      D     
ATOM   4005  HA  HSE D 255      22.262   6.436  -6.492  0.00  0.00      D     
ATOM   4006  CB  HSE D 255      23.935   7.647  -6.307  0.00  0.00      D     
ATOM   4007  HB1 HSE D 255      24.468   6.986  -5.591  0.00  0.00      D     
ATOM   4008  HB2 HSE D 255      24.708   8.029  -7.007  0.00  0.00      D     
ATOM   4009  ND1 HSE D 255      22.027   8.688  -5.126  0.00  0.00      D     
ATOM   4010  CG  HSE D 255      23.255   8.866  -5.690  0.00  0.00      D     
ATOM   4011  CE1 HSE D 255      21.598   9.896  -4.812  0.00  0.00      D     
ATOM   4012  HE1 HSE D 255      20.669  10.147  -4.300  0.00  0.00      D     
ATOM   4013  NE2 HSE D 255      22.559  10.805  -5.113  0.00  0.00      D     
ATOM   4014  HE2 HSE D 255      22.648  11.758  -4.822  0.00  0.00      D     
ATOM   4015  CD2 HSE D 255      23.601  10.125  -5.687  0.00  0.00      D     
ATOM   4016  HD2 HSE D 255      24.545  10.489  -6.071  0.00  0.00      D     
ATOM   4017  C   HSE D 255      22.179   7.571  -8.220  0.00  0.00      D     
ATOM   4018  O   HSE D 255      22.717   7.999  -9.274  0.00  0.00      D     
ATOM   4019  N   GLY D 256      20.885   7.774  -7.827  0.00  0.00      D     
ATOM   4020  HN  GLY D 256      20.649   7.372  -6.946  0.00  0.00      D     
ATOM   4021  CA  GLY D 256      20.014   8.800  -8.287  0.00  0.00      D     
ATOM   4022  HA1 GLY D 256      20.652   9.636  -8.531  0.00  0.00      D     
ATOM   4023  HA2 GLY D 256      19.354   8.987  -7.452  0.00  0.00      D     
ATOM   4024  C   GLY D 256      19.150   8.576  -9.475  0.00  0.00      D     
ATOM   4025  O   GLY D 256      18.544   9.428 -10.086  0.00  0.00      D     
ATOM   4026  N   THR D 257      19.185   7.308  -9.899  0.00  0.00      D     
ATOM   4027  HN  THR D 257      19.893   6.802  -9.411  0.00  0.00      D     
ATOM   4028  CA  THR D 257      18.536   6.592 -10.993  0.00  0.00      D     
ATOM   4029  HA  THR D 257      18.166   7.280 -11.740  0.00  0.00      D     
ATOM   4030  CB  THR D 257      19.465   5.573 -11.670  0.00  0.00      D     
ATOM   4031  HB  THR D 257      18.969   5.297 -12.624  0.00  0.00      D     
ATOM   4032  OG1 THR D 257      19.935   4.520 -10.908  0.00  0.00      D     
ATOM   4033  HG1 THR D 257      20.637   4.828 -10.331  0.00  0.00      D     
ATOM   4034  CG2 THR D 257      20.665   6.423 -11.973  0.00  0.00      D     
ATOM   4035 HG21 THR D 257      20.470   7.336 -12.575  0.00  0.00      D     
ATOM   4036 HG22 THR D 257      21.243   6.627 -11.047  0.00  0.00      D     
ATOM   4037 HG23 THR D 257      21.308   5.868 -12.689  0.00  0.00      D     
ATOM   4038  C   THR D 257      17.336   5.870 -10.580  0.00  0.00      D     
ATOM   4039  O   THR D 257      16.666   5.256 -11.380  0.00  0.00      D     
ATOM   4040  N   PHE D 258      17.015   5.912  -9.277  0.00  0.00      D     
ATOM   4041  HN  PHE D 258      17.543   6.607  -8.795  0.00  0.00      D     
ATOM   4042  CA  PHE D 258      15.963   5.206  -8.643  0.00  0.00      D     
ATOM   4043  HA  PHE D 258      15.077   5.302  -9.252  0.00  0.00      D     
ATOM   4044  CB  PHE D 258      16.313   3.705  -8.466  0.00  0.00      D     
ATOM   4045  HB1 PHE D 258      15.390   3.128  -8.244  0.00  0.00      D     
ATOM   4046  HB2 PHE D 258      16.592   3.238  -9.435  0.00  0.00      D     
ATOM   4047  CG  PHE D 258      17.260   3.382  -7.406  0.00  0.00      D     
ATOM   4048  CD1 PHE D 258      16.705   2.821  -6.192  0.00  0.00      D     
ATOM   4049  HD1 PHE D 258      15.680   2.494  -6.094  0.00  0.00      D     
ATOM   4050  CE1 PHE D 258      17.567   2.513  -5.153  0.00  0.00      D     
ATOM   4051  HE1 PHE D 258      17.288   1.949  -4.275  0.00  0.00      D     
ATOM   4052  CZ  PHE D 258      18.923   2.929  -5.227  0.00  0.00      D     
ATOM   4053  HZ  PHE D 258      19.559   2.773  -4.369  0.00  0.00      D     
ATOM   4054  CD2 PHE D 258      18.555   3.765  -7.481  0.00  0.00      D     
ATOM   4055  HD2 PHE D 258      18.958   4.190  -8.389  0.00  0.00      D     
ATOM   4056  CE2 PHE D 258      19.475   3.470  -6.369  0.00  0.00      D     
ATOM   4057  HE2 PHE D 258      20.546   3.604  -6.405  0.00  0.00      D     
ATOM   4058  C   PHE D 258      15.777   5.963  -7.352  0.00  0.00      D     
ATOM   4059  O   PHE D 258      16.479   6.897  -7.022  0.00  0.00      D     
ATOM   4060  N   THR D 259      14.729   5.656  -6.608  0.00  0.00      D     
ATOM   4061  HN  THR D 259      14.233   4.820  -6.829  0.00  0.00      D     
ATOM   4062  CA  THR D 259      14.429   6.298  -5.382  0.00  0.00      D     
ATOM   4063  HA  THR D 259      15.000   7.209  -5.280  0.00  0.00      D     
ATOM   4064  CB  THR D 259      12.959   6.792  -5.360  0.00  0.00      D     
ATOM   4065  HB  THR D 259      12.480   6.335  -6.252  0.00  0.00      D     
ATOM   4066  OG1 THR D 259      12.994   8.210  -5.620  0.00  0.00      D     
ATOM   4067  HG1 THR D 259      13.612   8.279  -6.352  0.00  0.00      D     
ATOM   4068  CG2 THR D 259      12.125   6.487  -4.066  0.00  0.00      D     
ATOM   4069 HG21 THR D 259      12.460   7.082  -3.190  0.00  0.00      D     
ATOM   4070 HG22 THR D 259      11.079   6.799  -4.274  0.00  0.00      D     
ATOM   4071 HG23 THR D 259      11.932   5.407  -3.890  0.00  0.00      D     
ATOM   4072  C   THR D 259      14.731   5.388  -4.160  0.00  0.00      D     
ATOM   4073  O   THR D 259      15.442   5.794  -3.238  0.00  0.00      D     
ATOM   4074  N   CYS D 260      14.241   4.159  -4.240  0.00  0.00      D     
ATOM   4075  HN  CYS D 260      13.729   3.908  -5.058  0.00  0.00      D     
ATOM   4076  CA  CYS D 260      14.694   3.127  -3.230  0.00  0.00      D     
ATOM   4077  HA  CYS D 260      15.767   3.242  -3.246  0.00  0.00      D     
ATOM   4078  CB  CYS D 260      14.044   3.377  -1.922  0.00  0.00      D     
ATOM   4079  HB1 CYS D 260      14.439   2.647  -1.183  0.00  0.00      D     
ATOM   4080  HB2 CYS D 260      14.373   4.375  -1.564  0.00  0.00      D     
ATOM   4081  SG  CYS D 260      12.229   3.364  -1.901  0.00  0.00      D     
ATOM   4082  HG1 CYS D 260      11.982   2.134  -2.329  0.00  0.00      D     
ATOM   4083  C   CYS D 260      14.440   1.717  -3.716  0.00  0.00      D     
ATOM   4084  O   CYS D 260      13.820   1.554  -4.757  0.00  0.00      D     
ATOM   4085  N   ALA D 261      15.174   0.781  -3.098  0.00  0.00      D     
ATOM   4086  HN  ALA D 261      15.655   1.069  -2.273  0.00  0.00      D     
ATOM   4087  CA  ALA D 261      15.253  -0.524  -3.508  0.00  0.00      D     
ATOM   4088  HA  ALA D 261      14.327  -0.776  -4.004  0.00  0.00      D     
ATOM   4089  CB  ALA D 261      16.430  -0.757  -4.485  0.00  0.00      D     
ATOM   4090  HB1 ALA D 261      16.286  -0.239  -5.457  0.00  0.00      D     
ATOM   4091  HB2 ALA D 261      17.431  -0.404  -4.157  0.00  0.00      D     
ATOM   4092  HB3 ALA D 261      16.495  -1.846  -4.694  0.00  0.00      D     
ATOM   4093  C   ALA D 261      15.421  -1.394  -2.264  0.00  0.00      D     
ATOM   4094  O   ALA D 261      15.961  -1.015  -1.247  0.00  0.00      D     
ATOM   4095  N   SER D 262      15.049  -2.680  -2.358  0.00  0.00      D     
ATOM   4096  HN  SER D 262      14.737  -3.007  -3.247  0.00  0.00      D     
ATOM   4097  CA  SER D 262      15.256  -3.667  -1.288  0.00  0.00      D     
ATOM   4098  HA  SER D 262      15.996  -3.191  -0.662  0.00  0.00      D     
ATOM   4099  CB  SER D 262      13.944  -3.967  -0.514  0.00  0.00      D     
ATOM   4100  HB1 SER D 262      13.589  -3.005  -0.086  0.00  0.00      D     
ATOM   4101  HB2 SER D 262      13.191  -4.217  -1.291  0.00  0.00      D     
ATOM   4102  OG  SER D 262      14.043  -4.859   0.592  0.00  0.00      D     
ATOM   4103  HG1 SER D 262      14.313  -4.255   1.287  0.00  0.00      D     
ATOM   4104  C   SER D 262      15.905  -4.966  -1.642  0.00  0.00      D     
ATOM   4105  O   SER D 262      15.534  -5.716  -2.479  0.00  0.00      D     
ATOM   4106  N   GLU D 263      17.013  -5.223  -0.944  0.00  0.00      D     
ATOM   4107  HN  GLU D 263      17.208  -4.621  -0.173  0.00  0.00      D     
ATOM   4108  CA  GLU D 263      17.743  -6.493  -0.883  0.00  0.00      D     
ATOM   4109  HA  GLU D 263      17.920  -6.898  -1.868  0.00  0.00      D     
ATOM   4110  CB  GLU D 263      19.172  -6.316  -0.246  0.00  0.00      D     
ATOM   4111  HB1 GLU D 263      19.651  -5.521  -0.856  0.00  0.00      D     
ATOM   4112  HB2 GLU D 263      18.997  -5.841   0.743  0.00  0.00      D     
ATOM   4113  CG  GLU D 263      19.956  -7.612  -0.021  0.00  0.00      D     
ATOM   4114  HG1 GLU D 263      19.400  -8.199   0.741  0.00  0.00      D     
ATOM   4115  HG2 GLU D 263      19.969  -8.096  -1.021  0.00  0.00      D     
ATOM   4116  CD  GLU D 263      21.381  -7.304   0.436  0.00  0.00      D     
ATOM   4117  OE1 GLU D 263      21.777  -7.945   1.441  0.00  0.00      D     
ATOM   4118  OE2 GLU D 263      22.109  -6.424  -0.165  0.00  0.00      D     
ATOM   4119  C   GLU D 263      16.996  -7.494  -0.018  0.00  0.00      D     
ATOM   4120  O   GLU D 263      16.476  -7.122   1.041  0.00  0.00      D     
ATOM   4121  N   TYR D 264      16.901  -8.735  -0.512  0.00  0.00      D     
ATOM   4122  HN  TYR D 264      17.401  -9.019  -1.327  0.00  0.00      D     
ATOM   4123  CA  TYR D 264      16.366  -9.846   0.157  0.00  0.00      D     
ATOM   4124  HA  TYR D 264      15.820  -9.547   1.040  0.00  0.00      D     
ATOM   4125  CB  TYR D 264      15.396 -10.701  -0.713  0.00  0.00      D     
ATOM   4126  HB1 TYR D 264      14.635 -10.038  -1.177  0.00  0.00      D     
ATOM   4127  HB2 TYR D 264      15.991 -11.108  -1.559  0.00  0.00      D     
ATOM   4128  CG  TYR D 264      14.788 -11.764   0.086  0.00  0.00      D     
ATOM   4129  CD1 TYR D 264      15.197 -13.121  -0.183  0.00  0.00      D     
ATOM   4130  HD1 TYR D 264      15.840 -13.269  -1.038  0.00  0.00      D     
ATOM   4131  CE1 TYR D 264      14.576 -14.169   0.445  0.00  0.00      D     
ATOM   4132  HE1 TYR D 264      15.013 -15.126   0.199  0.00  0.00      D     
ATOM   4133  CZ  TYR D 264      13.710 -13.962   1.487  0.00  0.00      D     
ATOM   4134  OH  TYR D 264      13.072 -15.055   2.144  0.00  0.00      D     
ATOM   4135  HH  TYR D 264      13.307 -15.835   1.636  0.00  0.00      D     
ATOM   4136  CD2 TYR D 264      13.845 -11.496   1.075  0.00  0.00      D     
ATOM   4137  HD2 TYR D 264      13.548 -10.478   1.283  0.00  0.00      D     
ATOM   4138  CE2 TYR D 264      13.326 -12.645   1.798  0.00  0.00      D     
ATOM   4139  HE2 TYR D 264      12.572 -12.527   2.562  0.00  0.00      D     
ATOM   4140  C   TYR D 264      17.523 -10.701   0.521  0.00  0.00      D     
ATOM   4141  O   TYR D 264      18.309 -11.212  -0.305  0.00  0.00      D     
ATOM   4142  N   THR D 265      17.738 -11.024   1.835  0.00  0.00      D     
ATOM   4143  HN  THR D 265      17.116 -10.719   2.552  0.00  0.00      D     
ATOM   4144  CA  THR D 265      18.966 -11.718   2.384  0.00  0.00      D     
ATOM   4145  HA  THR D 265      19.427 -12.270   1.578  0.00  0.00      D     
ATOM   4146  CB  THR D 265      20.041 -10.718   2.861  0.00  0.00      D     
ATOM   4147  HB  THR D 265      20.268 -10.119   1.954  0.00  0.00      D     
ATOM   4148  OG1 THR D 265      21.253 -11.296   3.328  0.00  0.00      D     
ATOM   4149  HG1 THR D 265      21.809 -10.514   3.356  0.00  0.00      D     
ATOM   4150  CG2 THR D 265      19.622  -9.756   3.985  0.00  0.00      D     
ATOM   4151 HG21 THR D 265      20.499  -9.209   4.393  0.00  0.00      D     
ATOM   4152 HG22 THR D 265      18.830  -9.035   3.689  0.00  0.00      D     
ATOM   4153 HG23 THR D 265      19.306 -10.338   4.877  0.00  0.00      D     
ATOM   4154  C   THR D 265      18.546 -12.727   3.454  0.00  0.00      D     
ATOM   4155  O   THR D 265      17.337 -13.117   3.494  0.00  0.00      D     
ATOM   4156  N   GLY D 266      19.512 -13.223   4.327  0.00  0.00      D     
ATOM   4157  HN  GLY D 266      20.389 -12.753   4.392  0.00  0.00      D     
ATOM   4158  CA  GLY D 266      19.455 -14.487   5.133  0.00  0.00      D     
ATOM   4159  HA1 GLY D 266      18.821 -14.387   6.001  0.00  0.00      D     
ATOM   4160  HA2 GLY D 266      20.447 -14.802   5.422  0.00  0.00      D     
ATOM   4161  C   GLY D 266      18.941 -15.770   4.325  0.00  0.00      D     
ATOM   4162  O   GLY D 266      19.179 -15.972   3.127  0.00  0.00      D     
ATOM   4163  N   ASN D 267      18.122 -16.668   4.970  0.00  0.00      D     
ATOM   4164  HN  ASN D 267      17.886 -16.514   5.926  0.00  0.00      D     
ATOM   4165  CA  ASN D 267      17.611 -17.856   4.374  0.00  0.00      D     
ATOM   4166  HA  ASN D 267      18.459 -18.367   3.944  0.00  0.00      D     
ATOM   4167  CB  ASN D 267      17.027 -18.761   5.415  0.00  0.00      D     
ATOM   4168  HB1 ASN D 267      16.113 -18.302   5.847  0.00  0.00      D     
ATOM   4169  HB2 ASN D 267      16.703 -19.695   4.908  0.00  0.00      D     
ATOM   4170  CG  ASN D 267      17.976 -19.114   6.530  0.00  0.00      D     
ATOM   4171  OD1 ASN D 267      17.582 -19.736   7.481  0.00  0.00      D     
ATOM   4172  ND2 ASN D 267      19.280 -18.748   6.570  0.00  0.00      D     
ATOM   4173 HD21 ASN D 267      19.779 -19.002   7.398  0.00  0.00      D     
ATOM   4174 HD22 ASN D 267      19.746 -18.413   5.751  0.00  0.00      D     
ATOM   4175  C   ASN D 267      16.588 -17.543   3.232  0.00  0.00      D     
ATOM   4176  O   ASN D 267      15.905 -16.539   3.224  0.00  0.00      D     
ATOM   4177  N   TYR D 268      16.578 -18.410   2.206  0.00  0.00      D     
ATOM   4178  HN  TYR D 268      17.228 -19.165   2.154  0.00  0.00      D     
ATOM   4179  CA  TYR D 268      15.748 -18.240   0.951  0.00  0.00      D     
ATOM   4180  HA  TYR D 268      15.991 -17.260   0.566  0.00  0.00      D     
ATOM   4181  CB  TYR D 268      16.129 -19.297  -0.108  0.00  0.00      D     
ATOM   4182  HB1 TYR D 268      15.551 -19.073  -1.030  0.00  0.00      D     
ATOM   4183  HB2 TYR D 268      15.864 -20.329   0.205  0.00  0.00      D     
ATOM   4184  CG  TYR D 268      17.555 -19.060  -0.474  0.00  0.00      D     
ATOM   4185  CD1 TYR D 268      18.417 -20.185  -0.336  0.00  0.00      D     
ATOM   4186  HD1 TYR D 268      18.023 -21.125   0.019  0.00  0.00      D     
ATOM   4187  CE1 TYR D 268      19.781 -19.984  -0.505  0.00  0.00      D     
ATOM   4188  HE1 TYR D 268      20.362 -20.887  -0.390  0.00  0.00      D     
ATOM   4189  CZ  TYR D 268      20.390 -18.746  -0.758  0.00  0.00      D     
ATOM   4190  OH  TYR D 268      21.779 -18.635  -1.015  0.00  0.00      D     
ATOM   4191  HH  TYR D 268      22.076 -19.482  -1.355  0.00  0.00      D     
ATOM   4192  CD2 TYR D 268      18.124 -17.880  -0.989  0.00  0.00      D     
ATOM   4193  HD2 TYR D 268      17.601 -16.935  -0.998  0.00  0.00      D     
ATOM   4194  CE2 TYR D 268      19.527 -17.696  -1.128  0.00  0.00      D     
ATOM   4195  HE2 TYR D 268      19.915 -16.763  -1.510  0.00  0.00      D     
ATOM   4196  C   TYR D 268      14.215 -18.078   1.191  0.00  0.00      D     
ATOM   4197  O   TYR D 268      13.497 -17.252   0.594  0.00  0.00      D     
ATOM   4198  N   GLN D 269      13.594 -18.800   2.124  0.00  0.00      D     
ATOM   4199  HN  GLN D 269      13.992 -19.461   2.756  0.00  0.00      D     
ATOM   4200  CA  GLN D 269      12.131 -18.850   2.320  0.00  0.00      D     
ATOM   4201  HA  GLN D 269      11.666 -18.332   1.494  0.00  0.00      D     
ATOM   4202  CB  GLN D 269      11.746 -20.322   2.601  0.00  0.00      D     
ATOM   4203  HB1 GLN D 269      12.203 -20.676   3.550  0.00  0.00      D     
ATOM   4204  HB2 GLN D 269      10.669 -20.319   2.875  0.00  0.00      D     
ATOM   4205  CG  GLN D 269      11.934 -21.266   1.394  0.00  0.00      D     
ATOM   4206  HG1 GLN D 269      11.494 -20.791   0.491  0.00  0.00      D     
ATOM   4207  HG2 GLN D 269      12.974 -21.598   1.189  0.00  0.00      D     
ATOM   4208  CD  GLN D 269      11.141 -22.583   1.663  0.00  0.00      D     
ATOM   4209  OE1 GLN D 269      11.523 -23.395   2.521  0.00  0.00      D     
ATOM   4210  NE2 GLN D 269      10.019 -22.886   0.922  0.00  0.00      D     
ATOM   4211 HE21 GLN D 269       9.608 -23.793   1.011  0.00  0.00      D     
ATOM   4212 HE22 GLN D 269       9.940 -22.535  -0.011  0.00  0.00      D     
ATOM   4213  C   GLN D 269      11.736 -18.022   3.608  0.00  0.00      D     
ATOM   4214  O   GLN D 269      10.545 -17.800   3.872  0.00  0.00      D     
ATOM   4215  N   CYS D 270      12.812 -17.557   4.362  0.00  0.00      D     
ATOM   4216  HN  CYS D 270      13.738 -17.663   4.009  0.00  0.00      D     
ATOM   4217  CA  CYS D 270      12.606 -17.024   5.696  0.00  0.00      D     
ATOM   4218  HA  CYS D 270      11.631 -16.563   5.735  0.00  0.00      D     
ATOM   4219  CB  CYS D 270      12.879 -18.188   6.646  0.00  0.00      D     
ATOM   4220  HB1 CYS D 270      13.793 -18.723   6.311  0.00  0.00      D     
ATOM   4221  HB2 CYS D 270      13.101 -17.815   7.668  0.00  0.00      D     
ATOM   4222  SG  CYS D 270      11.536 -19.461   6.785  0.00  0.00      D     
ATOM   4223  HG1 CYS D 270      11.363 -19.168   8.066  0.00  0.00      D     
ATOM   4224  C   CYS D 270      13.709 -15.973   5.884  0.00  0.00      D     
ATOM   4225  O   CYS D 270      14.355 -15.887   6.918  0.00  0.00      D     
ATOM   4226  N   GLY D 271      13.998 -15.128   4.848  0.00  0.00      D     
ATOM   4227  HN  GLY D 271      13.662 -15.398   3.949  0.00  0.00      D     
ATOM   4228  CA  GLY D 271      14.938 -14.033   4.726  0.00  0.00      D     
ATOM   4229  HA1 GLY D 271      14.971 -13.735   3.688  0.00  0.00      D     
ATOM   4230  HA2 GLY D 271      15.881 -14.440   5.060  0.00  0.00      D     
ATOM   4231  C   GLY D 271      14.778 -12.786   5.508  0.00  0.00      D     
ATOM   4232  O   GLY D 271      13.965 -12.684   6.427  0.00  0.00      D     
ATOM   4233  N   HSE D 272      15.460 -11.811   5.119  0.00  0.00      D     
ATOM   4234  HN  HSE D 272      16.062 -12.061   4.364  0.00  0.00      D     
ATOM   4235  CA  HSE D 272      15.346 -10.449   5.615  0.00  0.00      D     
ATOM   4236  HA  HSE D 272      14.356 -10.233   5.987  0.00  0.00      D     
ATOM   4237  CB  HSE D 272      16.376 -10.267   6.755  0.00  0.00      D     
ATOM   4238  HB1 HSE D 272      16.039 -10.979   7.538  0.00  0.00      D     
ATOM   4239  HB2 HSE D 272      17.361 -10.649   6.410  0.00  0.00      D     
ATOM   4240  ND1 HSE D 272      15.818  -8.442   8.127  0.00  0.00      D     
ATOM   4241  CG  HSE D 272      16.733  -9.014   7.290  0.00  0.00      D     
ATOM   4242  CE1 HSE D 272      16.386  -7.334   8.554  0.00  0.00      D     
ATOM   4243  HE1 HSE D 272      15.923  -6.786   9.375  0.00  0.00      D     
ATOM   4244  NE2 HSE D 272      17.628  -7.138   8.055  0.00  0.00      D     
ATOM   4245  HE2 HSE D 272      18.206  -6.328   8.157  0.00  0.00      D     
ATOM   4246  CD2 HSE D 272      17.859  -8.259   7.157  0.00  0.00      D     
ATOM   4247  HD2 HSE D 272      18.726  -8.343   6.514  0.00  0.00      D     
ATOM   4248  C   HSE D 272      15.487  -9.344   4.640  0.00  0.00      D     
ATOM   4249  O   HSE D 272      16.072  -9.388   3.540  0.00  0.00      D     
ATOM   4250  N   TYR D 273      14.879  -8.220   4.969  0.00  0.00      D     
ATOM   4251  HN  TYR D 273      14.461  -8.106   5.866  0.00  0.00      D     
ATOM   4252  CA  TYR D 273      14.677  -7.195   3.929  0.00  0.00      D     
ATOM   4253  HA  TYR D 273      14.961  -7.564   2.954  0.00  0.00      D     
ATOM   4254  CB  TYR D 273      13.222  -6.678   3.834  0.00  0.00      D     
ATOM   4255  HB1 TYR D 273      12.733  -6.378   4.785  0.00  0.00      D     
ATOM   4256  HB2 TYR D 273      13.013  -5.822   3.159  0.00  0.00      D     
ATOM   4257  CG  TYR D 273      12.340  -7.764   3.228  0.00  0.00      D     
ATOM   4258  CD1 TYR D 273      11.572  -8.548   4.051  0.00  0.00      D     
ATOM   4259  HD1 TYR D 273      11.739  -8.629   5.114  0.00  0.00      D     
ATOM   4260  CE1 TYR D 273      10.586  -9.376   3.478  0.00  0.00      D     
ATOM   4261  HE1 TYR D 273       9.909  -9.906   4.132  0.00  0.00      D     
ATOM   4262  CZ  TYR D 273      10.456  -9.501   2.098  0.00  0.00      D     
ATOM   4263  OH  TYR D 273       9.455 -10.324   1.605  0.00  0.00      D     
ATOM   4264  HH  TYR D 273       8.928 -10.505   2.387  0.00  0.00      D     
ATOM   4265  CD2 TYR D 273      12.267  -7.912   1.808  0.00  0.00      D     
ATOM   4266  HD2 TYR D 273      12.963  -7.396   1.163  0.00  0.00      D     
ATOM   4267  CE2 TYR D 273      11.354  -8.785   1.291  0.00  0.00      D     
ATOM   4268  HE2 TYR D 273      11.454  -8.847   0.218  0.00  0.00      D     
ATOM   4269  C   TYR D 273      15.476  -5.980   4.339  0.00  0.00      D     
ATOM   4270  O   TYR D 273      15.391  -5.618   5.509  0.00  0.00      D     
ATOM   4271  N   LYS D 274      16.244  -5.357   3.442  0.00  0.00      D     
ATOM   4272  HN  LYS D 274      16.244  -5.634   2.484  0.00  0.00      D     
ATOM   4273  CA  LYS D 274      17.023  -4.147   3.688  0.00  0.00      D     
ATOM   4274  HA  LYS D 274      16.841  -3.825   4.703  0.00  0.00      D     
ATOM   4275  CB  LYS D 274      18.562  -4.221   3.580  0.00  0.00      D     
ATOM   4276  HB1 LYS D 274      18.797  -4.642   2.579  0.00  0.00      D     
ATOM   4277  HB2 LYS D 274      19.088  -3.249   3.690  0.00  0.00      D     
ATOM   4278  CG  LYS D 274      19.189  -5.139   4.623  0.00  0.00      D     
ATOM   4279  HG1 LYS D 274      19.746  -4.650   5.450  0.00  0.00      D     
ATOM   4280  HG2 LYS D 274      18.454  -5.789   5.143  0.00  0.00      D     
ATOM   4281  CD  LYS D 274      20.322  -6.039   4.096  0.00  0.00      D     
ATOM   4282  HD1 LYS D 274      20.626  -6.713   4.926  0.00  0.00      D     
ATOM   4283  HD2 LYS D 274      19.947  -6.655   3.251  0.00  0.00      D     
ATOM   4284  CE  LYS D 274      21.534  -5.273   3.711  0.00  0.00      D     
ATOM   4285  HE1 LYS D 274      21.313  -4.608   2.849  0.00  0.00      D     
ATOM   4286  HE2 LYS D 274      22.006  -4.649   4.500  0.00  0.00      D     
ATOM   4287  NZ  LYS D 274      22.530  -6.262   3.374  0.00  0.00      D     
ATOM   4288  HZ1 LYS D 274      23.435  -5.816   3.119  0.00  0.00      D     
ATOM   4289  HZ2 LYS D 274      22.712  -6.903   4.172  0.00  0.00      D     
ATOM   4290  HZ3 LYS D 274      22.198  -6.831   2.570  0.00  0.00      D     
ATOM   4291  C   LYS D 274      16.433  -3.000   2.774  0.00  0.00      D     
ATOM   4292  O   LYS D 274      15.677  -3.218   1.805  0.00  0.00      D     
ATOM   4293  N   HSE D 275      16.642  -1.744   3.164  0.00  0.00      D     
ATOM   4294  HN  HSE D 275      17.176  -1.635   3.999  0.00  0.00      D     
ATOM   4295  CA  HSE D 275      16.266  -0.497   2.474  0.00  0.00      D     
ATOM   4296  HA  HSE D 275      15.748  -0.678   1.544  0.00  0.00      D     
ATOM   4297  CB  HSE D 275      15.404   0.410   3.322  0.00  0.00      D     
ATOM   4298  HB1 HSE D 275      14.676  -0.311   3.751  0.00  0.00      D     
ATOM   4299  HB2 HSE D 275      15.912   0.827   4.218  0.00  0.00      D     
ATOM   4300  ND1 HSE D 275      13.475   1.087   1.873  0.00  0.00      D     
ATOM   4301  CG  HSE D 275      14.615   1.447   2.620  0.00  0.00      D     
ATOM   4302  CE1 HSE D 275      12.962   2.258   1.486  0.00  0.00      D     
ATOM   4303  HE1 HSE D 275      12.029   2.341   0.928  0.00  0.00      D     
ATOM   4304  NE2 HSE D 275      13.668   3.323   1.907  0.00  0.00      D     
ATOM   4305  HE2 HSE D 275      13.500   4.279   1.667  0.00  0.00      D     
ATOM   4306  CD2 HSE D 275      14.746   2.836   2.713  0.00  0.00      D     
ATOM   4307  HD2 HSE D 275      15.567   3.420   3.112  0.00  0.00      D     
ATOM   4308  C   HSE D 275      17.481   0.192   2.017  0.00  0.00      D     
ATOM   4309  O   HSE D 275      18.144   0.798   2.819  0.00  0.00      D     
ATOM   4310  N   ILE D 276      17.669   0.140   0.699  0.00  0.00      D     
ATOM   4311  HN  ILE D 276      17.009  -0.425   0.211  0.00  0.00      D     
ATOM   4312  CA  ILE D 276      18.642   0.919  -0.008  0.00  0.00      D     
ATOM   4313  HA  ILE D 276      19.465   1.188   0.638  0.00  0.00      D     
ATOM   4314  CB  ILE D 276      19.282   0.017  -1.101  0.00  0.00      D     
ATOM   4315  HB  ILE D 276      18.517  -0.287  -1.847  0.00  0.00      D     
ATOM   4316  CG2 ILE D 276      20.408   0.673  -1.809  0.00  0.00      D     
ATOM   4317 HG21 ILE D 276      21.178   0.948  -1.058  0.00  0.00      D     
ATOM   4318 HG22 ILE D 276      20.835   0.068  -2.637  0.00  0.00      D     
ATOM   4319 HG23 ILE D 276      19.980   1.568  -2.310  0.00  0.00      D     
ATOM   4320  CG1 ILE D 276      19.825  -1.282  -0.403  0.00  0.00      D     
ATOM   4321 HG11 ILE D 276      20.924  -1.426  -0.479  0.00  0.00      D     
ATOM   4322 HG12 ILE D 276      19.696  -1.136   0.691  0.00  0.00      D     
ATOM   4323  CD  ILE D 276      19.006  -2.519  -0.781  0.00  0.00      D     
ATOM   4324  HD1 ILE D 276      18.838  -2.515  -1.879  0.00  0.00      D     
ATOM   4325  HD2 ILE D 276      19.579  -3.427  -0.494  0.00  0.00      D     
ATOM   4326  HD3 ILE D 276      17.998  -2.388  -0.332  0.00  0.00      D     
ATOM   4327  C   ILE D 276      17.958   2.162  -0.648  0.00  0.00      D     
ATOM   4328  O   ILE D 276      17.152   2.051  -1.562  0.00  0.00      D     
ATOM   4329  N   THR D 277      18.324   3.361  -0.208  0.00  0.00      D     
ATOM   4330  HN  THR D 277      19.182   3.401   0.300  0.00  0.00      D     
ATOM   4331  CA  THR D 277      17.701   4.668  -0.474  0.00  0.00      D     
ATOM   4332  HA  THR D 277      16.966   4.545  -1.256  0.00  0.00      D     
ATOM   4333  CB  THR D 277      16.941   5.286   0.668  0.00  0.00      D     
ATOM   4334  HB  THR D 277      16.108   4.570   0.834  0.00  0.00      D     
ATOM   4335  OG1 THR D 277      16.342   6.536   0.298  0.00  0.00      D     
ATOM   4336  HG1 THR D 277      15.558   6.518   0.852  0.00  0.00      D     
ATOM   4337  CG2 THR D 277      17.860   5.372   1.917  0.00  0.00      D     
ATOM   4338 HG21 THR D 277      17.249   5.798   2.741  0.00  0.00      D     
ATOM   4339 HG22 THR D 277      18.460   4.503   2.263  0.00  0.00      D     
ATOM   4340 HG23 THR D 277      18.643   6.066   1.543  0.00  0.00      D     
ATOM   4341  C   THR D 277      18.678   5.586  -1.141  0.00  0.00      D     
ATOM   4342  O   THR D 277      19.762   5.856  -0.627  0.00  0.00      D     
ATOM   4343  N   SER D 278      18.297   6.108  -2.281  0.00  0.00      D     
ATOM   4344  HN  SER D 278      17.371   5.926  -2.602  0.00  0.00      D     
ATOM   4345  CA  SER D 278      19.043   6.955  -3.103  0.00  0.00      D     
ATOM   4346  HA  SER D 278      20.081   7.019  -2.810  0.00  0.00      D     
ATOM   4347  CB  SER D 278      18.963   6.326  -4.547  0.00  0.00      D     
ATOM   4348  HB1 SER D 278      19.071   5.228  -4.423  0.00  0.00      D     
ATOM   4349  HB2 SER D 278      17.962   6.548  -4.976  0.00  0.00      D     
ATOM   4350  OG  SER D 278      20.066   6.662  -5.330  0.00  0.00      D     
ATOM   4351  HG1 SER D 278      20.423   7.483  -4.983  0.00  0.00      D     
ATOM   4352  C   SER D 278      18.396   8.312  -3.284  0.00  0.00      D     
ATOM   4353  O   SER D 278      18.848   9.115  -4.115  0.00  0.00      D     
ATOM   4354  N   LYS D 279      17.387   8.697  -2.432  0.00  0.00      D     
ATOM   4355  HN  LYS D 279      17.208   8.106  -1.649  0.00  0.00      D     
ATOM   4356  CA  LYS D 279      16.665   9.963  -2.488  0.00  0.00      D     
ATOM   4357  HA  LYS D 279      16.283   9.984  -3.498  0.00  0.00      D     
ATOM   4358  CB  LYS D 279      15.451   9.881  -1.432  0.00  0.00      D     
ATOM   4359  HB1 LYS D 279      15.745   9.192  -0.611  0.00  0.00      D     
ATOM   4360  HB2 LYS D 279      15.246  10.863  -0.954  0.00  0.00      D     
ATOM   4361  CG  LYS D 279      14.116   9.427  -2.056  0.00  0.00      D     
ATOM   4362  HG1 LYS D 279      14.307   8.343  -2.206  0.00  0.00      D     
ATOM   4363  HG2 LYS D 279      13.419   9.412  -1.192  0.00  0.00      D     
ATOM   4364  CD  LYS D 279      13.515  10.248  -3.188  0.00  0.00      D     
ATOM   4365  HD1 LYS D 279      14.221  10.356  -4.039  0.00  0.00      D     
ATOM   4366  HD2 LYS D 279      12.553   9.741  -3.417  0.00  0.00      D     
ATOM   4367  CE  LYS D 279      13.263  11.786  -2.860  0.00  0.00      D     
ATOM   4368  HE1 LYS D 279      14.252  12.234  -2.626  0.00  0.00      D     
ATOM   4369  HE2 LYS D 279      12.756  12.302  -3.703  0.00  0.00      D     
ATOM   4370  NZ  LYS D 279      12.302  11.947  -1.689  0.00  0.00      D     
ATOM   4371  HZ1 LYS D 279      11.723  12.761  -1.977  0.00  0.00      D     
ATOM   4372  HZ2 LYS D 279      11.668  11.124  -1.642  0.00  0.00      D     
ATOM   4373  HZ3 LYS D 279      12.832  12.174  -0.824  0.00  0.00      D     
ATOM   4374  C   LYS D 279      17.439  11.224  -2.131  0.00  0.00      D     
ATOM   4375  O   LYS D 279      17.116  12.329  -2.581  0.00  0.00      D     
ATOM   4376  N   GLU D 280      18.425  11.181  -1.193  0.00  0.00      D     
ATOM   4377  HN  GLU D 280      18.668  10.344  -0.709  0.00  0.00      D     
ATOM   4378  CA  GLU D 280      19.273  12.305  -0.770  0.00  0.00      D     
ATOM   4379  HA  GLU D 280      18.871  13.242  -1.126  0.00  0.00      D     
ATOM   4380  CB  GLU D 280      19.531  12.374   0.748  0.00  0.00      D     
ATOM   4381  HB1 GLU D 280      19.976  11.512   1.289  0.00  0.00      D     
ATOM   4382  HB2 GLU D 280      20.246  13.204   0.928  0.00  0.00      D     
ATOM   4383  CG  GLU D 280      18.190  12.773   1.357  0.00  0.00      D     
ATOM   4384  HG1 GLU D 280      17.578  13.483   0.760  0.00  0.00      D     
ATOM   4385  HG2 GLU D 280      17.674  11.797   1.474  0.00  0.00      D     
ATOM   4386  CD  GLU D 280      18.223  13.251   2.822  0.00  0.00      D     
ATOM   4387  OE1 GLU D 280      17.767  14.387   3.161  0.00  0.00      D     
ATOM   4388  OE2 GLU D 280      18.727  12.436   3.668  0.00  0.00      D     
ATOM   4389  C   GLU D 280      20.600  12.163  -1.540  0.00  0.00      D     
ATOM   4390  O   GLU D 280      20.751  12.246  -2.796  0.00  0.00      D     
ATOM   4391  N   THR D 281      21.630  11.678  -0.810  0.00  0.00      D     
ATOM   4392  HN  THR D 281      21.661  11.773   0.182  0.00  0.00      D     
ATOM   4393  CA  THR D 281      22.784  10.950  -1.285  0.00  0.00      D     
ATOM   4394  HA  THR D 281      22.816  11.057  -2.359  0.00  0.00      D     
ATOM   4395  CB  THR D 281      24.060  11.443  -0.728  0.00  0.00      D     
ATOM   4396  HB  THR D 281      24.253  12.457  -1.139  0.00  0.00      D     
ATOM   4397  OG1 THR D 281      25.201  10.685  -1.099  0.00  0.00      D     
ATOM   4398  HG1 THR D 281      25.718  11.251  -1.677  0.00  0.00      D     
ATOM   4399  CG2 THR D 281      24.090  11.410   0.806  0.00  0.00      D     
ATOM   4400 HG21 THR D 281      23.320  12.023   1.321  0.00  0.00      D     
ATOM   4401 HG22 THR D 281      24.087  10.358   1.165  0.00  0.00      D     
ATOM   4402 HG23 THR D 281      25.053  11.852   1.139  0.00  0.00      D     
ATOM   4403  C   THR D 281      22.511   9.413  -0.963  0.00  0.00      D     
ATOM   4404  O   THR D 281      21.769   8.962  -0.129  0.00  0.00      D     
ATOM   4405  N   LEU D 282      23.196   8.453  -1.667  0.00  0.00      D     
ATOM   4406  HN  LEU D 282      23.879   8.769  -2.320  0.00  0.00      D     
ATOM   4407  CA  LEU D 282      22.824   7.002  -1.558  0.00  0.00      D     
ATOM   4408  HA  LEU D 282      21.758   6.830  -1.575  0.00  0.00      D     
ATOM   4409  CB  LEU D 282      23.299   6.283  -2.848  0.00  0.00      D     
ATOM   4410  HB1 LEU D 282      22.854   6.728  -3.764  0.00  0.00      D     
ATOM   4411  HB2 LEU D 282      24.366   6.539  -3.021  0.00  0.00      D     
ATOM   4412  CG  LEU D 282      23.040   4.722  -2.985  0.00  0.00      D     
ATOM   4413  HG  LEU D 282      23.455   4.311  -2.040  0.00  0.00      D     
ATOM   4414  CD1 LEU D 282      21.566   4.457  -3.141  0.00  0.00      D     
ATOM   4415 HD11 LEU D 282      21.260   3.390  -3.159  0.00  0.00      D     
ATOM   4416 HD12 LEU D 282      20.965   5.022  -2.397  0.00  0.00      D     
ATOM   4417 HD13 LEU D 282      21.451   4.888  -4.159  0.00  0.00      D     
ATOM   4418  CD2 LEU D 282      23.874   4.079  -4.144  0.00  0.00      D     
ATOM   4419 HD21 LEU D 282      23.929   2.970  -4.101  0.00  0.00      D     
ATOM   4420 HD22 LEU D 282      23.535   4.321  -5.174  0.00  0.00      D     
ATOM   4421 HD23 LEU D 282      24.893   4.491  -3.981  0.00  0.00      D     
ATOM   4422  C   LEU D 282      23.371   6.359  -0.331  0.00  0.00      D     
ATOM   4423  O   LEU D 282      24.554   6.409  -0.011  0.00  0.00      D     
ATOM   4424  N   TYR D 283      22.433   5.697   0.395  0.00  0.00      D     
ATOM   4425  HN  TYR D 283      21.451   5.766   0.235  0.00  0.00      D     
ATOM   4426  CA  TYR D 283      22.817   4.929   1.577  0.00  0.00      D     
ATOM   4427  HA  TYR D 283      23.825   4.546   1.505  0.00  0.00      D     
ATOM   4428  CB  TYR D 283      22.967   5.706   2.899  0.00  0.00      D     
ATOM   4429  HB1 TYR D 283      22.915   4.995   3.751  0.00  0.00      D     
ATOM   4430  HB2 TYR D 283      23.963   6.196   2.863  0.00  0.00      D     
ATOM   4431  CG  TYR D 283      21.860   6.778   3.074  0.00  0.00      D     
ATOM   4432  CD1 TYR D 283      22.172   8.084   2.715  0.00  0.00      D     
ATOM   4433  HD1 TYR D 283      23.141   8.272   2.275  0.00  0.00      D     
ATOM   4434  CE1 TYR D 283      21.281   9.152   2.935  0.00  0.00      D     
ATOM   4435  HE1 TYR D 283      21.524  10.177   2.698  0.00  0.00      D     
ATOM   4436  CZ  TYR D 283      20.063   8.883   3.628  0.00  0.00      D     
ATOM   4437  OH  TYR D 283      19.196   9.850   4.024  0.00  0.00      D     
ATOM   4438  HH  TYR D 283      19.492  10.660   3.601  0.00  0.00      D     
ATOM   4439  CD2 TYR D 283      20.599   6.491   3.633  0.00  0.00      D     
ATOM   4440  HD2 TYR D 283      20.306   5.463   3.786  0.00  0.00      D     
ATOM   4441  CE2 TYR D 283      19.788   7.550   3.951  0.00  0.00      D     
ATOM   4442  HE2 TYR D 283      18.918   7.301   4.540  0.00  0.00      D     
ATOM   4443  C   TYR D 283      21.867   3.737   1.776  0.00  0.00      D     
ATOM   4444  O   TYR D 283      20.778   3.649   1.194  0.00  0.00      D     
ATOM   4445  N   CYS D 284      22.215   2.748   2.607  0.00  0.00      D     
ATOM   4446  HN  CYS D 284      23.153   2.819   2.939  0.00  0.00      D     
ATOM   4447  CA  CYS D 284      21.421   1.575   2.946  0.00  0.00      D     
ATOM   4448  HA  CYS D 284      20.485   1.579   2.406  0.00  0.00      D     
ATOM   4449  CB  CYS D 284      22.126   0.252   2.571  0.00  0.00      D     
ATOM   4450  HB1 CYS D 284      22.362   0.372   1.492  0.00  0.00      D     
ATOM   4451  HB2 CYS D 284      23.067   0.196   3.159  0.00  0.00      D     
ATOM   4452  SG  CYS D 284      21.189  -1.317   2.972  0.00  0.00      D     
ATOM   4453  HG1 CYS D 284      22.120  -2.152   2.534  0.00  0.00      D     
ATOM   4454  C   CYS D 284      21.146   1.699   4.466  0.00  0.00      D     
ATOM   4455  O   CYS D 284      21.981   2.113   5.226  0.00  0.00      D     
ATOM   4456  N   ILE D 285      20.025   1.131   4.887  0.00  0.00      D     
ATOM   4457  HN  ILE D 285      19.330   0.849   4.230  0.00  0.00      D     
ATOM   4458  CA  ILE D 285      19.456   1.123   6.238  0.00  0.00      D     
ATOM   4459  HA  ILE D 285      20.177   1.423   6.984  0.00  0.00      D     
ATOM   4460  CB  ILE D 285      18.350   2.168   6.397  0.00  0.00      D     
ATOM   4461  HB  ILE D 285      17.343   1.796   6.109  0.00  0.00      D     
ATOM   4462  CG2 ILE D 285      18.323   2.533   7.957  0.00  0.00      D     
ATOM   4463 HG21 ILE D 285      18.252   1.612   8.574  0.00  0.00      D     
ATOM   4464 HG22 ILE D 285      19.255   3.049   8.272  0.00  0.00      D     
ATOM   4465 HG23 ILE D 285      17.391   3.100   8.167  0.00  0.00      D     
ATOM   4466  CG1 ILE D 285      18.569   3.394   5.515  0.00  0.00      D     
ATOM   4467 HG11 ILE D 285      19.532   3.929   5.654  0.00  0.00      D     
ATOM   4468 HG12 ILE D 285      18.513   3.175   4.427  0.00  0.00      D     
ATOM   4469  CD  ILE D 285      17.456   4.557   5.663  0.00  0.00      D     
ATOM   4470  HD1 ILE D 285      17.436   5.132   4.713  0.00  0.00      D     
ATOM   4471  HD2 ILE D 285      16.520   4.053   5.987  0.00  0.00      D     
ATOM   4472  HD3 ILE D 285      17.844   5.199   6.482  0.00  0.00      D     
ATOM   4473  C   ILE D 285      18.882  -0.259   6.677  0.00  0.00      D     
ATOM   4474  O   ILE D 285      18.020  -0.844   6.009  0.00  0.00      D     
ATOM   4475  N   ASP D 286      19.377  -0.816   7.802  0.00  0.00      D     
ATOM   4476  HN  ASP D 286      20.171  -0.415   8.253  0.00  0.00      D     
ATOM   4477  CA  ASP D 286      18.793  -1.969   8.352  0.00  0.00      D     
ATOM   4478  HA  ASP D 286      17.809  -2.070   7.919  0.00  0.00      D     
ATOM   4479  CB  ASP D 286      19.826  -3.081   7.944  0.00  0.00      D     
ATOM   4480  HB1 ASP D 286      19.852  -3.045   6.834  0.00  0.00      D     
ATOM   4481  HB2 ASP D 286      20.844  -2.812   8.299  0.00  0.00      D     
ATOM   4482  CG  ASP D 286      19.405  -4.442   8.344  0.00  0.00      D     
ATOM   4483  OD1 ASP D 286      20.202  -5.411   8.173  0.00  0.00      D     
ATOM   4484  OD2 ASP D 286      18.252  -4.608   8.815  0.00  0.00      D     
ATOM   4485  C   ASP D 286      18.655  -1.799   9.846  0.00  0.00      D     
ATOM   4486  O   ASP D 286      19.688  -1.749  10.572  0.00  0.00      D     
ATOM   4487  N   GLY D 287      17.387  -1.613  10.307  0.00  0.00      D     
ATOM   4488  HN  GLY D 287      16.646  -1.684   9.644  0.00  0.00      D     
ATOM   4489  CA  GLY D 287      16.955  -1.277  11.647  0.00  0.00      D     
ATOM   4490  HA1 GLY D 287      17.365  -2.008  12.327  0.00  0.00      D     
ATOM   4491  HA2 GLY D 287      15.879  -1.272  11.551  0.00  0.00      D     
ATOM   4492  C   GLY D 287      17.387   0.125  12.183  0.00  0.00      D     
ATOM   4493  O   GLY D 287      16.901   1.164  11.822  0.00  0.00      D     
ATOM   4494  N   ALA D 288      18.405   0.127  13.029  0.00  0.00      D     
ATOM   4495  HN  ALA D 288      18.839  -0.703  13.370  0.00  0.00      D     
ATOM   4496  CA  ALA D 288      19.124   1.255  13.511  0.00  0.00      D     
ATOM   4497  HA  ALA D 288      18.632   2.215  13.464  0.00  0.00      D     
ATOM   4498  CB  ALA D 288      19.547   0.988  14.968  0.00  0.00      D     
ATOM   4499  HB1 ALA D 288      20.063   0.025  15.172  0.00  0.00      D     
ATOM   4500  HB2 ALA D 288      20.096   1.849  15.406  0.00  0.00      D     
ATOM   4501  HB3 ALA D 288      18.725   1.099  15.707  0.00  0.00      D     
ATOM   4502  C   ALA D 288      20.441   1.548  12.830  0.00  0.00      D     
ATOM   4503  O   ALA D 288      21.039   2.521  13.109  0.00  0.00      D     
ATOM   4504  N   LEU D 289      20.861   0.678  11.821  0.00  0.00      D     
ATOM   4505  HN  LEU D 289      20.338  -0.085  11.450  0.00  0.00      D     
ATOM   4506  CA  LEU D 289      22.165   0.646  11.294  0.00  0.00      D     
ATOM   4507  HA  LEU D 289      22.721   1.403  11.827  0.00  0.00      D     
ATOM   4508  CB  LEU D 289      22.882  -0.753  11.444  0.00  0.00      D     
ATOM   4509  HB1 LEU D 289      22.853  -1.085  12.504  0.00  0.00      D     
ATOM   4510  HB2 LEU D 289      22.409  -1.534  10.810  0.00  0.00      D     
ATOM   4511  CG  LEU D 289      24.370  -0.790  11.013  0.00  0.00      D     
ATOM   4512  HG  LEU D 289      24.492  -0.156  10.108  0.00  0.00      D     
ATOM   4513  CD1 LEU D 289      25.206  -0.152  12.153  0.00  0.00      D     
ATOM   4514 HD11 LEU D 289      25.279  -0.981  12.889  0.00  0.00      D     
ATOM   4515 HD12 LEU D 289      26.282   0.002  11.925  0.00  0.00      D     
ATOM   4516 HD13 LEU D 289      24.753   0.808  12.480  0.00  0.00      D     
ATOM   4517  CD2 LEU D 289      24.856  -2.270  10.844  0.00  0.00      D     
ATOM   4518 HD21 LEU D 289      24.697  -2.918  11.732  0.00  0.00      D     
ATOM   4519 HD22 LEU D 289      24.349  -2.754   9.981  0.00  0.00      D     
ATOM   4520 HD23 LEU D 289      25.964  -2.281  10.758  0.00  0.00      D     
ATOM   4521  C   LEU D 289      22.287   1.154   9.825  0.00  0.00      D     
ATOM   4522  O   LEU D 289      21.765   0.466   8.906  0.00  0.00      D     
ATOM   4523  N   LEU D 290      22.909   2.305   9.581  0.00  0.00      D     
ATOM   4524  HN  LEU D 290      23.348   2.745  10.360  0.00  0.00      D     
ATOM   4525  CA  LEU D 290      22.883   3.021   8.339  0.00  0.00      D     
ATOM   4526  HA  LEU D 290      22.156   2.597   7.662  0.00  0.00      D     
ATOM   4527  CB  LEU D 290      22.686   4.427   8.766  0.00  0.00      D     
ATOM   4528  HB1 LEU D 290      21.710   4.636   9.253  0.00  0.00      D     
ATOM   4529  HB2 LEU D 290      23.458   4.721   9.509  0.00  0.00      D     
ATOM   4530  CG  LEU D 290      22.803   5.596   7.706  0.00  0.00      D     
ATOM   4531  HG  LEU D 290      23.783   5.512   7.190  0.00  0.00      D     
ATOM   4532  CD1 LEU D 290      21.695   5.393   6.633  0.00  0.00      D     
ATOM   4533 HD11 LEU D 290      21.804   4.446   6.062  0.00  0.00      D     
ATOM   4534 HD12 LEU D 290      20.698   5.544   7.099  0.00  0.00      D     
ATOM   4535 HD13 LEU D 290      21.759   6.190   5.862  0.00  0.00      D     
ATOM   4536  CD2 LEU D 290      22.620   6.926   8.480  0.00  0.00      D     
ATOM   4537 HD21 LEU D 290      22.881   7.879   7.971  0.00  0.00      D     
ATOM   4538 HD22 LEU D 290      21.670   6.959   9.055  0.00  0.00      D     
ATOM   4539 HD23 LEU D 290      23.370   6.843   9.296  0.00  0.00      D     
ATOM   4540  C   LEU D 290      24.278   2.971   7.724  0.00  0.00      D     
ATOM   4541  O   LEU D 290      25.321   2.905   8.447  0.00  0.00      D     
ATOM   4542  N   THR D 291      24.338   2.689   6.385  0.00  0.00      D     
ATOM   4543  HN  THR D 291      23.507   2.563   5.848  0.00  0.00      D     
ATOM   4544  CA  THR D 291      25.590   2.568   5.668  0.00  0.00      D     
ATOM   4545  HA  THR D 291      26.373   2.976   6.290  0.00  0.00      D     
ATOM   4546  CB  THR D 291      26.092   1.098   5.374  0.00  0.00      D     
ATOM   4547  HB  THR D 291      27.005   1.171   4.746  0.00  0.00      D     
ATOM   4548  OG1 THR D 291      25.141   0.180   4.785  0.00  0.00      D     
ATOM   4549  HG1 THR D 291      24.547  -0.003   5.517  0.00  0.00      D     
ATOM   4550  CG2 THR D 291      26.620   0.450   6.645  0.00  0.00      D     
ATOM   4551 HG21 THR D 291      27.424   1.156   6.944  0.00  0.00      D     
ATOM   4552 HG22 THR D 291      25.858   0.328   7.444  0.00  0.00      D     
ATOM   4553 HG23 THR D 291      27.152  -0.513   6.490  0.00  0.00      D     
ATOM   4554  C   THR D 291      25.660   3.418   4.407  0.00  0.00      D     
ATOM   4555  O   THR D 291      24.867   3.319   3.516  0.00  0.00      D     
ATOM   4556  N   LYS D 292      26.664   4.282   4.234  0.00  0.00      D     
ATOM   4557  HN  LYS D 292      27.447   4.254   4.851  0.00  0.00      D     
ATOM   4558  CA  LYS D 292      26.724   5.377   3.274  0.00  0.00      D     
ATOM   4559  HA  LYS D 292      25.799   5.494   2.730  0.00  0.00      D     
ATOM   4560  CB  LYS D 292      26.903   6.765   3.960  0.00  0.00      D     
ATOM   4561  HB1 LYS D 292      27.903   6.804   4.443  0.00  0.00      D     
ATOM   4562  HB2 LYS D 292      27.022   7.520   3.154  0.00  0.00      D     
ATOM   4563  CG  LYS D 292      25.863   7.047   5.059  0.00  0.00      D     
ATOM   4564  HG1 LYS D 292      24.903   6.965   4.507  0.00  0.00      D     
ATOM   4565  HG2 LYS D 292      25.861   6.210   5.789  0.00  0.00      D     
ATOM   4566  CD  LYS D 292      26.191   8.363   5.830  0.00  0.00      D     
ATOM   4567  HD1 LYS D 292      26.364   9.141   5.056  0.00  0.00      D     
ATOM   4568  HD2 LYS D 292      25.215   8.526   6.336  0.00  0.00      D     
ATOM   4569  CE  LYS D 292      27.314   8.303   6.877  0.00  0.00      D     
ATOM   4570  HE1 LYS D 292      27.002   7.499   7.578  0.00  0.00      D     
ATOM   4571  HE2 LYS D 292      28.336   8.051   6.522  0.00  0.00      D     
ATOM   4572  NZ  LYS D 292      27.389   9.511   7.702  0.00  0.00      D     
ATOM   4573  HZ1 LYS D 292      26.542   9.410   8.296  0.00  0.00      D     
ATOM   4574  HZ2 LYS D 292      28.110   9.394   8.443  0.00  0.00      D     
ATOM   4575  HZ3 LYS D 292      27.416  10.401   7.165  0.00  0.00      D     
ATOM   4576  C   LYS D 292      27.775   5.010   2.172  0.00  0.00      D     
ATOM   4577  O   LYS D 292      28.834   4.504   2.488  0.00  0.00      D     
ATOM   4578  N   SER D 293      27.465   5.147   0.915  0.00  0.00      D     
ATOM   4579  HN  SER D 293      26.580   5.487   0.607  0.00  0.00      D     
ATOM   4580  CA  SER D 293      28.366   4.737  -0.146  0.00  0.00      D     
ATOM   4581  HA  SER D 293      29.354   5.044   0.164  0.00  0.00      D     
ATOM   4582  CB  SER D 293      28.367   3.204  -0.384  0.00  0.00      D     
ATOM   4583  HB1 SER D 293      28.477   2.628   0.559  0.00  0.00      D     
ATOM   4584  HB2 SER D 293      27.434   2.724  -0.749  0.00  0.00      D     
ATOM   4585  OG  SER D 293      29.401   2.874  -1.328  0.00  0.00      D     
ATOM   4586  HG1 SER D 293      29.659   1.985  -1.071  0.00  0.00      D     
ATOM   4587  C   SER D 293      28.035   5.462  -1.468  0.00  0.00      D     
ATOM   4588  O   SER D 293      26.948   6.064  -1.668  0.00  0.00      D     
ATOM   4589  N   SER D 294      28.918   5.548  -2.436  0.00  0.00      D     
ATOM   4590  HN  SER D 294      29.842   5.210  -2.276  0.00  0.00      D     
ATOM   4591  CA  SER D 294      28.557   5.955  -3.789  0.00  0.00      D     
ATOM   4592  HA  SER D 294      27.880   6.786  -3.651  0.00  0.00      D     
ATOM   4593  CB  SER D 294      29.696   6.531  -4.507  0.00  0.00      D     
ATOM   4594  HB1 SER D 294      29.511   7.047  -5.474  0.00  0.00      D     
ATOM   4595  HB2 SER D 294      30.155   7.315  -3.868  0.00  0.00      D     
ATOM   4596  OG  SER D 294      30.734   5.563  -4.664  0.00  0.00      D     
ATOM   4597  HG1 SER D 294      30.973   5.492  -5.591  0.00  0.00      D     
ATOM   4598  C   SER D 294      27.857   4.915  -4.605  0.00  0.00      D     
ATOM   4599  O   SER D 294      27.167   5.174  -5.632  0.00  0.00      D     
ATOM   4600  N   GLU D 295      28.067   3.587  -4.198  0.00  0.00      D     
ATOM   4601  HN  GLU D 295      28.419   3.457  -3.275  0.00  0.00      D     
ATOM   4602  CA  GLU D 295      27.536   2.496  -4.907  0.00  0.00      D     
ATOM   4603  HA  GLU D 295      26.634   2.819  -5.405  0.00  0.00      D     
ATOM   4604  CB  GLU D 295      28.526   1.883  -5.904  0.00  0.00      D     
ATOM   4605  HB1 GLU D 295      29.485   1.696  -5.375  0.00  0.00      D     
ATOM   4606  HB2 GLU D 295      28.219   0.854  -6.189  0.00  0.00      D     
ATOM   4607  CG  GLU D 295      28.795   2.702  -7.180  0.00  0.00      D     
ATOM   4608  HG1 GLU D 295      27.858   2.880  -7.749  0.00  0.00      D     
ATOM   4609  HG2 GLU D 295      29.006   3.721  -6.792  0.00  0.00      D     
ATOM   4610  CD  GLU D 295      29.963   2.103  -7.889  0.00  0.00      D     
ATOM   4611  OE1 GLU D 295      31.121   2.261  -7.414  0.00  0.00      D     
ATOM   4612  OE2 GLU D 295      29.711   1.492  -8.965  0.00  0.00      D     
ATOM   4613  C   GLU D 295      26.946   1.400  -4.111  0.00  0.00      D     
ATOM   4614  O   GLU D 295      27.229   1.207  -2.939  0.00  0.00      D     
ATOM   4615  N   TYR D 296      26.096   0.466  -4.683  0.00  0.00      D     
ATOM   4616  HN  TYR D 296      25.799   0.657  -5.615  0.00  0.00      D     
ATOM   4617  CA  TYR D 296      25.516  -0.689  -3.885  0.00  0.00      D     
ATOM   4618  HA  TYR D 296      26.190  -1.076  -3.135  0.00  0.00      D     
ATOM   4619  CB  TYR D 296      24.177  -0.429  -3.136  0.00  0.00      D     
ATOM   4620  HB1 TYR D 296      24.308   0.516  -2.567  0.00  0.00      D     
ATOM   4621  HB2 TYR D 296      23.281  -0.185  -3.745  0.00  0.00      D     
ATOM   4622  CG  TYR D 296      23.783  -1.387  -2.119  0.00  0.00      D     
ATOM   4623  CD1 TYR D 296      23.975  -1.032  -0.778  0.00  0.00      D     
ATOM   4624  HD1 TYR D 296      24.579  -0.177  -0.515  0.00  0.00      D     
ATOM   4625  CE1 TYR D 296      23.637  -1.954   0.213  0.00  0.00      D     
ATOM   4626  HE1 TYR D 296      23.948  -1.727   1.222  0.00  0.00      D     
ATOM   4627  CZ  TYR D 296      23.009  -3.135  -0.204  0.00  0.00      D     
ATOM   4628  OH  TYR D 296      22.437  -4.027   0.758  0.00  0.00      D     
ATOM   4629  HH  TYR D 296      22.313  -4.831   0.248  0.00  0.00      D     
ATOM   4630  CD2 TYR D 296      23.172  -2.592  -2.529  0.00  0.00      D     
ATOM   4631  HD2 TYR D 296      23.158  -2.839  -3.580  0.00  0.00      D     
ATOM   4632  CE2 TYR D 296      22.779  -3.522  -1.526  0.00  0.00      D     
ATOM   4633  HE2 TYR D 296      22.157  -4.380  -1.734  0.00  0.00      D     
ATOM   4634  C   TYR D 296      25.349  -1.821  -4.731  0.00  0.00      D     
ATOM   4635  O   TYR D 296      24.991  -1.701  -5.876  0.00  0.00      D     
ATOM   4636  N   LYS D 297      25.704  -2.971  -4.193  0.00  0.00      D     
ATOM   4637  HN  LYS D 297      26.037  -3.032  -3.255  0.00  0.00      D     
ATOM   4638  CA  LYS D 297      25.340  -4.150  -4.843  0.00  0.00      D     
ATOM   4639  HA  LYS D 297      24.485  -3.920  -5.462  0.00  0.00      D     
ATOM   4640  CB  LYS D 297      26.403  -4.739  -5.840  0.00  0.00      D     
ATOM   4641  HB1 LYS D 297      26.028  -5.656  -6.342  0.00  0.00      D     
ATOM   4642  HB2 LYS D 297      26.589  -3.968  -6.618  0.00  0.00      D     
ATOM   4643  CG  LYS D 297      27.823  -4.914  -5.140  0.00  0.00      D     
ATOM   4644  HG1 LYS D 297      28.130  -3.955  -4.670  0.00  0.00      D     
ATOM   4645  HG2 LYS D 297      27.839  -5.737  -4.394  0.00  0.00      D     
ATOM   4646  CD  LYS D 297      28.840  -5.202  -6.289  0.00  0.00      D     
ATOM   4647  HD1 LYS D 297      28.284  -5.844  -7.006  0.00  0.00      D     
ATOM   4648  HD2 LYS D 297      29.144  -4.265  -6.804  0.00  0.00      D     
ATOM   4649  CE  LYS D 297      30.140  -5.911  -5.792  0.00  0.00      D     
ATOM   4650  HE1 LYS D 297      30.692  -5.275  -5.067  0.00  0.00      D     
ATOM   4651  HE2 LYS D 297      29.683  -6.824  -5.356  0.00  0.00      D     
ATOM   4652  NZ  LYS D 297      30.947  -6.165  -6.931  0.00  0.00      D     
ATOM   4653  HZ1 LYS D 297      31.129  -7.184  -7.029  0.00  0.00      D     
ATOM   4654  HZ2 LYS D 297      30.601  -5.861  -7.863  0.00  0.00      D     
ATOM   4655  HZ3 LYS D 297      31.933  -5.872  -6.779  0.00  0.00      D     
ATOM   4656  C   LYS D 297      24.995  -5.202  -3.802  0.00  0.00      D     
ATOM   4657  O   LYS D 297      25.664  -5.400  -2.797  0.00  0.00      D     
ATOM   4658  N   GLY D 298      23.997  -6.074  -4.195  0.00  0.00      D     
ATOM   4659  HN  GLY D 298      23.499  -5.955  -5.051  0.00  0.00      D     
ATOM   4660  CA  GLY D 298      23.536  -7.139  -3.362  0.00  0.00      D     
ATOM   4661  HA1 GLY D 298      23.084  -6.703  -2.483  0.00  0.00      D     
ATOM   4662  HA2 GLY D 298      24.249  -7.937  -3.215  0.00  0.00      D     
ATOM   4663  C   GLY D 298      22.364  -7.887  -3.997  0.00  0.00      D     
ATOM   4664  O   GLY D 298      22.023  -7.543  -5.100  0.00  0.00      D     
ATOM   4665  N   PRO D 299      21.702  -8.886  -3.308  0.00  0.00      D     
ATOM   4666  CD  PRO D 299      22.277  -9.538  -2.153  0.00  0.00      D     
ATOM   4667  HD1 PRO D 299      22.491  -8.768  -1.381  0.00  0.00      D     
ATOM   4668  HD2 PRO D 299      23.149 -10.093  -2.560  0.00  0.00      D     
ATOM   4669  CA  PRO D 299      20.636  -9.651  -3.949  0.00  0.00      D     
ATOM   4670  HA  PRO D 299      20.849  -9.845  -4.990  0.00  0.00      D     
ATOM   4671  CB  PRO D 299      20.688 -10.995  -3.126  0.00  0.00      D     
ATOM   4672  HB1 PRO D 299      21.456 -11.681  -3.544  0.00  0.00      D     
ATOM   4673  HB2 PRO D 299      19.726 -11.531  -2.981  0.00  0.00      D     
ATOM   4674  CG  PRO D 299      21.246 -10.589  -1.704  0.00  0.00      D     
ATOM   4675  HG1 PRO D 299      21.684 -11.456  -1.163  0.00  0.00      D     
ATOM   4676  HG2 PRO D 299      20.398 -10.245  -1.074  0.00  0.00      D     
ATOM   4677  C   PRO D 299      19.309  -8.922  -3.763  0.00  0.00      D     
ATOM   4678  O   PRO D 299      18.551  -9.168  -2.843  0.00  0.00      D     
ATOM   4679  N   ILE D 300      18.951  -8.088  -4.747  0.00  0.00      D     
ATOM   4680  HN  ILE D 300      19.400  -8.095  -5.637  0.00  0.00      D     
ATOM   4681  CA  ILE D 300      17.875  -7.228  -4.765  0.00  0.00      D     
ATOM   4682  HA  ILE D 300      17.686  -7.003  -3.726  0.00  0.00      D     
ATOM   4683  CB  ILE D 300      18.239  -5.933  -5.522  0.00  0.00      D     
ATOM   4684  HB  ILE D 300      18.455  -6.082  -6.602  0.00  0.00      D     
ATOM   4685  CG2 ILE D 300      17.097  -4.963  -5.447  0.00  0.00      D     
ATOM   4686 HG21 ILE D 300      16.745  -4.740  -4.417  0.00  0.00      D     
ATOM   4687 HG22 ILE D 300      17.444  -3.991  -5.857  0.00  0.00      D     
ATOM   4688 HG23 ILE D 300      16.246  -5.378  -6.028  0.00  0.00      D     
ATOM   4689  CG1 ILE D 300      19.551  -5.216  -5.149  0.00  0.00      D     
ATOM   4690 HG11 ILE D 300      20.418  -5.755  -5.589  0.00  0.00      D     
ATOM   4691 HG12 ILE D 300      19.556  -4.254  -5.704  0.00  0.00      D     
ATOM   4692  CD  ILE D 300      19.850  -4.945  -3.674  0.00  0.00      D     
ATOM   4693  HD1 ILE D 300      19.025  -4.329  -3.256  0.00  0.00      D     
ATOM   4694  HD2 ILE D 300      19.994  -5.875  -3.084  0.00  0.00      D     
ATOM   4695  HD3 ILE D 300      20.771  -4.335  -3.554  0.00  0.00      D     
ATOM   4696  C   ILE D 300      16.606  -7.833  -5.289  0.00  0.00      D     
ATOM   4697  O   ILE D 300      16.585  -8.553  -6.280  0.00  0.00      D     
ATOM   4698  N   THR D 301      15.475  -7.667  -4.561  0.00  0.00      D     
ATOM   4699  HN  THR D 301      15.532  -7.028  -3.798  0.00  0.00      D     
ATOM   4700  CA  THR D 301      14.148  -8.357  -4.945  0.00  0.00      D     
ATOM   4701  HA  THR D 301      14.416  -9.185  -5.585  0.00  0.00      D     
ATOM   4702  CB  THR D 301      13.506  -9.131  -3.747  0.00  0.00      D     
ATOM   4703  HB  THR D 301      14.256  -9.786  -3.254  0.00  0.00      D     
ATOM   4704  OG1 THR D 301      12.512 -10.114  -4.162  0.00  0.00      D     
ATOM   4705  HG1 THR D 301      12.736 -10.411  -5.047  0.00  0.00      D     
ATOM   4706  CG2 THR D 301      12.900  -8.222  -2.703  0.00  0.00      D     
ATOM   4707 HG21 THR D 301      13.675  -7.556  -2.266  0.00  0.00      D     
ATOM   4708 HG22 THR D 301      12.171  -7.494  -3.117  0.00  0.00      D     
ATOM   4709 HG23 THR D 301      12.371  -8.849  -1.954  0.00  0.00      D     
ATOM   4710  C   THR D 301      13.153  -7.315  -5.537  0.00  0.00      D     
ATOM   4711  O   THR D 301      12.300  -7.726  -6.294  0.00  0.00      D     
ATOM   4712  N   ASP D 302      13.305  -6.002  -5.223  0.00  0.00      D     
ATOM   4713  HN  ASP D 302      14.165  -5.779  -4.770  0.00  0.00      D     
ATOM   4714  CA  ASP D 302      12.356  -4.905  -5.573  0.00  0.00      D     
ATOM   4715  HA  ASP D 302      11.726  -5.178  -6.407  0.00  0.00      D     
ATOM   4716  CB  ASP D 302      11.516  -4.472  -4.327  0.00  0.00      D     
ATOM   4717  HB1 ASP D 302      12.209  -4.377  -3.464  0.00  0.00      D     
ATOM   4718  HB2 ASP D 302      10.879  -3.623  -4.658  0.00  0.00      D     
ATOM   4719  CG  ASP D 302      10.475  -5.496  -3.971  0.00  0.00      D     
ATOM   4720  OD1 ASP D 302       9.962  -6.145  -4.884  0.00  0.00      D     
ATOM   4721  OD2 ASP D 302      10.017  -5.498  -2.785  0.00  0.00      D     
ATOM   4722  C   ASP D 302      13.232  -3.739  -5.922  0.00  0.00      D     
ATOM   4723  O   ASP D 302      14.231  -3.531  -5.240  0.00  0.00      D     
ATOM   4724  N   VAL D 303      12.943  -2.955  -6.972  0.00  0.00      D     
ATOM   4725  HN  VAL D 303      12.232  -3.177  -7.635  0.00  0.00      D     
ATOM   4726  CA  VAL D 303      13.570  -1.706  -7.205  0.00  0.00      D     
ATOM   4727  HA  VAL D 303      14.131  -1.475  -6.312  0.00  0.00      D     
ATOM   4728  CB  VAL D 303      14.703  -1.572  -8.301  0.00  0.00      D     
ATOM   4729  HB  VAL D 303      14.290  -1.866  -9.290  0.00  0.00      D     
ATOM   4730  CG1 VAL D 303      15.272  -0.115  -8.341  0.00  0.00      D     
ATOM   4731 HG11 VAL D 303      14.610   0.646  -8.806  0.00  0.00      D     
ATOM   4732 HG12 VAL D 303      15.384   0.297  -7.315  0.00  0.00      D     
ATOM   4733 HG13 VAL D 303      16.236  -0.116  -8.892  0.00  0.00      D     
ATOM   4734  CG2 VAL D 303      15.850  -2.523  -7.923  0.00  0.00      D     
ATOM   4735 HG21 VAL D 303      15.381  -3.518  -7.766  0.00  0.00      D     
ATOM   4736 HG22 VAL D 303      16.580  -2.677  -8.747  0.00  0.00      D     
ATOM   4737 HG23 VAL D 303      16.343  -2.235  -6.970  0.00  0.00      D     
ATOM   4738  C   VAL D 303      12.408  -0.661  -7.457  0.00  0.00      D     
ATOM   4739  O   VAL D 303      11.574  -0.902  -8.292  0.00  0.00      D     
ATOM   4740  N   PHE D 304      12.347   0.511  -6.718  0.00  0.00      D     
ATOM   4741  HN  PHE D 304      13.037   0.721  -6.030  0.00  0.00      D     
ATOM   4742  CA  PHE D 304      11.292   1.464  -6.709  0.00  0.00      D     
ATOM   4743  HA  PHE D 304      10.503   1.185  -7.392  0.00  0.00      D     
ATOM   4744  CB  PHE D 304      10.669   1.713  -5.279  0.00  0.00      D     
ATOM   4745  HB1 PHE D 304      10.391   0.790  -4.725  0.00  0.00      D     
ATOM   4746  HB2 PHE D 304      11.488   2.238  -4.743  0.00  0.00      D     
ATOM   4747  CG  PHE D 304       9.568   2.727  -5.084  0.00  0.00      D     
ATOM   4748  CD1 PHE D 304       9.789   4.097  -5.195  0.00  0.00      D     
ATOM   4749  HD1 PHE D 304      10.709   4.467  -5.623  0.00  0.00      D     
ATOM   4750  CE1 PHE D 304       8.752   5.079  -4.988  0.00  0.00      D     
ATOM   4751  HE1 PHE D 304       9.004   6.123  -5.098  0.00  0.00      D     
ATOM   4752  CZ  PHE D 304       7.454   4.585  -4.680  0.00  0.00      D     
ATOM   4753  HZ  PHE D 304       6.587   5.222  -4.585  0.00  0.00      D     
ATOM   4754  CD2 PHE D 304       8.302   2.333  -4.731  0.00  0.00      D     
ATOM   4755  HD2 PHE D 304       8.121   1.299  -4.477  0.00  0.00      D     
ATOM   4756  CE2 PHE D 304       7.280   3.234  -4.471  0.00  0.00      D     
ATOM   4757  HE2 PHE D 304       6.359   2.755  -4.172  0.00  0.00      D     
ATOM   4758  C   PHE D 304      11.879   2.714  -7.464  0.00  0.00      D     
ATOM   4759  O   PHE D 304      12.919   3.267  -7.102  0.00  0.00      D     
ATOM   4760  N   TYR D 305      10.987   3.320  -8.366  0.00  0.00      D     
ATOM   4761  HN  TYR D 305      10.043   3.073  -8.569  0.00  0.00      D     
ATOM   4762  CA  TYR D 305      11.478   4.472  -9.193  0.00  0.00      D     
ATOM   4763  HA  TYR D 305      12.363   4.887  -8.734  0.00  0.00      D     
ATOM   4764  CB  TYR D 305      11.653   4.130 -10.744  0.00  0.00      D     
ATOM   4765  HB1 TYR D 305      10.664   3.921 -11.205  0.00  0.00      D     
ATOM   4766  HB2 TYR D 305      12.018   4.980 -11.360  0.00  0.00      D     
ATOM   4767  CG  TYR D 305      12.600   2.970 -10.916  0.00  0.00      D     
ATOM   4768  CD1 TYR D 305      13.863   3.318 -11.354  0.00  0.00      D     
ATOM   4769  HD1 TYR D 305      14.099   4.370 -11.414  0.00  0.00      D     
ATOM   4770  CE1 TYR D 305      14.802   2.361 -11.684  0.00  0.00      D     
ATOM   4771  HE1 TYR D 305      15.823   2.595 -11.945  0.00  0.00      D     
ATOM   4772  CZ  TYR D 305      14.494   1.005 -11.556  0.00  0.00      D     
ATOM   4773  OH  TYR D 305      15.332   0.020 -11.908  0.00  0.00      D     
ATOM   4774  HH  TYR D 305      14.886  -0.821 -11.792  0.00  0.00      D     
ATOM   4775  CD2 TYR D 305      12.259   1.636 -10.826  0.00  0.00      D     
ATOM   4776  HD2 TYR D 305      11.244   1.413 -10.530  0.00  0.00      D     
ATOM   4777  CE2 TYR D 305      13.219   0.677 -11.077  0.00  0.00      D     
ATOM   4778  HE2 TYR D 305      13.028  -0.386 -11.034  0.00  0.00      D     
ATOM   4779  C   TYR D 305      10.482   5.557  -9.084  0.00  0.00      D     
ATOM   4780  O   TYR D 305       9.299   5.231  -8.936  0.00  0.00      D     
ATOM   4781  N   LYS D 306      10.727   6.851  -9.142  0.00  0.00      D     
ATOM   4782  HN  LYS D 306      11.625   7.167  -9.437  0.00  0.00      D     
ATOM   4783  CA  LYS D 306       9.687   7.900  -9.264  0.00  0.00      D     
ATOM   4784  HA  LYS D 306       8.672   7.717  -8.943  0.00  0.00      D     
ATOM   4785  CB  LYS D 306      10.219   9.169  -8.583  0.00  0.00      D     
ATOM   4786  HB1 LYS D 306      11.326   9.216  -8.654  0.00  0.00      D     
ATOM   4787  HB2 LYS D 306       9.815  10.072  -9.089  0.00  0.00      D     
ATOM   4788  CG  LYS D 306       9.753   9.287  -7.134  0.00  0.00      D     
ATOM   4789  HG1 LYS D 306       8.690   9.606  -7.189  0.00  0.00      D     
ATOM   4790  HG2 LYS D 306       9.682   8.329  -6.576  0.00  0.00      D     
ATOM   4791  CD  LYS D 306      10.454  10.337  -6.305  0.00  0.00      D     
ATOM   4792  HD1 LYS D 306      10.152  10.222  -5.242  0.00  0.00      D     
ATOM   4793  HD2 LYS D 306      11.551  10.165  -6.277  0.00  0.00      D     
ATOM   4794  CE  LYS D 306      10.298  11.792  -6.888  0.00  0.00      D     
ATOM   4795  HE1 LYS D 306      11.030  12.455  -6.380  0.00  0.00      D     
ATOM   4796  HE2 LYS D 306      10.613  11.854  -7.951  0.00  0.00      D     
ATOM   4797  NZ  LYS D 306       8.960  12.260  -6.619  0.00  0.00      D     
ATOM   4798  HZ1 LYS D 306       8.295  11.703  -7.194  0.00  0.00      D     
ATOM   4799  HZ2 LYS D 306       8.706  12.359  -5.616  0.00  0.00      D     
ATOM   4800  HZ3 LYS D 306       8.949  13.249  -6.941  0.00  0.00      D     
ATOM   4801  C   LYS D 306       9.538   8.177 -10.787  0.00  0.00      D     
ATOM   4802  O   LYS D 306      10.442   7.974 -11.627  0.00  0.00      D     
ATOM   4803  N   GLU D 307       8.367   8.648 -11.181  0.00  0.00      D     
ATOM   4804  HN  GLU D 307       7.672   8.959 -10.537  0.00  0.00      D     
ATOM   4805  CA  GLU D 307       7.979   8.871 -12.561  0.00  0.00      D     
ATOM   4806  HA  GLU D 307       8.824   8.905 -13.233  0.00  0.00      D     
ATOM   4807  CB  GLU D 307       7.103   7.704 -13.040  0.00  0.00      D     
ATOM   4808  HB1 GLU D 307       7.716   6.782 -12.952  0.00  0.00      D     
ATOM   4809  HB2 GLU D 307       6.178   7.477 -12.468  0.00  0.00      D     
ATOM   4810  CG  GLU D 307       6.787   7.569 -14.549  0.00  0.00      D     
ATOM   4811  HG1 GLU D 307       6.580   6.495 -14.744  0.00  0.00      D     
ATOM   4812  HG2 GLU D 307       5.862   8.139 -14.784  0.00  0.00      D     
ATOM   4813  CD  GLU D 307       7.888   7.973 -15.483  0.00  0.00      D     
ATOM   4814  OE1 GLU D 307       7.750   8.998 -16.218  0.00  0.00      D     
ATOM   4815  OE2 GLU D 307       8.957   7.259 -15.396  0.00  0.00      D     
ATOM   4816  C   GLU D 307       7.359  10.227 -12.765  0.00  0.00      D     
ATOM   4817  O   GLU D 307       7.005  10.997 -11.856  0.00  0.00      D     
ATOM   4818  N   ASN D 308       7.279  10.691 -14.007  0.00  0.00      D     
ATOM   4819  HN  ASN D 308       7.543   9.967 -14.640  0.00  0.00      D     
ATOM   4820  CA  ASN D 308       6.757  12.012 -14.344  0.00  0.00      D     
ATOM   4821  HA  ASN D 308       6.054  12.202 -13.547  0.00  0.00      D     
ATOM   4822  CB  ASN D 308       7.857  13.123 -14.391  0.00  0.00      D     
ATOM   4823  HB1 ASN D 308       8.442  13.083 -15.334  0.00  0.00      D     
ATOM   4824  HB2 ASN D 308       7.381  14.123 -14.477  0.00  0.00      D     
ATOM   4825  CG  ASN D 308       8.795  13.140 -13.206  0.00  0.00      D     
ATOM   4826  OD1 ASN D 308       9.912  12.541 -13.117  0.00  0.00      D     
ATOM   4827  ND2 ASN D 308       8.406  13.825 -12.115  0.00  0.00      D     
ATOM   4828 HD21 ASN D 308       7.520  14.287 -12.144  0.00  0.00      D     
ATOM   4829 HD22 ASN D 308       9.137  14.018 -11.461  0.00  0.00      D     
ATOM   4830  C   ASN D 308       5.948  12.177 -15.616  0.00  0.00      D     
ATOM   4831  O   ASN D 308       5.452  13.254 -15.890  0.00  0.00      D     
ATOM   4832  N   SER D 309       5.815  11.139 -16.466  0.00  0.00      D     
ATOM   4833  HN  SER D 309       6.431  10.363 -16.356  0.00  0.00      D     
ATOM   4834  CA  SER D 309       5.121  11.130 -17.755  0.00  0.00      D     
ATOM   4835  HA  SER D 309       4.230  10.520 -17.740  0.00  0.00      D     
ATOM   4836  CB  SER D 309       4.484  12.419 -18.290  0.00  0.00      D     
ATOM   4837  HB1 SER D 309       3.660  12.574 -17.561  0.00  0.00      D     
ATOM   4838  HB2 SER D 309       5.175  13.289 -18.292  0.00  0.00      D     
ATOM   4839  OG  SER D 309       3.798  12.140 -19.540  0.00  0.00      D     
ATOM   4840  HG1 SER D 309       3.092  11.556 -19.254  0.00  0.00      D     
ATOM   4841  C   SER D 309       6.155  10.559 -18.606  0.00  0.00      D     
ATOM   4842  O   SER D 309       7.058  11.247 -19.021  0.00  0.00      D     
ATOM   4843  N   TYR D 310       6.018   9.253 -18.911  0.00  0.00      D     
ATOM   4844  HN  TYR D 310       5.225   8.820 -18.489  0.00  0.00      D     
ATOM   4845  CA  TYR D 310       6.694   8.581 -19.930  0.00  0.00      D     
ATOM   4846  HA  TYR D 310       7.387   9.233 -20.442  0.00  0.00      D     
ATOM   4847  CB  TYR D 310       7.409   7.323 -19.431  0.00  0.00      D     
ATOM   4848  HB1 TYR D 310       8.196   7.662 -18.723  0.00  0.00      D     
ATOM   4849  HB2 TYR D 310       6.739   6.657 -18.847  0.00  0.00      D     
ATOM   4850  CG  TYR D 310       7.995   6.462 -20.514  0.00  0.00      D     
ATOM   4851  CD1 TYR D 310       9.172   6.919 -21.155  0.00  0.00      D     
ATOM   4852  HD1 TYR D 310       9.589   7.788 -20.668  0.00  0.00      D     
ATOM   4853  CE1 TYR D 310       9.640   6.299 -22.346  0.00  0.00      D     
ATOM   4854  HE1 TYR D 310      10.536   6.657 -22.833  0.00  0.00      D     
ATOM   4855  CZ  TYR D 310       8.945   5.089 -22.762  0.00  0.00      D     
ATOM   4856  OH  TYR D 310       9.488   4.416 -23.891  0.00  0.00      D     
ATOM   4857  HH  TYR D 310      10.295   4.845 -24.186  0.00  0.00      D     
ATOM   4858  CD2 TYR D 310       7.309   5.384 -20.989  0.00  0.00      D     
ATOM   4859  HD2 TYR D 310       6.336   5.115 -20.602  0.00  0.00      D     
ATOM   4860  CE2 TYR D 310       7.794   4.735 -22.130  0.00  0.00      D     
ATOM   4861  HE2 TYR D 310       7.260   3.868 -22.489  0.00  0.00      D     
ATOM   4862  C   TYR D 310       5.694   8.185 -21.057  0.00  0.00      D     
ATOM   4863  O   TYR D 310       4.622   7.653 -20.792  0.00  0.00      D     
ATOM   4864  N   THR D 311       6.067   8.386 -22.352  0.00  0.00      D     
ATOM   4865  HN  THR D 311       6.841   8.965 -22.596  0.00  0.00      D     
ATOM   4866  CA  THR D 311       5.418   7.784 -23.497  0.00  0.00      D     
ATOM   4867  HA  THR D 311       5.031   6.838 -23.147  0.00  0.00      D     
ATOM   4868  CB  THR D 311       4.378   8.637 -24.242  0.00  0.00      D     
ATOM   4869  HB  THR D 311       3.735   9.221 -23.550  0.00  0.00      D     
ATOM   4870  OG1 THR D 311       3.498   7.839 -24.955  0.00  0.00      D     
ATOM   4871  HG1 THR D 311       2.672   8.327 -24.980  0.00  0.00      D     
ATOM   4872  CG2 THR D 311       5.051   9.589 -25.232  0.00  0.00      D     
ATOM   4873 HG21 THR D 311       4.282  10.221 -25.726  0.00  0.00      D     
ATOM   4874 HG22 THR D 311       5.860  10.215 -24.798  0.00  0.00      D     
ATOM   4875 HG23 THR D 311       5.516   9.015 -26.061  0.00  0.00      D     
ATOM   4876  C   THR D 311       6.561   7.379 -24.382  0.00  0.00      D     
ATOM   4877  O   THR D 311       7.612   7.979 -24.466  0.00  0.00      D     
ATOM   4878  N   THR D 312       6.327   6.314 -25.180  0.00  0.00      D     
ATOM   4879  HN  THR D 312       5.472   5.815 -25.063  0.00  0.00      D     
ATOM   4880  CA  THR D 312       7.340   5.722 -26.109  0.00  0.00      D     
ATOM   4881  HA  THR D 312       8.288   5.894 -25.620  0.00  0.00      D     
ATOM   4882  CB  THR D 312       7.195   4.240 -26.184  0.00  0.00      D     
ATOM   4883  HB  THR D 312       7.057   3.935 -25.125  0.00  0.00      D     
ATOM   4884  OG1 THR D 312       8.453   3.700 -26.630  0.00  0.00      D     
ATOM   4885  HG1 THR D 312       8.545   2.838 -26.216  0.00  0.00      D     
ATOM   4886  CG2 THR D 312       6.135   3.744 -27.218  0.00  0.00      D     
ATOM   4887 HG21 THR D 312       6.499   3.840 -28.263  0.00  0.00      D     
ATOM   4888 HG22 THR D 312       6.043   2.663 -26.978  0.00  0.00      D     
ATOM   4889 HG23 THR D 312       5.132   4.199 -27.067  0.00  0.00      D     
ATOM   4890  C   THR D 312       7.472   6.467 -27.476  0.00  0.00      D     
ATOM   4891  O   THR D 312       6.613   7.124 -28.026  0.00  0.00      D     
ATOM   4892  N   THR D 313       8.647   6.328 -28.090  0.00  0.00      D     
ATOM   4893  HN  THR D 313       9.332   5.822 -27.571  0.00  0.00      D     
ATOM   4894  CA  THR D 313       9.203   6.869 -29.342  0.00  0.00      D     
ATOM   4895  HA  THR D 313       8.623   7.689 -29.738  0.00  0.00      D     
ATOM   4896  CB  THR D 313      10.600   7.458 -29.182  0.00  0.00      D     
ATOM   4897  HB  THR D 313      11.086   7.584 -30.173  0.00  0.00      D     
ATOM   4898  OG1 THR D 313      11.386   6.572 -28.410  0.00  0.00      D     
ATOM   4899  HG1 THR D 313      12.178   7.109 -28.329  0.00  0.00      D     
ATOM   4900  CG2 THR D 313      10.462   8.800 -28.405  0.00  0.00      D     
ATOM   4901 HG21 THR D 313      11.370   9.440 -28.395  0.00  0.00      D     
ATOM   4902 HG22 THR D 313       9.660   9.364 -28.928  0.00  0.00      D     
ATOM   4903 HG23 THR D 313      10.052   8.563 -27.400  0.00  0.00      D     
ATOM   4904  C   THR D 313       9.274   5.765 -30.325  0.00  0.00      D     
ATOM   4905  O   THR D 313       9.717   6.035 -31.465  0.00  0.00      D     
ATOM   4906  N   ILE D 314       8.835   4.552 -30.093  0.00  0.00      D     
ATOM   4907  HN  ILE D 314       8.460   4.421 -29.178  0.00  0.00      D     
ATOM   4908  CA  ILE D 314       8.835   3.369 -30.972  0.00  0.00      D     
ATOM   4909  HA  ILE D 314       9.465   3.623 -31.812  0.00  0.00      D     
ATOM   4910  CB  ILE D 314       9.272   2.096 -30.189  0.00  0.00      D     
ATOM   4911  HB  ILE D 314       8.625   1.995 -29.292  0.00  0.00      D     
ATOM   4912  CG2 ILE D 314       9.196   0.858 -31.057  0.00  0.00      D     
ATOM   4913 HG21 ILE D 314       8.130   0.756 -31.351  0.00  0.00      D     
ATOM   4914 HG22 ILE D 314       9.824   0.988 -31.964  0.00  0.00      D     
ATOM   4915 HG23 ILE D 314       9.476  -0.107 -30.583  0.00  0.00      D     
ATOM   4916  CG1 ILE D 314      10.686   2.239 -29.588  0.00  0.00      D     
ATOM   4917 HG11 ILE D 314      10.559   2.730 -28.599  0.00  0.00      D     
ATOM   4918 HG12 ILE D 314      10.977   1.200 -29.324  0.00  0.00      D     
ATOM   4919  CD  ILE D 314      11.784   2.948 -30.425  0.00  0.00      D     
ATOM   4920  HD1 ILE D 314      12.793   2.718 -30.022  0.00  0.00      D     
ATOM   4921  HD2 ILE D 314      11.819   2.666 -31.499  0.00  0.00      D     
ATOM   4922  HD3 ILE D 314      11.628   4.048 -30.441  0.00  0.00      D     
ATOM   4923  C   ILE D 314       7.432   3.193 -31.426  0.00  0.00      D     
ATOM   4924  O   ILE D 314       6.498   3.280 -30.610  0.00  0.00      D     
ATOM   4925  N   LYS D 315       7.224   2.976 -32.769  0.00  0.00      D     
ATOM   4926  HN  LYS D 315       8.072   2.934 -33.290  0.00  0.00      D     
ATOM   4927  CA  LYS D 315       5.975   2.668 -33.407  0.00  0.00      D     
ATOM   4928  HA  LYS D 315       5.138   2.632 -32.724  0.00  0.00      D     
ATOM   4929  CB  LYS D 315       5.607   3.774 -34.463  0.00  0.00      D     
ATOM   4930  HB1 LYS D 315       6.415   3.682 -35.219  0.00  0.00      D     
ATOM   4931  HB2 LYS D 315       4.684   3.514 -35.025  0.00  0.00      D     
ATOM   4932  CG  LYS D 315       5.525   5.204 -33.894  0.00  0.00      D     
ATOM   4933  HG1 LYS D 315       6.437   5.604 -33.401  0.00  0.00      D     
ATOM   4934  HG2 LYS D 315       5.310   5.844 -34.776  0.00  0.00      D     
ATOM   4935  CD  LYS D 315       4.360   5.338 -32.830  0.00  0.00      D     
ATOM   4936  HD1 LYS D 315       3.437   4.974 -33.330  0.00  0.00      D     
ATOM   4937  HD2 LYS D 315       4.506   4.631 -31.985  0.00  0.00      D     
ATOM   4938  CE  LYS D 315       4.253   6.753 -32.394  0.00  0.00      D     
ATOM   4939  HE1 LYS D 315       5.218   6.928 -31.872  0.00  0.00      D     
ATOM   4940  HE2 LYS D 315       4.026   7.451 -33.229  0.00  0.00      D     
ATOM   4941  NZ  LYS D 315       3.190   6.954 -31.294  0.00  0.00      D     
ATOM   4942  HZ1 LYS D 315       2.390   7.415 -31.772  0.00  0.00      D     
ATOM   4943  HZ2 LYS D 315       2.833   6.078 -30.860  0.00  0.00      D     
ATOM   4944  HZ3 LYS D 315       3.600   7.548 -30.546  0.00  0.00      D     
ATOM   4945  C   LYS D 315       5.943   1.250 -33.925  0.00  0.00      D     
ATOM   4946  O   LYS D 315       6.979   0.618 -34.155  0.00  0.00      D     
ATOM   4947  N   PRO D 316       4.709   0.529 -33.988  0.00  0.00      D     
ATOM   4948  CD  PRO D 316       3.398   0.986 -33.765  0.00  0.00      D     
ATOM   4949  HD1 PRO D 316       2.973   1.770 -34.427  0.00  0.00      D     
ATOM   4950  HD2 PRO D 316       3.337   1.416 -32.743  0.00  0.00      D     
ATOM   4951  CA  PRO D 316       4.700  -0.997 -34.136  0.00  0.00      D     
ATOM   4952  HA  PRO D 316       5.499  -1.524 -33.635  0.00  0.00      D     
ATOM   4953  CB  PRO D 316       3.377  -1.389 -33.445  0.00  0.00      D     
ATOM   4954  HB1 PRO D 316       3.390  -1.529 -32.343  0.00  0.00      D     
ATOM   4955  HB2 PRO D 316       2.919  -2.289 -33.909  0.00  0.00      D     
ATOM   4956  CG  PRO D 316       2.443  -0.190 -33.754  0.00  0.00      D     
ATOM   4957  HG1 PRO D 316       1.611  -0.058 -33.029  0.00  0.00      D     
ATOM   4958  HG2 PRO D 316       1.987  -0.239 -34.766  0.00  0.00      D     
ATOM   4959  C   PRO D 316       4.652  -1.532 -35.528  0.00  0.00      D     
ATOM   4960  O   PRO D 316       4.899  -2.727 -35.834  0.00  0.00      D     
ATOM   4961  N   LEU D 317       4.496  -0.609 -36.454  0.00  0.00      D     
ATOM   4962  HN  LEU D 317       4.592   0.362 -36.249  0.00  0.00      D     
ATOM   4963  CA  LEU D 317       4.204  -0.837 -37.878  0.00  0.00      D     
ATOM   4964  HA  LEU D 317       3.374  -1.528 -37.882  0.00  0.00      D     
ATOM   4965  CB  LEU D 317       3.842   0.386 -38.742  0.00  0.00      D     
ATOM   4966  HB1 LEU D 317       4.767   0.922 -39.043  0.00  0.00      D     
ATOM   4967  HB2 LEU D 317       3.507   0.018 -39.736  0.00  0.00      D     
ATOM   4968  CG  LEU D 317       2.833   1.262 -38.161  0.00  0.00      D     
ATOM   4969  HG  LEU D 317       3.223   1.596 -37.176  0.00  0.00      D     
ATOM   4970  CD1 LEU D 317       2.706   2.599 -38.886  0.00  0.00      D     
ATOM   4971 HD11 LEU D 317       1.992   3.271 -38.364  0.00  0.00      D     
ATOM   4972 HD12 LEU D 317       3.668   3.141 -39.007  0.00  0.00      D     
ATOM   4973 HD13 LEU D 317       2.263   2.374 -39.880  0.00  0.00      D     
ATOM   4974  CD2 LEU D 317       1.442   0.574 -37.989  0.00  0.00      D     
ATOM   4975 HD21 LEU D 317       1.591  -0.410 -37.494  0.00  0.00      D     
ATOM   4976 HD22 LEU D 317       0.737   1.204 -37.405  0.00  0.00      D     
ATOM   4977 HD23 LEU D 317       0.903   0.533 -38.959  0.00  0.00      D     
ATOM   4978  C   LEU D 317       5.355  -1.644 -38.511  0.00  0.00      D     
ATOM   4979  O   LEU D 317       6.492  -1.226 -38.348  0.00  0.00      D     
ATOM   4980  N   GLU D 318       5.053  -2.772 -39.110  0.00  0.00      D     
ATOM   4981  HN  GLU D 318       4.117  -3.050 -39.313  0.00  0.00      D     
ATOM   4982  CA  GLU D 318       6.176  -3.619 -39.564  0.00  0.00      D     
ATOM   4983  HA  GLU D 318       6.992  -3.475 -38.871  0.00  0.00      D     
ATOM   4984  CB  GLU D 318       5.926  -5.183 -39.560  0.00  0.00      D     
ATOM   4985  HB1 GLU D 318       5.036  -5.283 -40.218  0.00  0.00      D     
ATOM   4986  HB2 GLU D 318       6.701  -5.792 -40.073  0.00  0.00      D     
ATOM   4987  CG  GLU D 318       5.791  -5.759 -38.110  0.00  0.00      D     
ATOM   4988  HG1 GLU D 318       6.754  -6.002 -37.611  0.00  0.00      D     
ATOM   4989  HG2 GLU D 318       5.275  -5.036 -37.443  0.00  0.00      D     
ATOM   4990  CD  GLU D 318       5.083  -7.139 -38.155  0.00  0.00      D     
ATOM   4991  OE1 GLU D 318       5.660  -8.206 -37.826  0.00  0.00      D     
ATOM   4992  OE2 GLU D 318       3.836  -7.120 -38.481  0.00  0.00      D     
ATOM   4993  C   GLU D 318       6.723  -3.200 -40.900  0.00  0.00      D     
ATOM   4994  O   GLU D 318       6.010  -3.145 -41.907  0.00  0.00      D     
ATOM   4995  N   HSE D 319       8.043  -2.923 -40.935  0.00  0.00      D     
ATOM   4996  HN  HSE D 319       8.622  -2.917 -40.123  0.00  0.00      D     
ATOM   4997  CA  HSE D 319       8.745  -2.594 -42.149  0.00  0.00      D     
ATOM   4998  HA  HSE D 319       8.183  -1.844 -42.686  0.00  0.00      D     
ATOM   4999  CB  HSE D 319      10.194  -2.193 -41.861  0.00  0.00      D     
ATOM   5000  HB1 HSE D 319      10.625  -2.897 -41.117  0.00  0.00      D     
ATOM   5001  HB2 HSE D 319      10.770  -2.207 -42.811  0.00  0.00      D     
ATOM   5002  ND1 HSE D 319       9.426   0.152 -41.327  0.00  0.00      D     
ATOM   5003  CG  HSE D 319      10.422  -0.855 -41.179  0.00  0.00      D     
ATOM   5004  CE1 HSE D 319       9.922   1.237 -40.714  0.00  0.00      D     
ATOM   5005  HE1 HSE D 319       9.400   2.194 -40.723  0.00  0.00      D     
ATOM   5006  NE2 HSE D 319      11.181   0.929 -40.219  0.00  0.00      D     
ATOM   5007  HE2 HSE D 319      11.588   1.403 -39.439  0.00  0.00      D     
ATOM   5008  CD2 HSE D 319      11.484  -0.383 -40.524  0.00  0.00      D     
ATOM   5009  HD2 HSE D 319      12.414  -0.912 -40.357  0.00  0.00      D     
ATOM   5010  C   HSE D 319       8.733  -3.838 -43.125  0.00  0.00      D     
ATOM   5011  O   HSE D 319       8.657  -4.984 -42.753  0.00  0.00      D     
ATOM   5012  N   HSE D 320       8.828  -3.536 -44.413  0.00  0.00      D     
ATOM   5013  HN  HSE D 320       8.841  -2.565 -44.639  0.00  0.00      D     
ATOM   5014  CA  HSE D 320       8.864  -4.497 -45.526  0.00  0.00      D     
ATOM   5015  HA  HSE D 320       8.414  -5.394 -45.128  0.00  0.00      D     
ATOM   5016  CB  HSE D 320       8.009  -4.048 -46.674  0.00  0.00      D     
ATOM   5017  HB1 HSE D 320       6.921  -4.135 -46.468  0.00  0.00      D     
ATOM   5018  HB2 HSE D 320       8.252  -3.004 -46.966  0.00  0.00      D     
ATOM   5019  ND1 HSE D 320       7.842  -6.297 -47.856  0.00  0.00      D     
ATOM   5020  CG  HSE D 320       8.121  -4.892 -47.932  0.00  0.00      D     
ATOM   5021  CE1 HSE D 320       7.749  -6.702 -49.147  0.00  0.00      D     
ATOM   5022  HE1 HSE D 320       7.562  -7.691 -49.565  0.00  0.00      D     
ATOM   5023  NE2 HSE D 320       8.012  -5.669 -49.992  0.00  0.00      D     
ATOM   5024  HE2 HSE D 320       8.220  -5.762 -50.965  0.00  0.00      D     
ATOM   5025  CD2 HSE D 320       8.242  -4.526 -49.235  0.00  0.00      D     
ATOM   5026  HD2 HSE D 320       8.463  -3.562 -49.677  0.00  0.00      D     
ATOM   5027  C   HSE D 320      10.216  -4.969 -45.893  0.00  0.00      D     
ATOM   5028  O   HSE D 320      10.957  -5.585 -45.117  0.00  0.00      D     
ATOM   5029  N26 LIG L   1       7.151 -17.253   8.262  0.00  0.00      LIG   
ATOM   5030  C27 LIG L   1       5.895 -17.235   7.801  0.00  0.00      LIG   
ATOM   5031  C28 LIG L   1       5.614 -17.252   6.470  0.00  0.00      LIG   
ATOM   5032  C25 LIG L   1       8.216 -17.342   7.340  0.00  0.00      LIG   
ATOM   5033  C24 LIG L   1       8.031 -17.288   5.959  0.00  0.00      LIG   
ATOM   5034  C23 LIG L   1       6.677 -17.182   5.493  0.00  0.00      LIG   
ATOM   5035  C1  LIG L   1      11.154 -15.102  -3.165  0.00  0.00      LIG   
ATOM   5036  C2  LIG L   1      10.128 -14.522  -3.961  0.00  0.00      LIG   
ATOM   5037  C3  LIG L   1      10.059 -14.800  -5.284  0.00  0.00      LIG   
ATOM   5038  C4  LIG L   1      10.762 -15.884  -5.794  0.00  0.00      LIG   
ATOM   5039  C5  LIG L   1      11.749 -16.574  -5.050  0.00  0.00      LIG   
ATOM   5040  C6  LIG L   1      11.987 -16.120  -3.716  0.00  0.00      LIG   
ATOM   5041  C10 LIG L   1      12.533 -17.540  -5.710  0.00  0.00      LIG   
ATOM   5042  C9  LIG L   1      13.464 -18.193  -4.857  0.00  0.00      LIG   
ATOM   5043  C8  LIG L   1      13.722 -17.748  -3.583  0.00  0.00      LIG   
ATOM   5044  C7  LIG L   1      12.973 -16.748  -2.993  0.00  0.00      LIG   
ATOM   5045  O55 LIG L   1       9.496 -17.138   7.692  0.00  0.00      LIG   
ATOM   5046  C22 LIG L   1       6.360 -17.283   4.022  0.00  0.00      LIG   
ATOM   5047  N21 LIG L   1       7.430 -16.723   3.140  0.00  0.00      LIG   
ATOM   5048  C19 LIG L   1       7.499 -17.035   1.849  0.00  0.00      LIG   
ATOM   5049  O20 LIG L   1       6.795 -17.929   1.407  0.00  0.00      LIG   
ATOM   5050  C16 LIG L   1       8.708 -16.489   1.172  0.00  0.00      LIG   
ATOM   5051  C17 LIG L   1       8.612 -16.913  -0.278  0.00  0.00      LIG   
ATOM   5052  C18 LIG L   1       9.864 -16.523  -1.091  0.00  0.00      LIG   
ATOM   5053  N13 LIG L   1      10.039 -15.068  -0.970  0.00  0.00      LIG   
ATOM   5054  C14 LIG L   1      10.160 -14.689   0.474  0.00  0.00      LIG   
ATOM   5055  C15 LIG L   1       8.884 -14.995   1.196  0.00  0.00      LIG   
ATOM   5056  C11 LIG L   1      11.245 -14.716  -1.702  0.00  0.00      LIG   
ATOM   5057  C12 LIG L   1      11.441 -13.243  -1.689  0.00  0.00      LIG   
ATOM   5058 H271 LIG L   1       5.085 -17.250   8.522  0.00  0.00      LIG   
ATOM   5059 H281 LIG L   1       4.582 -17.120   6.165  0.00  0.00      LIG   
ATOM   5060 H241 LIG L   1       8.905 -17.228   5.321  0.00  0.00      LIG   
ATOM   5061 H221 LIG L   1       5.454 -16.671   4.039  0.00  0.00      LIG   
ATOM   5062 H222 LIG L   1       6.182 -18.326   3.749  0.00  0.00      LIG
[truncated: 1,980 more chars]
