# Supplementary material for: In silico Exploration of Inhibitors for SARS-CoV-2's Papain-Like Protease
Source: Front Chem. 2021 Feb 4;8:624163. doi: 10.3389/fchem.2020.624163 (PMC7889802; doi:10.3389/fchem.2020.624163)
Supplement: Supplementary file 6 [file Table_6.DOC]

CRYST1  107.698  107.698  107.698  90.00  90.00  90.00 P 1           1
ATOM      1  N   GLU D   1      -3.792   7.687  49.278  0.00  0.00      D     
ATOM      2  HN  GLU D   1      -3.127   7.359  48.611  0.00  0.00      D     
ATOM      3  CA  GLU D   1      -3.930   9.147  49.357  0.00  0.00      D     
ATOM      4  HA  GLU D   1      -4.334   9.381  50.331  0.00  0.00      D     
ATOM      5  CB  GLU D   1      -2.554   9.833  49.233  0.00  0.00      D     
ATOM      6  HB1 GLU D   1      -2.140   9.254  48.380  0.00  0.00      D     
ATOM      7  HB2 GLU D   1      -2.518  10.921  49.011  0.00  0.00      D     
ATOM      8  CG  GLU D   1      -1.704   9.680  50.519  0.00  0.00      D     
ATOM      9  HG1 GLU D   1      -2.011  10.277  51.404  0.00  0.00      D     
ATOM     10  HG2 GLU D   1      -1.826   8.623  50.840  0.00  0.00      D     
ATOM     11  CD  GLU D   1      -0.221   9.913  50.252  0.00  0.00      D     
ATOM     12  OE1 GLU D   1       0.519   8.925  50.323  0.00  0.00      D     
ATOM     13  OE2 GLU D   1       0.184  10.981  49.811  0.00  0.00      D     
ATOM     14  C   GLU D   1      -4.846   9.702  48.245  0.00  0.00      D     
ATOM     15  O   GLU D   1      -5.973  10.126  48.480  0.00  0.00      D     
ATOM     16  N   VAL D   2      -4.379   9.769  46.967  0.00  0.00      D     
ATOM     17  HN  VAL D   2      -3.408   9.648  46.778  0.00  0.00      D     
ATOM     18  CA  VAL D   2      -5.110   9.833  45.723  0.00  0.00      D     
ATOM     19  HA  VAL D   2      -5.741  10.708  45.775  0.00  0.00      D     
ATOM     20  CB  VAL D   2      -4.249  10.112  44.502  0.00  0.00      D     
ATOM     21  HB  VAL D   2      -3.444   9.370  44.319  0.00  0.00      D     
ATOM     22  CG1 VAL D   2      -5.157  10.153  43.245  0.00  0.00      D     
ATOM     23 HG11 VAL D   2      -6.015  10.804  43.517  0.00  0.00      D     
ATOM     24 HG12 VAL D   2      -4.727  10.537  42.296  0.00  0.00      D     
ATOM     25 HG13 VAL D   2      -5.673   9.185  43.070  0.00  0.00      D     
ATOM     26  CG2 VAL D   2      -3.596  11.437  44.775  0.00  0.00      D     
ATOM     27 HG21 VAL D   2      -3.401  11.915  43.791  0.00  0.00      D     
ATOM     28 HG22 VAL D   2      -4.108  12.111  45.494  0.00  0.00      D     
ATOM     29 HG23 VAL D   2      -2.542  11.275  45.087  0.00  0.00      D     
ATOM     30  C   VAL D   2      -5.876   8.522  45.473  0.00  0.00      D     
ATOM     31  O   VAL D   2      -5.289   7.406  45.408  0.00  0.00      D     
ATOM     32  N   ARG D   3      -7.251   8.668  45.574  0.00  0.00      D     
ATOM     33  HN  ARG D   3      -7.666   9.523  45.877  0.00  0.00      D     
ATOM     34  CA  ARG D   3      -8.195   7.642  45.296  0.00  0.00      D     
ATOM     35  HA  ARG D   3      -7.660   6.724  45.106  0.00  0.00      D     
ATOM     36  CB  ARG D   3      -9.162   7.357  46.573  0.00  0.00      D     
ATOM     37  HB1 ARG D   3      -9.982   8.105  46.612  0.00  0.00      D     
ATOM     38  HB2 ARG D   3      -9.567   6.323  46.533  0.00  0.00      D     
ATOM     39  CG  ARG D   3      -8.482   7.480  47.979  0.00  0.00      D     
ATOM     40  HG1 ARG D   3      -8.160   8.517  48.213  0.00  0.00      D     
ATOM     41  HG2 ARG D   3      -9.302   7.370  48.720  0.00  0.00      D     
ATOM     42  CD  ARG D   3      -7.356   6.486  48.155  0.00  0.00      D     
ATOM     43  HD1 ARG D   3      -7.629   5.443  47.885  0.00  0.00      D     
ATOM     44  HD2 ARG D   3      -6.458   6.759  47.559  0.00  0.00      D     
ATOM     45  NE  ARG D   3      -7.009   6.460  49.637  0.00  0.00      D     
ATOM     46  HE  ARG D   3      -7.543   7.116  50.172  0.00  0.00      D     
ATOM     47  CZ  ARG D   3      -6.022   5.759  50.175  0.00  0.00      D     
ATOM     48  NH1 ARG D   3      -5.276   4.899  49.491  0.00  0.00      D     
ATOM     49 HH11 ARG D   3      -4.531   4.450  49.984  0.00  0.00      D     
ATOM     50 HH12 ARG D   3      -5.475   4.543  48.578  0.00  0.00      D     
ATOM     51  NH2 ARG D   3      -5.775   6.009  51.429  0.00  0.00      D     
ATOM     52 HH21 ARG D   3      -5.012   5.451  51.756  0.00  0.00      D     
ATOM     53 HH22 ARG D   3      -6.381   6.660  51.886  0.00  0.00      D     
ATOM     54  C   ARG D   3      -9.020   7.855  43.991  0.00  0.00      D     
ATOM     55  O   ARG D   3      -9.960   7.160  43.674  0.00  0.00      D     
ATOM     56  N   THR D   4      -8.715   8.868  43.140  0.00  0.00      D     
ATOM     57  HN  THR D   4      -7.919   9.452  43.278  0.00  0.00      D     
ATOM     58  CA  THR D   4      -9.454   9.141  41.920  0.00  0.00      D     
ATOM     59  HA  THR D   4      -9.540   8.165  41.467  0.00  0.00      D     
ATOM     60  CB  THR D   4     -10.840   9.771  42.105  0.00  0.00      D     
ATOM     61  HB  THR D   4     -11.469   9.243  42.854  0.00  0.00      D     
ATOM     62  OG1 THR D   4     -11.514   9.869  40.860  0.00  0.00      D     
ATOM     63  HG1 THR D   4     -11.229   9.082  40.390  0.00  0.00      D     
ATOM     64  CG2 THR D   4     -10.751  11.202  42.692  0.00  0.00      D     
ATOM     65 HG21 THR D   4     -10.140  12.019  42.251  0.00  0.00      D     
ATOM     66 HG22 THR D   4     -11.775  11.627  42.762  0.00  0.00      D     
ATOM     67 HG23 THR D   4     -10.449  11.116  43.758  0.00  0.00      D     
ATOM     68  C   THR D   4      -8.490   9.938  41.094  0.00  0.00      D     
ATOM     69  O   THR D   4      -8.009  10.994  41.516  0.00  0.00      D     
ATOM     70  N   ILE D   5      -8.279   9.486  39.827  0.00  0.00      D     
ATOM     71  HN  ILE D   5      -8.898   8.759  39.540  0.00  0.00      D     
ATOM     72  CA  ILE D   5      -7.293  10.037  38.883  0.00  0.00      D     
ATOM     73  HA  ILE D   5      -7.032  11.008  39.278  0.00  0.00      D     
ATOM     74  CB  ILE D   5      -6.124   9.093  38.683  0.00  0.00      D     
ATOM     75  HB  ILE D   5      -5.456   9.584  37.943  0.00  0.00      D     
ATOM     76  CG2 ILE D   5      -5.329   8.971  40.040  0.00  0.00      D     
ATOM     77 HG21 ILE D   5      -4.943   9.985  40.278  0.00  0.00      D     
ATOM     78 HG22 ILE D   5      -5.999   8.664  40.872  0.00  0.00      D     
ATOM     79 HG23 ILE D   5      -4.591   8.156  39.876  0.00  0.00      D     
ATOM     80  CG1 ILE D   5      -6.466   7.755  38.015  0.00  0.00      D     
ATOM     81 HG11 ILE D   5      -6.958   7.102  38.768  0.00  0.00      D     
ATOM     82 HG12 ILE D   5      -7.099   7.827  37.104  0.00  0.00      D     
ATOM     83  CD  ILE D   5      -5.200   7.092  37.616  0.00  0.00      D     
ATOM     84  HD1 ILE D   5      -4.477   6.798  38.406  0.00  0.00      D     
ATOM     85  HD2 ILE D   5      -5.442   6.059  37.284  0.00  0.00      D     
ATOM     86  HD3 ILE D   5      -4.661   7.544  36.756  0.00  0.00      D     
ATOM     87  C   ILE D   5      -7.786  10.390  37.460  0.00  0.00      D     
ATOM     88  O   ILE D   5      -8.794   9.842  36.955  0.00  0.00      D     
ATOM     89  N   LYS D   6      -7.197  11.451  36.862  0.00  0.00      D     
ATOM     90  HN  LYS D   6      -6.456  11.987  37.259  0.00  0.00      D     
ATOM     91  CA  LYS D   6      -7.468  11.770  35.454  0.00  0.00      D     
ATOM     92  HA  LYS D   6      -8.513  11.763  35.182  0.00  0.00      D     
ATOM     93  CB  LYS D   6      -6.966  13.129  35.159  0.00  0.00      D     
ATOM     94  HB1 LYS D   6      -5.922  13.180  35.536  0.00  0.00      D     
ATOM     95  HB2 LYS D   6      -7.025  13.216  34.053  0.00  0.00      D     
ATOM     96  CG  LYS D   6      -7.778  14.232  35.762  0.00  0.00      D     
ATOM     97  HG1 LYS D   6      -8.786  14.193  35.296  0.00  0.00      D     
ATOM     98  HG2 LYS D   6      -7.728  14.071  36.860  0.00  0.00      D     
ATOM     99  CD  LYS D   6      -7.343  15.712  35.400  0.00  0.00      D     
ATOM    100  HD1 LYS D   6      -7.329  15.796  34.293  0.00  0.00      D     
ATOM    101  HD2 LYS D   6      -7.995  16.540  35.753  0.00  0.00      D     
ATOM    102  CE  LYS D   6      -5.916  16.091  35.886  0.00  0.00      D     
ATOM    103  HE1 LYS D   6      -5.853  16.079  36.995  0.00  0.00      D     
ATOM    104  HE2 LYS D   6      -5.208  15.356  35.449  0.00  0.00      D     
ATOM    105  NZ  LYS D   6      -5.509  17.363  35.453  0.00  0.00      D     
ATOM    106  HZ1 LYS D   6      -4.523  17.640  35.273  0.00  0.00      D     
ATOM    107  HZ2 LYS D   6      -6.010  17.687  34.601  0.00  0.00      D     
ATOM    108  HZ3 LYS D   6      -5.838  18.072  36.140  0.00  0.00      D     
ATOM    109  C   LYS D   6      -6.880  10.736  34.463  0.00  0.00      D     
ATOM    110  O   LYS D   6      -5.704  10.308  34.577  0.00  0.00      D     
ATOM    111  N   VAL D   7      -7.647  10.387  33.433  0.00  0.00      D     
ATOM    112  HN  VAL D   7      -8.552  10.802  33.384  0.00  0.00      D     
ATOM    113  CA  VAL D   7      -7.324   9.622  32.328  0.00  0.00      D     
ATOM    114  HA  VAL D   7      -6.263   9.493  32.177  0.00  0.00      D     
ATOM    115  CB  VAL D   7      -7.836   8.254  32.359  0.00  0.00      D     
ATOM    116  HB  VAL D   7      -7.578   7.723  31.417  0.00  0.00      D     
ATOM    117  CG1 VAL D   7      -7.136   7.524  33.487  0.00  0.00      D     
ATOM    118 HG11 VAL D   7      -7.376   8.038  34.442  0.00  0.00      D     
ATOM    119 HG12 VAL D   7      -7.559   6.523  33.714  0.00  0.00      D     
ATOM    120 HG13 VAL D   7      -6.035   7.386  33.431  0.00  0.00      D     
ATOM    121  CG2 VAL D   7      -9.312   8.103  32.614  0.00  0.00      D     
ATOM    122 HG21 VAL D   7      -9.586   7.051  32.842  0.00  0.00      D     
ATOM    123 HG22 VAL D   7      -9.626   8.797  33.423  0.00  0.00      D     
ATOM    124 HG23 VAL D   7      -9.688   8.337  31.594  0.00  0.00      D     
ATOM    125  C   VAL D   7      -7.960  10.251  31.105  0.00  0.00      D     
ATOM    126  O   VAL D   7      -8.985  10.935  31.207  0.00  0.00      D     
ATOM    127  N   PHE D   8      -7.326  10.053  29.992  0.00  0.00      D     
ATOM    128  HN  PHE D   8      -6.451   9.578  29.936  0.00  0.00      D     
ATOM    129  CA  PHE D   8      -7.874  10.581  28.704  0.00  0.00      D     
ATOM    130  HA  PHE D   8      -8.502  11.450  28.827  0.00  0.00      D     
ATOM    131  CB  PHE D   8      -6.771  10.952  27.699  0.00  0.00      D     
ATOM    132  HB1 PHE D   8      -6.078  10.083  27.681  0.00  0.00      D     
ATOM    133  HB2 PHE D   8      -7.168  11.054  26.666  0.00  0.00      D     
ATOM    134  CG  PHE D   8      -5.922  12.236  27.963  0.00  0.00      D     
ATOM    135  CD1 PHE D   8      -6.341  13.436  27.456  0.00  0.00      D     
ATOM    136  HD1 PHE D   8      -7.359  13.532  27.109  0.00  0.00      D     
ATOM    137  CE1 PHE D   8      -5.539  14.560  27.605  0.00  0.00      D     
ATOM    138  HE1 PHE D   8      -5.844  15.545  27.285  0.00  0.00      D     
ATOM    139  CZ  PHE D   8      -4.291  14.419  28.205  0.00  0.00      D     
ATOM    140  HZ  PHE D   8      -3.647  15.286  28.212  0.00  0.00      D     
ATOM    141  CD2 PHE D   8      -4.678  12.154  28.644  0.00  0.00      D     
ATOM    142  HD2 PHE D   8      -4.384  11.182  29.014  0.00  0.00      D     
ATOM    143  CE2 PHE D   8      -3.844  13.246  28.784  0.00  0.00      D     
ATOM    144  HE2 PHE D   8      -2.904  13.257  29.316  0.00  0.00      D     
ATOM    145  C   PHE D   8      -8.771   9.409  28.102  0.00  0.00      D     
ATOM    146  O   PHE D   8      -8.459   8.246  28.396  0.00  0.00      D     
ATOM    147  N   THR D   9      -9.910   9.695  27.437  0.00  0.00      D     
ATOM    148  HN  THR D   9     -10.372  10.578  27.416  0.00  0.00      D     
ATOM    149  CA  THR D   9     -10.653   8.634  26.782  0.00  0.00      D     
ATOM    150  HA  THR D   9     -10.110   7.717  26.955  0.00  0.00      D     
ATOM    151  CB  THR D   9     -12.144   8.516  27.213  0.00  0.00      D     
ATOM    152  HB  THR D   9     -12.772   8.081  26.406  0.00  0.00      D     
ATOM    153  OG1 THR D   9     -12.714   9.828  27.513  0.00  0.00      D     
ATOM    154  HG1 THR D   9     -12.155  10.385  28.059  0.00  0.00      D     
ATOM    155  CG2 THR D   9     -12.252   7.623  28.477  0.00  0.00      D     
ATOM    156 HG21 THR D   9     -11.669   6.680  28.404  0.00  0.00      D     
ATOM    157 HG22 THR D   9     -11.773   8.143  29.334  0.00  0.00      D     
ATOM    158 HG23 THR D   9     -13.255   7.435  28.917  0.00  0.00      D     
ATOM    159  C   THR D   9     -10.608   8.982  25.330  0.00  0.00      D     
ATOM    160  O   THR D   9     -10.606  10.119  24.944  0.00  0.00      D     
ATOM    161  N   THR D  10     -10.316   7.927  24.480  0.00  0.00      D     
ATOM    162  HN  THR D  10     -10.278   6.974  24.769  0.00  0.00      D     
ATOM    163  CA  THR D  10     -10.533   8.155  23.057  0.00  0.00      D     
ATOM    164  HA  THR D  10     -11.308   8.890  22.898  0.00  0.00      D     
ATOM    165  CB  THR D  10      -9.264   8.576  22.408  0.00  0.00      D     
ATOM    166  HB  THR D  10      -9.057   9.542  22.916  0.00  0.00      D     
ATOM    167  OG1 THR D  10      -9.500   8.707  20.996  0.00  0.00      D     
ATOM    168  HG1 THR D  10      -9.977   9.535  20.904  0.00  0.00      D     
ATOM    169  CG2 THR D  10      -8.160   7.560  22.533  0.00  0.00      D     
ATOM    170 HG21 THR D  10      -7.950   7.314  23.596  0.00  0.00      D     
ATOM    171 HG22 THR D  10      -8.366   6.630  21.962  0.00  0.00      D     
ATOM    172 HG23 THR D  10      -7.232   8.047  22.164  0.00  0.00      D     
ATOM    173  C   THR D  10     -11.035   6.824  22.460  0.00  0.00      D     
ATOM    174  O   THR D  10     -10.684   5.732  22.953  0.00  0.00      D     
ATOM    175  N   VAL D  11     -11.760   6.951  21.334  0.00  0.00      D     
ATOM    176  HN  VAL D  11     -11.981   7.867  21.007  0.00  0.00      D     
ATOM    177  CA  VAL D  11     -12.393   5.728  20.549  0.00  0.00      D     
ATOM    178  HA  VAL D  11     -12.092   4.805  21.022  0.00  0.00      D     
ATOM    179  CB  VAL D  11     -13.905   5.721  20.512  0.00  0.00      D     
ATOM    180  HB  VAL D  11     -14.415   4.914  19.944  0.00  0.00      D     
ATOM    181  CG1 VAL D  11     -14.486   5.639  21.955  0.00  0.00      D     
ATOM    182 HG11 VAL D  11     -14.079   4.746  22.475  0.00  0.00      D     
ATOM    183 HG12 VAL D  11     -14.208   6.540  22.543  0.00  0.00      D     
ATOM    184 HG13 VAL D  11     -15.596   5.646  21.929  0.00  0.00      D     
ATOM    185  CG2 VAL D  11     -14.389   7.106  19.901  0.00  0.00      D     
ATOM    186 HG21 VAL D  11     -13.805   7.345  18.987  0.00  0.00      D     
ATOM    187 HG22 VAL D  11     -15.484   7.004  19.744  0.00  0.00      D     
ATOM    188 HG23 VAL D  11     -14.229   7.903  20.659  0.00  0.00      D     
ATOM    189  C   VAL D  11     -11.883   5.699  19.083  0.00  0.00      D     
ATOM    190  O   VAL D  11     -12.308   4.874  18.283  0.00  0.00      D     
ATOM    191  N   ASP D  12     -10.949   6.627  18.716  0.00  0.00      D     
ATOM    192  HN  ASP D  12     -10.451   7.167  19.391  0.00  0.00      D     
ATOM    193  CA  ASP D  12     -10.607   6.853  17.302  0.00  0.00      D     
ATOM    194  HA  ASP D  12     -10.789   5.919  16.792  0.00  0.00      D     
ATOM    195  CB  ASP D  12     -11.620   7.949  16.755  0.00  0.00      D     
ATOM    196  HB1 ASP D  12     -11.408   8.120  15.678  0.00  0.00      D     
ATOM    197  HB2 ASP D  12     -12.622   7.474  16.820  0.00  0.00      D     
ATOM    198  CG  ASP D  12     -11.630   9.332  17.469  0.00  0.00      D     
ATOM    199  OD1 ASP D  12     -10.717   9.594  18.292  0.00  0.00      D     
ATOM    200  OD2 ASP D  12     -12.537  10.160  17.180  0.00  0.00      D     
ATOM    201  C   ASP D  12      -9.175   7.309  17.066  0.00  0.00      D     
ATOM    202  O   ASP D  12      -8.679   7.288  15.915  0.00  0.00      D     
ATOM    203  N   ASN D  13      -8.463   7.842  18.103  0.00  0.00      D     
ATOM    204  HN  ASN D  13      -9.098   8.074  18.836  0.00  0.00      D     
ATOM    205  CA  ASN D  13      -6.995   8.378  18.108  0.00  0.00      D     
ATOM    206  HA  ASN D  13      -6.654   8.451  19.130  0.00  0.00      D     
ATOM    207  CB  ASN D  13      -5.967   7.444  17.464  0.00  0.00      D     
ATOM    208  HB1 ASN D  13      -6.160   7.269  16.384  0.00  0.00      D     
ATOM    209  HB2 ASN D  13      -4.919   7.783  17.609  0.00  0.00      D     
ATOM    210  CG  ASN D  13      -6.128   6.134  18.164  0.00  0.00      D     
ATOM    211  OD1 ASN D  13      -6.526   5.103  17.602  0.00  0.00      D     
ATOM    212  ND2 ASN D  13      -5.618   6.030  19.451  0.00  0.00      D     
ATOM    213 HD21 ASN D  13      -5.278   5.172  19.837  0.00  0.00      D     
ATOM    214 HD22 ASN D  13      -5.447   6.883  19.943  0.00  0.00      D     
ATOM    215  C   ASN D  13      -6.949   9.824  17.586  0.00  0.00      D     
ATOM    216  O   ASN D  13      -5.890  10.409  17.294  0.00  0.00      D     
ATOM    217  N   ILE D  14      -8.122  10.375  17.411  0.00  0.00      D     
ATOM    218  HN  ILE D  14      -8.968   9.894  17.627  0.00  0.00      D     
ATOM    219  CA  ILE D  14      -8.280  11.756  16.897  0.00  0.00      D     
ATOM    220  HA  ILE D  14      -7.321  12.136  16.580  0.00  0.00      D     
ATOM    221  CB  ILE D  14      -9.197  11.858  15.678  0.00  0.00      D     
ATOM    222  HB  ILE D  14     -10.222  11.459  15.831  0.00  0.00      D     
ATOM    223  CG2 ILE D  14      -9.424  13.326  15.387  0.00  0.00      D     
ATOM    224 HG21 ILE D  14      -8.434  13.812  15.524  0.00  0.00      D     
ATOM    225 HG22 ILE D  14      -9.838  13.499  14.371  0.00  0.00      D     
ATOM    226 HG23 ILE D  14     -10.153  13.783  16.090  0.00  0.00      D     
ATOM    227  CG1 ILE D  14      -8.556  11.117  14.508  0.00  0.00      D     
ATOM    228 HG11 ILE D  14      -8.710  10.027  14.652  0.00  0.00      D     
ATOM    229 HG12 ILE D  14      -9.181  11.322  13.612  0.00  0.00      D     
ATOM    230  CD  ILE D  14      -7.107  11.339  14.128  0.00  0.00      D     
ATOM    231  HD1 ILE D  14      -6.844  10.707  13.253  0.00  0.00      D     
ATOM    232  HD2 ILE D  14      -6.984  12.434  13.984  0.00  0.00      D     
ATOM    233  HD3 ILE D  14      -6.356  11.117  14.915  0.00  0.00      D     
ATOM    234  C   ILE D  14      -8.692  12.632  18.055  0.00  0.00      D     
ATOM    235  O   ILE D  14      -8.057  13.679  18.386  0.00  0.00      D     
ATOM    236  N   ASN D  15      -9.791  12.228  18.731  0.00  0.00      D     
ATOM    237  HN  ASN D  15     -10.300  11.378  18.616  0.00  0.00      D     
ATOM    238  CA  ASN D  15     -10.322  13.075  19.744  0.00  0.00      D     
ATOM    239  HA  ASN D  15      -9.842  14.041  19.809  0.00  0.00      D     
ATOM    240  CB  ASN D  15     -11.845  13.221  19.611  0.00  0.00      D     
ATOM    241  HB1 ASN D  15     -12.269  12.200  19.721  0.00  0.00      D     
ATOM    242  HB2 ASN D  15     -12.237  13.850  20.438  0.00  0.00      D     
ATOM    243  CG  ASN D  15     -12.203  13.880  18.269  0.00  0.00      D     
ATOM    244  OD1 ASN D  15     -12.293  15.087  18.102  0.00  0.00      D     
ATOM    245  ND2 ASN D  15     -12.515  13.003  17.227  0.00  0.00      D     
ATOM    246 HD21 ASN D  15     -12.879  13.325  16.354  0.00  0.00      D     
ATOM    247 HD22 ASN D  15     -12.154  12.086  17.394  0.00  0.00      D     
ATOM    248  C   ASN D  15      -9.944  12.532  21.079  0.00  0.00      D     
ATOM    249  O   ASN D  15     -10.144  11.314  21.414  0.00  0.00      D     
ATOM    250  N   LEU D  16      -9.353  13.374  21.952  0.00  0.00      D     
ATOM    251  HN  LEU D  16      -9.155  14.307  21.660  0.00  0.00      D     
ATOM    252  CA  LEU D  16      -8.772  13.043  23.253  0.00  0.00      D     
ATOM    253  HA  LEU D  16      -8.830  11.977  23.415  0.00  0.00      D     
ATOM    254  CB  LEU D  16      -7.155  13.324  23.478  0.00  0.00      D     
ATOM    255  HB1 LEU D  16      -6.944  14.381  23.210  0.00  0.00      D     
ATOM    256  HB2 LEU D  16      -7.116  13.384  24.587  0.00  0.00      D     
ATOM    257  CG  LEU D  16      -6.173  12.383  22.794  0.00  0.00      D     
ATOM    258  HG  LEU D  16      -5.171  12.737  23.120  0.00  0.00      D     
ATOM    259  CD1 LEU D  16      -6.308  10.904  23.284  0.00  0.00      D     
ATOM    260 HD11 LEU D  16      -7.052  10.296  22.726  0.00  0.00      D     
ATOM    261 HD12 LEU D  16      -5.336  10.393  23.110  0.00  0.00      D     
ATOM    262 HD13 LEU D  16      -6.480  10.828  24.378  0.00  0.00      D     
ATOM    263  CD2 LEU D  16      -6.031  12.470  21.197  0.00  0.00      D     
ATOM    264 HD21 LEU D  16      -4.952  12.417  20.936  0.00  0.00      D     
ATOM    265 HD22 LEU D  16      -6.659  11.699  20.702  0.00  0.00      D     
ATOM    266 HD23 LEU D  16      -6.271  13.515  20.904  0.00  0.00      D     
ATOM    267  C   LEU D  16      -9.624  13.723  24.361  0.00  0.00      D     
ATOM    268  O   LEU D  16      -9.493  14.937  24.647  0.00  0.00      D     
ATOM    269  N   HSE D  17     -10.596  12.954  24.956  0.00  0.00      D     
ATOM    270  HN  HSE D  17     -10.585  11.974  24.773  0.00  0.00      D     
ATOM    271  CA  HSE D  17     -11.530  13.464  25.917  0.00  0.00      D     
ATOM    272  HA  HSE D  17     -11.510  14.542  25.857  0.00  0.00      D     
ATOM    273  CB  HSE D  17     -13.009  13.066  25.832  0.00  0.00      D     
ATOM    274  HB1 HSE D  17     -13.335  13.264  24.788  0.00  0.00      D     
ATOM    275  HB2 HSE D  17     -13.020  11.964  25.971  0.00  0.00      D     
ATOM    276  ND1 HSE D  17     -13.965  15.130  26.685  0.00  0.00      D     
ATOM    277  CG  HSE D  17     -14.001  13.758  26.720  0.00  0.00      D     
ATOM    278  CE1 HSE D  17     -15.023  15.461  27.434  0.00  0.00      D     
ATOM    279  HE1 HSE D  17     -15.349  16.493  27.564  0.00  0.00      D     
ATOM    280  NE2 HSE D  17     -15.696  14.366  27.887  0.00  0.00      D     
ATOM    281  HE2 HSE D  17     -16.552  14.295  28.398  0.00  0.00      D     
ATOM    282  CD2 HSE D  17     -14.955  13.252  27.499  0.00  0.00      D     
ATOM    283  HD2 HSE D  17     -15.162  12.198  27.643  0.00  0.00      D     
ATOM    284  C   HSE D  17     -11.101  13.168  27.332  0.00  0.00      D     
ATOM    285  O   HSE D  17     -11.282  12.029  27.720  0.00  0.00      D     
ATOM    286  N   THR D  18     -10.615  14.188  28.068  0.00  0.00      D     
ATOM    287  HN  THR D  18     -10.320  15.055  27.674  0.00  0.00      D     
ATOM    288  CA  THR D  18     -10.257  13.986  29.528  0.00  0.00      D     
ATOM    289  HA  THR D  18      -9.486  13.231  29.578  0.00  0.00      D     
ATOM    290  CB  THR D  18      -9.488  15.149  30.228  0.00  0.00      D     
ATOM    291  HB  THR D  18     -10.135  16.048  30.316  0.00  0.00      D     
ATOM    292  OG1 THR D  18      -8.326  15.404  29.486  0.00  0.00      D     
ATOM    293  HG1 THR D  18      -8.686  15.933  28.770  0.00  0.00      D     
ATOM    294  CG2 THR D  18      -8.947  14.735  31.633  0.00  0.00      D     
ATOM    295 HG21 THR D  18      -8.442  15.640  32.034  0.00  0.00      D     
ATOM    296 HG22 THR D  18      -9.671  14.318  32.366  0.00  0.00      D     
ATOM    297 HG23 THR D  18      -8.217  13.907  31.511  0.00  0.00      D     
ATOM    298  C   THR D  18     -11.403  13.641  30.400  0.00  0.00      D     
ATOM    299  O   THR D  18     -12.469  14.276  30.247  0.00  0.00      D     
ATOM    300  N   GLN D  19     -11.245  12.643  31.336  0.00  0.00      D     
ATOM    301  HN  GLN D  19     -10.392  12.129  31.281  0.00  0.00      D     
ATOM    302  CA  GLN D  19     -12.248  12.306  32.364  0.00  0.00      D     
ATOM    303  HA  GLN D  19     -13.024  13.057  32.390  0.00  0.00      D     
ATOM    304  CB  GLN D  19     -12.890  10.953  32.114  0.00  0.00      D     
ATOM    305  HB1 GLN D  19     -12.109  10.163  32.074  0.00  0.00      D     
ATOM    306  HB2 GLN D  19     -13.520  10.640  32.974  0.00  0.00      D     
ATOM    307  CG  GLN D  19     -13.860  10.948  30.949  0.00  0.00      D     
ATOM    308  HG1 GLN D  19     -13.387  11.290  30.005  0.00  0.00      D     
ATOM    309  HG2 GLN D  19     -14.028   9.957  30.474  0.00  0.00      D     
ATOM    310  CD  GLN D  19     -15.211  11.525  31.166  0.00  0.00      D     
ATOM    311  OE1 GLN D  19     -16.100  11.069  31.839  0.00  0.00      D     
ATOM    312  NE2 GLN D  19     -15.312  12.803  30.685  0.00  0.00      D     
ATOM    313 HE21 GLN D  19     -16.079  13.393  30.934  0.00  0.00      D     
ATOM    314 HE22 GLN D  19     -14.573  13.184  30.130  0.00  0.00      D     
ATOM    315  C   GLN D  19     -11.493  12.212  33.744  0.00  0.00      D     
ATOM    316  O   GLN D  19     -10.289  12.056  33.815  0.00  0.00      D     
ATOM    317  N   VAL D  20     -12.210  12.063  34.901  0.00  0.00      D     
ATOM    318  HN  VAL D  20     -13.201  12.135  34.826  0.00  0.00      D     
ATOM    319  CA  VAL D  20     -11.714  11.451  36.095  0.00  0.00      D     
ATOM    320  HA  VAL D  20     -10.660  11.243  35.983  0.00  0.00      D     
ATOM    321  CB  VAL D  20     -11.819  12.333  37.297  0.00  0.00      D     
ATOM    322  HB  VAL D  20     -11.712  11.803  38.268  0.00  0.00      D     
ATOM    323  CG1 VAL D  20     -10.724  13.378  37.348  0.00  0.00      D     
ATOM    324 HG11 VAL D  20      -9.725  12.895  37.400  0.00  0.00      D     
ATOM    325 HG12 VAL D  20     -10.670  13.936  36.389  0.00  0.00      D     
ATOM    326 HG13 VAL D  20     -11.031  14.031  38.192  0.00  0.00      D     
ATOM    327  CG2 VAL D  20     -13.151  13.004  37.426  0.00  0.00      D     
ATOM    328 HG21 VAL D  20     -13.336  13.739  36.613  0.00  0.00      D     
ATOM    329 HG22 VAL D  20     -14.058  12.362  37.403  0.00  0.00      D     
ATOM    330 HG23 VAL D  20     -13.126  13.569  38.382  0.00  0.00      D     
ATOM    331  C   VAL D  20     -12.418  10.118  36.338  0.00  0.00      D     
ATOM    332  O   VAL D  20     -13.635  10.027  36.213  0.00  0.00      D     
ATOM    333  N   VAL D  21     -11.537   9.129  36.638  0.00  0.00      D     
ATOM    334  HN  VAL D  21     -10.550   9.270  36.643  0.00  0.00      D     
ATOM    335  CA  VAL D  21     -11.956   7.764  36.946  0.00  0.00      D     
ATOM    336  HA  VAL D  21     -13.026   7.719  36.802  0.00  0.00      D     
ATOM    337  CB  VAL D  21     -11.341   6.722  35.960  0.00  0.00      D     
ATOM    338  HB  VAL D  21     -11.673   5.738  36.354  0.00  0.00      D     
ATOM    339  CG1 VAL D  21     -11.927   6.986  34.512  0.00  0.00      D     
ATOM    340 HG11 VAL D  21     -11.406   6.338  33.776  0.00  0.00      D     
ATOM    341 HG12 VAL D  21     -13.033   7.074  34.582  0.00  0.00      D     
ATOM    342 HG13 VAL D  21     -11.554   7.980  34.184  0.00  0.00      D     
ATOM    343  CG2 VAL D  21      -9.830   6.848  35.970  0.00  0.00      D     
ATOM    344 HG21 VAL D  21      -9.352   6.156  35.244  0.00  0.00      D     
ATOM    345 HG22 VAL D  21      -9.459   7.861  35.704  0.00  0.00      D     
ATOM    346 HG23 VAL D  21      -9.328   6.478  36.889  0.00  0.00      D     
ATOM    347  C   VAL D  21     -11.728   7.430  38.436  0.00  0.00      D     
ATOM    348  O   VAL D  21     -10.732   7.751  39.047  0.00  0.00      D     
ATOM    349  N   ASP D  22     -12.657   6.595  38.892  0.00  0.00      D     
ATOM    350  HN  ASP D  22     -13.379   6.308  38.268  0.00  0.00      D     
ATOM    351  CA  ASP D  22     -12.635   6.095  40.239  0.00  0.00      D     
ATOM    352  HA  ASP D  22     -12.112   6.831  40.832  0.00  0.00      D     
ATOM    353  CB  ASP D  22     -14.111   6.014  40.626  0.00  0.00      D     
ATOM    354  HB1 ASP D  22     -14.578   6.986  40.356  0.00  0.00      D     
ATOM    355  HB2 ASP D  22     -14.514   5.120  40.104  0.00  0.00      D     
ATOM    356  CG  ASP D  22     -14.456   5.856  42.071  0.00  0.00      D     
ATOM    357  OD1 ASP D  22     -13.660   5.232  42.843  0.00  0.00      D     
ATOM    358  OD2 ASP D  22     -15.549   6.297  42.496  0.00  0.00      D     
ATOM    359  C   ASP D  22     -11.776   4.895  40.442  0.00  0.00      D     
ATOM    360  O   ASP D  22     -11.654   3.964  39.602  0.00  0.00      D     
ATOM    361  N   MET D  23     -11.162   4.785  41.641  0.00  0.00      D     
ATOM    362  HN  MET D  23     -11.193   5.633  42.165  0.00  0.00      D     
ATOM    363  CA  MET D  23     -10.408   3.516  42.020  0.00  0.00      D     
ATOM    364  HA  MET D  23     -10.015   3.099  41.105  0.00  0.00      D     
ATOM    365  CB  MET D  23      -9.247   3.917  42.969  0.00  0.00      D     
ATOM    366  HB1 MET D  23      -9.687   4.743  43.569  0.00  0.00      D     
ATOM    367  HB2 MET D  23      -8.965   3.168  43.739  0.00  0.00      D     
ATOM    368  CG  MET D  23      -8.015   4.393  42.214  0.00  0.00      D     
ATOM    369  HG1 MET D  23      -7.614   3.694  41.449  0.00  0.00      D     
ATOM    370  HG2 MET D  23      -8.274   5.308  41.639  0.00  0.00      D     
ATOM    371  SD  MET D  23      -6.630   4.860  43.353  0.00  0.00      D     
ATOM    372  CE  MET D  23      -5.286   5.096  42.160  0.00  0.00      D     
ATOM    373  HE1 MET D  23      -5.384   4.410  41.292  0.00  0.00      D     
ATOM    374  HE2 MET D  23      -5.347   6.127  41.751  0.00  0.00      D     
ATOM    375  HE3 MET D  23      -4.317   4.889  42.663  0.00  0.00      D     
ATOM    376  C   MET D  23     -11.289   2.396  42.645  0.00  0.00      D     
ATOM    377  O   MET D  23     -10.904   1.277  42.756  0.00  0.00      D     
ATOM    378  N   SER D  24     -12.573   2.664  42.954  0.00  0.00      D     
ATOM    379  HN  SER D  24     -12.878   3.604  42.822  0.00  0.00      D     
ATOM    380  CA  SER D  24     -13.545   1.678  43.524  0.00  0.00      D     
ATOM    381  HA  SER D  24     -13.054   1.010  44.217  0.00  0.00      D     
ATOM    382  CB  SER D  24     -14.612   2.453  44.399  0.00  0.00      D     
ATOM    383  HB1 SER D  24     -15.279   1.647  44.774  0.00  0.00      D     
ATOM    384  HB2 SER D  24     -13.989   2.974  45.157  0.00  0.00      D     
ATOM    385  OG  SER D  24     -15.349   3.416  43.611  0.00  0.00      D     
ATOM    386  HG1 SER D  24     -14.717   4.064  43.293  0.00  0.00      D     
ATOM    387  C   SER D  24     -14.309   0.898  42.466  0.00  0.00      D     
ATOM    388  O   SER D  24     -15.058  -0.021  42.733  0.00  0.00      D     
ATOM    389  N   MET D  25     -13.960   1.216  41.218  0.00  0.00      D     
ATOM    390  HN  MET D  25     -13.204   1.805  40.942  0.00  0.00      D     
ATOM    391  CA  MET D  25     -14.492   0.455  40.104  0.00  0.00      D     
ATOM    392  HA  MET D  25     -14.586  -0.606  40.286  0.00  0.00      D     
ATOM    393  CB  MET D  25     -15.881   1.083  39.780  0.00  0.00      D     
ATOM    394  HB1 MET D  25     -16.369   0.505  38.967  0.00  0.00      D     
ATOM    395  HB2 MET D  25     -16.513   0.958  40.685  0.00  0.00      D     
ATOM    396  CG  MET D  25     -15.837   2.603  39.396  0.00  0.00      D     
ATOM    397  HG1 MET D  25     -15.617   3.297  40.235  0.00  0.00      D     
ATOM    398  HG2 MET D  25     -15.055   2.780  38.627  0.00  0.00      D     
ATOM    399  SD  MET D  25     -17.365   3.255  38.750  0.00  0.00      D     
ATOM    400  CE  MET D  25     -17.289   5.076  38.958  0.00  0.00      D     
ATOM    401  HE1 MET D  25     -16.284   5.475  38.701  0.00  0.00      D     
ATOM    402  HE2 MET D  25     -18.000   5.612  38.294  0.00  0.00      D     
ATOM    403  HE3 MET D  25     -17.531   5.442  39.978  0.00  0.00      D     
ATOM    404  C   MET D  25     -13.757   0.229  38.826  0.00  0.00      D     
ATOM    405  O   MET D  25     -12.853   0.945  38.404  0.00  0.00      D     
ATOM    406  N   THR D  26     -14.068  -0.898  38.106  0.00  0.00      D     
ATOM    407  HN  THR D  26     -14.733  -1.587  38.382  0.00  0.00      D     
ATOM    408  CA  THR D  26     -13.315  -1.340  36.896  0.00  0.00      D     
ATOM    409  HA  THR D  26     -12.247  -1.311  37.056  0.00  0.00      D     
ATOM    410  CB  THR D  26     -13.625  -2.750  36.496  0.00  0.00      D     
ATOM    411  HB  THR D  26     -13.087  -3.065  35.576  0.00  0.00      D     
ATOM    412  OG1 THR D  26     -14.985  -2.972  36.341  0.00  0.00      D     
ATOM    413  HG1 THR D  26     -15.376  -2.998  37.217  0.00  0.00      D     
ATOM    414  CG2 THR D  26     -13.145  -3.696  37.657  0.00  0.00      D     
ATOM    415 HG21 THR D  26     -13.356  -4.778  37.522  0.00  0.00      D     
ATOM    416 HG22 THR D  26     -12.036  -3.627  37.685  0.00  0.00      D     
ATOM    417 HG23 THR D  26     -13.571  -3.268  38.590  0.00  0.00      D     
ATOM    418  C   THR D  26     -13.461  -0.414  35.712  0.00  0.00      D     
ATOM    419  O   THR D  26     -14.421   0.347  35.557  0.00  0.00      D     
ATOM    420  N   TYR D  27     -12.433  -0.414  34.733  0.00  0.00      D     
ATOM    421  HN  TYR D  27     -11.547  -0.862  34.821  0.00  0.00      D     
ATOM    422  CA  TYR D  27     -12.566   0.128  33.365  0.00  0.00      D     
ATOM    423  HA  TYR D  27     -12.825   1.169  33.485  0.00  0.00      D     
ATOM    424  CB  TYR D  27     -11.192   0.058  32.611  0.00  0.00      D     
ATOM    425  HB1 TYR D  27     -10.727  -0.925  32.840  0.00  0.00      D     
ATOM    426  HB2 TYR D  27     -11.237   0.280  31.524  0.00  0.00      D     
ATOM    427  CG  TYR D  27     -10.231   1.106  33.190  0.00  0.00      D     
ATOM    428  CD1 TYR D  27      -8.872   0.743  33.466  0.00  0.00      D     
ATOM    429  HD1 TYR D  27      -8.595  -0.297  33.381  0.00  0.00      D     
ATOM    430  CE1 TYR D  27      -7.972   1.730  33.674  0.00  0.00      D     
ATOM    431  HE1 TYR D  27      -6.929   1.525  33.865  0.00  0.00      D     
ATOM    432  CZ  TYR D  27      -8.340   3.043  33.677  0.00  0.00      D     
ATOM    433  OH  TYR D  27      -7.361   3.993  33.849  0.00  0.00      D     
ATOM    434  HH  TYR D  27      -6.539   3.571  34.111  0.00  0.00      D     
ATOM    435  CD2 TYR D  27     -10.654   2.478  33.196  0.00  0.00      D     
ATOM    436  HD2 TYR D  27     -11.653   2.850  33.027  0.00  0.00      D     
ATOM    437  CE2 TYR D  27      -9.660   3.435  33.386  0.00  0.00      D     
ATOM    438  HE2 TYR D  27      -9.830   4.493  33.522  0.00  0.00      D     
ATOM    439  C   TYR D  27     -13.665  -0.440  32.520  0.00  0.00      D     
ATOM    440  O   TYR D  27     -14.238   0.245  31.641  0.00  0.00      D     
ATOM    441  N   GLY D  28     -13.988  -1.711  32.780  0.00  0.00      D     
ATOM    442  HN  GLY D  28     -13.420  -2.246  33.401  0.00  0.00      D     
ATOM    443  CA  GLY D  28     -15.219  -2.327  32.322  0.00  0.00      D     
ATOM    444  HA1 GLY D  28     -15.263  -3.373  32.585  0.00  0.00      D     
ATOM    445  HA2 GLY D  28     -15.294  -2.290  31.245  0.00  0.00      D     
ATOM    446  C   GLY D  28     -16.470  -1.670  32.758  0.00  0.00      D     
ATOM    447  O   GLY D  28     -17.323  -1.382  31.927  0.00  0.00      D     
ATOM    448  N   GLN D  29     -16.651  -1.442  34.074  0.00  0.00      D     
ATOM    449  HN  GLN D  29     -16.054  -1.864  34.751  0.00  0.00      D     
ATOM    450  CA  GLN D  29     -17.779  -0.730  34.599  0.00  0.00      D     
ATOM    451  HA  GLN D  29     -18.662  -1.240  34.245  0.00  0.00      D     
ATOM    452  CB  GLN D  29     -17.609  -0.750  36.155  0.00  0.00      D     
ATOM    453  HB1 GLN D  29     -17.396  -1.776  36.524  0.00  0.00      D     
ATOM    454  HB2 GLN D  29     -16.698  -0.154  36.374  0.00  0.00      D     
ATOM    455  CG  GLN D  29     -18.856  -0.329  37.042  0.00  0.00      D     
ATOM    456  HG1 GLN D  29     -18.708  -0.475  38.133  0.00  0.00      D     
ATOM    457  HG2 GLN D  29     -18.975   0.756  36.830  0.00  0.00      D     
ATOM    458  CD  GLN D  29     -20.105  -1.006  36.560  0.00  0.00      D     
ATOM    459  OE1 GLN D  29     -20.991  -0.425  35.973  0.00  0.00      D     
ATOM    460  NE2 GLN D  29     -20.259  -2.307  37.045  0.00  0.00      D     
ATOM    461 HE21 GLN D  29     -21.131  -2.796  37.020  0.00  0.00      D     
ATOM    462 HE22 GLN D  29     -19.504  -2.747  37.531  0.00  0.00      D     
ATOM    463  C   GLN D  29     -17.877   0.694  34.197  0.00  0.00      D     
ATOM    464  O   GLN D  29     -18.942   1.247  33.848  0.00  0.00      D     
ATOM    465  N   GLN D  30     -16.789   1.389  34.140  0.00  0.00      D     
ATOM    466  HN  GLN D  30     -15.974   1.033  34.590  0.00  0.00      D     
ATOM    467  CA  GLN D  30     -16.753   2.777  33.748  0.00  0.00      D     
ATOM    468  HA  GLN D  30     -17.593   3.270  34.216  0.00  0.00      D     
ATOM    469  CB  GLN D  30     -15.496   3.434  34.376  0.00  0.00      D     
ATOM    470  HB1 GLN D  30     -14.545   2.966  34.043  0.00  0.00      D     
ATOM    471  HB2 GLN D  30     -15.433   4.508  34.099  0.00  0.00      D     
ATOM    472  CG  GLN D  30     -15.460   3.427  35.945  0.00  0.00      D     
ATOM    473  HG1 GLN D  30     -16.305   3.928  36.465  0.00  0.00      D     
ATOM    474  HG2 GLN D  30     -15.364   2.362  36.245  0.00  0.00      D     
ATOM    475  CD  GLN D  30     -14.267   4.235  36.463  0.00  0.00      D     
ATOM    476  OE1 GLN D  30     -14.294   5.425  36.720  0.00  0.00      D     
ATOM    477  NE2 GLN D  30     -13.132   3.530  36.681  0.00  0.00      D     
ATOM    478 HE21 GLN D  30     -12.326   4.098  36.843  0.00  0.00      D     
ATOM    479 HE22 GLN D  30     -13.107   2.547  36.862  0.00  0.00      D     
ATOM    480  C   GLN D  30     -16.795   3.087  32.226  0.00  0.00      D     
ATOM    481  O   GLN D  30     -17.609   3.904  31.762  0.00  0.00      D     
ATOM    482  N   PHE D  31     -16.104   2.361  31.316  0.00  0.00      D     
ATOM    483  HN  PHE D  31     -15.532   1.596  31.603  0.00  0.00      D     
ATOM    484  CA  PHE D  31     -16.163   2.610  29.835  0.00  0.00      D     
ATOM    485  HA  PHE D  31     -16.839   3.408  29.567  0.00  0.00      D     
ATOM    486  CB  PHE D  31     -14.788   3.100  29.304  0.00  0.00      D     
ATOM    487  HB1 PHE D  31     -14.135   2.206  29.403  0.00  0.00      D     
ATOM    488  HB2 PHE D  31     -14.757   3.413  28.238  0.00  0.00      D     
ATOM    489  CG  PHE D  31     -14.086   4.243  30.076  0.00  0.00      D     
ATOM    490  CD1 PHE D  31     -14.873   5.392  30.245  0.00  0.00      D     
ATOM    491  HD1 PHE D  31     -15.899   5.489  29.923  0.00  0.00      D     
ATOM    492  CE1 PHE D  31     -14.254   6.455  30.881  0.00  0.00      D     
ATOM    493  HE1 PHE D  31     -14.768   7.375  31.120  0.00  0.00      D     
ATOM    494  CZ  PHE D  31     -12.964   6.295  31.460  0.00  0.00      D     
ATOM    495  HZ  PHE D  31     -12.582   7.141  32.011  0.00  0.00      D     
ATOM    496  CD2 PHE D  31     -12.780   4.153  30.395  0.00  0.00      D     
ATOM    497  HD2 PHE D  31     -12.111   3.344  30.143  0.00  0.00      D     
ATOM    498  CE2 PHE D  31     -12.131   5.207  31.161  0.00  0.00      D     
ATOM    499  HE2 PHE D  31     -11.078   5.198  31.404  0.00  0.00      D     
ATOM    500  C   PHE D  31     -16.619   1.431  29.069  0.00  0.00      D     
ATOM    501  O   PHE D  31     -17.337   1.570  28.120  0.00  0.00      D     
ATOM    502  N   GLY D  32     -16.254   0.195  29.424  0.00  0.00      D     
ATOM    503  HN  GLY D  32     -15.540   0.020  30.098  0.00  0.00      D     
ATOM    504  CA  GLY D  32     -16.520  -0.994  28.595  0.00  0.00      D     
ATOM    505  HA1 GLY D  32     -17.026  -0.777  27.666  0.00  0.00      D     
ATOM    506  HA2 GLY D  32     -17.065  -1.707  29.195  0.00  0.00      D     
ATOM    507  C   GLY D  32     -15.179  -1.795  28.352  0.00  0.00      D     
ATOM    508  O   GLY D  32     -14.256  -1.563  29.114  0.00  0.00      D     
ATOM    509  N   PRO D  33     -15.078  -2.540  27.283  0.00  0.00      D     
ATOM    510  CD  PRO D  33     -16.134  -3.432  26.825  0.00  0.00      D     
ATOM    511  HD1 PRO D  33     -16.765  -2.911  26.073  0.00  0.00      D     
ATOM    512  HD2 PRO D  33     -16.884  -3.766  27.572  0.00  0.00      D     
ATOM    513  CA  PRO D  33     -13.766  -2.924  26.871  0.00  0.00      D     
ATOM    514  HA  PRO D  33     -13.308  -3.414  27.717  0.00  0.00      D     
ATOM    515  CB  PRO D  33     -14.014  -3.816  25.658  0.00  0.00      D     
ATOM    516  HB1 PRO D  33     -13.164  -4.492  25.420  0.00  0.00      D     
ATOM    517  HB2 PRO D  33     -14.339  -3.202  24.791  0.00  0.00      D     
ATOM    518  CG  PRO D  33     -15.322  -4.565  26.169  0.00  0.00      D     
ATOM    519  HG1 PRO D  33     -15.012  -5.349  26.892  0.00  0.00      D     
ATOM    520  HG2 PRO D  33     -15.896  -5.052  25.352  0.00  0.00      D     
ATOM    521  C   PRO D  33     -12.844  -1.742  26.584  0.00  0.00      D     
ATOM    522  O   PRO D  33     -13.310  -0.818  25.899  0.00  0.00      D     
ATOM    523  N   THR D  34     -11.663  -1.722  27.221  0.00  0.00      D     
ATOM    524  HN  THR D  34     -11.390  -2.494  27.790  0.00  0.00      D     
ATOM    525  CA  THR D  34     -10.888  -0.530  27.426  0.00  0.00      D     
ATOM    526  HA  THR D  34     -11.026   0.170  26.615  0.00  0.00      D     
ATOM    527  CB  THR D  34     -11.093   0.228  28.797  0.00  0.00      D     
ATOM    528  HB  THR D  34     -10.837  -0.422  29.661  0.00  0.00      D     
ATOM    529  OG1 THR D  34     -12.445   0.624  29.041  0.00  0.00      D     
ATOM    530  HG1 THR D  34     -13.024  -0.132  28.919  0.00  0.00      D     
ATOM    531  CG2 THR D  34     -10.169   1.462  28.953  0.00  0.00      D     
ATOM    532 HG21 THR D  34     -10.352   2.162  28.110  0.00  0.00      D     
ATOM    533 HG22 THR D  34     -10.404   1.964  29.916  0.00  0.00      D     
ATOM    534 HG23 THR D  34      -9.091   1.213  28.853  0.00  0.00      D     
ATOM    535  C   THR D  34      -9.437  -1.012  27.401  0.00  0.00      D     
ATOM    536  O   THR D  34      -9.135  -2.125  27.930  0.00  0.00      D     
ATOM    537  N   TYR D  35      -8.552  -0.230  26.738  0.00  0.00      D     
ATOM    538  HN  TYR D  35      -8.839   0.675  26.431  0.00  0.00      D     
ATOM    539  CA  TYR D  35      -7.249  -0.690  26.422  0.00  0.00      D     
ATOM    540  HA  TYR D  35      -6.956  -1.558  26.994  0.00  0.00      D     
ATOM    541  CB  TYR D  35      -7.288  -1.173  24.933  0.00  0.00      D     
ATOM    542  HB1 TYR D  35      -7.664  -0.307  24.346  0.00  0.00      D     
ATOM    543  HB2 TYR D  35      -6.280  -1.281  24.479  0.00  0.00      D     
ATOM    544  CG  TYR D  35      -8.131  -2.322  24.604  0.00  0.00      D     
ATOM    545  CD1 TYR D  35      -7.537  -3.558  24.177  0.00  0.00      D     
ATOM    546  HD1 TYR D  35      -6.462  -3.667  24.173  0.00  0.00      D     
ATOM    547  CE1 TYR D  35      -8.371  -4.626  23.807  0.00  0.00      D     
ATOM    548  HE1 TYR D  35      -7.880  -5.511  23.431  0.00  0.00      D     
ATOM    549  CZ  TYR D  35      -9.730  -4.532  23.715  0.00  0.00      D     
ATOM    550  OH  TYR D  35     -10.606  -5.584  23.403  0.00  0.00      D     
ATOM    551  HH  TYR D  35     -10.159  -6.242  22.866  0.00  0.00      D     
ATOM    552  CD2 TYR D  35      -9.548  -2.213  24.521  0.00  0.00      D     
ATOM    553  HD2 TYR D  35     -10.028  -1.256  24.662  0.00  0.00      D     
ATOM    554  CE2 TYR D  35     -10.289  -3.339  24.164  0.00  0.00      D     
ATOM    555  HE2 TYR D  35     -11.361  -3.213  24.120  0.00  0.00      D     
ATOM    556  C   TYR D  35      -6.166   0.325  26.658  0.00  0.00      D     
ATOM    557  O   TYR D  35      -6.232   1.501  26.374  0.00  0.00      D     
ATOM    558  N   LEU D  36      -5.048  -0.026  27.174  0.00  0.00      D     
ATOM    559  HN  LEU D  36      -5.001  -0.991  27.421  0.00  0.00      D     
ATOM    560  CA  LEU D  36      -3.913   0.836  27.447  0.00  0.00      D     
ATOM    561  HA  LEU D  36      -4.005   1.873  27.161  0.00  0.00      D     
ATOM    562  CB  LEU D  36      -3.550   0.770  28.949  0.00  0.00      D     
ATOM    563  HB1 LEU D  36      -4.418   1.199  29.493  0.00  0.00      D     
ATOM    564  HB2 LEU D  36      -3.495  -0.276  29.319  0.00  0.00      D     
ATOM    565  CG  LEU D  36      -2.266   1.481  29.401  0.00  0.00      D     
ATOM    566  HG  LEU D  36      -1.458   1.064  28.762  0.00  0.00      D     
ATOM    567  CD1 LEU D  36      -2.367   3.003  29.224  0.00  0.00      D     
ATOM    568 HD11 LEU D  36      -3.198   3.506  29.764  0.00  0.00      D     
ATOM    569 HD12 LEU D  36      -1.434   3.531  29.516  0.00  0.00      D     
ATOM    570 HD13 LEU D  36      -2.500   3.322  28.168  0.00  0.00      D     
ATOM    571  CD2 LEU D  36      -1.978   1.149  30.911  0.00  0.00      D     
ATOM    572 HD21 LEU D  36      -0.934   1.428  31.166  0.00  0.00      D     
ATOM    573 HD22 LEU D  36      -2.781   1.614  31.522  0.00  0.00      D     
ATOM    574 HD23 LEU D  36      -2.223   0.066  30.938  0.00  0.00      D     
ATOM    575  C   LEU D  36      -2.670   0.285  26.678  0.00  0.00      D     
ATOM    576  O   LEU D  36      -2.056  -0.750  26.910  0.00  0.00      D     
ATOM    577  N   ASP D  37      -2.230   1.074  25.695  0.00  0.00      D     
ATOM    578  HN  ASP D  37      -2.657   1.973  25.629  0.00  0.00      D     
ATOM    579  CA  ASP D  37      -1.206   0.670  24.706  0.00  0.00      D     
ATOM    580  HA  ASP D  37      -1.363   1.283  23.830  0.00  0.00      D     
ATOM    581  CB  ASP D  37       0.165   0.903  25.327  0.00  0.00      D     
ATOM    582  HB1 ASP D  37       0.189   0.263  26.235  0.00  0.00      D     
ATOM    583  HB2 ASP D  37       0.951   0.594  24.605  0.00  0.00      D     
ATOM    584  CG  ASP D  37       0.320   2.399  25.652  0.00  0.00      D     
ATOM    585  OD1 ASP D  37       1.316   2.685  26.347  0.00  0.00      D     
ATOM    586  OD2 ASP D  37      -0.472   3.259  25.225  0.00  0.00      D     
ATOM    587  C   ASP D  37      -1.377  -0.774  24.204  0.00  0.00      D     
ATOM    588  O   ASP D  37      -0.478  -1.579  24.177  0.00  0.00      D     
ATOM    589  N   GLY D  38      -2.624  -1.008  23.688  0.00  0.00      D     
ATOM    590  HN  GLY D  38      -3.268  -0.252  23.607  0.00  0.00      D     
ATOM    591  CA  GLY D  38      -3.028  -2.225  23.072  0.00  0.00      D     
ATOM    592  HA1 GLY D  38      -2.209  -2.626  22.495  0.00  0.00      D     
ATOM    593  HA2 GLY D  38      -3.945  -1.998  22.548  0.00  0.00      D     
ATOM    594  C   GLY D  38      -3.414  -3.330  24.033  0.00  0.00      D     
ATOM    595  O   GLY D  38      -4.095  -4.326  23.732  0.00  0.00      D     
ATOM    596  N   ALA D  39      -2.906  -3.205  25.236  0.00  0.00      D     
ATOM    597  HN  ALA D  39      -2.339  -2.486  25.632  0.00  0.00      D     
ATOM    598  CA  ALA D  39      -3.273  -4.204  26.269  0.00  0.00      D     
ATOM    599  HA  ALA D  39      -3.299  -5.150  25.749  0.00  0.00      D     
ATOM    600  CB  ALA D  39      -2.279  -4.369  27.428  0.00  0.00      D     
ATOM    601  HB1 ALA D  39      -2.615  -5.143  28.150  0.00  0.00      D     
ATOM    602  HB2 ALA D  39      -1.317  -4.815  27.099  0.00  0.00      D     
ATOM    603  HB3 ALA D  39      -2.036  -3.402  27.919  0.00  0.00      D     
ATOM    604  C   ALA D  39      -4.531  -3.802  27.029  0.00  0.00      D     
ATOM    605  O   ALA D  39      -4.768  -2.647  27.286  0.00  0.00      D     
ATOM    606  N   ASP D  40      -5.473  -4.764  27.220  0.00  0.00      D     
ATOM    607  HN  ASP D  40      -5.222  -5.722  27.101  0.00  0.00      D     
ATOM    608  CA  ASP D  40      -6.747  -4.620  27.773  0.00  0.00      D     
ATOM    609  HA  ASP D  40      -7.073  -3.636  27.471  0.00  0.00      D     
ATOM    610  CB  ASP D  40      -7.632  -5.812  27.164  0.00  0.00      D     
ATOM    611  HB1 ASP D  40      -8.085  -5.589  26.174  0.00  0.00      D     
ATOM    612  HB2 ASP D  40      -7.072  -6.771  27.176  0.00  0.00      D     
ATOM    613  CG  ASP D  40      -8.896  -6.183  27.903  0.00  0.00      D     
ATOM    614  OD1 ASP D  40      -9.403  -7.268  27.508  0.00  0.00      D     
ATOM    615  OD2 ASP D  40      -9.371  -5.577  28.907  0.00  0.00      D     
ATOM    616  C   ASP D  40      -6.722  -4.449  29.330  0.00  0.00      D     
ATOM    617  O   ASP D  40      -6.131  -5.268  30.028  0.00  0.00      D     
ATOM    618  N   VAL D  41      -7.300  -3.355  29.824  0.00  0.00      D     
ATOM    619  HN  VAL D  41      -7.763  -2.769  29.162  0.00  0.00      D     
ATOM    620  CA  VAL D  41      -7.237  -2.997  31.238  0.00  0.00      D     
ATOM    621  HA  VAL D  41      -6.679  -3.708  31.830  0.00  0.00      D     
ATOM    622  CB  VAL D  41      -6.743  -1.566  31.386  0.00  0.00      D     
ATOM    623  HB  VAL D  41      -6.870  -1.144  32.405  0.00  0.00      D     
ATOM    624  CG1 VAL D  41      -5.276  -1.429  31.027  0.00  0.00      D     
ATOM    625 HG11 VAL D  41      -4.676  -2.228  31.512  0.00  0.00      D     
ATOM    626 HG12 VAL D  41      -5.211  -1.472  29.919  0.00  0.00      D     
ATOM    627 HG13 VAL D  41      -4.766  -0.483  31.309  0.00  0.00      D     
ATOM    628  CG2 VAL D  41      -7.661  -0.728  30.457  0.00  0.00      D     
ATOM    629 HG21 VAL D  41      -7.269  -0.643  29.421  0.00  0.00      D     
ATOM    630 HG22 VAL D  41      -8.686  -1.148  30.374  0.00  0.00      D     
ATOM    631 HG23 VAL D  41      -7.745   0.324  30.804  0.00  0.00      D     
ATOM    632  C   VAL D  41      -8.670  -3.148  31.772  0.00  0.00      D     
ATOM    633  O   VAL D  41      -9.050  -2.764  32.856  0.00  0.00      D     
ATOM    634  N   THR D  42      -9.590  -3.854  30.994  0.00  0.00      D     
ATOM    635  HN  THR D  42      -9.346  -4.296  30.134  0.00  0.00      D     
ATOM    636  CA  THR D  42     -11.023  -3.878  31.248  0.00  0.00      D     
ATOM    637  HA  THR D  42     -11.317  -2.839  31.294  0.00  0.00      D     
ATOM    638  CB  THR D  42     -11.875  -4.635  30.253  0.00  0.00      D     
ATOM    639  HB  THR D  42     -11.486  -5.675  30.276  0.00  0.00      D     
ATOM    640  OG1 THR D  42     -11.529  -4.262  28.923  0.00  0.00      D     
ATOM    641  HG1 THR D  42     -10.668  -4.655  28.762  0.00  0.00      D     
ATOM    642  CG2 THR D  42     -13.387  -4.657  30.434  0.00  0.00      D     
ATOM    643 HG21 THR D  42     -13.578  -5.241  31.360  0.00  0.00      D     
ATOM    644 HG22 THR D  42     -13.859  -3.653  30.490  0.00  0.00      D     
ATOM    645 HG23 THR D  42     -13.950  -5.203  29.647  0.00  0.00      D     
ATOM    646  C   THR D  42     -11.451  -4.411  32.570  0.00  0.00      D     
ATOM    647  O   THR D  42     -12.226  -3.752  33.342  0.00  0.00      D     
ATOM    648  N   LYS D  43     -10.824  -5.540  32.964  0.00  0.00      D     
ATOM    649  HN  LYS D  43     -10.106  -5.959  32.413  0.00  0.00      D     
ATOM    650  CA  LYS D  43     -10.998  -6.124  34.317  0.00  0.00      D     
ATOM    651  HA  LYS D  43     -12.072  -6.159  34.428  0.00  0.00      D     
ATOM    652  CB  LYS D  43     -10.483  -7.600  34.234  0.00  0.00      D     
ATOM    653  HB1 LYS D  43      -9.449  -7.586  33.829  0.00  0.00      D     
ATOM    654  HB2 LYS D  43     -10.283  -7.971  35.262  0.00  0.00      D     
ATOM    655  CG  LYS D  43     -11.332  -8.645  33.539  0.00  0.00      D     
ATOM    656  HG1 LYS D  43     -12.275  -8.803  34.104  0.00  0.00      D     
ATOM    657  HG2 LYS D  43     -11.521  -8.374  32.479  0.00  0.00      D     
ATOM    658  CD  LYS D  43     -10.485  -9.916  33.403  0.00  0.00      D     
ATOM    659  HD1 LYS D  43      -9.488  -9.645  32.994  0.00  0.00      D     
ATOM    660  HD2 LYS D  43     -10.191 -10.306  34.401  0.00  0.00      D     
ATOM    661  CE  LYS D  43     -11.224 -11.056  32.632  0.00  0.00      D     
ATOM    662  HE1 LYS D  43     -11.474 -10.675  31.618  0.00  0.00      D     
ATOM    663  HE2 LYS D  43     -10.516 -11.912  32.594  0.00  0.00      D     
ATOM    664  NZ  LYS D  43     -12.465 -11.478  33.409  0.00  0.00      D     
ATOM    665  HZ1 LYS D  43     -12.977 -12.238  32.916  0.00  0.00      D     
ATOM    666  HZ2 LYS D  43     -12.114 -11.812  34.329  0.00  0.00      D     
ATOM    667  HZ3 LYS D  43     -13.103 -10.666  33.531  0.00  0.00      D     
ATOM    668  C   LYS D  43     -10.367  -5.412  35.584  0.00  0.00      D     
ATOM    669  O   LYS D  43     -10.819  -5.623  36.708  0.00  0.00      D     
ATOM    670  N   ILE D  44      -9.234  -4.697  35.501  0.00  0.00      D     
ATOM    671  HN  ILE D  44      -8.846  -4.538  34.597  0.00  0.00      D     
ATOM    672  CA  ILE D  44      -8.619  -4.004  36.619  0.00  0.00      D     
ATOM    673  HA  ILE D  44      -8.706  -4.687  37.451  0.00  0.00      D     
ATOM    674  CB  ILE D  44      -7.152  -3.630  36.457  0.00  0.00      D     
ATOM    675  HB  ILE D  44      -6.853  -3.044  37.352  0.00  0.00      D     
ATOM    676  CG2 ILE D  44      -6.287  -4.961  36.476  0.00  0.00      D     
ATOM    677 HG21 ILE D  44      -5.221  -4.650  36.531  0.00  0.00      D     
ATOM    678 HG22 ILE D  44      -6.498  -5.618  37.347  0.00  0.00      D     
ATOM    679 HG23 ILE D  44      -6.508  -5.470  35.514  0.00  0.00      D     
ATOM    680  CG1 ILE D  44      -6.882  -2.782  35.209  0.00  0.00      D     
ATOM    681 HG11 ILE D  44      -6.635  -3.500  34.397  0.00  0.00      D     
ATOM    682 HG12 ILE D  44      -7.768  -2.144  35.006  0.00  0.00      D     
ATOM    683  CD  ILE D  44      -5.700  -1.826  35.489  0.00  0.00      D     
ATOM    684  HD1 ILE D  44      -4.889  -2.277  36.101  0.00  0.00      D     
ATOM    685  HD2 ILE D  44      -5.333  -1.391  34.535  0.00  0.00      D     
ATOM    686  HD3 ILE D  44      -6.074  -1.042  36.181  0.00  0.00      D     
ATOM    687  C   ILE D  44      -9.388  -2.696  36.907  0.00  0.00      D     
ATOM    688  O   ILE D  44     -10.112  -2.015  36.109  0.00  0.00      D     
ATOM    689  N   LYS D  45      -9.330  -2.305  38.196  0.00  0.00      D     
ATOM    690  HN  LYS D  45      -8.909  -2.916  38.862  0.00  0.00      D     
ATOM    691  CA  LYS D  45      -9.724  -0.938  38.627  0.00  0.00      D     
ATOM    692  HA  LYS D  45     -10.599  -0.680  38.048  0.00  0.00      D     
ATOM    693  CB  LYS D  45     -10.121  -0.999  40.098  0.00  0.00      D     
ATOM    694  HB1 LYS D  45      -9.275  -1.139  40.805  0.00  0.00      D     
ATOM    695  HB2 LYS D  45     -10.624  -0.081  40.470  0.00  0.00      D     
ATOM    696  CG  LYS D  45     -11.169  -2.037  40.378  0.00  0.00      D     
ATOM    697  HG1 LYS D  45     -11.985  -2.008  39.625  0.00  0.00      D     
ATOM    698  HG2 LYS D  45     -10.711  -3.048  40.322  0.00  0.00      D     
ATOM    699  CD  LYS D  45     -11.805  -1.968  41.816  0.00  0.00      D     
ATOM    700  HD1 LYS D  45     -12.075  -0.944  42.150  0.00  0.00      D     
ATOM    701  HD2 LYS D  45     -12.685  -2.623  41.642  0.00  0.00      D     
ATOM    702  CE  LYS D  45     -10.908  -2.573  42.974  0.00  0.00      D     
ATOM    703  HE1 LYS D  45     -10.696  -3.497  42.395  0.00  0.00      D     
ATOM    704  HE2 LYS D  45     -10.083  -1.877  43.238  0.00  0.00      D     
ATOM    705  NZ  LYS D  45     -11.787  -2.923  44.116  0.00  0.00      D     
ATOM    706  HZ1 LYS D  45     -11.289  -3.640  44.682  0.00  0.00      D     
ATOM    707  HZ2 LYS D  45     -12.033  -2.066  44.651  0.00  0.00      D     
ATOM    708  HZ3 LYS D  45     -12.643  -3.377  43.739  0.00  0.00      D     
ATOM    709  C   LYS D  45      -8.537  -0.033  38.441  0.00  0.00      D     
ATOM    710  O   LYS D  45      -7.366  -0.478  38.754  0.00  0.00      D     
ATOM    711  N   PRO D  46      -8.754   1.163  38.081  0.00  0.00      D     
ATOM    712  CD  PRO D  46      -9.981   1.731  37.680  0.00  0.00      D     
ATOM    713  HD1 PRO D  46     -10.581   1.875  38.604  0.00  0.00      D     
ATOM    714  HD2 PRO D  46     -10.627   1.146  36.992  0.00  0.00      D     
ATOM    715  CA  PRO D  46      -7.655   2.053  37.721  0.00  0.00      D     
ATOM    716  HA  PRO D  46      -7.224   1.635  36.823  0.00  0.00      D     
ATOM    717  CB  PRO D  46      -8.304   3.475  37.526  0.00  0.00      D     
ATOM    718  HB1 PRO D  46      -7.843   3.999  36.661  0.00  0.00      D     
ATOM    719  HB2 PRO D  46      -8.533   4.095  38.419  0.00  0.00      D     
ATOM    720  CG  PRO D  46      -9.818   3.129  37.134  0.00  0.00      D     
ATOM    721  HG1 PRO D  46      -9.809   3.184  36.025  0.00  0.00      D     
ATOM    722  HG2 PRO D  46     -10.550   3.881  37.499  0.00  0.00      D     
ATOM    723  C   PRO D  46      -6.466   2.162  38.779  0.00  0.00      D     
ATOM    724  O   PRO D  46      -6.691   2.207  39.998  0.00  0.00      D     
ATOM    725  N   HSE D  47      -5.140   2.242  38.320  0.00  0.00      D     
ATOM    726  HN  HSE D  47      -4.935   2.077  37.359  0.00  0.00      D     
ATOM    727  CA  HSE D  47      -3.966   2.305  39.195  0.00  0.00      D     
ATOM    728  HA  HSE D  47      -4.294   1.990  40.175  0.00  0.00      D     
ATOM    729  CB  HSE D  47      -2.924   1.253  38.746  0.00  0.00      D     
ATOM    730  HB1 HSE D  47      -3.427   0.264  38.808  0.00  0.00      D     
ATOM    731  HB2 HSE D  47      -2.504   1.449  37.737  0.00  0.00      D     
ATOM    732  ND1 HSE D  47      -0.642   1.892  39.396  0.00  0.00      D     
ATOM    733  CG  HSE D  47      -1.779   1.147  39.713  0.00  0.00      D     
ATOM    734  CE1 HSE D  47       0.260   1.409  40.194  0.00  0.00      D     
ATOM    735  HE1 HSE D  47       1.319   1.667  40.224  0.00  0.00      D     
ATOM    736  NE2 HSE D  47      -0.186   0.380  40.964  0.00  0.00      D     
ATOM    737  HE2 HSE D  47       0.386  -0.129  41.608  0.00  0.00      D     
ATOM    738  CD2 HSE D  47      -1.482   0.188  40.626  0.00  0.00      D     
ATOM    739  HD2 HSE D  47      -2.036  -0.658  41.014  0.00  0.00      D     
ATOM    740  C   HSE D  47      -3.447   3.718  39.282  0.00  0.00      D     
ATOM    741  O   HSE D  47      -3.671   4.566  38.422  0.00  0.00      D     
ATOM    742  N   ASN D  48      -2.509   3.963  40.224  0.00  0.00      D     
ATOM    743  HN  ASN D  48      -2.170   3.208  40.780  0.00  0.00      D     
ATOM    744  CA  ASN D  48      -1.873   5.267  40.478  0.00  0.00      D     
ATOM    745  HA  ASN D  48      -2.626   6.041  40.493  0.00  0.00      D     
ATOM    746  CB  ASN D  48      -0.932   5.424  41.640  0.00  0.00      D     
ATOM    747  HB1 ASN D  48      -0.074   4.732  41.503  0.00  0.00      D     
ATOM    748  HB2 ASN D  48      -0.467   6.431  41.704  0.00  0.00      D     
ATOM    749  CG  ASN D  48      -1.566   5.033  42.982  0.00  0.00      D     
ATOM    750  OD1 ASN D  48      -1.825   3.912  43.351  0.00  0.00      D     
ATOM    751  ND2 ASN D  48      -1.740   6.133  43.828  0.00  0.00      D     
ATOM    752 HD21 ASN D  48      -2.216   6.023  44.700  0.00  0.00      D     
ATOM    753 HD22 ASN D  48      -1.441   7.024  43.485  0.00  0.00      D     
ATOM    754  C   ASN D  48      -0.958   5.667  39.280  0.00  0.00      D     
ATOM    755  O   ASN D  48      -0.919   6.859  38.953  0.00  0.00      D     
ATOM    756  N   SER D  49      -0.250   4.708  38.560  0.00  0.00      D     
ATOM    757  HN  SER D  49      -0.269   3.779  38.922  0.00  0.00      D     
ATOM    758  CA  SER D  49       0.514   4.923  37.368  0.00  0.00      D     
ATOM    759  HA  SER D  49       1.064   5.812  37.637  0.00  0.00      D     
ATOM    760  CB  SER D  49       1.401   3.641  37.113  0.00  0.00      D     
ATOM    761  HB1 SER D  49       2.012   3.857  36.211  0.00  0.00      D     
ATOM    762  HB2 SER D  49       2.078   3.508  37.983  0.00  0.00      D     
ATOM    763  OG  SER D  49       0.663   2.479  36.739  0.00  0.00      D     
ATOM    764  HG1 SER D  49       0.283   2.159  37.560  0.00  0.00      D     
ATOM    765  C   SER D  49      -0.299   5.205  36.056  0.00  0.00      D     
ATOM    766  O   SER D  49       0.261   5.529  35.001  0.00  0.00      D     
ATOM    767  N   HSE D  50      -1.643   5.029  36.093  0.00  0.00      D     
ATOM    768  HN  HSE D  50      -2.076   4.867  36.976  0.00  0.00      D     
ATOM    769  CA  HSE D  50      -2.424   5.359  34.944  0.00  0.00      D     
ATOM    770  HA  HSE D  50      -2.024   5.001  34.007  0.00  0.00      D     
ATOM    771  CB  HSE D  50      -3.782   4.779  35.190  0.00  0.00      D     
ATOM    772  HB1 HSE D  50      -4.127   4.925  36.236  0.00  0.00      D     
ATOM    773  HB2 HSE D  50      -4.594   5.142  34.525  0.00  0.00      D     
ATOM    774  ND1 HSE D  50      -4.913   2.533  35.320  0.00  0.00      D     
ATOM    775  CG  HSE D  50      -3.779   3.276  34.918  0.00  0.00      D     
ATOM    776  CE1 HSE D  50      -4.466   1.282  35.306  0.00  0.00      D     
ATOM    777  HE1 HSE D  50      -5.063   0.373  35.387  0.00  0.00      D     
ATOM    778  NE2 HSE D  50      -3.213   1.206  34.834  0.00  0.00      D     
ATOM    779  HE2 HSE D  50      -2.816   0.359  34.480  0.00  0.00      D     
ATOM    780  CD2 HSE D  50      -2.738   2.479  34.631  0.00  0.00      D     
ATOM    781  HD2 HSE D  50      -1.753   2.649  34.214  0.00  0.00      D     
ATOM    782  C   HSE D  50      -2.762   6.873  34.840  0.00  0.00      D     
ATOM    783  O   HSE D  50      -3.315   7.282  33.829  0.00  0.00      D     
ATOM    784  N   GLU D  51      -2.447   7.729  35.829  0.00  0.00      D     
ATOM    785  HN  GLU D  51      -2.118   7.456  36.730  0.00  0.00      D     
ATOM    786  CA  GLU D  51      -2.740   9.162  35.766  0.00  0.00      D     
ATOM    787  HA  GLU D  51      -3.807   9.330  35.779  0.00  0.00      D     
ATOM    788  CB  GLU D  51      -2.256   9.785  37.051  0.00  0.00      D     
ATOM    789  HB1 GLU D  51      -2.712   9.197  37.877  0.00  0.00      D     
ATOM    790  HB2 GLU D  51      -1.146   9.795  37.089  0.00  0.00      D     
ATOM    791  CG  GLU D  51      -2.587  11.378  37.160  0.00  0.00      D     
ATOM    792  HG1 GLU D  51      -2.018  11.981  36.421  0.00  0.00      D     
ATOM    793  HG2 GLU D  51      -3.658  11.515  36.898  0.00  0.00      D     
ATOM    794  CD  GLU D  51      -2.371  11.992  38.568  0.00  0.00      D     
ATOM    795  OE1 GLU D  51      -1.370  11.657  39.299  0.00  0.00      D     
ATOM    796  OE2 GLU D  51      -2.957  13.119  38.732  0.00  0.00      D     
ATOM    797  C   GLU D  51      -2.179   9.973  34.536  0.00  0.00      D     
ATOM    798  O   GLU D  51      -0.970  10.178  34.402  0.00  0.00      D     
ATOM    799  N   GLY D  52      -3.099  10.405  33.693  0.00  0.00      D     
ATOM    800  HN  GLY D  52      -4.072  10.203  33.766  0.00  0.00      D     
ATOM    801  CA  GLY D  52      -2.822  11.369  32.604  0.00  0.00      D     
ATOM    802  HA1 GLY D  52      -1.957  11.934  32.919  0.00  0.00      D     
ATOM    803  HA2 GLY D  52      -3.698  11.986  32.468  0.00  0.00      D     
ATOM    804  C   GLY D  52      -2.523  10.520  31.347  0.00  0.00      D     
ATOM    805  O   GLY D  52      -2.137  11.050  30.375  0.00  0.00      D     
ATOM    806  N   LYS D  53      -2.759   9.236  31.429  0.00  0.00      D     
ATOM    807  HN  LYS D  53      -2.881   8.843  32.337  0.00  0.00      D     
ATOM    808  CA  LYS D  53      -2.467   8.286  30.377  0.00  0.00      D     
ATOM    809  HA  LYS D  53      -1.660   8.725  29.809  0.00  0.00      D     
ATOM    810  CB  LYS D  53      -1.925   7.016  30.923  0.00  0.00      D     
ATOM    811  HB1 LYS D  53      -2.702   6.457  31.487  0.00  0.00      D     
ATOM    812  HB2 LYS D  53      -1.694   6.398  30.029  0.00  0.00      D     
ATOM    813  CG  LYS D  53      -0.621   7.211  31.751  0.00  0.00      D     
ATOM    814  HG1 LYS D  53      -0.814   7.894  32.606  0.00  0.00      D     
ATOM    815  HG2 LYS D  53      -0.401   6.240  32.244  0.00  0.00      D     
ATOM    816  CD  LYS D  53       0.623   7.724  30.982  0.00  0.00      D     
ATOM    817  HD1 LYS D  53       0.751   7.140  30.045  0.00  0.00      D     
ATOM    818  HD2 LYS D  53       0.355   8.755  30.668  0.00  0.00      D     
ATOM    819  CE  LYS D  53       1.903   7.586  31.747  0.00  0.00      D     
ATOM    820  HE1 LYS D  53       1.882   8.259  32.631  0.00  0.00      D     
ATOM    821  HE2 LYS D  53       2.032   6.522  32.040  0.00  0.00      D     
ATOM    822  NZ  LYS D  53       2.992   7.911  30.802  0.00  0.00      D     
ATOM    823  HZ1 LYS D  53       2.821   8.869  30.434  0.00  0.00      D     
ATOM    824  HZ2 LYS D  53       3.946   7.899  31.216  0.00  0.00      D     
ATOM    825  HZ3 LYS D  53       2.957   7.291  29.967  0.00  0.00      D     
ATOM    826  C   LYS D  53      -3.632   8.077  29.418  0.00  0.00      D     
ATOM    827  O   LYS D  53      -4.744   8.441  29.797  0.00  0.00      D     
ATOM    828  N   THR D  54      -3.412   7.553  28.215  0.00  0.00      D     
ATOM    829  HN  THR D  54      -2.479   7.302  27.970  0.00  0.00      D     
ATOM    830  CA  THR D  54      -4.454   7.548  27.194  0.00  0.00      D     
ATOM    831  HA  THR D  54      -5.320   8.113  27.508  0.00  0.00      D     
ATOM    832  CB  THR D  54      -4.058   8.154  25.815  0.00  0.00      D     
ATOM    833  HB  THR D  54      -3.064   7.790  25.478  0.00  0.00      D     
ATOM    834  OG1 THR D  54      -4.089   9.559  25.793  0.00  0.00      D     
ATOM    835  HG1 THR D  54      -3.249   9.655  26.249  0.00  0.00      D     
ATOM    836  CG2 THR D  54      -4.945   7.810  24.688  0.00  0.00      D     
ATOM    837 HG21 THR D  54      -4.713   6.797  24.296  0.00  0.00      D     
ATOM    838 HG22 THR D  54      -6.018   7.851  24.977  0.00  0.00      D     
ATOM    839 HG23 THR D  54      -4.769   8.491  23.828  0.00  0.00      D     
ATOM    840  C   THR D  54      -4.995   6.195  27.012  0.00  0.00      D     
ATOM    841  O   THR D  54      -4.314   5.272  26.583  0.00  0.00      D     
ATOM    842  N   PHE D  55      -6.250   6.001  27.288  0.00  0.00      D     
ATOM    843  HN  PHE D  55      -6.774   6.799  27.578  0.00  0.00      D     
ATOM    844  CA  PHE D  55      -6.965   4.739  27.140  0.00  0.00      D     
ATOM    845  HA  PHE D  55      -6.183   4.000  27.047  0.00  0.00      D     
ATOM    846  CB  PHE D  55      -7.793   4.417  28.396  0.00  0.00      D     
ATOM    847  HB1 PHE D  55      -8.460   5.250  28.706  0.00  0.00      D     
ATOM    848  HB2 PHE D  55      -8.323   3.466  28.176  0.00  0.00      D     
ATOM    849  CG  PHE D  55      -6.887   4.102  29.575  0.00  0.00      D     
ATOM    850  CD1 PHE D  55      -6.259   5.224  30.228  0.00  0.00      D     
ATOM    851  HD1 PHE D  55      -6.284   6.248  29.884  0.00  0.00      D     
ATOM    852  CE1 PHE D  55      -5.466   4.950  31.392  0.00  0.00      D     
ATOM    853  HE1 PHE D  55      -5.015   5.784  31.910  0.00  0.00      D     
ATOM    854  CZ  PHE D  55      -5.189   3.595  31.784  0.00  0.00      D     
ATOM    855  HZ  PHE D  55      -4.466   3.440  32.571  0.00  0.00      D     
ATOM    856  CD2 PHE D  55      -6.630   2.800  29.962  0.00  0.00      D     
ATOM    857  HD2 PHE D  55      -7.094   1.933  29.517  0.00  0.00      D     
ATOM    858  CE2 PHE D  55      -5.764   2.606  31.050  0.00  0.00      D     
ATOM    859  HE2 PHE D  55      -5.609   1.570  31.314  0.00  0.00      D     
ATOM    860  C   PHE D  55      -7.869   4.765  25.923  0.00  0.00      D     
ATOM    861  O   PHE D  55      -8.604   5.738  25.713  0.00  0.00      D     
ATOM    862  N   TYR D  56      -7.738   3.703  25.066  0.00  0.00      D     
ATOM    863  HN  TYR D  56      -7.177   2.912  25.296  0.00  0.00      D     
ATOM    864  CA  TYR D  56      -8.551   3.480  23.831  0.00  0.00      D     
ATOM    865  HA  TYR D  56      -8.960   4.443  23.563  0.00  0.00      D     
ATOM    866  CB  TYR D  56      -7.672   2.950  22.676  0.00  0.00      D     
ATOM    867  HB1 TYR D  56      -7.009   3.773  22.332  0.00  0.00      D     
ATOM    868  HB2 TYR D  56      -7.137   2.044  23.031  0.00  0.00      D     
ATOM    869  CG  TYR D  56      -8.481   2.623  21.450  0.00  0.00      D     
ATOM    870  CD1 TYR D  56      -8.362   3.311  20.225  0.00  0.00      D     
ATOM    871  HD1 TYR D  56      -7.901   4.287  20.225  0.00  0.00      D     
ATOM    872  CE1 TYR D  56      -8.896   2.809  19.019  0.00  0.00      D     
ATOM    873  HE1 TYR D  56      -8.845   3.298  18.058  0.00  0.00      D     
ATOM    874  CZ  TYR D  56      -9.703   1.651  19.023  0.00  0.00      D     
ATOM    875  OH  TYR D  56     -10.112   0.963  17.835  0.00  0.00      D     
ATOM    876  HH  TYR D  56     -10.184   1.569  17.094  0.00  0.00      D     
ATOM    877  CD2 TYR D  56      -9.103   1.347  21.384  0.00  0.00      D     
ATOM    878  HD2 TYR D  56      -9.024   0.588  22.149  0.00  0.00      D     
ATOM    879  CE2 TYR D  56      -9.765   0.923  20.200  0.00  0.00      D     
ATOM    880  HE2 TYR D  56     -10.180  -0.073  20.160  0.00  0.00      D     
ATOM    881  C   TYR D  56      -9.755   2.615  24.240  0.00  0.00      D     
ATOM    882  O   TYR D  56      -9.599   1.480  24.695  0.00  0.00      D     
ATOM    883  N   VAL D  57     -10.967   3.136  24.168  0.00  0.00      D     
ATOM    884  HN  VAL D  57     -11.121   4.083  23.898  0.00  0.00      D     
ATOM    885  CA  VAL D  57     -12.107   2.389  24.574  0.00  0.00      D     
ATOM    886  HA  VAL D  57     -11.860   1.683  25.353  0.00  0.00      D     
ATOM    887  CB  VAL D  57     -13.236   3.231  25.206  0.00  0.00      D     
ATOM    888  HB  VAL D  57     -13.716   4.012  24.580  0.00  0.00      D     
ATOM    889  CG1 VAL D  57     -14.376   2.274  25.615  0.00  0.00      D     
ATOM    890 HG11 VAL D  57     -15.020   1.985  24.758  0.00  0.00      D     
ATOM    891 HG12 VAL D  57     -13.925   1.405  26.141  0.00  0.00      D     
ATOM    892 HG13 VAL D  57     -15.103   2.723  26.325  0.00  0.00      D     
ATOM    893  CG2 VAL D  57     -12.693   3.965  26.393  0.00  0.00      D     
ATOM    894 HG21 VAL D  57     -11.988   3.297  26.932  0.00  0.00      D     
ATOM    895 HG22 VAL D  57     -12.084   4.827  26.046  0.00  0.00      D     
ATOM    896 HG23 VAL D  57     -13.378   4.425  27.138  0.00  0.00      D     
ATOM    897  C   VAL D  57     -12.582   1.783  23.256  0.00  0.00      D     
ATOM    898  O   VAL D  57     -12.715   2.479  22.228  0.00  0.00      D     
ATOM    899  N   LEU D  58     -12.703   0.392  23.227  0.00  0.00      D     
ATOM    900  HN  LEU D  58     -12.604  -0.158  24.053  0.00  0.00      D     
ATOM    901  CA  LEU D  58     -12.940  -0.291  21.987  0.00  0.00      D     
ATOM    902  HA  LEU D  58     -12.339   0.160  21.211  0.00  0.00      D     
ATOM    903  CB  LEU D  58     -12.531  -1.805  22.047  0.00  0.00      D     
ATOM    904  HB1 LEU D  58     -11.536  -1.881  22.535  0.00  0.00      D     
ATOM    905  HB2 LEU D  58     -13.186  -2.448  22.672  0.00  0.00      D     
ATOM    906  CG  LEU D  58     -12.345  -2.442  20.633  0.00  0.00      D     
ATOM    907  HG  LEU D  58     -12.528  -1.705  19.822  0.00  0.00      D     
ATOM    908  CD1 LEU D  58     -10.997  -3.035  20.435  0.00  0.00      D     
ATOM    909 HD11 LEU D  58     -10.760  -3.624  21.347  0.00  0.00      D     
ATOM    910 HD12 LEU D  58     -10.993  -3.764  19.597  0.00  0.00      D     
ATOM    911 HD13 LEU D  58     -10.193  -2.268  20.422  0.00  0.00      D     
ATOM    912  CD2 LEU D  58     -13.364  -3.639  20.542  0.00  0.00      D     
ATOM    913 HD21 LEU D  58     -13.412  -3.909  19.466  0.00  0.00      D     
ATOM    914 HD22 LEU D  58     -13.012  -4.499  21.151  0.00  0.00      D     
ATOM    915 HD23 LEU D  58     -14.426  -3.387  20.748  0.00  0.00      D     
ATOM    916  C   LEU D  58     -14.480  -0.220  21.565  0.00  0.00      D     
ATOM    917  O   LEU D  58     -15.299  -0.604  22.380  0.00  0.00      D     
ATOM    918  N   PRO D  59     -14.864   0.167  20.317  0.00  0.00      D     
ATOM    919  CD  PRO D  59     -13.938   0.924  19.439  0.00  0.00      D     
ATOM    920  HD1 PRO D  59     -13.241   0.354  18.787  0.00  0.00      D     
ATOM    921  HD2 PRO D  59     -13.363   1.713  19.969  0.00  0.00      D     
ATOM    922  CA  PRO D  59     -16.289   0.105  19.807  0.00  0.00      D     
ATOM    923  HA  PRO D  59     -16.858   0.794  20.414  0.00  0.00      D     
ATOM    924  CB  PRO D  59     -15.990   0.663  18.432  0.00  0.00      D     
ATOM    925  HB1 PRO D  59     -16.938   1.098  18.051  0.00  0.00      D     
ATOM    926  HB2 PRO D  59     -15.506  -0.158  17.861  0.00  0.00      D     
ATOM    927  CG  PRO D  59     -14.965   1.689  18.558  0.00  0.00      D     
ATOM    928  HG1 PRO D  59     -15.265   2.516  19.236  0.00  0.00      D     
ATOM    929  HG2 PRO D  59     -14.518   2.036  17.602  0.00  0.00      D     
ATOM    930  C   PRO D  59     -16.930  -1.292  19.933  0.00  0.00      D     
ATOM    931  O   PRO D  59     -16.665  -2.115  19.092  0.00  0.00      D     
ATOM    932  N   ASN D  60     -17.847  -1.522  20.895  0.00  0.00      D     
ATOM    933  HN  ASN D  60     -18.095  -0.861  21.599  0.00  0.00      D     
ATOM    934  CA  ASN D  60     -18.694  -2.706  21.121  0.00  0.00      D     
ATOM    935  HA  ASN D  60     -18.604  -3.414  20.310  0.00  0.00      D     
ATOM    936  CB  ASN D  60     -18.595  -3.345  22.530  0.00  0.00      D     
ATOM    937  HB1 ASN D  60     -18.599  -2.534  23.290  0.00  0.00      D     
ATOM    938  HB2 ASN D  60     -19.354  -4.115  22.786  0.00  0.00      D     
ATOM    939  CG  ASN D  60     -17.270  -4.009  22.769  0.00  0.00      D     
ATOM    940  OD1 ASN D  60     -17.153  -5.267  22.939  0.00  0.00      D     
ATOM    941  ND2 ASN D  60     -16.198  -3.231  22.897  0.00  0.00      D     
ATOM    942 HD21 ASN D  60     -15.473  -3.678  23.420  0.00  0.00      D     
ATOM    943 HD22 ASN D  60     -16.235  -2.249  22.709  0.00  0.00      D     
ATOM    944  C   ASN D  60     -20.210  -2.192  21.183  0.00  0.00      D     
ATOM    945  O   ASN D  60     -21.146  -2.966  21.059  0.00  0.00      D     
ATOM    946  N   ASP D  61     -20.456  -0.899  21.384  0.00  0.00      D     
ATOM    947  HN  ASP D  61     -19.693  -0.283  21.566  0.00  0.00      D     
ATOM    948  CA  ASP D  61     -21.739  -0.257  21.187  0.00  0.00      D     
ATOM    949  HA  ASP D  61     -22.487  -0.757  21.784  0.00  0.00      D     
ATOM    950  CB  ASP D  61     -21.589   1.151  21.695  0.00  0.00      D     
ATOM    951  HB1 ASP D  61     -21.303   1.221  22.766  0.00  0.00      D     
ATOM    952  HB2 ASP D  61     -20.712   1.633  21.212  0.00  0.00      D     
ATOM    953  CG  ASP D  61     -22.728   2.149  21.489  0.00  0.00      D     
ATOM    954  OD1 ASP D  61     -23.150   2.547  20.355  0.00  0.00      D     
ATOM    955  OD2 ASP D  61     -23.386   2.481  22.522  0.00  0.00      D     
ATOM    956  C   ASP D  61     -22.139  -0.355  19.655  0.00  0.00      D     
ATOM    957  O   ASP D  61     -21.360  -0.070  18.764  0.00  0.00      D     
ATOM    958  N   ASP D  62     -23.472  -0.706  19.426  0.00  0.00      D     
ATOM    959  HN  ASP D  62     -24.017  -0.739  20.260  0.00  0.00      D     
ATOM    960  CA  ASP D  62     -24.069  -1.024  18.122  0.00  0.00      D     
ATOM    961  HA  ASP D  62     -23.574  -1.927  17.799  0.00  0.00      D     
ATOM    962  CB  ASP D  62     -25.593  -1.324  18.300  0.00  0.00      D     
ATOM    963  HB1 ASP D  62     -26.254  -0.448  18.472  0.00  0.00      D     
ATOM    964  HB2 ASP D  62     -25.978  -1.765  17.356  0.00  0.00      D     
ATOM    965  CG  ASP D  62     -25.837  -2.440  19.301  0.00  0.00      D     
ATOM    966  OD1 ASP D  62     -26.999  -2.759  19.635  0.00  0.00      D     
ATOM    967  OD2 ASP D  62     -24.863  -3.079  19.697  0.00  0.00      D     
ATOM    968  C   ASP D  62     -23.889   0.153  17.149  0.00  0.00      D     
ATOM    969  O   ASP D  62     -23.643   0.063  15.931  0.00  0.00      D     
ATOM    970  N   THR D  63     -24.122   1.339  17.674  0.00  0.00      D     
ATOM    971  HN  THR D  63     -24.267   1.432  18.656  0.00  0.00      D     
ATOM    972  CA  THR D  63     -24.100   2.503  16.935  0.00  0.00      D     
ATOM    973  HA  THR D  63     -24.420   2.289  15.926  0.00  0.00      D     
ATOM    974  CB  THR D  63     -24.986   3.589  17.421  0.00  0.00      D     
ATOM    975  HB  THR D  63     -24.717   4.571  16.974  0.00  0.00      D     
ATOM    976  OG1 THR D  63     -25.021   3.595  18.806  0.00  0.00      D     
ATOM    977  HG1 THR D  63     -24.165   3.351  19.166  0.00  0.00      D     
ATOM    978  CG2 THR D  63     -26.410   3.191  16.854  0.00  0.00      D     
ATOM    979 HG21 THR D  63     -27.177   3.920  17.194  0.00  0.00      D     
ATOM    980 HG22 THR D  63     -26.460   3.252  15.746  0.00  0.00      D     
ATOM    981 HG23 THR D  63     -26.664   2.161  17.182  0.00  0.00      D     
ATOM    982  C   THR D  63     -22.771   3.117  16.714  0.00  0.00      D     
ATOM    983  O   THR D  63     -22.615   3.846  15.788  0.00  0.00      D     
ATOM    984  N   LEU D  64     -21.820   2.859  17.656  0.00  0.00      D     
ATOM    985  HN  LEU D  64     -22.087   2.375  18.485  0.00  0.00      D     
ATOM    986  CA  LEU D  64     -20.445   3.166  17.493  0.00  0.00      D     
ATOM    987  HA  LEU D  64     -20.390   4.146  17.043  0.00  0.00      D     
ATOM    988  CB  LEU D  64     -19.745   3.224  18.912  0.00  0.00      D     
ATOM    989  HB1 LEU D  64     -20.489   3.654  19.617  0.00  0.00      D     
ATOM    990  HB2 LEU D  64     -19.551   2.191  19.272  0.00  0.00      D     
ATOM    991  CG  LEU D  64     -18.455   4.098  19.010  0.00  0.00      D     
ATOM    992  HG  LEU D  64     -17.700   3.732  18.281  0.00  0.00      D     
ATOM    993  CD1 LEU D  64     -18.757   5.597  18.787  0.00  0.00      D     
ATOM    994 HD11 LEU D  64     -19.260   5.855  17.831  0.00  0.00      D     
ATOM    995 HD12 LEU D  64     -19.442   5.952  19.586  0.00  0.00      D     
ATOM    996 HD13 LEU D  64     -17.865   6.248  18.909  0.00  0.00      D     
ATOM    997  CD2 LEU D  64     -18.038   3.875  20.513  0.00  0.00      D     
ATOM    998 HD21 LEU D  64     -17.765   2.812  20.684  0.00  0.00      D     
ATOM    999 HD22 LEU D  64     -17.228   4.600  20.743  0.00  0.00      D     
ATOM   1000 HD23 LEU D  64     -18.842   4.172  21.219  0.00  0.00      D     
ATOM   1001  C   LEU D  64     -19.713   2.203  16.546  0.00  0.00      D     
ATOM   1002  O   LEU D  64     -18.673   2.528  15.909  0.00  0.00      D     
ATOM   1003  N   ARG D  65     -20.180   0.942  16.411  0.00  0.00      D     
ATOM   1004  HN  ARG D  65     -20.806   0.601  17.108  0.00  0.00      D     
ATOM   1005  CA  ARG D  65     -19.708  -0.032  15.424  0.00  0.00      D     
ATOM   1006  HA  ARG D  65     -18.632  -0.107  15.472  0.00  0.00      D     
ATOM   1007  CB  ARG D  65     -20.283  -1.402  15.671  0.00  0.00      D     
ATOM   1008  HB1 ARG D  65     -21.300  -1.237  16.087  0.00  0.00      D     
ATOM   1009  HB2 ARG D  65     -20.296  -2.012  14.743  0.00  0.00      D     
ATOM   1010  CG  ARG D  65     -19.707  -2.234  16.820  0.00  0.00      D     
ATOM   1011  HG1 ARG D  65     -18.620  -2.459  16.860  0.00  0.00      D     
ATOM   1012  HG2 ARG D  65     -19.939  -1.710  17.771  0.00  0.00      D     
ATOM   1013  CD  ARG D  65     -20.463  -3.554  16.918  0.00  0.00      D     
ATOM   1014  HD1 ARG D  65     -21.505  -3.319  17.223  0.00  0.00      D     
ATOM   1015  HD2 ARG D  65     -20.477  -4.136  15.971  0.00  0.00      D     
ATOM   1016  NE  ARG D  65     -19.800  -4.341  18.006  0.00  0.00      D     
ATOM   1017  HE  ARG D  65     -18.811  -4.335  18.152  0.00  0.00      D     
ATOM   1018  CZ  ARG D  65     -20.271  -5.476  18.558  0.00  0.00      D     
ATOM   1019  NH1 ARG D  65     -21.414  -5.953  18.213  0.00  0.00      D     
ATOM   1020 HH11 ARG D  65     -21.796  -6.625  18.846  0.00  0.00      D     
ATOM   1021 HH12 ARG D  65     -22.107  -5.368  17.793  0.00  0.00      D     
ATOM   1022  NH2 ARG D  65     -19.519  -6.180  19.361  0.00  0.00      D     
ATOM   1023 HH21 ARG D  65     -19.705  -7.159  19.447  0.00  0.00      D     
ATOM   1024 HH22 ARG D  65     -18.540  -5.993  19.444  0.00  0.00      D     
ATOM   1025  C   ARG D  65     -19.890   0.444  14.013  0.00  0.00      D     
ATOM   1026  O   ARG D  65     -18.858   0.531  13.274  0.00  0.00      D     
ATOM   1027  N   VAL D  66     -21.058   0.984  13.722  0.00  0.00      D     
ATOM   1028  HN  VAL D  66     -21.834   1.056  14.343  0.00  0.00      D     
ATOM   1029  CA  VAL D  66     -21.292   1.554  12.379  0.00  0.00      D     
ATOM   1030  HA  VAL D  66     -21.073   0.836  11.602  0.00  0.00      D     
ATOM   1031  CB  VAL D  66     -22.775   2.024  12.221  0.00  0.00      D     
ATOM   1032  HB  VAL D  66     -23.066   2.510  13.176  0.00  0.00      D     
ATOM   1033  CG1 VAL D  66     -22.869   3.186  11.146  0.00  0.00      D     
ATOM   1034 HG11 VAL D  66     -22.377   2.887  10.196  0.00  0.00      D     
ATOM   1035 HG12 VAL D  66     -23.940   3.380  10.922  0.00  0.00      D     
ATOM   1036 HG13 VAL D  66     -22.461   4.117  11.595  0.00  0.00      D     
ATOM   1037  CG2 VAL D  66     -23.664   0.749  11.997  0.00  0.00      D     
ATOM   1038 HG21 VAL D  66     -23.527   0.366  10.963  0.00  0.00      D     
ATOM   1039 HG22 VAL D  66     -23.466   0.010  12.803  0.00  0.00      D     
ATOM   1040 HG23 VAL D  66     -24.703   1.142  11.987  0.00  0.00      D     
ATOM   1041  C   VAL D  66     -20.265   2.676  12.010  0.00  0.00      D     
ATOM   1042  O   VAL D  66     -19.695   2.714  10.889  0.00  0.00      D     
ATOM   1043  N   GLU D  67     -19.949   3.609  12.990  0.00  0.00      D     
ATOM   1044  HN  GLU D  67     -20.514   3.517  13.806  0.00  0.00      D     
ATOM   1045  CA  GLU D  67     -18.863   4.620  12.910  0.00  0.00      D     
ATOM   1046  HA  GLU D  67     -19.058   5.164  11.997  0.00  0.00      D     
ATOM   1047  CB  GLU D  67     -18.983   5.523  14.206  0.00  0.00      D     
ATOM   1048  HB1 GLU D  67     -19.049   4.845  15.083  0.00  0.00      D     
ATOM   1049  HB2 GLU D  67     -18.054   6.118  14.336  0.00  0.00      D     
ATOM   1050  CG  GLU D  67     -20.334   6.474  14.082  0.00  0.00      D     
ATOM   1051  HG1 GLU D  67     -21.025   5.905  13.422  0.00  0.00      D     
ATOM   1052  HG2 GLU D  67     -20.882   6.590  15.041  0.00  0.00      D     
ATOM   1053  CD  GLU D  67     -19.883   7.738  13.515  0.00  0.00      D     
ATOM   1054  OE1 GLU D  67     -19.959   8.727  14.249  0.00  0.00      D     
ATOM   1055  OE2 GLU D  67     -19.499   7.717  12.309  0.00  0.00      D     
ATOM   1056  C   GLU D  67     -17.495   4.047  12.750  0.00  0.00      D     
ATOM   1057  O   GLU D  67     -16.823   4.489  11.842  0.00  0.00      D     
ATOM   1058  N   ALA D  68     -17.008   3.056  13.477  0.00  0.00      D     
ATOM   1059  HN  ALA D  68     -17.629   2.797  14.212  0.00  0.00      D     
ATOM   1060  CA  ALA D  68     -15.753   2.393  13.338  0.00  0.00      D     
ATOM   1061  HA  ALA D  68     -15.028   3.192  13.320  0.00  0.00      D     
ATOM   1062  CB  ALA D  68     -15.536   1.506  14.549  0.00  0.00      D     
ATOM   1063  HB1 ALA D  68     -14.567   0.966  14.488  0.00  0.00      D     
ATOM   1064  HB2 ALA D  68     -15.567   2.099  15.488  0.00  0.00      D     
ATOM   1065  HB3 ALA D  68     -16.383   0.797  14.668  0.00  0.00      D     
ATOM   1066  C   ALA D  68     -15.605   1.675  11.968  0.00  0.00      D     
ATOM   1067  O   ALA D  68     -14.594   1.862  11.290  0.00  0.00      D     
ATOM   1068  N   PHE D  69     -16.658   0.942  11.502  0.00  0.00      D     
ATOM   1069  HN  PHE D  69     -17.497   0.945  12.040  0.00  0.00      D     
ATOM   1070  CA  PHE D  69     -16.733   0.315  10.245  0.00  0.00      D     
ATOM   1071  HA  PHE D  69     -15.819  -0.250  10.137  0.00  0.00      D     
ATOM   1072  CB  PHE D  69     -18.058  -0.540  10.186  0.00  0.00      D     
ATOM   1073  HB1 PHE D  69     -19.027  -0.028  10.368  0.00  0.00      D     
ATOM   1074  HB2 PHE D  69     -18.231  -0.791   9.117  0.00  0.00      D     
ATOM   1075  CG  PHE D  69     -18.134  -1.850  10.969  0.00  0.00      D     
ATOM   1076  CD1 PHE D  69     -17.547  -2.111  12.196  0.00  0.00      D     
ATOM   1077  HD1 PHE D  69     -16.936  -1.401  12.734  0.00  0.00      D     
ATOM   1078  CE1 PHE D  69     -17.825  -3.322  12.890  0.00  0.00      D     
ATOM   1079  HE1 PHE D  69     -17.438  -3.327  13.898  0.00  0.00      D     
ATOM   1080  CZ  PHE D  69     -18.591  -4.368  12.424  0.00  0.00      D     
ATOM   1081  HZ  PHE D  69     -18.815  -5.208  13.065  0.00  0.00      D     
ATOM   1082  CD2 PHE D  69     -18.917  -2.906  10.422  0.00  0.00      D     
ATOM   1083  HD2 PHE D  69     -19.484  -2.750   9.516  0.00  0.00      D     
ATOM   1084  CE2 PHE D  69     -19.175  -4.123  11.155  0.00  0.00      D     
ATOM   1085  HE2 PHE D  69     -19.761  -4.926  10.731  0.00  0.00      D     
ATOM   1086  C   PHE D  69     -16.608   1.311   9.145  0.00  0.00      D     
ATOM   1087  O   PHE D  69     -15.898   0.990   8.216  0.00  0.00      D     
ATOM   1088  N   GLU D  70     -17.198   2.504   9.184  0.00  0.00      D     
ATOM   1089  HN  GLU D  70     -17.707   2.667  10.026  0.00  0.00      D     
ATOM   1090  CA  GLU D  70     -16.838   3.576   8.298  0.00  0.00      D     
ATOM   1091  HA  GLU D  70     -16.829   3.179   7.294  0.00  0.00      D     
ATOM   1092  CB  GLU D  70     -17.981   4.529   8.543  0.00  0.00      D     
ATOM   1093  HB1 GLU D  70     -18.935   3.971   8.425  0.00  0.00      D     
ATOM   1094  HB2 GLU D  70     -17.878   4.955   9.563  0.00  0.00      D     
ATOM   1095  CG  GLU D  70     -17.929   5.679   7.544  0.00  0.00      D     
ATOM   1096  HG1 GLU D  70     -18.304   6.595   8.050  0.00  0.00      D     
ATOM   1097  HG2 GLU D  70     -16.864   5.803   7.253  0.00  0.00      D     
ATOM   1098  CD  GLU D  70     -18.721   5.430   6.248  0.00  0.00      D     
ATOM   1099  OE1 GLU D  70     -19.371   6.433   5.780  0.00  0.00      D     
ATOM   1100  OE2 GLU D  70     -18.763   4.341   5.633  0.00  0.00      D     
ATOM   1101  C   GLU D  70     -15.462   4.205   8.466  0.00  0.00      D     
ATOM   1102  O   GLU D  70     -14.769   4.543   7.499  0.00  0.00      D     
ATOM   1103  N   TYR D  71     -14.964   4.491   9.684  0.00  0.00      D     
ATOM   1104  HN  TYR D  71     -15.468   4.348  10.532  0.00  0.00      D     
ATOM   1105  CA  TYR D  71     -13.597   5.000   9.840  0.00  0.00      D     
ATOM   1106  HA  TYR D  71     -13.517   5.899   9.247  0.00  0.00      D     
ATOM   1107  CB  TYR D  71     -13.561   5.386  11.320  0.00  0.00      D     
ATOM   1108  HB1 TYR D  71     -14.481   5.968  11.544  0.00  0.00      D     
ATOM   1109  HB2 TYR D  71     -13.657   4.422  11.863  0.00  0.00      D     
ATOM   1110  CG  TYR D  71     -12.324   6.186  11.680  0.00  0.00      D     
ATOM   1111  CD1 TYR D  71     -12.163   7.505  11.150  0.00  0.00      D     
ATOM   1112  HD1 TYR D  71     -12.961   7.920  10.551  0.00  0.00      D     
ATOM   1113  CE1 TYR D  71     -11.013   8.216  11.410  0.00  0.00      D     
ATOM   1114  HE1 TYR D  71     -10.950   9.227  11.034  0.00  0.00      D     
ATOM   1115  CZ  TYR D  71     -10.023   7.715  12.255  0.00  0.00      D     
ATOM   1116  OH  TYR D  71      -8.903   8.493  12.446  0.00  0.00      D     
ATOM   1117  HH  TYR D  71      -8.907   9.286  11.905  0.00  0.00      D     
ATOM   1118  CD2 TYR D  71     -11.289   5.650  12.487  0.00  0.00      D     
ATOM   1119  HD2 TYR D  71     -11.305   4.666  12.932  0.00  0.00      D     
ATOM   1120  CE2 TYR D  71     -10.129   6.411  12.718  0.00  0.00      D     
ATOM   1121  HE2 TYR D  71      -9.211   5.960  13.068  0.00  0.00      D     
ATOM   1122  C   TYR D  71     -12.363   4.086   9.438  0.00  0.00      D     
ATOM   1123  O   TYR D  71     -11.473   4.557   8.786  0.00  0.00      D     
ATOM   1124  N   TYR D  72     -12.435   2.798   9.836  0.00  0.00      D     
ATOM   1125  HN  TYR D  72     -13.143   2.601  10.509  0.00  0.00      D     
ATOM   1126  CA  TYR D  72     -11.461   1.779   9.433  0.00  0.00      D     
ATOM   1127  HA  TYR D  72     -10.534   2.323   9.334  0.00  0.00      D     
ATOM   1128  CB  TYR D  72     -11.402   0.701  10.551  0.00  0.00      D     
ATOM   1129  HB1 TYR D  72     -12.345   0.129  10.687  0.00  0.00      D     
ATOM   1130  HB2 TYR D  72     -10.645  -0.044  10.226  0.00  0.00      D     
ATOM   1131  CG  TYR D  72     -10.990   1.369  11.900  0.00  0.00      D     
ATOM   1132  CD1 TYR D  72     -11.894   1.640  12.952  0.00  0.00      D     
ATOM   1133  HD1 TYR D  72     -12.960   1.500  12.847  0.00  0.00      D     
ATOM   1134  CE1 TYR D  72     -11.365   2.224  14.132  0.00  0.00      D     
ATOM   1135  HE1 TYR D  72     -12.080   2.478  14.900  0.00  0.00      D     
ATOM   1136  CZ  TYR D  72     -10.032   2.575  14.229  0.00  0.00      D     
ATOM   1137  OH  TYR D  72      -9.527   3.305  15.363  0.00  0.00      D     
ATOM   1138  HH  TYR D  72      -8.609   3.449  15.125  0.00  0.00      D     
ATOM   1139  CD2 TYR D  72      -9.632   1.620  12.095  0.00  0.00      D     
ATOM   1140  HD2 TYR D  72      -9.020   1.197  11.312  0.00  0.00      D     
ATOM   1141  CE2 TYR D  72      -9.139   2.155  13.246  0.00  0.00      D     
ATOM   1142  HE2 TYR D  72      -8.098   2.414  13.375  0.00  0.00      D     
ATOM   1143  C   TYR D  72     -11.931   1.109   8.092  0.00  0.00      D     
ATOM   1144  O   TYR D  72     -11.193   0.282   7.573  0.00  0.00      D     
ATOM   1145  N   HSE D  73     -13.085   1.585   7.597  0.00  0.00      D     
ATOM   1146  HN  HSE D  73     -13.607   2.141   8.238  0.00  0.00      D     
ATOM   1147  CA  HSE D  73     -13.668   1.326   6.275  0.00  0.00      D     
ATOM   1148  HA  HSE D  73     -14.580   1.888   6.136  0.00  0.00      D     
ATOM   1149  CB  HSE D  73     -12.699   1.878   5.160  0.00  0.00      D     
ATOM   1150  HB1 HSE D  73     -12.354   2.895   5.445  0.00  0.00      D     
ATOM   1151  HB2 HSE D  73     -11.784   1.252   5.082  0.00  0.00      D     
ATOM   1152  ND1 HSE D  73     -14.421   2.736   3.708  0.00  0.00      D     
ATOM   1153  CG  HSE D  73     -13.310   1.958   3.801  0.00  0.00      D     
ATOM   1154  CE1 HSE D  73     -14.795   2.602   2.427  0.00  0.00      D     
ATOM   1155  HE1 HSE D  73     -15.757   2.982   2.086  0.00  0.00      D     
ATOM   1156  NE2 HSE D  73     -13.984   1.703   1.765  0.00  0.00      D     
ATOM   1157  HE2 HSE D  73     -14.099   1.282   0.865  0.00  0.00      D     
ATOM   1158  CD2 HSE D  73     -13.029   1.317   2.625  0.00  0.00      D     
ATOM   1159  HD2 HSE D  73     -12.286   0.545   2.469  0.00  0.00      D     
ATOM   1160  C   HSE D  73     -13.803  -0.198   5.906  0.00  0.00      D     
ATOM   1161  O   HSE D  73     -13.572  -0.664   4.768  0.00  0.00      D     
ATOM   1162  N   THR D  74     -14.119  -0.996   6.928  0.00  0.00      D     
ATOM   1163  HN  THR D  74     -14.447  -0.486   7.719  0.00  0.00      D     
ATOM   1164  CA  THR D  74     -14.254  -2.456   6.746  0.00  0.00      D     
ATOM   1165  HA  THR D  74     -14.510  -2.712   5.728  0.00  0.00      D     
ATOM   1166  CB  THR D  74     -12.964  -3.219   7.064  0.00  0.00      D     
ATOM   1167  HB  THR D  74     -12.333  -2.872   6.218  0.00  0.00      D     
ATOM   1168  OG1 THR D  74     -13.184  -4.648   7.038  0.00  0.00      D     
ATOM   1169  HG1 THR D  74     -12.325  -5.069   7.117  0.00  0.00      D     
ATOM   1170  CG2 THR D  74     -12.272  -2.907   8.403  0.00  0.00      D     
ATOM   1171 HG21 THR D  74     -11.306  -3.446   8.497  0.00  0.00      D     
ATOM   1172 HG22 THR D  74     -12.065  -1.817   8.463  0.00  0.00      D     
ATOM   1173 HG23 THR D  74     -12.915  -3.211   9.257  0.00  0.00      D     
ATOM   1174  C   THR D  74     -15.319  -2.886   7.595  0.00  0.00      D     
ATOM   1175  O   THR D  74     -15.587  -2.355   8.649  0.00  0.00      D     
ATOM   1176  N   THR D  75     -15.949  -4.022   7.251  0.00  0.00      D     
ATOM   1177  HN  THR D  75     -15.767  -4.549   6.424  0.00  0.00      D     
ATOM   1178  CA  THR D  75     -17.193  -4.554   7.880  0.00  0.00      D     
ATOM   1179  HA  THR D  75     -17.587  -3.877   8.623  0.00  0.00      D     
ATOM   1180  CB  THR D  75     -18.306  -4.766   6.876  0.00  0.00      D     
ATOM   1181  HB  THR D  75     -19.140  -5.320   7.357  0.00  0.00      D     
ATOM   1182  OG1 THR D  75     -17.869  -5.534   5.742  0.00  0.00      D     
ATOM   1183  HG1 THR D  75     -18.011  -6.437   6.035  0.00  0.00      D     
ATOM   1184  CG2 THR D  75     -18.700  -3.364   6.433  0.00  0.00      D     
ATOM   1185 HG21 THR D  75     -19.413  -3.279   5.584  0.00  0.00      D     
ATOM   1186 HG22 THR D  75     -19.067  -2.716   7.258  0.00  0.00      D     
ATOM   1187 HG23 THR D  75     -17.783  -2.777   6.212  0.00  0.00      D     
ATOM   1188  C   THR D  75     -16.811  -5.918   8.594  0.00  0.00      D     
ATOM   1189  O   THR D  75     -17.738  -6.623   9.109  0.00  0.00      D     
ATOM   1190  N   ASP D  76     -15.557  -6.348   8.585  0.00  0.00      D     
ATOM   1191  HN  ASP D  76     -14.897  -5.725   8.171  0.00  0.00      D     
ATOM   1192  CA  ASP D  76     -15.056  -7.451   9.352  0.00  0.00      D     
ATOM   1193  HA  ASP D  76     -15.676  -8.295   9.085  0.00  0.00      D     
ATOM   1194  CB  ASP D  76     -13.575  -7.780   8.778  0.00  0.00      D     
ATOM   1195  HB1 ASP D  76     -13.786  -8.094   7.733  0.00  0.00      D     
ATOM   1196  HB2 ASP D  76     -12.857  -6.933   8.748  0.00  0.00      D     
ATOM   1197  CG  ASP D  76     -12.927  -9.005   9.398  0.00  0.00      D     
ATOM   1198  OD1 ASP D  76     -11.837  -9.364   8.985  0.00  0.00      D     
ATOM   1199  OD2 ASP D  76     -13.451  -9.691  10.347  0.00  0.00      D     
ATOM   1200  C   ASP D  76     -15.029  -7.221  10.802  0.00  0.00      D     
ATOM   1201  O   ASP D  76     -14.273  -6.313  11.187  0.00  0.00      D     
ATOM   1202  N   PRO D  77     -15.782  -7.962  11.738  0.00  0.00      D     
ATOM   1203  CD  PRO D  77     -16.863  -8.901  11.344  0.00  0.00      D     
ATOM   1204  HD1 PRO D  77     -16.528  -9.695  10.642  0.00  0.00      D     
ATOM   1205  HD2 PRO D  77     -17.683  -8.286  10.916  0.00  0.00      D     
ATOM   1206  CA  PRO D  77     -15.969  -7.597  13.153  0.00  0.00      D     
ATOM   1207  HA  PRO D  77     -16.106  -6.527  13.200  0.00  0.00      D     
ATOM   1208  CB  PRO D  77     -17.344  -8.260  13.535  0.00  0.00      D     
ATOM   1209  HB1 PRO D  77     -18.161  -7.605  13.165  0.00  0.00      D     
ATOM   1210  HB2 PRO D  77     -17.476  -8.687  14.552  0.00  0.00      D     
ATOM   1211  CG  PRO D  77     -17.385  -9.496  12.623  0.00  0.00      D     
ATOM   1212  HG1 PRO D  77     -18.411  -9.862  12.403  0.00  0.00      D     
ATOM   1213  HG2 PRO D  77     -16.623 -10.271  12.854  0.00  0.00      D     
ATOM   1214  C   PRO D  77     -14.787  -8.037  13.909  0.00  0.00      D     
ATOM   1215  O   PRO D  77     -14.675  -7.631  15.054  0.00  0.00      D     
ATOM   1216  N   SER D  78     -13.985  -8.955  13.390  0.00  0.00      D     
ATOM   1217  HN  SER D  78     -14.106  -9.192  12.429  0.00  0.00      D     
ATOM   1218  CA  SER D  78     -12.805  -9.439  13.993  0.00  0.00      D     
ATOM   1219  HA  SER D  78     -12.955  -9.624  15.046  0.00  0.00      D     
ATOM   1220  CB  SER D  78     -12.183 -10.636  13.252  0.00  0.00      D     
ATOM   1221  HB1 SER D  78     -11.413 -11.151  13.867  0.00  0.00      D     
ATOM   1222  HB2 SER D  78     -12.966 -11.419  13.166  0.00  0.00      D     
ATOM   1223  OG  SER D  78     -11.550 -10.451  12.013  0.00  0.00      D     
ATOM   1224  HG1 SER D  78     -12.233 -10.401  11.340  0.00  0.00      D     
ATOM   1225  C   SER D  78     -11.776  -8.310  14.071  0.00  0.00      D     
ATOM   1226  O   SER D  78     -11.008  -8.181  15.033  0.00  0.00      D     
ATOM   1227  N   PHE D  79     -11.696  -7.513  13.016  0.00  0.00      D     
ATOM   1228  HN  PHE D  79     -12.470  -7.627  12.398  0.00  0.00      D     
ATOM   1229  CA  PHE D  79     -10.708  -6.435  12.735  0.00  0.00      D     
ATOM   1230  HA  PHE D  79      -9.775  -6.905  12.464  0.00  0.00      D     
ATOM   1231  CB  PHE D  79     -11.150  -5.605  11.520  0.00  0.00      D     
ATOM   1232  HB1 PHE D  79     -11.130  -6.186  10.573  0.00  0.00      D     
ATOM   1233  HB2 PHE D  79     -12.190  -5.305  11.770  0.00  0.00      D     
ATOM   1234  CG  PHE D  79     -10.379  -4.332  11.255  0.00  0.00      D     
ATOM   1235  CD1 PHE D  79      -9.275  -4.360  10.430  0.00  0.00      D     
ATOM   1236  HD1 PHE D  79      -9.095  -5.233   9.820  0.00  0.00      D     
ATOM   1237  CE1 PHE D  79      -8.492  -3.230  10.183  0.00  0.00      D     
ATOM   1238  HE1 PHE D  79      -7.576  -3.298   9.614  0.00  0.00      D     
ATOM   1239  CZ  PHE D  79      -8.751  -2.089  10.939  0.00  0.00      D     
ATOM   1240  HZ  PHE D  79      -8.234  -1.147  10.833  0.00  0.00      D     
ATOM   1241  CD2 PHE D  79     -10.656  -3.154  11.979  0.00  0.00      D     
ATOM   1242  HD2 PHE D  79     -11.527  -3.190  12.617  0.00  0.00      D     
ATOM   1243  CE2 PHE D  79      -9.908  -1.983  11.731  0.00  0.00      D     
ATOM   1244  HE2 PHE D  79     -10.134  -1.060  12.245  0.00  0.00      D     
ATOM   1245  C   PHE D  79     -10.234  -5.600  13.957  0.00  0.00      D     
ATOM   1246  O   PHE D  79      -8.981  -5.525  14.151  0.00  0.00      D     
ATOM   1247  N   LEU D  80     -11.111  -4.989  14.827  0.00  0.00      D     
ATOM   1248  HN  LEU D  80     -12.082  -5.203  14.760  0.00  0.00      D     
ATOM   1249  CA  LEU D  80     -10.691  -4.043  15.884  0.00  0.00      D     
ATOM   1250  HA  LEU D  80     -10.021  -3.300  15.479  0.00  0.00      D     
ATOM   1251  CB  LEU D  80     -11.855  -3.351  16.552  0.00  0.00      D     
ATOM   1252  HB1 LEU D  80     -12.313  -4.142  17.183  0.00  0.00      D     
ATOM   1253  HB2 LEU D  80     -11.401  -2.629  17.264  0.00  0.00      D     
ATOM   1254  CG  LEU D  80     -12.764  -2.486  15.651  0.00  0.00      D     
ATOM   1255  HG  LEU D  80     -12.932  -2.933  14.648  0.00  0.00      D     
ATOM   1256  CD1 LEU D  80     -14.007  -2.144  16.351  0.00  0.00      D     
ATOM   1257 HD11 LEU D  80     -14.740  -1.492  15.830  0.00  0.00      D     
ATOM   1258 HD12 LEU D  80     -14.658  -3.042  16.421  0.00  0.00      D     
ATOM   1259 HD13 LEU D  80     -13.830  -1.827  17.401  0.00  0.00      D     
ATOM   1260  CD2 LEU D  80     -12.050  -1.082  15.401  0.00  0.00      D     
ATOM   1261 HD21 LEU D  80     -11.048  -1.114  14.921  0.00  0.00      D     
ATOM   1262 HD22 LEU D  80     -12.654  -0.390  14.777  0.00  0.00      D     
ATOM   1263 HD23 LEU D  80     -11.958  -0.587  16.391  0.00  0.00      D     
ATOM   1264  C   LEU D  80      -9.788  -4.814  16.864  0.00  0.00      D     
ATOM   1265  O   LEU D  80      -8.681  -4.403  17.276  0.00  0.00      D     
ATOM   1266  N   GLY D  81     -10.166  -6.122  17.230  0.00  0.00      D     
ATOM   1267  HN  GLY D  81     -11.072  -6.432  16.951  0.00  0.00      D     
ATOM   1268  CA  GLY D  81      -9.376  -7.050  18.025  0.00  0.00      D     
ATOM   1269  HA1 GLY D  81     -10.006  -7.896  18.257  0.00  0.00      D     
ATOM   1270  HA2 GLY D  81      -9.147  -6.558  18.959  0.00  0.00      D     
ATOM   1271  C   GLY D  81      -8.082  -7.500  17.492  0.00  0.00      D     
ATOM   1272  O   GLY D  81      -7.060  -7.646  18.221  0.00  0.00      D     
ATOM   1273  N   ARG D  82      -7.993  -7.851  16.198  0.00  0.00      D     
ATOM   1274  HN  ARG D  82      -8.818  -7.649  15.676  0.00  0.00      D     
ATOM   1275  CA  ARG D  82      -6.737  -8.041  15.443  0.00  0.00      D     
ATOM   1276  HA  ARG D  82      -6.225  -8.827  15.977  0.00  0.00      D     
ATOM   1277  CB  ARG D  82      -7.056  -8.461  13.970  0.00  0.00      D     
ATOM   1278  HB1 ARG D  82      -7.517  -7.689  13.317  0.00  0.00      D     
ATOM   1279  HB2 ARG D  82      -6.079  -8.747  13.527  0.00  0.00      D     
ATOM   1280  CG  ARG D  82      -7.830  -9.762  13.923  0.00  0.00      D     
ATOM   1281  HG1 ARG D  82      -7.251 -10.495  14.525  0.00  0.00      D     
ATOM   1282  HG2 ARG D  82      -8.789  -9.601  14.459  0.00  0.00      D     
ATOM   1283  CD  ARG D  82      -8.051 -10.373  12.496  0.00  0.00      D     
ATOM   1284  HD1 ARG D  82      -7.171 -10.704  11.905  0.00  0.00      D     
ATOM   1285  HD2 ARG D  82      -8.607 -11.332  12.566  0.00  0.00      D     
ATOM   1286  NE  ARG D  82      -8.951  -9.486  11.619  0.00  0.00      D     
ATOM   1287  HE  ARG D  82      -9.928  -9.699  11.628  0.00  0.00      D     
ATOM   1288  CZ  ARG D  82      -8.532  -8.743  10.594  0.00  0.00      D     
ATOM   1289  NH1 ARG D  82      -7.324  -8.329  10.349  0.00  0.00      D     
ATOM   1290 HH11 ARG D  82      -7.170  -7.492   9.825  0.00  0.00      D     
ATOM   1291 HH12 ARG D  82      -6.526  -8.675  10.842  0.00  0.00      D     
ATOM   1292  NH2 ARG D  82      -9.398  -8.294   9.790  0.00  0.00      D     
ATOM   1293 HH21 ARG D  82      -9.183  -7.747   8.981  0.00  0.00      D     
ATOM   1294 HH22 ARG D  82     -10.320  -8.681   9.811  0.00  0.00      D     
ATOM   1295  C   ARG D  82      -5.799  -6.766  15.415  0.00  0.00      D     
ATOM   1296  O   ARG D  82      -4.587  -6.884  15.583  0.00  0.00      D     
ATOM   1297  N   TYR D  83      -6.389  -5.522  15.196  0.00  0.00      D     
ATOM   1298  HN  TYR D  83      -7.264  -5.457  14.723  0.00  0.00      D     
ATOM   1299  CA  TYR D  83      -5.701  -4.206  15.386  0.00  0.00      D     
ATOM   1300  HA  TYR D  83      -4.905  -4.235  14.656  0.00  0.00      D     
ATOM   1301  CB  TYR D  83      -6.658  -3.065  14.964  0.00  0.00      D     
ATOM   1302  HB1 TYR D  83      -6.875  -3.281  13.896  0.00  0.00      D     
ATOM   1303  HB2 TYR D  83      -7.653  -3.254  15.421  0.00  0.00      D     
ATOM   1304  CG  TYR D  83      -6.318  -1.644  15.124  0.00  0.00      D     
ATOM   1305  CD1 TYR D  83      -4.975  -1.280  14.907  0.00  0.00      D     
ATOM   1306  HD1 TYR D  83      -4.267  -2.063  14.675  0.00  0.00      D     
ATOM   1307  CE1 TYR D  83      -4.614   0.099  14.871  0.00  0.00      D     
ATOM   1308  HE1 TYR D  83      -3.628   0.420  14.570  0.00  0.00      D     
ATOM   1309  CZ  TYR D  83      -5.582   1.040  15.242  0.00  0.00      D     
ATOM   1310  OH  TYR D  83      -5.114   2.351  15.258  0.00  0.00      D     
ATOM   1311  HH  TYR D  83      -5.907   2.887  15.183  0.00  0.00      D     
ATOM   1312  CD2 TYR D  83      -7.217  -0.657  15.617  0.00  0.00      D     
ATOM   1313  HD2 TYR D  83      -8.222  -1.038  15.726  0.00  0.00      D     
ATOM   1314  CE2 TYR D  83      -6.885   0.739  15.601  0.00  0.00      D     
ATOM   1315  HE2 TYR D  83      -7.637   1.487  15.808  0.00  0.00      D     
ATOM   1316  C   TYR D  83      -5.041  -3.856  16.765  0.00  0.00      D     
ATOM   1317  O   TYR D  83      -3.882  -3.413  16.812  0.00  0.00      D     
ATOM   1318  N   MET D  84      -5.803  -4.113  17.892  0.00  0.00      D     
ATOM   1319  HN  MET D  84      -6.749  -4.396  17.756  0.00  0.00      D     
ATOM   1320  CA  MET D  84      -5.309  -4.048  19.253  0.00  0.00      D     
ATOM   1321  HA  MET D  84      -4.894  -3.056  19.349  0.00  0.00      D     
ATOM   1322  CB  MET D  84      -6.433  -4.196  20.329  0.00  0.00      D     
ATOM   1323  HB1 MET D  84      -6.943  -5.178  20.231  0.00  0.00      D     
ATOM   1324  HB2 MET D  84      -5.979  -4.332  21.334  0.00  0.00      D     
ATOM   1325  CG  MET D  84      -7.502  -3.030  20.376  0.00  0.00      D     
ATOM   1326  HG1 MET D  84      -7.882  -2.802  19.358  0.00  0.00      D     
ATOM   1327  HG2 MET D  84      -8.343  -3.236  21.072  0.00  0.00      D     
ATOM   1328  SD  MET D  84      -6.956  -1.443  21.035  0.00  0.00      D     
ATOM   1329  CE  MET D  84      -6.851  -0.470  19.551  0.00  0.00      D     
ATOM   1330  HE1 MET D  84      -6.103  -0.970  18.899  0.00  0.00      D     
ATOM   1331  HE2 MET D  84      -7.781  -0.433  18.943  0.00  0.00      D     
ATOM   1332  HE3 MET D  84      -6.544   0.562  19.822  0.00  0.00      D     
ATOM   1333  C   MET D  84      -4.240  -5.070  19.484  0.00  0.00      D     
ATOM   1334  O   MET D  84      -3.236  -4.764  20.087  0.00  0.00      D     
ATOM   1335  N   SER D  85      -4.343  -6.349  18.972  0.00  0.00      D     
ATOM   1336  HN  SER D  85      -5.175  -6.716  18.563  0.00  0.00      D     
ATOM   1337  CA  SER D  85      -3.229  -7.362  19.042  0.00  0.00      D     
ATOM   1338  HA  SER D  85      -3.016  -7.407  20.100  0.00  0.00      D     
ATOM   1339  CB  SER D  85      -3.749  -8.722  18.496  0.00  0.00      D     
ATOM   1340  HB1 SER D  85      -3.892  -8.570  17.405  0.00  0.00      D     
ATOM   1341  HB2 SER D  85      -2.928  -9.469  18.562  0.00  0.00      D     
ATOM   1342  OG  SER D  85      -4.766  -9.276  19.241  0.00  0.00      D     
ATOM   1343  HG1 SER D  85      -5.443  -8.644  19.492  0.00  0.00      D     
ATOM   1344  C   SER D  85      -1.970  -7.026  18.407  0.00  0.00      D     
ATOM   1345  O   SER D  85      -0.945  -7.181  19.011  0.00  0.00      D     
ATOM   1346  N   ALA D  86      -2.008  -6.421  17.257  0.00  0.00      D     
ATOM   1347  HN  ALA D  86      -2.843  -6.320  16.720  0.00  0.00      D     
ATOM   1348  CA  ALA D  86      -0.875  -5.811  16.609  0.00  0.00      D     
ATOM   1349  HA  ALA D  86      -0.058  -6.511  16.512  0.00  0.00      D     
ATOM   1350  CB  ALA D  86      -1.358  -5.300  15.223  0.00  0.00      D     
ATOM   1351  HB1 ALA D  86      -0.475  -4.849  14.721  0.00  0.00      D     
ATOM   1352  HB2 ALA D  86      -1.730  -6.128  14.582  0.00  0.00      D     
ATOM   1353  HB3 ALA D  86      -2.124  -4.500  15.306  0.00  0.00      D     
ATOM   1354  C   ALA D  86      -0.342  -4.650  17.391  0.00  0.00      D     
ATOM   1355  O   ALA D  86       0.899  -4.577  17.611  0.00  0.00      D     
ATOM   1356  N   LEU D  87      -1.178  -3.720  17.944  0.00  0.00      D     
ATOM   1357  HN  LEU D  87      -2.152  -3.801  17.745  0.00  0.00      D     
ATOM   1358  CA  LEU D  87      -0.764  -2.575  18.631  0.00  0.00      D     
ATOM   1359  HA  LEU D  87       0.012  -2.082  18.064  0.00  0.00      D     
ATOM   1360  CB  LEU D  87      -1.956  -1.671  18.919  0.00  0.00      D     
ATOM   1361  HB1 LEU D  87      -2.533  -1.483  17.989  0.00  0.00      D     
ATOM   1362  HB2 LEU D  87      -2.662  -2.320  19.481  0.00  0.00      D     
ATOM   1363  CG  LEU D  87      -1.656  -0.306  19.553  0.00  0.00      D     
ATOM   1364  HG  LEU D  87      -1.069  -0.490  20.478  0.00  0.00      D     
ATOM   1365  CD1 LEU D  87      -0.785   0.577  18.604  0.00  0.00      D     
ATOM   1366 HD11 LEU D  87       0.130   0.058  18.247  0.00  0.00      D     
ATOM   1367 HD12 LEU D  87      -1.415   0.842  17.727  0.00  0.00      D     
ATOM   1368 HD13 LEU D  87      -0.429   1.526  19.058  0.00  0.00      D     
ATOM   1369  CD2 LEU D  87      -2.944   0.468  20.057  0.00  0.00      D     
ATOM   1370 HD21 LEU D  87      -3.645   0.397  19.198  0.00  0.00      D     
ATOM   1371 HD22 LEU D  87      -3.365  -0.135  20.890  0.00  0.00      D     
ATOM   1372 HD23 LEU D  87      -2.616   1.478  20.383  0.00  0.00      D     
ATOM   1373  C   LEU D  87      -0.078  -2.924  19.932  0.00  0.00      D     
ATOM   1374  O   LEU D  87       0.845  -2.265  20.335  0.00  0.00      D     
ATOM   1375  N   ASN D  88      -0.523  -3.981  20.638  0.00  0.00      D     
ATOM   1376  HN  ASN D  88      -1.359  -4.429  20.330  0.00  0.00      D     
ATOM   1377  CA  ASN D  88       0.133  -4.468  21.836  0.00  0.00      D     
ATOM   1378  HA  ASN D  88       0.145  -3.726  22.621  0.00  0.00      D     
ATOM   1379  CB  ASN D  88      -0.860  -5.573  22.407  0.00  0.00      D     
ATOM   1380  HB1 ASN D  88      -1.882  -5.137  22.449  0.00  0.00      D     
ATOM   1381  HB2 ASN D  88      -0.930  -6.463  21.745  0.00  0.00      D     
ATOM   1382  CG  ASN D  88      -0.445  -5.972  23.851  0.00  0.00      D     
ATOM   1383  OD1 ASN D  88       0.638  -5.575  24.298  0.00  0.00      D     
ATOM   1384  ND2 ASN D  88      -1.358  -6.612  24.650  0.00  0.00      D     
ATOM   1385 HD21 ASN D  88      -1.058  -6.678  25.602  0.00  0.00      D     
ATOM   1386 HD22 ASN D  88      -2.205  -6.950  24.241  0.00  0.00      D     
ATOM   1387  C   ASN D  88       1.575  -4.869  21.596  0.00  0.00      D     
ATOM   1388  O   ASN D  88       2.528  -4.402  22.331  0.00  0.00      D     
ATOM   1389  N   HSE D  89       1.851  -5.567  20.446  0.00  0.00      D     
ATOM   1390  HN  HSE D  89       1.066  -5.916  19.941  0.00  0.00      D     
ATOM   1391  CA  HSE D  89       3.164  -5.766  19.853  0.00  0.00      D     
ATOM   1392  HA  HSE D  89       3.698  -6.257  20.653  0.00  0.00      D     
ATOM   1393  CB  HSE D  89       3.160  -6.837  18.686  0.00  0.00      D     
ATOM   1394  HB1 HSE D  89       2.134  -6.746  18.269  0.00  0.00      D     
ATOM   1395  HB2 HSE D  89       3.904  -6.697  17.873  0.00  0.00      D     
ATOM   1396  ND1 HSE D  89       4.387  -8.703  19.700  0.00  0.00      D     
ATOM   1397  CG  HSE D  89       3.206  -8.199  19.202  0.00  0.00      D     
ATOM   1398  CE1 HSE D  89       4.176  -9.922  20.039  0.00  0.00      D     
ATOM   1399  HE1 HSE D  89       4.892 -10.666  20.387  0.00  0.00      D     
ATOM   1400  NE2 HSE D  89       2.876 -10.255  19.838  0.00  0.00      D     
ATOM   1401  HE2 HSE D  89       2.471 -11.165  19.934  0.00  0.00      D     
ATOM   1402  CD2 HSE D  89       2.254  -9.155  19.247  0.00  0.00      D     
ATOM   1403  HD2 HSE D  89       1.205  -9.291  19.018  0.00  0.00      D     
ATOM   1404  C   HSE D  89       3.988  -4.601  19.365  0.00  0.00      D     
ATOM   1405  O   HSE D  89       5.160  -4.451  19.766  0.00  0.00      D     
ATOM   1406  N   THR D  90       3.339  -3.759  18.599  0.00  0.00      D     
ATOM   1407  HN  THR D  90       2.364  -3.882  18.432  0.00  0.00      D     
ATOM   1408  CA  THR D  90       4.066  -2.724  17.901  0.00  0.00      D     
ATOM   1409  HA  THR D  90       5.030  -3.110  17.605  0.00  0.00      D     
ATOM   1410  CB  THR D  90       3.322  -2.276  16.640  0.00  0.00      D     
ATOM   1411  HB  THR D  90       3.996  -1.594  16.079  0.00  0.00      D     
ATOM   1412  OG1 THR D  90       2.076  -1.654  16.814  0.00  0.00      D     
ATOM   1413  HG1 THR D  90       1.868  -1.096  16.061  0.00  0.00      D     
ATOM   1414  CG2 THR D  90       3.166  -3.444  15.686  0.00  0.00      D     
ATOM   1415 HG21 THR D  90       4.112  -4.024  15.635  0.00  0.00      D     
ATOM   1416 HG22 THR D  90       2.401  -4.142  16.088  0.00  0.00      D     
ATOM   1417 HG23 THR D  90       2.888  -3.122  14.660  0.00  0.00      D     
ATOM   1418  C   THR D  90       4.301  -1.551  18.778  0.00  0.00      D     
ATOM   1419  O   THR D  90       5.054  -0.696  18.483  0.00  0.00      D     
ATOM   1420  N   LYS D  91       3.649  -1.369  19.961  0.00  0.00      D     
ATOM   1421  HN  LYS D  91       2.766  -1.791  20.151  0.00  0.00      D     
ATOM   1422  CA  LYS D  91       3.984  -0.428  21.041  0.00  0.00      D     
ATOM   1423  HA  LYS D  91       4.109   0.523  20.545  0.00  0.00      D     
ATOM   1424  CB  LYS D  91       2.827  -0.179  22.079  0.00  0.00      D     
ATOM   1425  HB1 LYS D  91       2.372  -1.122  22.451  0.00  0.00      D     
ATOM   1426  HB2 LYS D  91       3.329   0.471  22.828  0.00  0.00      D     
ATOM   1427  CG  LYS D  91       1.564   0.566  21.511  0.00  0.00      D     
ATOM   1428  HG1 LYS D  91       1.444   0.168  20.480  0.00  0.00      D     
ATOM   1429  HG2 LYS D  91       0.693   0.311  22.151  0.00  0.00      D     
ATOM   1430  CD  LYS D  91       1.549   2.077  21.226  0.00  0.00      D     
ATOM   1431  HD1 LYS D  91       2.181   2.200  20.321  0.00  0.00      D     
ATOM   1432  HD2 LYS D  91       0.555   2.403  20.854  0.00  0.00      D     
ATOM   1433  CE  LYS D  91       1.984   2.856  22.398  0.00  0.00      D     
ATOM   1434  HE1 LYS D  91       1.392   2.643  23.313  0.00  0.00      D     
ATOM   1435  HE2 LYS D  91       3.019   2.752  22.789  0.00  0.00      D     
ATOM   1436  NZ  LYS D  91       1.807   4.362  22.167  0.00  0.00      D     
ATOM   1437  HZ1 LYS D  91       0.979   4.563  21.571  0.00  0.00      D     
ATOM   1438  HZ2 LYS D  91       1.593   4.924  23.016  0.00  0.00      D     
ATOM   1439  HZ3 LYS D  91       2.678   4.771  21.773  0.00  0.00      D     
ATOM   1440  C   LYS D  91       5.265  -0.769  21.767  0.00  0.00      D     
ATOM   1441  O   LYS D  91       5.973   0.139  22.163  0.00  0.00      D     
ATOM   1442  N   LYS D  92       5.454  -2.104  21.945  0.00  0.00      D     
ATOM   1443  HN  LYS D  92       4.761  -2.759  21.655  0.00  0.00      D     
ATOM   1444  CA  LYS D  92       6.703  -2.673  22.358  0.00  0.00      D     
ATOM   1445  HA  LYS D  92       7.190  -2.027  23.074  0.00  0.00      D     
ATOM   1446  CB  LYS D  92       6.343  -4.068  23.031  0.00  0.00      D     
ATOM   1447  HB1 LYS D  92       5.824  -4.677  22.261  0.00  0.00      D     
ATOM   1448  HB2 LYS D  92       7.247  -4.649  23.313  0.00  0.00      D     
ATOM   1449  CG  LYS D  92       5.429  -3.971  24.271  0.00  0.00      D     
ATOM   1450  HG1 LYS D  92       5.762  -3.181  24.977  0.00  0.00      D     
ATOM   1451  HG2 LYS D  92       4.384  -3.681  24.027  0.00  0.00      D     
ATOM   1452  CD  LYS D  92       5.475  -5.290  25.015  0.00  0.00      D     
ATOM   1453  HD1 LYS D  92       6.505  -5.575  25.319  0.00  0.00      D     
ATOM   1454  HD2 LYS D  92       4.942  -5.077  25.966  0.00  0.00      D     
ATOM   1455  CE  LYS D  92       4.828  -6.504  24.384  0.00  0.00      D     
ATOM   1456  HE1 LYS D  92       5.400  -6.598  23.436  0.00  0.00      D     
ATOM   1457  HE2 LYS D  92       4.810  -7.434  24.992  0.00  0.00      D     
ATOM   1458  NZ  LYS D  92       3.419  -6.432  24.009  0.00  0.00      D     
ATOM   1459  HZ1 LYS D  92       2.851  -6.546  24.872  0.00  0.00      D     
ATOM   1460  HZ2 LYS D  92       3.131  -5.473  23.727  0.00  0.00      D     
ATOM   1461  HZ3 LYS D  92       3.110  -7.169  23.343  0.00  0.00      D     
ATOM   1462  C   LYS D  92       7.589  -2.833  21.199  0.00  0.00      D     
ATOM   1463  O   LYS D  92       8.558  -3.539  21.352  0.00  0.00      D     
ATOM   1464  N   TRP D  93       7.423  -2.266  19.967  0.00  0.00      D     
ATOM   1465  HN  TRP D  93       6.604  -1.713  19.833  0.00  0.00      D     
ATOM   1466  CA  TRP D  93       8.479  -2.009  19.028  0.00  0.00      D     
ATOM   1467  HA  TRP D  93       9.253  -2.738  19.215  0.00  0.00      D     
ATOM   1468  CB  TRP D  93       8.067  -2.200  17.533  0.00  0.00      D     
ATOM   1469  HB1 TRP D  93       7.250  -1.480  17.312  0.00  0.00      D     
ATOM   1470  HB2 TRP D  93       8.969  -2.021  16.911  0.00  0.00      D     
ATOM   1471  CG  TRP D  93       7.599  -3.505  17.047  0.00  0.00      D     
ATOM   1472  CD1 TRP D  93       7.585  -4.662  17.807  0.00  0.00      D     
ATOM   1473  HD1 TRP D  93       7.668  -4.825  18.872  0.00  0.00      D     
ATOM   1474  NE1 TRP D  93       7.024  -5.697  17.033  0.00  0.00      D     
ATOM   1475  HE1 TRP D  93       6.760  -6.553  17.419  0.00  0.00      D     
ATOM   1476  CE2 TRP D  93       6.768  -5.176  15.762  0.00  0.00      D     
ATOM   1477  CD2 TRP D  93       7.084  -3.888  15.743  0.00  0.00      D     
ATOM   1478  CE3 TRP D  93       6.900  -3.084  14.566  0.00  0.00      D     
ATOM   1479  HE3 TRP D  93       7.230  -2.061  14.467  0.00  0.00      D     
ATOM   1480  CZ3 TRP D  93       6.293  -3.747  13.449  0.00  0.00      D     
ATOM   1481  HZ3 TRP D  93       6.049  -3.211  12.544  0.00  0.00      D     
ATOM   1482  CZ2 TRP D  93       6.212  -5.779  14.675  0.00  0.00      D     
ATOM   1483  HZ2 TRP D  93       5.778  -6.766  14.738  0.00  0.00      D     
ATOM   1484  CH2 TRP D  93       5.911  -5.040  13.554  0.00  0.00      D     
ATOM   1485  HH2 TRP D  93       5.360  -5.562  12.786  0.00  0.00      D     
ATOM   1486  C   TRP D  93       9.124  -0.618  19.208  0.00  0.00      D     
ATOM   1487  O   TRP D  93       8.404   0.330  19.528  0.00  0.00      D     
ATOM   1488  N   LYS D  94      10.439  -0.514  19.003  0.00  0.00      D     
ATOM   1489  HN  LYS D  94      10.885  -1.298  18.576  0.00  0.00      D     
ATOM   1490  CA  LYS D  94      11.098   0.827  19.077  0.00  0.00      D     
ATOM   1491  HA  LYS D  94      10.449   1.629  19.397  0.00  0.00      D     
ATOM   1492  CB  LYS D  94      12.332   0.824  20.059  0.00  0.00      D     
ATOM   1493  HB1 LYS D  94      13.042   0.040  19.721  0.00  0.00      D     
ATOM   1494  HB2 LYS D  94      12.903   1.773  19.971  0.00  0.00      D     
ATOM   1495  CG  LYS D  94      11.928   0.578  21.571  0.00  0.00      D     
ATOM   1496  HG1 LYS D  94      11.327  -0.336  21.764  0.00  0.00      D     
ATOM   1497  HG2 LYS D  94      12.893   0.371  22.081  0.00  0.00      D     
ATOM   1498  CD  LYS D  94      11.323   1.858  22.164  0.00  0.00      D     
ATOM   1499  HD1 LYS D  94      11.674   2.786  21.664  0.00  0.00      D     
ATOM   1500  HD2 LYS D  94      10.229   1.869  21.976  0.00  0.00      D     
ATOM   1501  CE  LYS D  94      11.535   1.965  23.687  0.00  0.00      D     
ATOM   1502  HE1 LYS D  94      11.148   1.090  24.251  0.00  0.00      D     
ATOM   1503  HE2 LYS D  94      12.613   2.155  23.879  0.00  0.00      D     
ATOM   1504  NZ  LYS D  94      10.853   3.147  24.244  0.00  0.00      D     
ATOM   1505  HZ1 LYS D  94      10.879   3.077  25.282  0.00  0.00      D     
ATOM   1506  HZ2 LYS D  94      11.300   4.027  23.917  0.00  0.00      D     
ATOM   1507  HZ3 LYS D  94       9.843   3.172  23.997  0.00  0.00      D     
ATOM   1508  C   LYS D  94      11.438   1.267  17.658  0.00  0.00      D     
ATOM   1509  O   LYS D  94      11.758   0.485  16.781  0.00  0.00      D     
ATOM   1510  N   TYR D  95      11.413   2.591  17.488  0.00  0.00      D     
ATOM   1511  HN  TYR D  95      11.323   3.188  18.281  0.00  0.00      D     
ATOM   1512  CA  TYR D  95      11.479   3.208  16.145  0.00  0.00      D     
ATOM   1513  HA  TYR D  95      11.735   2.454  15.415  0.00  0.00      D     
ATOM   1514  CB  TYR D  95      10.184   3.933  15.660  0.00  0.00      D     
ATOM   1515  HB1 TYR D  95       9.954   4.836  16.266  0.00  0.00      D     
ATOM   1516  HB2 TYR D  95      10.422   4.275  14.629  0.00  0.00      D     
ATOM   1517  CG  TYR D  95       8.942   3.016  15.735  0.00  0.00      D     
ATOM   1518  CD1 TYR D  95       8.419   2.561  14.513  0.00  0.00      D     
ATOM   1519  HD1 TYR D  95       8.854   2.829  13.561  0.00  0.00      D     
ATOM   1520  CE1 TYR D  95       7.261   1.774  14.533  0.00  0.00      D     
ATOM   1521  HE1 TYR D  95       7.025   1.443  13.532  0.00  0.00      D     
ATOM   1522  CZ  TYR D  95       6.713   1.279  15.724  0.00  0.00      D     
ATOM   1523  OH  TYR D  95       5.721   0.367  15.640  0.00  0.00      D     
ATOM   1524  HH  TYR D  95       5.827  -0.049  16.498  0.00  0.00      D     
ATOM   1525  CD2 TYR D  95       8.350   2.616  16.922  0.00  0.00      D     
ATOM   1526  HD2 TYR D  95       8.708   2.944  17.887  0.00  0.00      D     
ATOM   1527  CE2 TYR D  95       7.256   1.735  16.889  0.00  0.00      D     
ATOM   1528  HE2 TYR D  95       6.916   1.307  17.821  0.00  0.00      D     
ATOM   1529  C   TYR D  95      12.557   4.297  16.184  0.00  0.00      D     
ATOM   1530  O   TYR D  95      12.277   5.401  16.642  0.00  0.00      D     
ATOM   1531  N   PRO D  96      13.783   4.101  15.606  0.00  0.00      D     
ATOM   1532  CD  PRO D  96      14.396   2.778  15.428  0.00  0.00      D     
ATOM   1533  HD1 PRO D  96      13.839   2.326  14.579  0.00  0.00      D     
ATOM   1534  HD2 PRO D  96      14.223   2.079  16.274  0.00  0.00      D     
ATOM   1535  CA  PRO D  96      14.711   5.157  15.487  0.00  0.00      D     
ATOM   1536  HA  PRO D  96      14.700   5.912  16.259  0.00  0.00      D     
ATOM   1537  CB  PRO D  96      16.122   4.456  15.588  0.00  0.00      D     
ATOM   1538  HB1 PRO D  96      16.381   4.383  16.666  0.00  0.00      D     
ATOM   1539  HB2 PRO D  96      16.845   5.155  15.115  0.00  0.00      D     
ATOM   1540  CG  PRO D  96      15.833   3.040  15.090  0.00  0.00      D     
ATOM   1541  HG1 PRO D  96      16.492   2.371  15.684  0.00  0.00      D     
ATOM   1542  HG2 PRO D  96      15.944   2.962  13.987  0.00  0.00      D     
ATOM   1543  C   PRO D  96      14.615   5.841  14.138  0.00  0.00      D     
ATOM   1544  O   PRO D  96      13.897   5.388  13.198  0.00  0.00      D     
ATOM   1545  N   GLN D  97      15.382   6.976  14.024  0.00  0.00      D     
ATOM   1546  HN  GLN D  97      15.936   7.324  14.777  0.00  0.00      D     
ATOM   1547  CA  GLN D  97      15.249   7.807  12.868  0.00  0.00      D     
ATOM   1548  HA  GLN D  97      14.453   7.493  12.210  0.00  0.00      D     
ATOM   1549  CB  GLN D  97      15.119   9.251  13.387  0.00  0.00      D     
ATOM   1550  HB1 GLN D  97      15.978   9.594  14.003  0.00  0.00      D     
ATOM   1551  HB2 GLN D  97      15.075   9.933  12.511  0.00  0.00      D     
ATOM   1552  CG  GLN D  97      13.731   9.490  14.135  0.00  0.00      D     
ATOM   1553  HG1 GLN D  97      13.750   8.892  15.071  0.00  0.00      D     
ATOM   1554  HG2 GLN D  97      13.729  10.589  14.297  0.00  0.00      D     
ATOM   1555  CD  GLN D  97      12.537   9.284  13.195  0.00  0.00      D     
ATOM   1556  OE1 GLN D  97      12.333  10.103  12.306  0.00  0.00      D     
ATOM   1557  NE2 GLN D  97      11.785   8.202  13.507  0.00  0.00      D     
ATOM   1558 HE21 GLN D  97      11.030   7.874  12.940  0.00  0.00      D     
ATOM   1559 HE22 GLN D  97      11.935   7.727  14.374  0.00  0.00      D     
ATOM   1560  C   GLN D  97      16.540   7.761  12.135  0.00  0.00      D     
ATOM   1561  O   GLN D  97      17.568   8.179  12.661  0.00  0.00      D     
ATOM   1562  N   VAL D  98      16.562   7.249  10.902  0.00  0.00      D     
ATOM   1563  HN  VAL D  98      15.729   6.971  10.430  0.00  0.00      D     
ATOM   1564  CA  VAL D  98      17.791   7.016  10.269  0.00  0.00      D     
ATOM   1565  HA  VAL D  98      18.581   7.101  11.000  0.00  0.00      D     
ATOM   1566  CB  VAL D  98      17.728   5.638   9.652  0.00  0.00      D     
ATOM   1567  HB  VAL D  98      16.797   5.472   9.068  0.00  0.00      D     
ATOM   1568  CG1 VAL D  98      19.043   5.425   8.857  0.00  0.00      D     
ATOM   1569 HG11 VAL D  98      19.952   5.748   9.408  0.00  0.00      D     
ATOM   1570 HG12 VAL D  98      19.074   4.390   8.453  0.00  0.00      D     
ATOM   1571 HG13 VAL D  98      18.832   6.054   7.966  0.00  0.00      D     
ATOM   1572  CG2 VAL D  98      17.728   4.539  10.724  0.00  0.00      D     
ATOM   1573 HG21 VAL D  98      18.614   4.480  11.392  0.00  0.00      D     
ATOM   1574 HG22 VAL D  98      16.896   4.722  11.436  0.00  0.00      D     
ATOM   1575 HG23 VAL D  98      17.605   3.569  10.196  0.00  0.00      D     
ATOM   1576  C   VAL D  98      18.056   8.122   9.260  0.00  0.00      D     
ATOM   1577  O   VAL D  98      17.384   8.149   8.224  0.00  0.00      D     
ATOM   1578  N   ASN D  99      18.933   9.112   9.521  0.00  0.00      D     
ATOM   1579  HN  ASN D  99      19.419   9.108  10.391  0.00  0.00      D     
ATOM   1580  CA  ASN D  99      19.097  10.239   8.717  0.00  0.00      D     
ATOM   1581  HA  ASN D  99      19.675  10.871   9.374  0.00  0.00      D     
ATOM   1582  CB  ASN D  99      19.943   9.906   7.452  0.00  0.00      D     
ATOM   1583  HB1 ASN D  99      19.328   9.184   6.873  0.00  0.00      D     
ATOM   1584  HB2 ASN D  99      20.136  10.863   6.921  0.00  0.00      D     
ATOM   1585  CG  ASN D  99      21.262   9.171   7.721  0.00  0.00      D     
ATOM   1586  OD1 ASN D  99      21.766   8.943   8.822  0.00  0.00      D     
ATOM   1587  ND2 ASN D  99      21.826   8.643   6.573  0.00  0.00      D     
ATOM   1588 HD21 ASN D  99      22.791   8.381   6.546  0.00  0.00      D     
ATOM   1589 HD22 ASN D  99      21.248   8.697   5.759  0.00  0.00      D     
ATOM   1590  C   ASN D  99      17.818  11.045   8.482  0.00  0.00      D     
ATOM   1591  O   ASN D  99      17.579  11.718   7.473  0.00  0.00      D     
ATOM   1592  N   GLY D 100      16.807  10.980   9.412  0.00  0.00      D     
ATOM   1593  HN  GLY D 100      17.053  10.470  10.233  0.00  0.00      D     
ATOM   1594  CA  GLY D 100      15.424  11.436   9.209  0.00  0.00      D     
ATOM   1595  HA1 GLY D 100      15.450  12.098   8.357  0.00  0.00      D     
ATOM   1596  HA2 GLY D 100      15.051  11.942  10.087  0.00  0.00      D     
ATOM   1597  C   GLY D 100      14.380  10.435   8.818  0.00  0.00      D     
ATOM   1598  O   GLY D 100      13.263  10.725   8.631  0.00  0.00      D     
ATOM   1599  N   LEU D 101      14.766   9.143   8.612  0.00  0.00      D     
ATOM   1600  HN  LEU D 101      15.715   8.842   8.565  0.00  0.00      D     
ATOM   1601  CA  LEU D 101      13.928   8.000   8.142  0.00  0.00      D     
ATOM   1602  HA  LEU D 101      13.017   8.473   7.807  0.00  0.00      D     
ATOM   1603  CB  LEU D 101      14.657   7.320   7.016  0.00  0.00      D     
ATOM   1604  HB1 LEU D 101      15.423   6.643   7.450  0.00  0.00      D     
ATOM   1605  HB2 LEU D 101      13.918   6.737   6.427  0.00  0.00      D     
ATOM   1606  CG  LEU D 101      15.320   8.239   5.995  0.00  0.00      D     
ATOM   1607  HG  LEU D 101      16.044   8.942   6.461  0.00  0.00      D     
ATOM   1608  CD1 LEU D 101      16.130   7.389   4.989  0.00  0.00      D     
ATOM   1609 HD11 LEU D 101      16.885   7.977   4.424  0.00  0.00      D     
ATOM   1610 HD12 LEU D 101      16.540   6.533   5.568  0.00  0.00      D     
ATOM   1611 HD13 LEU D 101      15.458   6.922   4.238  0.00  0.00      D     
ATOM   1612  CD2 LEU D 101      14.257   9.102   5.307  0.00  0.00      D     
ATOM   1613 HD21 LEU D 101      13.656   9.591   6.103  0.00  0.00      D     
ATOM   1614 HD22 LEU D 101      14.724   9.856   4.638  0.00  0.00      D     
ATOM   1615 HD23 LEU D 101      13.535   8.544   4.674  0.00  0.00      D     
ATOM   1616  C   LEU D 101      13.495   6.988   9.212  0.00  0.00      D     
ATOM   1617  O   LEU D 101      14.220   6.343   9.880  0.00  0.00      D     
ATOM   1618  N   THR D 102      12.175   6.927   9.413  0.00  0.00      D     
ATOM   1619  HN  THR D 102      11.508   7.505   8.949  0.00  0.00      D     
ATOM   1620  CA  THR D 102      11.622   6.114  10.522  0.00  0.00      D     
ATOM   1621  HA  THR D 102      12.063   6.325  11.485  0.00  0.00      D     
ATOM   1622  CB  THR D 102      10.122   6.434  10.822  0.00  0.00      D     
ATOM   1623  HB  THR D 102       9.435   6.112  10.010  0.00  0.00      D     
ATOM   1624  OG1 THR D 102      10.029   7.855  11.019  0.00  0.00      D     
ATOM   1625  HG1 THR D 102       9.935   8.243  10.146  0.00  0.00      D     
ATOM   1626  CG2 THR D 102       9.688   5.722  12.185  0.00  0.00      D     
ATOM   1627 HG21 THR D 102      10.237   6.006  13.108  0.00  0.00      D     
ATOM   1628 HG22 THR D 102       8.616   5.999  12.278  0.00  0.00      D     
ATOM   1629 HG23 THR D 102       9.769   4.630  12.000  0.00  0.00      D     
ATOM   1630  C   THR D 102      11.747   4.692  10.225  0.00  0.00      D     
ATOM   1631  O   THR D 102      11.204   4.188   9.238  0.00  0.00      D     
ATOM   1632  N   SER D 103      12.555   3.996  11.055  0.00  0.00      D     
ATOM   1633  HN  SER D 103      13.078   4.534  11.713  0.00  0.00      D     
ATOM   1634  CA  SER D 103      12.805   2.569  10.868  0.00  0.00      D     
ATOM   1635  HA  SER D 103      12.139   2.249  10.080  0.00  0.00      D     
ATOM   1636  CB  SER D 103      14.310   2.241  10.576  0.00  0.00      D     
ATOM   1637  HB1 SER D 103      14.666   2.784   9.675  0.00  0.00      D     
ATOM   1638  HB2 SER D 103      14.979   2.508  11.421  0.00  0.00      D     
ATOM   1639  OG  SER D 103      14.538   0.808  10.313  0.00  0.00      D     
ATOM   1640  HG1 SER D 103      15.457   0.621  10.518  0.00  0.00      D     
ATOM   1641  C   SER D 103      12.304   1.872  12.154  0.00  0.00      D     
ATOM   1642  O   SER D 103      11.707   2.583  12.948  0.00  0.00      D     
ATOM   1643  N   ILE D 104      12.491   0.565  12.261  0.00  0.00      D     
ATOM   1644  HN  ILE D 104      13.107   0.062  11.660  0.00  0.00      D     
ATOM   1645  CA  ILE D 104      12.051  -0.180  13.448  0.00  0.00      D     
ATOM   1646  HA  ILE D 104      11.901   0.553  14.226  0.00  0.00      D     
ATOM   1647  CB  ILE D 104      10.763  -1.047  13.244  0.00  0.00      D     
ATOM   1648  HB  ILE D 104      11.003  -1.945  12.635  0.00  0.00      D     
ATOM   1649  CG2 ILE D 104      10.355  -1.491  14.645  0.00  0.00      D     
ATOM   1650 HG21 ILE D 104       9.570  -2.275  14.588  0.00  0.00      D     
ATOM   1651 HG22 ILE D 104      11.228  -1.895  15.201  0.00  0.00      D     
ATOM   1652 HG23 ILE D 104      10.005  -0.608  15.223  0.00  0.00      D     
ATOM   1653  CG1 ILE D 104       9.700  -0.370  12.487  0.00  0.00      D     
ATOM   1654 HG11 ILE D 104       9.391   0.466  13.151  0.00  0.00      D     
ATOM   1655 HG12 ILE D 104      10.025   0.095  11.532  0.00  0.00      D     
ATOM   1656  CD  ILE D 104       8.405  -1.207  12.201  0.00  0.00      D     
ATOM   1657  HD1 ILE D 104       7.417  -0.776  12.474  0.00  0.00      D     
ATOM   1658  HD2 ILE D 104       8.213  -1.269  11.108  0.00  0.00      D     
ATOM   1659  HD3 ILE D 104       8.493  -2.238  12.605  0.00  0.00      D     
ATOM   1660  C   ILE D 104      13.202  -1.075  13.848  0.00  0.00      D     
ATOM   1661  O   ILE D 104      13.755  -1.697  12.925  0.00  0.00      D     
ATOM   1662  N   LYS D 105      13.542  -1.043  15.153  0.00  0.00      D     
ATOM   1663  HN  LYS D 105      13.009  -0.454  15.756  0.00  0.00      D     
ATOM   1664  CA  LYS D 105      14.399  -2.105  15.713  0.00  0.00      D     
ATOM   1665  HA  LYS D 105      15.308  -1.991  15.142  0.00  0.00      D     
ATOM   1666  CB  LYS D 105      14.970  -1.893  17.144  0.00  0.00      D     
ATOM   1667  HB1 LYS D 105      14.092  -1.783  17.816  0.00  0.00      D     
ATOM   1668  HB2 LYS D 105      15.630  -2.736  17.441  0.00  0.00      D     
ATOM   1669  CG  LYS D 105      16.006  -0.739  17.209  0.00  0.00      D     
ATOM   1670  HG1 LYS D 105      16.728  -0.944  16.391  0.00  0.00      D     
ATOM   1671  HG2 LYS D 105      15.467   0.198  16.955  0.00  0.00      D     
ATOM   1672  CD  LYS D 105      16.726  -0.387  18.494  0.00  0.00      D     
ATOM   1673  HD1 LYS D 105      17.419  -1.139  18.928  0.00  0.00      D     
ATOM   1674  HD2 LYS D 105      17.391   0.444  18.177  0.00  0.00      D     
ATOM   1675  CE  LYS D 105      15.888   0.171  19.643  0.00  0.00      D     
ATOM   1676  HE1 LYS D 105      15.351   1.075  19.283  0.00  0.00      D     
ATOM   1677  HE2 LYS D 105      15.135  -0.575  19.973  0.00  0.00      D     
ATOM   1678  NZ  LYS D 105      16.712   0.446  20.853  0.00  0.00      D     
ATOM   1679  HZ1 LYS D 105      16.183   1.107  21.456  0.00  0.00      D     
ATOM   1680  HZ2 LYS D 105      16.924  -0.449  21.339  0.00  0.00      D     
ATOM   1681  HZ3 LYS D 105      17.623   0.897  20.634  0.00  0.00      D     
ATOM   1682  C   LYS D 105      13.961  -3.576  15.569  0.00  0.00      D     
ATOM   1683  O   LYS D 105      12.826  -3.942  15.722  0.00  0.00      D     
ATOM   1684  N   TRP D 106      14.878  -4.456  15.310  0.00  0.00      D     
ATOM   1685  HN  TRP D 106      15.815  -4.118  15.356  0.00  0.00      D     
ATOM   1686  CA  TRP D 106      14.809  -5.839  14.950  0.00  0.00      D     
ATOM   1687  HA  TRP D 106      14.075  -5.833  14.158  0.00  0.00      D     
ATOM   1688  CB  TRP D 106      16.098  -6.369  14.344  0.00  0.00      D     
ATOM   1689  HB1 TRP D 106      16.407  -5.892  13.390  0.00  0.00      D     
ATOM   1690  HB2 TRP D 106      16.992  -6.161  14.970  0.00  0.00      D     
ATOM   1691  CG  TRP D 106      16.265  -7.830  13.992  0.00  0.00      D     
ATOM   1692  CD1 TRP D 106      15.929  -8.440  12.783  0.00  0.00      D     
ATOM   1693  HD1 TRP D 106      15.315  -8.058  11.981  0.00  0.00      D     
ATOM   1694  NE1 TRP D 106      16.251  -9.771  12.879  0.00  0.00      D     
ATOM   1695  HE1 TRP D 106      15.972 -10.438  12.223  0.00  0.00      D     
ATOM   1696  CE2 TRP D 106      16.798 -10.042  14.059  0.00  0.00      D     
ATOM   1697  CD2 TRP D 106      16.846  -8.846  14.792  0.00  0.00      D     
ATOM   1698  CE3 TRP D 106      17.486  -8.794  16.024  0.00  0.00      D     
ATOM   1699  HE3 TRP D 106      17.626  -7.836  16.503  0.00  0.00      D     
ATOM   1700  CZ3 TRP D 106      17.837  -9.947  16.598  0.00  0.00      D     
ATOM   1701  HZ3 TRP D 106      18.262 -10.014  17.589  0.00  0.00      D     
ATOM   1702  CZ2 TRP D 106      17.283 -11.205  14.611  0.00  0.00      D     
ATOM   1703  HZ2 TRP D 106      17.341 -12.094  14.001  0.00  0.00      D     
ATOM   1704  CH2 TRP D 106      17.816 -11.128  15.846  0.00  0.00      D     
ATOM   1705  HH2 TRP D 106      18.261 -11.984  16.331  0.00  0.00      D     
ATOM   1706  C   TRP D 106      14.263  -6.676  16.096  0.00  0.00      D     
ATOM   1707  O   TRP D 106      14.717  -6.597  17.238  0.00  0.00      D     
ATOM   1708  N   ALA D 107      13.243  -7.431  15.746  0.00  0.00      D     
ATOM   1709  HN  ALA D 107      13.170  -7.460  14.752  0.00  0.00      D     
ATOM   1710  CA  ALA D 107      12.430  -8.294  16.497  0.00  0.00      D     
ATOM   1711  HA  ALA D 107      13.034  -8.701  17.294  0.00  0.00      D     
ATOM   1712  CB  ALA D 107      11.252  -7.580  17.147  0.00  0.00      D     
ATOM   1713  HB1 ALA D 107      11.638  -6.797  17.834  0.00  0.00      D     
ATOM   1714  HB2 ALA D 107      10.620  -7.102  16.368  0.00  0.00      D     
ATOM   1715  HB3 ALA D 107      10.707  -8.320  17.773  0.00  0.00      D     
ATOM   1716  C   ALA D 107      11.943  -9.374  15.574  0.00  0.00      D     
ATOM   1717  O   ALA D 107      11.793  -9.081  14.401  0.00  0.00      D     
ATOM   1718  N   ASP D 108      11.636 -10.554  16.032  0.00  0.00      D     
ATOM   1719  HN  ASP D 108      11.765 -10.743  17.002  0.00  0.00      D     
ATOM   1720  CA  ASP D 108      11.025 -11.660  15.308  0.00  0.00      D     
ATOM   1721  HA  ASP D 108      11.805 -12.293  14.913  0.00  0.00      D     
ATOM   1722  CB  ASP D 108      10.247 -12.634  16.212  0.00  0.00      D     
ATOM   1723  HB1 ASP D 108       9.366 -12.116  16.646  0.00  0.00      D     
ATOM   1724  HB2 ASP D 108       9.890 -13.531  15.662  0.00  0.00      D     
ATOM   1725  CG  ASP D 108      11.025 -13.048  17.461  0.00  0.00      D     
ATOM   1726  OD1 ASP D 108      10.303 -13.255  18.492  0.00  0.00      D     
ATOM   1727  OD2 ASP D 108      12.266 -13.070  17.411  0.00  0.00      D     
ATOM   1728  C   ASP D 108       9.995 -11.221  14.227  0.00  0.00      D     
ATOM   1729  O   ASP D 108       8.828 -10.885  14.455  0.00  0.00      D     
ATOM   1730  N   ASN D 109      10.384 -11.274  12.965  0.00  0.00      D     
ATOM   1731  HN  ASN D 109      11.306 -11.640  12.860  0.00  0.00      D     
ATOM   1732  CA  ASN D 109       9.755 -10.889  11.692  0.00  0.00      D     
ATOM   1733  HA  ASN D 109      10.558 -10.569  11.045  0.00  0.00      D     
ATOM   1734  CB  ASN D 109       8.835 -12.018  11.137  0.00  0.00      D     
ATOM   1735  HB1 ASN D 109       7.960 -12.312  11.756  0.00  0.00      D     
ATOM   1736  HB2 ASN D 109       8.478 -11.692  10.137  0.00  0.00      D     
ATOM   1737  CG  ASN D 109       9.614 -13.321  10.938  0.00  0.00      D     
ATOM   1738  OD1 ASN D 109      10.809 -13.291  10.506  0.00  0.00      D     
ATOM   1739  ND2 ASN D 109       9.067 -14.437  11.401  0.00  0.00      D     
ATOM   1740 HD21 ASN D 109       9.648 -15.241  11.273  0.00  0.00      D     
ATOM   1741 HD22 ASN D 109       8.220 -14.376  11.930  0.00  0.00      D     
ATOM   1742  C   ASN D 109       9.010  -9.670  11.728  0.00  0.00      D     
ATOM   1743  O   ASN D 109       7.823  -9.491  11.296  0.00  0.00      D     
ATOM   1744  N   ASN D 110       9.681  -8.547  12.166  0.00  0.00      D     
ATOM   1745  HN  ASN D 110      10.575  -8.554  12.608  0.00  0.00      D     
ATOM   1746  CA  ASN D 110       9.157  -7.176  11.962  0.00  0.00      D     
ATOM   1747  HA  ASN D 110       8.134  -7.221  11.621  0.00  0.00      D     
ATOM   1748  CB  ASN D 110       9.045  -6.291  13.236  0.00  0.00      D     
ATOM   1749  HB1 ASN D 110       8.446  -5.456  12.815  0.00  0.00      D     
ATOM   1750  HB2 ASN D 110       8.573  -6.828  14.087  0.00  0.00      D     
ATOM   1751  CG  ASN D 110      10.358  -5.779  13.698  0.00  0.00      D     
ATOM   1752  OD1 ASN D 110      11.383  -6.121  13.148  0.00  0.00      D     
ATOM   1753  ND2 ASN D 110      10.341  -4.834  14.650  0.00  0.00      D     
ATOM   1754 HD21 ASN D 110      11.157  -4.522  15.138  0.00  0.00      D     
ATOM   1755 HD22 ASN D 110       9.422  -4.536  14.906  0.00  0.00      D     
ATOM   1756  C   ASN D 110       9.838  -6.521  10.713  0.00  0.00      D     
ATOM   1757  O   ASN D 110       9.457  -5.430  10.248  0.00  0.00      D     
ATOM   1758  N   CYS D 111      10.877  -7.175  10.092  0.00  0.00      D     
ATOM   1759  HN  CYS D 111      11.260  -7.978  10.542  0.00  0.00      D     
ATOM   1760  CA  CYS D 111      11.809  -6.574   9.139  0.00  0.00      D     
ATOM   1761  HA  CYS D 111      12.213  -5.659   9.547  0.00  0.00      D     
ATOM   1762  CB  CYS D 111      12.918  -7.627   8.797  0.00  0.00      D     
ATOM   1763  HB1 CYS D 111      13.613  -7.301   7.994  0.00  0.00      D     
ATOM   1764  HB2 CYS D 111      13.512  -7.555   9.734  0.00  0.00      D     
ATOM   1765  SG  CYS D 111      12.347  -9.368   8.582  0.00  0.00      D     
ATOM   1766  HG1 CYS D 111      12.429  -9.755   9.847  0.00  0.00      D     
ATOM   1767  C   CYS D 111      11.077  -6.091   7.806  0.00  0.00      D     
ATOM   1768  O   CYS D 111      11.411  -5.007   7.318  0.00  0.00      D     
ATOM   1769  N   TYR D 112      10.148  -6.898   7.255  0.00  0.00      D     
ATOM   1770  HN  TYR D 112       9.859  -7.770   7.643  0.00  0.00      D     
ATOM   1771  CA  TYR D 112       9.251  -6.567   6.102  0.00  0.00      D     
ATOM   1772  HA  TYR D 112       9.874  -6.219   5.291  0.00  0.00      D     
ATOM   1773  CB  TYR D 112       8.523  -7.890   5.678  0.00  0.00      D     
ATOM   1774  HB1 TYR D 112       8.224  -7.727   4.620  0.00  0.00      D     
ATOM   1775  HB2 TYR D 112       9.205  -8.767   5.698  0.00  0.00      D     
ATOM   1776  CG  TYR D 112       7.230  -8.230   6.461  0.00  0.00      D     
ATOM   1777  CD1 TYR D 112       5.969  -7.780   5.944  0.00  0.00      D     
ATOM   1778  HD1 TYR D 112       5.971  -7.196   5.036  0.00  0.00      D     
ATOM   1779  CE1 TYR D 112       4.733  -8.147   6.529  0.00  0.00      D     
ATOM   1780  HE1 TYR D 112       3.803  -7.804   6.099  0.00  0.00      D     
ATOM   1781  CZ  TYR D 112       4.724  -8.941   7.703  0.00  0.00      D     
ATOM   1782  OH  TYR D 112       3.532  -9.326   8.270  0.00  0.00      D     
ATOM   1783  HH  TYR D 112       3.627  -9.781   9.110  0.00  0.00      D     
ATOM   1784  CD2 TYR D 112       7.161  -9.030   7.614  0.00  0.00      D     
ATOM   1785  HD2 TYR D 112       7.997  -9.398   8.192  0.00  0.00      D     
ATOM   1786  CE2 TYR D 112       5.941  -9.379   8.238  0.00  0.00      D     
ATOM   1787  HE2 TYR D 112       5.918 -10.084   9.055  0.00  0.00      D     
ATOM   1788  C   TYR D 112       8.325  -5.335   6.348  0.00  0.00      D     
ATOM   1789  O   TYR D 112       8.148  -4.516   5.474  0.00  0.00      D     
ATOM   1790  N   LEU D 113       7.734  -5.253   7.554  0.00  0.00      D     
ATOM   1791  HN  LEU D 113       7.861  -5.973   8.231  0.00  0.00      D     
ATOM   1792  CA  LEU D 113       6.997  -4.097   7.931  0.00  0.00      D     
ATOM   1793  HA  LEU D 113       6.145  -3.952   7.284  0.00  0.00      D     
ATOM   1794  CB  LEU D 113       6.365  -4.380   9.379  0.00  0.00      D     
ATOM   1795  HB1 LEU D 113       6.329  -5.490   9.415  0.00  0.00      D     
ATOM   1796  HB2 LEU D 113       6.988  -3.898  10.163  0.00  0.00      D     
ATOM   1797  CG  LEU D 113       4.901  -3.882   9.671  0.00  0.00      D     
ATOM   1798  HG  LEU D 113       4.696  -4.252  10.698  0.00  0.00      D     
ATOM   1799  CD1 LEU D 113       4.775  -2.371   9.762  0.00  0.00      D     
ATOM   1800 HD11 LEU D 113       5.247  -2.042   8.811  0.00  0.00      D     
ATOM   1801 HD12 LEU D 113       3.703  -2.105   9.881  0.00  0.00      D     
ATOM   1802 HD13 LEU D 113       5.293  -2.034  10.685  0.00  0.00      D     
ATOM   1803  CD2 LEU D 113       4.014  -4.544   8.655  0.00  0.00      D     
ATOM   1804 HD21 LEU D 113       2.980  -4.283   8.969  0.00  0.00      D     
ATOM   1805 HD22 LEU D 113       4.221  -4.194   7.621  0.00  0.00      D     
ATOM   1806 HD23 LEU D 113       4.074  -5.645   8.797  0.00  0.00      D     
ATOM   1807  C   LEU D 113       7.874  -2.857   7.995  0.00  0.00      D     
ATOM   1808  O   LEU D 113       7.411  -1.726   7.659  0.00  0.00      D     
ATOM   1809  N   ALA D 114       9.065  -2.958   8.584  0.00  0.00      D     
ATOM   1810  HN  ALA D 114       9.377  -3.886   8.773  0.00  0.00      D     
ATOM   1811  CA  ALA D 114       9.991  -1.940   8.808  0.00  0.00      D     
ATOM   1812  HA  ALA D 114       9.466  -1.175   9.360  0.00  0.00      D     
ATOM   1813  CB  ALA D 114      11.245  -2.524   9.605  0.00  0.00      D     
ATOM   1814  HB1 ALA D 114      11.771  -3.340   9.064  0.00  0.00      D     
ATOM   1815  HB2 ALA D 114      12.022  -1.769   9.855  0.00  0.00      D     
ATOM   1816  HB3 ALA D 114      10.895  -2.923  10.581  0.00  0.00      D     
ATOM   1817  C   ALA D 114      10.487  -1.384   7.520  0.00  0.00      D     
ATOM   1818  O   ALA D 114      10.681  -0.155   7.340  0.00  0.00      D     
ATOM   1819  N   THR D 115      10.648  -2.313   6.530  0.00  0.00      D     
ATOM   1820  HN  THR D 115      10.459  -3.248   6.820  0.00  0.00      D     
ATOM   1821  CA  THR D 115      11.065  -2.016   5.119  0.00  0.00      D     
ATOM   1822  HA  THR D 115      11.860  -1.286   5.126  0.00  0.00      D     
ATOM   1823  CB  THR D 115      11.602  -3.170   4.402  0.00  0.00      D     
ATOM   1824  HB  THR D 115      10.784  -3.922   4.363  0.00  0.00      D     
ATOM   1825  OG1 THR D 115      12.745  -3.729   4.988  0.00  0.00      D     
ATOM   1826  HG1 THR D 115      12.530  -3.787   5.922  0.00  0.00      D     
ATOM   1827  CG2 THR D 115      11.798  -2.832   2.873  0.00  0.00      D     
ATOM   1828 HG21 THR D 115      11.995  -3.721   2.238  0.00  0.00      D     
ATOM   1829 HG22 THR D 115      10.854  -2.501   2.389  0.00  0.00      D     
ATOM   1830 HG23 THR D 115      12.617  -2.091   2.753  0.00  0.00      D     
ATOM   1831  C   THR D 115       9.916  -1.340   4.416  0.00  0.00      D     
ATOM   1832  O   THR D 115      10.127  -0.345   3.721  0.00  0.00      D     
ATOM   1833  N   ALA D 116       8.612  -1.744   4.620  0.00  0.00      D     
ATOM   1834  HN  ALA D 116       8.470  -2.511   5.240  0.00  0.00      D     
ATOM   1835  CA  ALA D 116       7.406  -1.011   4.135  0.00  0.00      D     
ATOM   1836  HA  ALA D 116       7.486  -0.835   3.073  0.00  0.00      D     
ATOM   1837  CB  ALA D 116       6.170  -1.825   4.470  0.00  0.00      D     
ATOM   1838  HB1 ALA D 116       5.214  -1.432   4.061  0.00  0.00      D     
ATOM   1839  HB2 ALA D 116       6.304  -2.819   3.991  0.00  0.00      D     
ATOM   1840  HB3 ALA D 116       5.981  -1.962   5.557  0.00  0.00      D     
ATOM   1841  C   ALA D 116       7.328   0.428   4.736  0.00  0.00      D     
ATOM   1842  O   ALA D 116       7.191   1.408   4.008  0.00  0.00      D     
ATOM   1843  N   LEU D 117       7.523   0.575   6.053  0.00  0.00      D     
ATOM   1844  HN  LEU D 117       7.749  -0.273   6.526  0.00  0.00      D     
ATOM   1845  CA  LEU D 117       7.502   1.849   6.787  0.00  0.00      D     
ATOM   1846  HA  LEU D 117       6.571   2.376   6.637  0.00  0.00      D     
ATOM   1847  CB  LEU D 117       7.740   1.514   8.253  0.00  0.00      D     
ATOM   1848  HB1 LEU D 117       6.834   0.938   8.538  0.00  0.00      D     
ATOM   1849  HB2 LEU D 117       8.679   0.941   8.407  0.00  0.00      D     
ATOM   1850  CG  LEU D 117       7.815   2.740   9.171  0.00  0.00      D     
ATOM   1851  HG  LEU D 117       8.634   3.427   8.868  0.00  0.00      D     
ATOM   1852  CD1 LEU D 117       6.502   3.545   9.250  0.00  0.00      D     
ATOM   1853 HD11 LEU D 117       5.808   3.057   9.968  0.00  0.00      D     
ATOM   1854 HD12 LEU D 117       6.716   4.537   9.702  0.00  0.00      D     
ATOM   1855 HD13 LEU D 117       6.133   3.702   8.215  0.00  0.00      D     
ATOM   1856  CD2 LEU D 117       8.182   2.238  10.550  0.00  0.00      D     
ATOM   1857 HD21 LEU D 117       7.631   1.297  10.766  0.00  0.00      D     
ATOM   1858 HD22 LEU D 117       9.253   2.143  10.831  0.00  0.00      D     
ATOM   1859 HD23 LEU D 117       7.813   2.980  11.291  0.00  0.00      D     
ATOM   1860  C   LEU D 117       8.586   2.847   6.334  0.00  0.00      D     
ATOM   1861  O   LEU D 117       8.307   4.077   6.195  0.00  0.00      D     
ATOM   1862  N   LEU D 118       9.731   2.355   5.976  0.00  0.00      D     
ATOM   1863  HN  LEU D 118       9.902   1.387   6.145  0.00  0.00      D     
ATOM   1864  CA  LEU D 118      10.784   3.106   5.471  0.00  0.00      D     
ATOM   1865  HA  LEU D 118      10.892   3.994   6.076  0.00  0.00      D     
ATOM   1866  CB  LEU D 118      12.047   2.266   5.595  0.00  0.00      D     
ATOM   1867  HB1 LEU D 118      11.577   1.268   5.465  0.00  0.00      D     
ATOM   1868  HB2 LEU D 118      12.767   2.390   4.758  0.00  0.00      D     
ATOM   1869  CG  LEU D 118      12.793   2.555   6.856  0.00  0.00      D     
ATOM   1870  HG  LEU D 118      12.092   2.453   7.712  0.00  0.00      D     
ATOM   1871  CD1 LEU D 118      13.787   1.348   7.021  0.00  0.00      D     
ATOM   1872 HD11 LEU D 118      14.608   1.379   6.273  0.00  0.00      D     
ATOM   1873 HD12 LEU D 118      14.170   1.319   8.063  0.00  0.00      D     
ATOM   1874 HD13 LEU D 118      13.230   0.388   6.964  0.00  0.00      D     
ATOM   1875  CD2 LEU D 118      13.610   3.854   6.904  0.00  0.00      D     
ATOM   1876 HD21 LEU D 118      13.010   4.789   6.887  0.00  0.00      D     
ATOM   1877 HD22 LEU D 118      14.350   3.740   7.725  0.00  0.00      D     
ATOM   1878 HD23 LEU D 118      14.275   3.828   6.015  0.00  0.00      D     
ATOM   1879  C   LEU D 118      10.616   3.595   4.010  0.00  0.00      D     
ATOM   1880  O   LEU D 118      11.111   4.652   3.554  0.00  0.00      D     
ATOM   1881  N   THR D 119       9.933   2.801   3.198  0.00  0.00      D     
ATOM   1882  HN  THR D 119       9.584   1.982   3.647  0.00  0.00      D     
ATOM   1883  CA  THR D 119       9.706   3.115   1.737  0.00  0.00      D     
ATOM   1884  HA  THR D 119      10.629   3.466   1.298  0.00  0.00      D     
ATOM   1885  CB  THR D 119       9.339   1.883   0.936  0.00  0.00      D     
ATOM   1886  HB  THR D 119       8.347   1.466   1.213  0.00  0.00      D     
ATOM   1887  OG1 THR D 119      10.310   0.846   1.150  0.00  0.00      D     
ATOM   1888  HG1 THR D 119      10.319   0.742   2.105  0.00  0.00      D     
ATOM   1889  CG2 THR D 119       9.310   2.157  -0.625  0.00  0.00      D     
ATOM   1890 HG21 THR D 119      10.056   2.934  -0.897  0.00  0.00      D     
ATOM   1891 HG22 THR D 119       9.435   1.246  -1.248  0.00  0.00      D     
ATOM   1892 HG23 THR D 119       8.373   2.674  -0.925  0.00  0.00      D     
ATOM   1893  C   THR D 119       8.657   4.175   1.500  0.00  0.00      D     
ATOM   1894  O   THR D 119       8.597   5.003   0.632  0.00  0.00      D     
ATOM   1895  N   LEU D 120       7.668   4.175   2.370  0.00  0.00      D     
ATOM   1896  HN  LEU D 120       7.752   3.540   3.134  0.00  0.00      D     
ATOM   1897  CA  LEU D 120       6.537   5.103   2.233  0.00  0.00      D     
ATOM   1898  HA  LEU D 120       6.488   5.486   1.225  0.00  0.00      D     
ATOM   1899  CB  LEU D 120       5.208   4.473   2.852  0.00  0.00      D     
ATOM   1900  HB1 LEU D 120       5.394   4.211   3.916  0.00  0.00      D     
ATOM   1901  HB2 LEU D 120       4.369   5.200   2.800  0.00  0.00      D     
ATOM   1902  CG  LEU D 120       4.740   3.111   2.322  0.00  0.00      D     
ATOM   1903  HG  LEU D 120       5.611   2.423   2.356  0.00  0.00      D     
ATOM   1904  CD1 LEU D 120       3.622   2.606   3.215  0.00  0.00      D     
ATOM   1905 HD11 LEU D 120       3.388   1.537   3.019  0.00  0.00      D     
ATOM   1906 HD12 LEU D 120       3.757   2.726   4.311  0.00  0.00      D     
ATOM   1907 HD13 LEU D 120       2.726   3.162   2.866  0.00  0.00      D     
ATOM   1908  CD2 LEU D 120       4.312   3.283   0.901  0.00  0.00      D     
ATOM   1909 HD21 LEU D 120       3.667   2.487   0.472  0.00  0.00      D     
ATOM   1910 HD22 LEU D 120       3.729   4.215   0.741  0.00  0.00      D     
ATOM   1911 HD23 LEU D 120       5.242   3.343   0.296  0.00  0.00      D     
ATOM   1912  C   LEU D 120       6.841   6.449   2.896  0.00  0.00      D     
ATOM   1913  O   LEU D 120       5.997   7.305   3.060  0.00  0.00      D     
ATOM   1914  N   GLN D 121       8.113   6.686   3.247  0.00  0.00      D     
ATOM   1915  HN  GLN D 121       8.647   5.875   3.474  0.00  0.00      D     
ATOM   1916  CA  GLN D 121       8.626   8.047   3.532  0.00  0.00      D     
ATOM   1917  HA  GLN D 121       7.888   8.656   4.034  0.00  0.00      D     
ATOM   1918  CB  GLN D 121       9.839   7.989   4.451  0.00  0.00      D     
ATOM   1919  HB1 GLN D 121      10.681   7.402   4.027  0.00  0.00      D     
ATOM   1920  HB2 GLN D 121      10.111   9.044   4.667  0.00  0.00      D     
ATOM   1921  CG  GLN D 121       9.623   7.197   5.817  0.00  0.00      D     
ATOM   1922  HG1 GLN D 121       9.406   6.117   5.675  0.00  0.00      D     
ATOM   1923  HG2 GLN D 121      10.561   7.255   6.410  0.00  0.00      D     
ATOM   1924  CD  GLN D 121       8.397   7.756   6.547  0.00  0.00      D     
ATOM   1925  OE1 GLN D 121       7.899   8.869   6.335  0.00  0.00      D     
ATOM   1926  NE2 GLN D 121       7.866   6.968   7.460  0.00  0.00      D     
ATOM   1927 HE21 GLN D 121       7.231   7.272   8.171  0.00  0.00      D     
ATOM   1928 HE22 GLN D 121       8.180   6.026   7.581  0.00  0.00      D     
ATOM   1929  C   GLN D 121       9.117   8.719   2.200  0.00  0.00      D     
ATOM   1930  O   GLN D 121       9.312   9.913   2.124  0.00  0.00      D     
ATOM   1931  N   GLN D 122       9.230   7.954   1.134  0.00  0.00      D     
ATOM   1932  HN  GLN D 122       9.023   6.984   1.238  0.00  0.00      D     
ATOM   1933  CA  GLN D 122       9.680   8.427  -0.151  0.00  0.00      D     
ATOM   1934  HA  GLN D 122       9.957   9.471  -0.172  0.00  0.00      D     
ATOM   1935  CB  GLN D 122      11.015   7.734  -0.645  0.00  0.00      D     
ATOM   1936  HB1 GLN D 122      10.908   6.645  -0.450  0.00  0.00      D     
ATOM   1937  HB2 GLN D 122      11.189   7.878  -1.733  0.00  0.00      D     
ATOM   1938  CG  GLN D 122      12.378   8.225   0.051  0.00  0.00      D     
ATOM   1939  HG1 GLN D 122      13.226   7.874  -0.575  0.00  0.00      D     
ATOM   1940  HG2 GLN D 122      12.354   9.335   0.081  0.00  0.00      D     
ATOM   1941  CD  GLN D 122      12.639   7.764   1.512  0.00  0.00      D     
ATOM   1942  OE1 GLN D 122      13.072   8.510   2.355  0.00  0.00      D     
ATOM   1943  NE2 GLN D 122      12.358   6.489   1.725  0.00  0.00      D     
ATOM   1944 HE21 GLN D 122      12.352   6.147   2.664  0.00  0.00      D     
ATOM   1945 HE22 GLN D 122      12.194   5.840   0.981  0.00  0.00      D     
ATOM   1946  C   GLN D 122       8.729   8.113  -1.310  0.00  0.00      D     
ATOM   1947  O   GLN D 122       8.900   8.693  -2.396  0.00  0.00      D     
ATOM   1948  N   ILE D 123       7.787   7.234  -1.044  0.00  0.00      D     
ATOM   1949  HN  ILE D 123       7.774   7.003  -0.074  0.00  0.00      D     
ATOM   1950  CA  ILE D 123       6.545   6.836  -1.763  0.00  0.00      D     
ATOM   1951  HA  ILE D 123       6.525   7.262  -2.755  0.00  0.00      D     
ATOM   1952  CB  ILE D 123       6.462   5.381  -1.960  0.00  0.00      D     
ATOM   1953  HB  ILE D 123       6.564   4.838  -0.996  0.00  0.00      D     
ATOM   1954  CG2 ILE D 123       5.158   4.954  -2.643  0.00  0.00      D     
ATOM   1955 HG21 ILE D 123       5.179   3.855  -2.801  0.00  0.00      D     
ATOM   1956 HG22 ILE D 123       4.236   5.167  -2.062  0.00  0.00      D     
ATOM   1957 HG23 ILE D 123       5.151   5.421  -3.651  0.00  0.00      D     
ATOM   1958  CG1 ILE D 123       7.578   4.827  -2.913  0.00  0.00      D     
ATOM   1959 HG11 ILE D 123       8.535   5.189  -2.482  0.00  0.00      D     
ATOM   1960 HG12 ILE D 123       7.520   3.718  -2.863  0.00  0.00      D     
ATOM   1961  CD  ILE D 123       7.563   5.191  -4.369  0.00  0.00      D     
ATOM   1962  HD1 ILE D 123       7.284   6.251  -4.548  0.00  0.00      D     
ATOM   1963  HD2 ILE D 123       8.529   4.914  -4.842  0.00  0.00      D     
ATOM   1964  HD3 ILE D 123       6.755   4.640  -4.896  0.00  0.00      D     
ATOM   1965  C   ILE D 123       5.445   7.450  -0.981  0.00  0.00      D     
ATOM   1966  O   ILE D 123       5.476   7.414   0.228  0.00  0.00      D     
ATOM   1967  N   GLU D 124       4.525   8.240  -1.609  0.00  0.00      D     
ATOM   1968  HN  GLU D 124       4.590   8.384  -2.593  0.00  0.00      D     
ATOM   1969  CA  GLU D 124       3.526   8.918  -0.834  0.00  0.00      D     
ATOM   1970  HA  GLU D 124       3.515   8.513   0.167  0.00  0.00      D     
ATOM   1971  CB  GLU D 124       3.924  10.418  -0.763  0.00  0.00      D     
ATOM   1972  HB1 GLU D 124       4.028  10.875  -1.770  0.00  0.00      D     
ATOM   1973  HB2 GLU D 124       3.187  10.986  -0.157  0.00  0.00      D     
ATOM   1974  CG  GLU D 124       5.347  10.598  -0.112  0.00  0.00      D     
ATOM   1975  HG1 GLU D 124       5.462  10.155   0.901  0.00  0.00      D     
ATOM   1976  HG2 GLU D 124       6.127  10.032  -0.664  0.00  0.00      D     
ATOM   1977  CD  GLU D 124       5.876  12.022   0.005  0.00  0.00      D     
ATOM   1978  OE1 GLU D 124       6.150  12.679  -1.057  0.00  0.00      D     
ATOM   1979  OE2 GLU D 124       5.918  12.530   1.163  0.00  0.00      D     
ATOM   1980  C   GLU D 124       2.163   8.730  -1.355  0.00  0.00      D     
ATOM   1981  O   GLU D 124       1.802   8.957  -2.498  0.00  0.00      D     
ATOM   1982  N   LEU D 125       1.267   8.256  -0.506  0.00  0.00      D     
ATOM   1983  HN  LEU D 125       1.623   8.273   0.426  0.00  0.00      D     
ATOM   1984  CA  LEU D 125       0.016   7.637  -0.859  0.00  0.00      D     
ATOM   1985  HA  LEU D 125      -0.213   7.777  -1.905  0.00  0.00      D     
ATOM   1986  CB  LEU D 125      -0.071   6.187  -0.432  0.00  0.00      D     
ATOM   1987  HB1 LEU D 125       0.158   5.931   0.625  0.00  0.00      D     
ATOM   1988  HB2 LEU D 125      -1.139   5.899  -0.538  0.00  0.00      D     
ATOM   1989  CG  LEU D 125       0.897   5.347  -1.159  0.00  0.00      D     
ATOM   1990  HG  LEU D 125       1.941   5.556  -0.839  0.00  0.00      D     
ATOM   1991  CD1 LEU D 125       0.878   3.832  -0.879  0.00  0.00      D     
ATOM   1992 HD11 LEU D 125       1.713   3.373  -1.450  0.00  0.00      D     
ATOM   1993 HD12 LEU D 125       0.841   3.620   0.212  0.00  0.00      D     
ATOM   1994 HD13 LEU D 125      -0.085   3.488  -1.313  0.00  0.00      D     
ATOM   1995  CD2 LEU D 125       0.786   5.521  -2.691  0.00  0.00      D     
ATOM   1996 HD21 LEU D 125       1.159   6.499  -3.062  0.00  0.00      D     
ATOM   1997 HD22 LEU D 125       1.338   4.688  -3.178  0.00  0.00      D     
ATOM   1998 HD23 LEU D 125      -0.253   5.587  -3.079  0.00  0.00      D     
ATOM   1999  C   LEU D 125      -1.134   8.374  -0.173  0.00  0.00      D     
ATOM   2000  O   LEU D 125      -0.929   8.728   0.999  0.00  0.00      D     
ATOM   2001  N   LYS D 126      -2.263   8.666  -0.824  0.00  0.00      D     
ATOM   2002  HN  LYS D 126      -2.329   8.493  -1.804  0.00  0.00      D     
ATOM   2003  CA  LYS D 126      -3.461   9.023  -0.100  0.00  0.00      D     
ATOM   2004  HA  LYS D 126      -3.279   9.348   0.913  0.00  0.00      D     
ATOM   2005  CB  LYS D 126      -4.192  10.113  -0.805  0.00  0.00      D     
ATOM   2006  HB1 LYS D 126      -4.388   9.750  -1.836  0.00  0.00      D     
ATOM   2007  HB2 LYS D 126      -5.131  10.444  -0.312  0.00  0.00      D     
ATOM   2008  CG  LYS D 126      -3.575  11.526  -0.773  0.00  0.00      D     
ATOM   2009  HG1 LYS D 126      -3.467  11.857   0.282  0.00  0.00      D     
ATOM   2010  HG2 LYS D 126      -2.521  11.457  -1.117  0.00  0.00      D     
ATOM   2011  CD  LYS D 126      -4.270  12.493  -1.780  0.00  0.00      D     
ATOM   2012  HD1 LYS D 126      -5.348  12.429  -1.518  0.00  0.00      D     
ATOM   2013  HD2 LYS D 126      -3.919  13.533  -1.607  0.00  0.00      D     
ATOM   2014  CE  LYS D 126      -3.994  12.112  -3.229  0.00  0.00      D     
ATOM   2015  HE1 LYS D 126      -2.909  12.185  -3.460  0.00  0.00      D     
ATOM   2016  HE2 LYS D 126      -4.382  11.078  -3.354  0.00  0.00      D     
ATOM   2017  NZ  LYS D 126      -4.731  13.019  -4.137  0.00  0.00      D     
ATOM   2018  HZ1 LYS D 126      -4.365  13.981  -3.989  0.00  0.00      D     
ATOM   2019  HZ2 LYS D 126      -4.650  12.705  -5.124  0.00  0.00      D     
ATOM   2020  HZ3 LYS D 126      -5.751  13.006  -3.935  0.00  0.00      D     
ATOM   2021  C   LYS D 126      -4.331   7.778   0.215  0.00  0.00      D     
ATOM   2022  O   LYS D 126      -4.738   7.069  -0.725  0.00  0.00      D     
ATOM   2023  N   PHE D 127      -4.560   7.492   1.464  0.00  0.00      D     
ATOM   2024  HN  PHE D 127      -4.267   8.113   2.186  0.00  0.00      D     
ATOM   2025  CA  PHE D 127      -5.314   6.310   1.762  0.00  0.00      D     
ATOM   2026  HA  PHE D 127      -5.142   5.532   1.033  0.00  0.00      D     
ATOM   2027  CB  PHE D 127      -4.849   5.804   3.161  0.00  0.00      D     
ATOM   2028  HB1 PHE D 127      -4.879   6.411   4.090  0.00  0.00      D     
ATOM   2029  HB2 PHE D 127      -5.545   4.980   3.427  0.00  0.00      D     
ATOM   2030  CG  PHE D 127      -3.449   5.167   2.937  0.00  0.00      D     
ATOM   2031  CD1 PHE D 127      -3.325   4.101   2.064  0.00  0.00      D     
ATOM   2032  HD1 PHE D 127      -4.183   3.778   1.492  0.00  0.00      D     
ATOM   2033  CE1 PHE D 127      -2.097   3.481   1.843  0.00  0.00      D     
ATOM   2034  HE1 PHE D 127      -2.050   2.615   1.199  0.00  0.00      D     
ATOM   2035  CZ  PHE D 127      -0.957   3.894   2.617  0.00  0.00      D     
ATOM   2036  HZ  PHE D 127      -0.057   3.298   2.585  0.00  0.00      D     
ATOM   2037  CD2 PHE D 127      -2.332   5.625   3.614  0.00  0.00      D     
ATOM   2038  HD2 PHE D 127      -2.439   6.410   4.348  0.00  0.00      D     
ATOM   2039  CE2 PHE D 127      -1.080   4.991   3.507  0.00  0.00      D     
ATOM   2040  HE2 PHE D 127      -0.195   5.238   4.075  0.00  0.00      D     
ATOM   2041  C   PHE D 127      -6.745   6.556   1.860  0.00  0.00      D     
ATOM   2042  O   PHE D 127      -7.272   7.642   2.236  0.00  0.00      D     
ATOM   2043  N   ASN D 128      -7.503   5.557   1.377  0.00  0.00      D     
ATOM   2044  HN  ASN D 128      -7.121   4.678   1.101  0.00  0.00      D     
ATOM   2045  CA  ASN D 128      -8.958   5.560   1.242  0.00  0.00      D     
ATOM   2046  HA  ASN D 128      -9.254   6.543   0.907  0.00  0.00      D     
ATOM   2047  CB  ASN D 128      -9.431   4.630   0.140  0.00  0.00      D     
ATOM   2048  HB1 ASN D 128      -9.045   5.125  -0.777  0.00  0.00      D     
ATOM   2049  HB2 ASN D 128      -9.047   3.593   0.248  0.00  0.00      D     
ATOM   2050  CG  ASN D 128     -10.952   4.680  -0.155  0.00  0.00      D     
ATOM   2051  OD1 ASN D 128     -11.368   5.804  -0.396  0.00  0.00      D     
ATOM   2052  ND2 ASN D 128     -11.650   3.566  -0.071  0.00  0.00      D     
ATOM   2053 HD21 ASN D 128     -12.512   3.439  -0.562  0.00  0.00      D     
ATOM   2054 HD22 ASN D 128     -11.062   2.765   0.046  0.00  0.00      D     
ATOM   2055  C   ASN D 128      -9.748   5.238   2.496  0.00  0.00      D     
ATOM   2056  O   ASN D 128     -10.793   5.863   2.681  0.00  0.00      D     
ATOM   2057  N   PRO D 129      -9.335   4.345   3.440  0.00  0.00      D     
ATOM   2058  CD  PRO D 129      -8.482   3.234   3.198  0.00  0.00      D     
ATOM   2059  HD1 PRO D 129      -7.410   3.527   3.174  0.00  0.00      D     
ATOM   2060  HD2 PRO D 129      -8.790   2.691   2.279  0.00  0.00      D     
ATOM   2061  CA  PRO D 129      -9.875   4.321   4.800  0.00  0.00      D     
ATOM   2062  HA  PRO D 129     -10.936   4.138   4.711  0.00  0.00      D     
ATOM   2063  CB  PRO D 129      -9.288   3.123   5.538  0.00  0.00      D     
ATOM   2064  HB1 PRO D 129     -10.156   2.775   6.138  0.00  0.00      D     
ATOM   2065  HB2 PRO D 129      -8.420   3.309   6.206  0.00  0.00      D     
ATOM   2066  CG  PRO D 129      -8.839   2.224   4.362  0.00  0.00      D     
ATOM   2067  HG1 PRO D 129      -9.776   1.697   4.081  0.00  0.00      D     
ATOM   2068  HG2 PRO D 129      -8.027   1.488   4.543  0.00  0.00      D     
ATOM   2069  C   PRO D 129      -9.473   5.685   5.429  0.00  0.00      D     
ATOM   2070  O   PRO D 129      -8.276   6.067   5.357  0.00  0.00      D     
ATOM   2071  N   PRO D 130     -10.339   6.399   6.097  0.00  0.00      D     
ATOM   2072  CD  PRO D 130     -11.737   6.333   5.871  0.00  0.00      D     
ATOM   2073  HD1 PRO D 130     -12.096   5.727   6.730  0.00  0.00      D     
ATOM   2074  HD2 PRO D 130     -12.091   5.907   4.908  0.00  0.00      D     
ATOM   2075  CA  PRO D 130      -9.928   7.644   6.755  0.00  0.00      D     
ATOM   2076  HA  PRO D 130      -9.417   8.199   5.982  0.00  0.00      D     
ATOM   2077  CB  PRO D 130     -11.254   8.283   7.157  0.00  0.00      D     
ATOM   2078  HB1 PRO D 130     -11.290   9.387   7.039  0.00  0.00      D     
ATOM   2079  HB2 PRO D 130     -11.615   7.751   8.063  0.00  0.00      D     
ATOM   2080  CG  PRO D 130     -12.214   7.781   6.066  0.00  0.00      D     
ATOM   2081  HG1 PRO D 130     -12.136   8.265   5.069  0.00  0.00      D     
ATOM   2082  HG2 PRO D 130     -13.274   7.698   6.390  0.00  0.00      D     
ATOM   2083  C   PRO D 130      -8.911   7.468   7.847  0.00  0.00      D     
ATOM   2084  O   PRO D 130      -8.073   8.343   8.082  0.00  0.00      D     
ATOM   2085  N   ALA D 131      -8.952   6.344   8.585  0.00  0.00      D     
ATOM   2086  HN  ALA D 131      -9.752   5.773   8.417  0.00  0.00      D     
ATOM   2087  CA  ALA D 131      -8.007   5.987   9.679  0.00  0.00      D     
ATOM   2088  HA  ALA D 131      -8.016   6.767  10.426  0.00  0.00      D     
ATOM   2089  CB  ALA D 131      -8.497   4.566  10.110  0.00  0.00      D     
ATOM   2090  HB1 ALA D 131      -8.635   3.962   9.188  0.00  0.00      D     
ATOM   2091  HB2 ALA D 131      -7.799   4.124  10.853  0.00  0.00      D     
ATOM   2092  HB3 ALA D 131      -9.500   4.691  10.573  0.00  0.00      D     
ATOM   2093  C   ALA D 131      -6.614   5.717   9.325  0.00  0.00      D     
ATOM   2094  O   ALA D 131      -5.709   6.196  10.009  0.00  0.00      D     
ATOM   2095  N   LEU D 132      -6.346   5.049   8.212  0.00  0.00      D     
ATOM   2096  HN  LEU D 132      -7.099   4.625   7.714  0.00  0.00      D     
ATOM   2097  CA  LEU D 132      -5.037   4.867   7.592  0.00  0.00      D     
ATOM   2098  HA  LEU D 132      -4.510   4.314   8.355  0.00  0.00      D     
ATOM   2099  CB  LEU D 132      -5.205   3.855   6.439  0.00  0.00      D     
ATOM   2100  HB1 LEU D 132      -5.842   2.986   6.711  0.00  0.00      D     
ATOM   2101  HB2 LEU D 132      -5.725   4.326   5.577  0.00  0.00      D     
ATOM   2102  CG  LEU D 132      -3.876   3.270   5.961  0.00  0.00      D     
ATOM   2103  HG  LEU D 132      -3.230   4.080   5.558  0.00  0.00      D     
ATOM   2104  CD1 LEU D 132      -3.031   2.542   6.991  0.00  0.00      D     
ATOM   2105 HD11 LEU D 132      -3.659   1.800   7.529  0.00  0.00      D     
ATOM   2106 HD12 LEU D 132      -2.159   2.054   6.508  0.00  0.00      D     
ATOM   2107 HD13 LEU D 132      -2.582   3.146   7.809  0.00  0.00      D     
ATOM   2108  CD2 LEU D 132      -4.059   2.289   4.769  0.00  0.00      D     
ATOM   2109 HD21 LEU D 132      -4.824   2.733   4.097  0.00  0.00      D     
ATOM   2110 HD22 LEU D 132      -3.144   2.198   4.145  0.00  0.00      D     
ATOM   2111 HD23 LEU D 132      -4.365   1.259   5.052  0.00  0.00      D     
ATOM   2112  C   LEU D 132      -4.356   6.124   7.106  0.00  0.00      D     
ATOM   2113  O   LEU D 132      -3.188   6.280   7.234  0.00  0.00      D     
ATOM   2114  N   GLN D 133      -5.137   7.022   6.540  0.00  0.00      D     
ATOM   2115  HN  GLN D 133      -6.107   6.819   6.432  0.00  0.00      D     
ATOM   2116  CA  GLN D 133      -4.736   8.437   6.351  0.00  0.00      D     
ATOM   2117  HA  GLN D 133      -3.814   8.473   5.790  0.00  0.00      D     
ATOM   2118  CB  GLN D 133      -5.854   9.157   5.566  0.00  0.00      D     
ATOM   2119  HB1 GLN D 133      -6.162   8.507   4.719  0.00  0.00      D     
ATOM   2120  HB2 GLN D 133      -6.645   9.432   6.297  0.00  0.00      D     
ATOM   2121  CG  GLN D 133      -5.593  10.520   4.934  0.00  0.00      D     
ATOM   2122  HG1 GLN D 133      -6.522  11.023   4.588  0.00  0.00      D     
ATOM   2123  HG2 GLN D 133      -5.429  11.173   5.818  0.00  0.00      D     
ATOM   2124  CD  GLN D 133      -4.610  10.496   3.839  0.00  0.00      D     
ATOM   2125  OE1 GLN D 133      -4.130   9.421   3.394  0.00  0.00      D     
ATOM   2126  NE2 GLN D 133      -4.217  11.724   3.382  0.00  0.00      D     
ATOM   2127 HE21 GLN D 133      -4.653  12.534   3.776  0.00  0.00      D     
ATOM   2128 HE22 GLN D 133      -3.462  11.817   2.733  0.00  0.00      D     
ATOM   2129  C   GLN D 133      -4.380   9.170   7.665  0.00  0.00      D     
ATOM   2130  O   GLN D 133      -3.350   9.796   7.639  0.00  0.00      D     
ATOM   2131  N   ASP D 134      -5.116   9.058   8.766  0.00  0.00      D     
ATOM   2132  HN  ASP D 134      -5.952   8.523   8.861  0.00  0.00      D     
ATOM   2133  CA  ASP D 134      -4.910   9.668  10.009  0.00  0.00      D     
ATOM   2134  HA  ASP D 134      -4.608  10.702   9.930  0.00  0.00      D     
ATOM   2135  CB  ASP D 134      -6.206   9.489  10.767  0.00  0.00      D     
ATOM   2136  HB1 ASP D 134      -6.718   8.531  10.532  0.00  0.00      D     
ATOM   2137  HB2 ASP D 134      -6.076   9.632  11.861  0.00  0.00      D     
ATOM   2138  CG  ASP D 134      -7.268  10.589  10.418  0.00  0.00      D     
ATOM   2139  OD1 ASP D 134      -8.455  10.439  10.734  0.00  0.00      D     
ATOM   2140  OD2 ASP D 134      -6.876  11.647   9.938  0.00  0.00      D     
ATOM   2141  C   ASP D 134      -3.729   9.106  10.734  0.00  0.00      D     
ATOM   2142  O   ASP D 134      -2.978   9.862  11.334  0.00  0.00      D     
ATOM   2143  N   ALA D 135      -3.414   7.812  10.656  0.00  0.00      D     
ATOM   2144  HN  ALA D 135      -4.094   7.222  10.228  0.00  0.00      D     
ATOM   2145  CA  ALA D 135      -2.192   7.258  11.137  0.00  0.00      D     
ATOM   2146  HA  ALA D 135      -1.986   7.629  12.130  0.00  0.00      D     
ATOM   2147  CB  ALA D 135      -2.390   5.730  11.164  0.00  0.00      D     
ATOM   2148  HB1 ALA D 135      -2.823   5.273  10.249  0.00  0.00      D     
ATOM   2149  HB2 ALA D 135      -1.432   5.276  11.493  0.00  0.00      D     
ATOM   2150  HB3 ALA D 135      -3.067   5.461  12.003  0.00  0.00      D     
ATOM   2151  C   ALA D 135      -0.968   7.570  10.323  0.00  0.00      D     
ATOM   2152  O   ALA D 135       0.082   7.795  10.872  0.00  0.00      D     
ATOM   2153  N   TYR D 136      -1.059   7.616   8.958  0.00  0.00      D     
ATOM   2154  HN  TYR D 136      -1.936   7.367   8.554  0.00  0.00      D     
ATOM   2155  CA  TYR D 136       0.007   7.965   7.984  0.00  0.00      D     
ATOM   2156  HA  TYR D 136       0.865   7.342   8.192  0.00  0.00      D     
ATOM   2157  CB  TYR D 136      -0.434   7.789   6.463  0.00  0.00      D     
ATOM   2158  HB1 TYR D 136      -0.666   6.703   6.478  0.00  0.00      D     
ATOM   2159  HB2 TYR D 136      -1.289   8.472   6.270  0.00  0.00      D     
ATOM   2160  CG  TYR D 136       0.723   8.071   5.483  0.00  0.00      D     
ATOM   2161  CD1 TYR D 136       2.058   7.608   5.679  0.00  0.00      D     
ATOM   2162  HD1 TYR D 136       2.403   7.120   6.579  0.00  0.00      D     
ATOM   2163  CE1 TYR D 136       2.934   7.632   4.556  0.00  0.00      D     
ATOM   2164  HE1 TYR D 136       3.848   7.061   4.624  0.00  0.00      D     
ATOM   2165  CZ  TYR D 136       2.622   8.278   3.357  0.00  0.00      D     
ATOM   2166  OH  TYR D 136       3.599   8.314   2.424  0.00  0.00      D     
ATOM   2167  HH  TYR D 136       4.339   7.752   2.664  0.00  0.00      D     
ATOM   2168  CD2 TYR D 136       0.430   8.708   4.210  0.00  0.00      D     
ATOM   2169  HD2 TYR D 136      -0.571   9.034   3.968  0.00  0.00      D     
ATOM   2170  CE2 TYR D 136       1.401   8.782   3.238  0.00  0.00      D     
ATOM   2171  HE2 TYR D 136       1.076   9.260   2.326  0.00  0.00      D     
ATOM   2172  C   TYR D 136       0.549   9.353   8.211  0.00  0.00      D     
ATOM   2173  O   TYR D 136       1.729   9.621   8.048  0.00  0.00      D     
ATOM   2174  N   TYR D 137      -0.287  10.332   8.608  0.00  0.00      D     
ATOM   2175  HN  TYR D 137      -1.219  10.020   8.779  0.00  0.00      D     
ATOM   2176  CA  TYR D 137       0.076  11.668   8.897  0.00  0.00      D     
ATOM   2177  HA  TYR D 137       0.591  12.198   8.109  0.00  0.00      D     
ATOM   2178  CB  TYR D 137      -1.341  12.339   9.003  0.00  0.00      D     
ATOM   2179  HB1 TYR D 137      -1.952  12.111   8.104  0.00  0.00      D     
ATOM   2180  HB2 TYR D 137      -1.824  11.864   9.884  0.00  0.00      D     
ATOM   2181  CG  TYR D 137      -1.292  13.848   9.159  0.00  0.00      D     
ATOM   2182  CD1 TYR D 137      -2.064  14.454  10.222  0.00  0.00      D     
ATOM   2183  HD1 TYR D 137      -2.567  13.868  10.976  0.00  0.00      D     
ATOM   2184  CE1 TYR D 137      -2.141  15.841  10.403  0.00  0.00      D     
ATOM   2185  HE1 TYR D 137      -2.932  16.194  11.047  0.00  0.00      D     
ATOM   2186  CZ  TYR D 137      -1.398  16.657   9.532  0.00  0.00      D     
ATOM   2187  OH  TYR D 137      -1.483  18.066   9.467  0.00  0.00      D     
ATOM   2188  HH  TYR D 137      -2.286  18.225   9.968  0.00  0.00      D     
ATOM   2189  CD2 TYR D 137      -0.646  14.737   8.274  0.00  0.00      D     
ATOM   2190  HD2 TYR D 137      -0.078  14.269   7.483  0.00  0.00      D     
ATOM   2191  CE2 TYR D 137      -0.730  16.118   8.445  0.00  0.00      D     
ATOM   2192  HE2 TYR D 137      -0.215  16.792   7.776  0.00  0.00      D     
ATOM   2193  C   TYR D 137       0.919  11.900  10.172  0.00  0.00      D     
ATOM   2194  O   TYR D 137       1.548  12.901  10.395  0.00  0.00      D     
ATOM   2195  N   ARG D 138       0.843  10.914  11.074  0.00  0.00      D     
ATOM   2196  HN  ARG D 138       0.277  10.104  10.938  0.00  0.00      D     
ATOM   2197  CA  ARG D 138       1.540  10.908  12.319  0.00  0.00      D     
ATOM   2198  HA  ARG D 138       1.961  11.885  12.503  0.00  0.00      D     
ATOM   2199  CB  ARG D 138       0.562  10.521  13.486  0.00  0.00      D     
ATOM   2200  HB1 ARG D 138      -0.049   9.619  13.269  0.00  0.00      D     
ATOM   2201  HB2 ARG D 138       1.209  10.307  14.364  0.00  0.00      D     
ATOM   2202  CG  ARG D 138      -0.388  11.652  13.831  0.00  0.00      D     
ATOM   2203  HG1 ARG D 138       0.093  12.455  14.430  0.00  0.00      D     
ATOM   2204  HG2 ARG D 138      -0.747  12.219  12.945  0.00  0.00      D     
ATOM   2205  CD  ARG D 138      -1.588  11.155  14.652  0.00  0.00      D     
ATOM   2206  HD1 ARG D 138      -2.225  10.396  14.148  0.00  0.00      D     
ATOM   2207  HD2 ARG D 138      -1.361  10.836  15.692  0.00  0.00      D     
ATOM   2208  NE  ARG D 138      -2.533  12.284  14.771  0.00  0.00      D     
ATOM   2209  HE  ARG D 138      -2.626  12.677  15.686  0.00  0.00      D     
ATOM   2210  CZ  ARG D 138      -3.436  12.704  13.904  0.00  0.00      D     
ATOM   2211  NH1 ARG D 138      -3.887  12.048  12.824  0.00  0.00      D     
ATOM   2212 HH11 ARG D 138      -4.307  12.658  12.152  0.00  0.00      D     
ATOM   2213 HH12 ARG D 138      -3.408  11.230  12.507  0.00  0.00      D     
ATOM   2214  NH2 ARG D 138      -4.050  13.819  14.185  0.00  0.00      D     
ATOM   2215 HH21 ARG D 138      -4.906  14.009  13.704  0.00  0.00      D     
ATOM   2216 HH22 ARG D 138      -3.772  14.342  14.992  0.00  0.00      D     
ATOM   2217  C   ARG D 138       2.706   9.877  12.264  0.00  0.00      D     
ATOM   2218  O   ARG D 138       3.429   9.595  13.203  0.00  0.00      D     
ATOM   2219  N   ALA D 139       2.992   9.386  11.065  0.00  0.00      D     
ATOM   2220  HN  ALA D 139       2.388   9.620  10.307  0.00  0.00      D     
ATOM   2221  CA  ALA D 139       3.891   8.334  10.845  0.00  0.00      D     
ATOM   2222  HA  ALA D 139       4.192   7.838  11.756  0.00  0.00      D     
ATOM   2223  CB  ALA D 139       3.200   7.153  10.119  0.00  0.00      D     
ATOM   2224  HB1 ALA D 139       3.897   6.363   9.766  0.00  0.00      D     
ATOM   2225  HB2 ALA D 139       2.457   6.642  10.768  0.00  0.00      D     
ATOM   2226  HB3 ALA D 139       2.723   7.495   9.177  0.00  0.00      D     
ATOM   2227  C   ALA D 139       5.177   8.708  10.085  0.00  0.00      D     
ATOM   2228  O   ALA D 139       5.981   7.864   9.642  0.00  0.00      D     
ATOM   2229  N   ARG D 140       5.412  10.053   9.945  0.00  0.00      D     
ATOM   2230  HN  ARG D 140       4.804  10.737  10.340  0.00  0.00      D     
ATOM   2231  CA  ARG D 140       6.392  10.537   8.955  0.00  0.00      D     
ATOM   2232  HA  ARG D 140       6.585   9.711   8.287  0.00  0.00      D     
ATOM   2233  CB  ARG D 140       5.739  11.660   8.117  0.00  0.00      D     
ATOM   2234  HB1 ARG D 140       5.390  12.554   8.677  0.00  0.00      D     
ATOM   2235  HB2 ARG D 140       6.407  11.918   7.267  0.00  0.00      D     
ATOM   2236  CG  ARG D 140       4.470  11.227   7.366  0.00  0.00      D     
ATOM   2237  HG1 ARG D 140       3.700  11.030   8.142  0.00  0.00      D     
ATOM   2238  HG2 ARG D 140       4.062  12.039   6.727  0.00  0.00      D     
ATOM   2239  CD  ARG D 140       4.575   9.905   6.513  0.00  0.00      D     
ATOM   2240  HD1 ARG D 140       4.903   9.031   7.116  0.00  0.00      D     
ATOM   2241  HD2 ARG D 140       3.597   9.771   6.003  0.00  0.00      D     
ATOM   2242  NE  ARG D 140       5.653  10.128   5.522  0.00  0.00      D     
ATOM   2243  HE  ARG D 140       6.578   9.897   5.821  0.00  0.00      D     
ATOM   2244  CZ  ARG D 140       5.481  10.614   4.306  0.00  0.00      D     
ATOM   2245  NH1 ARG D 140       4.266  10.991   3.907  0.00  0.00      D     
ATOM   2246 HH11 ARG D 140       4.178  11.472   3.035  0.00  0.00      D     
ATOM   2247 HH12 ARG D 140       3.414  10.803   4.396  0.00  0.00      D     
ATOM   2248  NH2 ARG D 140       6.429  10.840   3.477  0.00  0.00      D     
ATOM   2249 HH21 ARG D 140       6.184  11.425   2.703  0.00  0.00      D     
ATOM   2250 HH22 ARG D 140       7.267  11.016   3.992  0.00  0.00      D     
ATOM   2251  C   ARG D 140       7.647  11.040   9.558  0.00  0.00      D     
ATOM   2252  O   ARG D 140       8.566  11.550   8.884  0.00  0.00      D     
ATOM   2253  N   ALA D 141       7.772  10.955  10.866  0.00  0.00      D     
ATOM   2254  HN  ALA D 141       6.889  10.752  11.281  0.00  0.00      D     
ATOM   2255  CA  ALA D 141       8.905  11.564  11.465  0.00  0.00      D     
ATOM   2256  HA  ALA D 141       9.820  11.288  10.963  0.00  0.00      D     
ATOM   2257  CB  ALA D 141       8.932  13.115  11.350  0.00  0.00      D     
ATOM   2258  HB1 ALA D 141       9.694  13.602  11.995  0.00  0.00      D     
ATOM   2259  HB2 ALA D 141       9.170  13.365  10.293  0.00  0.00      D     
ATOM   2260  HB3 ALA D 141       7.932  13.511  11.631  0.00  0.00      D     
ATOM   2261  C   ALA D 141       9.083  11.175  12.951  0.00  0.00      D     
ATOM   2262  O   ALA D 141       9.569  11.949  13.769  0.00  0.00      D     
ATOM   2263  N   GLY D 142       8.710   9.947  13.380  0.00  0.00      D     
ATOM   2264  HN  GLY D 142       8.393   9.274  12.717  0.00  0.00      D     
ATOM   2265  CA  GLY D 142       8.749   9.496  14.791  0.00  0.00      D     
ATOM   2266  HA1 GLY D 142       8.338  10.344  15.319  0.00  0.00      D     
ATOM   2267  HA2 GLY D 142       9.745   9.233  15.115  0.00  0.00      D     
ATOM   2268  C   GLY D 142       7.923   8.319  14.914  0.00  0.00      D     
ATOM   2269  O   GLY D 142       7.681   7.652  13.968  0.00  0.00      D     
ATOM   2270  N   GLU D 143       7.649   7.957  16.184  0.00  0.00      D     
ATOM   2271  HN  GLU D 143       7.913   8.594  16.904  0.00  0.00      D     
ATOM   2272  CA  GLU D 143       7.079   6.694  16.512  0.00  0.00      D     
ATOM   2273  HA  GLU D 143       7.817   6.055  16.050  0.00  0.00      D     
ATOM   2274  CB  GLU D 143       6.851   6.536  18.020  0.00  0.00      D     
ATOM   2275  HB1 GLU D 143       6.299   7.402  18.443  0.00  0.00      D     
ATOM   2276  HB2 GLU D 143       6.256   5.614  18.198  0.00  0.00      D     
ATOM   2277  CG  GLU D 143       8.159   6.205  18.794  0.00  0.00      D     
ATOM   2278  HG1 GLU D 143       8.569   5.196  18.579  0.00  0.00      D     
ATOM   2279  HG2 GLU D 143       8.874   6.915  18.324  0.00  0.00      D     
ATOM   2280  CD  GLU D 143       8.056   6.466  20.240  0.00  0.00      D     
ATOM   2281  OE1 GLU D 143       7.010   6.181  20.881  0.00  0.00      D     
ATOM   2282  OE2 GLU D 143       8.980   7.143  20.798  0.00  0.00      D     
ATOM   2283  C   GLU D 143       5.828   6.284  15.672  0.00  0.00      D     
ATOM   2284  O   GLU D 143       4.821   6.989  15.641  0.00  0.00      D     
ATOM   2285  N   ALA D 144       5.871   5.152  14.975  0.00  0.00      D     
ATOM   2286  HN  ALA D 144       6.578   4.463  15.117  0.00  0.00      D     
ATOM   2287  CA  ALA D 144       4.895   4.949  13.927  0.00  0.00      D     
ATOM   2288  HA  ALA D 144       4.318   5.813  13.631  0.00  0.00      D     
ATOM   2289  CB  ALA D 144       5.669   4.501  12.667  0.00  0.00      D     
ATOM   2290  HB1 ALA D 144       5.087   4.410  11.725  0.00  0.00      D     
ATOM   2291  HB2 ALA D 144       6.466   5.245  12.451  0.00  0.00      D     
ATOM   2292  HB3 ALA D 144       6.155   3.510  12.788  0.00  0.00      D     
ATOM   2293  C   ALA D 144       3.848   3.972  14.197  0.00  0.00      D     
ATOM   2294  O   ALA D 144       3.266   3.353  13.280  0.00  0.00      D     
ATOM   2295  N   ALA D 145       3.567   3.710  15.495  0.00  0.00      D     
ATOM   2296  HN  ALA D 145       3.869   4.378  16.172  0.00  0.00      D     
ATOM   2297  CA  ALA D 145       3.011   2.492  15.983  0.00  0.00      D     
ATOM   2298  HA  ALA D 145       3.605   1.682  15.589  0.00  0.00      D     
ATOM   2299  CB  ALA D 145       2.947   2.388  17.544  0.00  0.00      D     
ATOM   2300  HB1 ALA D 145       2.749   1.347  17.878  0.00  0.00      D     
ATOM   2301  HB2 ALA D 145       3.948   2.718  17.897  0.00  0.00      D     
ATOM   2302  HB3 ALA D 145       2.177   3.071  17.964  0.00  0.00      D     
ATOM   2303  C   ALA D 145       1.654   2.243  15.467  0.00  0.00      D     
ATOM   2304  O   ALA D 145       1.282   1.107  15.218  0.00  0.00      D     
ATOM   2305  N   ASN D 146       0.777   3.221  15.429  0.00  0.00      D     
ATOM   2306  HN  ASN D 146       1.112   4.132  15.659  0.00  0.00      D     
ATOM   2307  CA  ASN D 146      -0.569   2.930  14.913  0.00  0.00      D     
ATOM   2308  HA  ASN D 146      -0.939   2.054  15.426  0.00  0.00      D     
ATOM   2309  CB  ASN D 146      -1.550   4.139  15.120  0.00  0.00      D     
ATOM   2310  HB1 ASN D 146      -1.230   5.103  14.671  0.00  0.00      D     
ATOM   2311  HB2 ASN D 146      -2.507   3.948  14.588  0.00  0.00      D     
ATOM   2312  CG  ASN D 146      -1.899   4.400  16.601  0.00  0.00      D     
ATOM   2313  OD1 ASN D 146      -1.044   4.565  17.463  0.00  0.00      D     
ATOM   2314  ND2 ASN D 146      -3.173   4.362  16.950  0.00  0.00      D     
ATOM   2315 HD21 ASN D 146      -3.403   4.334  17.923  0.00  0.00      D     
ATOM   2316 HD22 ASN D 146      -3.774   4.107  16.193  0.00  0.00      D     
ATOM   2317  C   ASN D 146      -0.588   2.580  13.451  0.00  0.00      D     
ATOM   2318  O   ASN D 146      -1.248   1.620  13.079  0.00  0.00      D     
ATOM   2319  N   PHE D 147       0.123   3.276  12.527  0.00  0.00      D     
ATOM   2320  HN  PHE D 147       0.693   4.057  12.771  0.00  0.00      D     
ATOM   2321  CA  PHE D 147       0.337   2.991  11.114  0.00  0.00      D     
ATOM   2322  HA  PHE D 147      -0.618   3.221  10.665  0.00  0.00      D     
ATOM   2323  CB  PHE D 147       1.274   4.122  10.595  0.00  0.00      D     
ATOM   2324  HB1 PHE D 147       0.652   5.040  10.656  0.00  0.00      D     
ATOM   2325  HB2 PHE D 147       2.261   4.291  11.077  0.00  0.00      D     
ATOM   2326  CG  PHE D 147       1.446   3.935   9.103  0.00  0.00      D     
ATOM   2327  CD1 PHE D 147       2.737   3.723   8.539  0.00  0.00      D     
ATOM   2328  HD1 PHE D 147       3.554   3.519   9.215  0.00  0.00      D     
ATOM   2329  CE1 PHE D 147       2.954   3.534   7.215  0.00  0.00      D     
ATOM   2330  HE1 PHE D 147       3.951   3.383   6.828  0.00  0.00      D     
ATOM   2331  CZ  PHE D 147       1.851   3.661   6.272  0.00  0.00      D     
ATOM   2332  HZ  PHE D 147       2.072   3.574   5.219  0.00  0.00      D     
ATOM   2333  CD2 PHE D 147       0.408   4.177   8.149  0.00  0.00      D     
ATOM   2334  HD2 PHE D 147      -0.558   4.463   8.539  0.00  0.00      D     
ATOM   2335  CE2 PHE D 147       0.561   3.950   6.758  0.00  0.00      D     
ATOM   2336  HE2 PHE D 147      -0.225   4.012   6.020  0.00  0.00      D     
ATOM   2337  C   PHE D 147       0.886   1.584  10.844  0.00  0.00      D     
ATOM   2338  O   PHE D 147       0.451   0.917   9.885  0.00  0.00      D     
ATOM   2339  N   CYS D 148       1.843   1.097  11.794  0.00  0.00      D     
ATOM   2340  HN  CYS D 148       2.239   1.798  12.382  0.00  0.00      D     
ATOM   2341  CA  CYS D 148       2.488  -0.229  11.690  0.00  0.00      D     
ATOM   2342  HA  CYS D 148       2.644  -0.444  10.643  0.00  0.00      D     
ATOM   2343  CB  CYS D 148       3.849  -0.208  12.499  0.00  0.00      D     
ATOM   2344  HB1 CYS D 148       3.747   0.207  13.525  0.00  0.00      D     
ATOM   2345  HB2 CYS D 148       4.296  -1.224  12.445  0.00  0.00      D     
ATOM   2346  SG  CYS D 148       5.002   0.909  11.686  0.00  0.00      D     
ATOM   2347  HG1 CYS D 148       4.654   2.083  12.193  0.00  0.00      D     
ATOM   2348  C   CYS D 148       1.557  -1.341  12.177  0.00  0.00      D     
ATOM   2349  O   CYS D 148       1.556  -2.481  11.662  0.00  0.00      D     
ATOM   2350  N   ALA D 149       0.749  -1.082  13.219  0.00  0.00      D     
ATOM   2351  HN  ALA D 149       0.815  -0.174  13.627  0.00  0.00      D     
ATOM   2352  CA  ALA D 149      -0.325  -1.952  13.614  0.00  0.00      D     
ATOM   2353  HA  ALA D 149       0.036  -2.967  13.690  0.00  0.00      D     
ATOM   2354  CB  ALA D 149      -0.887  -1.529  14.962  0.00  0.00      D     
ATOM   2355  HB1 ALA D 149      -1.877  -1.971  15.206  0.00  0.00      D     
ATOM   2356  HB2 ALA D 149      -0.036  -1.799  15.622  0.00  0.00      D     
ATOM   2357  HB3 ALA D 149      -1.137  -0.447  14.989  0.00  0.00      D     
ATOM   2358  C   ALA D 149      -1.513  -2.048  12.602  0.00  0.00      D     
ATOM   2359  O   ALA D 149      -2.113  -3.140  12.425  0.00  0.00      D     
ATOM   2360  N   LEU D 150      -1.844  -0.909  11.991  0.00  0.00      D     
ATOM   2361  HN  LEU D 150      -1.528  -0.020  12.313  0.00  0.00      D     
ATOM   2362  CA  LEU D 150      -2.795  -0.803  10.866  0.00  0.00      D     
ATOM   2363  HA  LEU D 150      -3.678  -1.367  11.129  0.00  0.00      D     
ATOM   2364  CB  LEU D 150      -3.142   0.681  10.644  0.00  0.00      D     
ATOM   2365  HB1 LEU D 150      -2.220   1.297  10.703  0.00  0.00      D     
ATOM   2366  HB2 LEU D 150      -3.591   0.884   9.648  0.00  0.00      D     
ATOM   2367  CG  LEU D 150      -4.139   1.349  11.654  0.00  0.00      D     
ATOM   2368  HG  LEU D 150      -3.615   1.225  12.626  0.00  0.00      D     
ATOM   2369  CD1 LEU D 150      -4.206   2.783  11.427  0.00  0.00      D     
ATOM   2370 HD11 LEU D 150      -3.266   3.361  11.295  0.00  0.00      D     
ATOM   2371 HD12 LEU D 150      -4.882   2.976  10.566  0.00  0.00      D     
ATOM   2372 HD13 LEU D 150      -4.673   3.160  12.361  0.00  0.00      D     
ATOM   2373  CD2 LEU D 150      -5.477   0.742  11.628  0.00  0.00      D     
ATOM   2374 HD21 LEU D 150      -6.048   0.689  10.677  0.00  0.00      D     
ATOM   2375 HD22 LEU D 150      -5.499  -0.318  11.960  0.00  0.00      D     
ATOM   2376 HD23 LEU D 150      -6.222   1.323  12.214  0.00  0.00      D     
ATOM   2377  C   LEU D 150      -2.411  -1.583   9.635  0.00  0.00      D     
ATOM   2378  O   LEU D 150      -3.083  -2.459   9.143  0.00  0.00      D     
ATOM   2379  N   ILE D 151      -1.102  -1.530   9.200  0.00  0.00      D     
ATOM   2380  HN  ILE D 151      -0.450  -0.862   9.551  0.00  0.00      D     
ATOM   2381  CA  ILE D 151      -0.613  -2.464   8.134  0.00  0.00      D     
ATOM   2382  HA  ILE D 151      -1.197  -2.370   7.231  0.00  0.00      D     
ATOM   2383  CB  ILE D 151       0.880  -2.223   7.880  0.00  0.00      D     
ATOM   2384  HB  ILE D 151       1.392  -2.246   8.866  0.00  0.00      D     
ATOM   2385  CG2 ILE D 151       1.505  -3.246   6.852  0.00  0.00      D     
ATOM   2386 HG21 ILE D 151       0.921  -3.089   5.921  0.00  0.00      D     
ATOM   2387 HG22 ILE D 151       2.560  -2.931   6.702  0.00  0.00      D     
ATOM   2388 HG23 ILE D 151       1.509  -4.312   7.165  0.00  0.00      D     
ATOM   2389  CG1 ILE D 151       1.089  -0.779   7.242  0.00  0.00      D     
ATOM   2390 HG11 ILE D 151       0.918  -0.836   6.145  0.00  0.00      D     
ATOM   2391 HG12 ILE D 151       0.241  -0.125   7.534  0.00  0.00      D     
ATOM   2392  CD  ILE D 151       2.523  -0.209   7.499  0.00  0.00      D     
ATOM   2393  HD1 ILE D 151       2.855  -0.061   8.549  0.00  0.00      D     
ATOM   2394  HD2 ILE D 151       3.301  -0.881   7.078  0.00  0.00      D     
ATOM   2395  HD3 ILE D 151       2.594   0.815   7.073  0.00  0.00      D     
ATOM   2396  C   ILE D 151      -0.671  -3.945   8.465  0.00  0.00      D     
ATOM   2397  O   ILE D 151      -1.049  -4.780   7.653  0.00  0.00      D     
ATOM   2398  N   LEU D 152      -0.323  -4.300   9.741  0.00  0.00      D     
ATOM   2399  HN  LEU D 152       0.111  -3.696  10.405  0.00  0.00      D     
ATOM   2400  CA  LEU D 152      -0.534  -5.705  10.180  0.00  0.00      D     
ATOM   2401  HA  LEU D 152      -0.131  -6.307   9.379  0.00  0.00      D     
ATOM   2402  CB  LEU D 152       0.141  -6.043  11.543  0.00  0.00      D     
ATOM   2403  HB1 LEU D 152      -0.306  -5.341  12.279  0.00  0.00      D     
ATOM   2404  HB2 LEU D 152      -0.100  -7.072  11.886  0.00  0.00      D     
ATOM   2405  CG  LEU D 152       1.695  -6.023  11.542  0.00  0.00      D     
ATOM   2406  HG  LEU D 152       2.067  -5.026  11.224  0.00  0.00      D     
ATOM   2407  CD1 LEU D 152       2.229  -6.067  12.983  0.00  0.00      D     
ATOM   2408 HD11 LEU D 152       2.208  -5.047  13.422  0.00  0.00      D     
ATOM   2409 HD12 LEU D 152       1.719  -6.797  13.648  0.00  0.00      D     
ATOM   2410 HD13 LEU D 152       3.302  -6.353  12.943  0.00  0.00      D     
ATOM   2411  CD2 LEU D 152       2.374  -7.058  10.686  0.00  0.00      D     
ATOM   2412 HD21 LEU D 152       2.130  -6.954   9.608  0.00  0.00      D     
ATOM   2413 HD22 LEU D 152       3.476  -7.019  10.822  0.00  0.00      D     
ATOM   2414 HD23 LEU D 152       2.039  -8.081  10.961  0.00  0.00      D     
ATOM   2415  C   LEU D 152      -2.012  -6.129  10.155  0.00  0.00      D     
ATOM   2416  O   LEU D 152      -2.265  -7.253   9.722  0.00  0.00      D     
ATOM   2417  N   ALA D 153      -2.933  -5.195  10.601  0.00  0.00      D     
ATOM   2418  HN  ALA D 153      -2.528  -4.360  10.964  0.00  0.00      D     
ATOM   2419  CA  ALA D 153      -4.384  -5.406  10.633  0.00  0.00      D     
ATOM   2420  HA  ALA D 153      -4.595  -6.337  11.138  0.00  0.00      D     
ATOM   2421  CB  ALA D 153      -5.040  -4.197  11.310  0.00  0.00      D     
ATOM   2422  HB1 ALA D 153      -4.350  -3.694  12.020  0.00  0.00      D     
ATOM   2423  HB2 ALA D 153      -5.335  -3.371  10.628  0.00  0.00      D     
ATOM   2424  HB3 ALA D 153      -6.036  -4.409  11.752  0.00  0.00      D     
ATOM   2425  C   ALA D 153      -5.000  -5.433   9.276  0.00  0.00      D     
ATOM   2426  O   ALA D 153      -5.846  -6.272   8.946  0.00  0.00      D     
ATOM   2427  N   TYR D 154      -4.567  -4.500   8.375  0.00  0.00      D     
ATOM   2428  HN  TYR D 154      -3.883  -3.818   8.624  0.00  0.00      D     
ATOM   2429  CA  TYR D 154      -5.112  -4.387   7.069  0.00  0.00      D     
ATOM   2430  HA  TYR D 154      -6.169  -4.469   7.277  0.00  0.00      D     
ATOM   2431  CB  TYR D 154      -4.695  -2.982   6.473  0.00  0.00      D     
ATOM   2432  HB1 TYR D 154      -3.682  -2.730   6.854  0.00  0.00      D     
ATOM   2433  HB2 TYR D 154      -4.743  -2.986   5.363  0.00  0.00      D     
ATOM   2434  CG  TYR D 154      -5.699  -1.890   6.841  0.00  0.00      D     
ATOM   2435  CD1 TYR D 154      -7.081  -2.094   6.579  0.00  0.00      D     
ATOM   2436  HD1 TYR D 154      -7.406  -3.051   6.198  0.00  0.00      D     
ATOM   2437  CE1 TYR D 154      -8.003  -1.159   7.015  0.00  0.00      D     
ATOM   2438  HE1 TYR D 154      -9.039  -1.438   6.889  0.00  0.00      D     
ATOM   2439  CZ  TYR D 154      -7.560  -0.016   7.677  0.00  0.00      D     
ATOM   2440  OH  TYR D 154      -8.517   0.936   8.211  0.00  0.00      D     
ATOM   2441  HH  TYR D 154      -9.284   0.814   7.646  0.00  0.00      D     
ATOM   2442  CD2 TYR D 154      -5.280  -0.776   7.570  0.00  0.00      D     
ATOM   2443  HD2 TYR D 154      -4.239  -0.710   7.847  0.00  0.00      D     
ATOM   2444  CE2 TYR D 154      -6.224   0.157   7.962  0.00  0.00      D     
ATOM   2445  HE2 TYR D 154      -5.912   1.100   8.386  0.00  0.00      D     
ATOM   2446  C   TYR D 154      -4.789  -5.566   6.194  0.00  0.00      D     
ATOM   2447  O   TYR D 154      -5.587  -6.186   5.472  0.00  0.00      D     
ATOM   2448  N   CYS D 155      -3.525  -6.040   6.353  0.00  0.00      D     
ATOM   2449  HN  CYS D 155      -2.783  -5.643   6.887  0.00  0.00      D     
ATOM   2450  CA  CYS D 155      -3.022  -7.114   5.476  0.00  0.00      D     
ATOM   2451  HA  CYS D 155      -3.467  -7.166   4.493  0.00  0.00      D     
ATOM   2452  CB  CYS D 155      -1.458  -7.008   5.368  0.00  0.00      D     
ATOM   2453  HB1 CYS D 155      -0.973  -6.832   6.352  0.00  0.00      D     
ATOM   2454  HB2 CYS D 155      -0.960  -7.917   4.967  0.00  0.00      D     
ATOM   2455  SG  CYS D 155      -1.047  -5.533   4.360  0.00  0.00      D     
ATOM   2456  HG1 CYS D 155       0.216  -5.873   4.145  0.00  0.00      D     
ATOM   2457  C   CYS D 155      -3.279  -8.484   5.973  0.00  0.00      D     
ATOM   2458  O   CYS D 155      -3.025  -9.497   5.274  0.00  0.00      D     
ATOM   2459  N   ASN D 156      -3.815  -8.543   7.256  0.00  0.00      D     
ATOM   2460  HN  ASN D 156      -3.696  -7.764   7.867  0.00  0.00      D     
ATOM   2461  CA  ASN D 156      -4.507  -9.734   7.792  0.00  0.00      D     
ATOM   2462  HA  ASN D 156      -5.101  -9.392   8.627  0.00  0.00      D     
ATOM   2463  CB  ASN D 156      -5.467 -10.436   6.789  0.00  0.00      D     
ATOM   2464  HB1 ASN D 156      -4.861 -10.962   6.021  0.00  0.00      D     
ATOM   2465  HB2 ASN D 156      -5.944 -11.231   7.402  0.00  0.00      D     
ATOM   2466  CG  ASN D 156      -6.556  -9.518   6.286  0.00  0.00      D     
ATOM   2467  OD1 ASN D 156      -7.290  -8.977   7.104  0.00  0.00      D     
ATOM   2468  ND2 ASN D 156      -6.594  -9.246   4.951  0.00  0.00      D     
ATOM   2469 HD21 ASN D 156      -7.225  -8.575   4.561  0.00  0.00      D     
ATOM   2470 HD22 ASN D 156      -6.025  -9.847   4.389  0.00  0.00      D     
ATOM   2471  C   ASN D 156      -3.383 -10.677   8.418  0.00  0.00      D     
ATOM   2472  O   ASN D 156      -3.451 -11.896   8.382  0.00  0.00      D     
ATOM   2473  N   LYS D 157      -2.386 -10.114   9.034  0.00  0.00      D     
ATOM   2474  HN  LYS D 157      -2.382  -9.164   9.336  0.00  0.00      D     
ATOM   2475  CA  LYS D 157      -1.244 -10.837   9.518  0.00  0.00      D     
ATOM   2476  HA  LYS D 157      -1.143 -11.802   9.043  0.00  0.00      D     
ATOM   2477  CB  LYS D 157       0.067  -9.981   9.218  0.00  0.00      D     
ATOM   2478  HB1 LYS D 157      -0.012  -9.013   9.757  0.00  0.00      D     
ATOM   2479  HB2 LYS D 157       0.904 -10.616   9.579  0.00  0.00      D     
ATOM   2480  CG  LYS D 157       0.133  -9.642   7.659  0.00  0.00      D     
ATOM   2481  HG1 LYS D 157      -0.792  -9.150   7.290  0.00  0.00      D     
ATOM   2482  HG2 LYS D 157       0.896  -8.868   7.428  0.00  0.00      D     
ATOM   2483  CD  LYS D 157       0.471 -10.893   6.836  0.00  0.00      D     
ATOM   2484  HD1 LYS D 157       1.486 -11.227   7.140  0.00  0.00      D     
ATOM   2485  HD2 LYS D 157      -0.260 -11.667   7.151  0.00  0.00      D     
ATOM   2486  CE  LYS D 157       0.479 -10.513   5.333  0.00  0.00      D     
ATOM   2487  HE1 LYS D 157      -0.446 -10.066   4.910  0.00  0.00      D     
ATOM   2488  HE2 LYS D 157       1.410  -9.972   5.058  0.00  0.00      D     
ATOM   2489  NZ  LYS D 157       0.439 -11.816   4.603  0.00  0.00      D     
ATOM   2490  HZ1 LYS D 157       1.041 -12.533   5.055  0.00  0.00      D     
ATOM   2491  HZ2 LYS D 157      -0.518 -12.221   4.562  0.00  0.00      D     
ATOM   2492  HZ3 LYS D 157       0.839 -11.786   3.643  0.00  0.00      D     
ATOM   2493  C   LYS D 157      -1.365 -10.989  11.006  0.00  0.00      D     
ATOM   2494  O   LYS D 157      -1.929 -10.164  11.693  0.00  0.00      D     
ATOM   2495  N   THR D 158      -0.785 -12.092  11.564  0.00  0.00      D     
ATOM   2496  HN  THR D 158      -0.355 -12.834  11.056  0.00  0.00      D     
ATOM   2497  CA  THR D 158      -0.570 -12.206  12.992  0.00  0.00      D     
ATOM   2498  HA  THR D 158      -1.020 -11.335  13.446  0.00  0.00      D     
ATOM   2499  CB  THR D 158      -1.175 -13.444  13.636  0.00  0.00      D     
ATOM   2500  HB  THR D 158      -2.033 -13.618  12.953  0.00  0.00      D     
ATOM   2501  OG1 THR D 158      -1.643 -13.157  14.936  0.00  0.00      D     
ATOM   2502  HG1 THR D 158      -2.186 -13.880  15.261  0.00  0.00      D     
ATOM   2503  CG2 THR D 158      -0.212 -14.690  13.605  0.00  0.00      D     
ATOM   2504 HG21 THR D 158      -0.724 -15.504  14.161  0.00  0.00      D     
ATOM   2505 HG22 THR D 158      -0.100 -15.027  12.552  0.00  0.00      D     
ATOM   2506 HG23 THR D 158       0.752 -14.452  14.104  0.00  0.00      D     
ATOM   2507  C   THR D 158       0.950 -12.048  13.283  0.00  0.00      D     
ATOM   2508  O   THR D 158       1.860 -12.418  12.529  0.00  0.00      D     
ATOM   2509  N   VAL D 159       1.241 -11.502  14.445  0.00  0.00      D     
ATOM   2510  HN  VAL D 159       0.587 -11.268  15.160  0.00  0.00      D     
ATOM   2511  CA  VAL D 159       2.627 -11.127  14.729  0.00  0.00      D     
ATOM   2512  HA  VAL D 159       3.005 -10.508  13.929  0.00  0.00      D     
ATOM   2513  CB  VAL D 159       2.664 -10.095  15.907  0.00  0.00      D     
ATOM   2514  HB  VAL D 159       2.277 -10.601  16.818  0.00  0.00      D     
ATOM   2515  CG1 VAL D 159       4.097  -9.627  16.193  0.00  0.00      D     
ATOM   2516 HG11 VAL D 159       4.601  -9.486  15.213  0.00  0.00      D     
ATOM   2517 HG12 VAL D 159       4.150  -8.634  16.688  0.00  0.00      D     
ATOM   2518 HG13 VAL D 159       4.708 -10.383  16.731  0.00  0.00      D     
ATOM   2519  CG2 VAL D 159       1.687  -8.897  15.648  0.00  0.00      D     
ATOM   2520 HG21 VAL D 159       1.907  -8.193  16.479  0.00  0.00      D     
ATOM   2521 HG22 VAL D 159       1.920  -8.477  14.647  0.00  0.00      D     
ATOM   2522 HG23 VAL D 159       0.624  -9.189  15.790  0.00  0.00      D     
ATOM   2523  C   VAL D 159       3.716 -12.234  14.925  0.00  0.00      D     
ATOM   2524  O   VAL D 159       3.627 -13.274  15.550  0.00  0.00      D     
ATOM   2525  N   GLY D 160       4.790 -12.031  14.142  0.00  0.00      D     
ATOM   2526  HN  GLY D 160       4.849 -11.155  13.669  0.00  0.00      D     
ATOM   2527  CA  GLY D 160       5.990 -12.844  14.164  0.00  0.00      D     
ATOM   2528  HA1 GLY D 160       6.149 -13.383  15.087  0.00  0.00      D     
ATOM   2529  HA2 GLY D 160       6.772 -12.177  13.834  0.00  0.00      D     
ATOM   2530  C   GLY D 160       5.998 -13.846  13.077  0.00  0.00      D     
ATOM   2531  O   GLY D 160       6.850 -14.735  13.071  0.00  0.00      D     
ATOM   2532  N   GLU D 161       5.117 -13.645  12.100  0.00  0.00      D     
ATOM   2533  HN  GLU D 161       4.394 -12.977  12.255  0.00  0.00      D     
ATOM   2534  CA  GLU D 161       5.053 -14.571  10.974  0.00  0.00      D     
ATOM   2535  HA  GLU D 161       5.681 -15.448  11.034  0.00  0.00      D     
ATOM   2536  CB  GLU D 161       3.565 -15.066  10.770  0.00  0.00      D     
ATOM   2537  HB1 GLU D 161       2.864 -14.206  10.706  0.00  0.00      D     
ATOM   2538  HB2 GLU D 161       3.679 -15.547   9.775  0.00  0.00      D     
ATOM   2539  CG  GLU D 161       3.164 -16.205  11.742  0.00  0.00      D     
ATOM   2540  HG1 GLU D 161       3.066 -15.911  12.809  0.00  0.00      D     
ATOM   2541  HG2 GLU D 161       2.239 -16.740  11.439  0.00  0.00      D     
ATOM   2542  CD  GLU D 161       4.210 -17.263  11.810  0.00  0.00      D     
ATOM   2543  OE1 GLU D 161       4.738 -17.584  12.942  0.00  0.00      D     
ATOM   2544  OE2 GLU D 161       4.542 -17.867  10.779  0.00  0.00      D     
ATOM   2545  C   GLU D 161       5.497 -13.823   9.776  0.00  0.00      D     
ATOM   2546  O   GLU D 161       5.163 -12.652   9.708  0.00  0.00      D     
ATOM   2547  N   LEU D 162       6.293 -14.419   8.860  0.00  0.00      D     
ATOM   2548  HN  LEU D 162       6.345 -15.415   8.847  0.00  0.00      D     
ATOM   2549  CA  LEU D 162       6.883 -13.607   7.785  0.00  0.00      D     
ATOM   2550  HA  LEU D 162       7.275 -12.701   8.224  0.00  0.00      D     
ATOM   2551  CB  LEU D 162       8.113 -14.345   7.259  0.00  0.00      D     
ATOM   2552  HB1 LEU D 162       8.790 -14.421   8.137  0.00  0.00      D     
ATOM   2553  HB2 LEU D 162       7.938 -15.356   6.833  0.00  0.00      D     
ATOM   2554  CG  LEU D 162       9.049 -13.571   6.344  0.00  0.00      D     
ATOM   2555  HG  LEU D 162       8.374 -13.303   5.503  0.00  0.00      D     
ATOM   2556  CD1 LEU D 162       9.586 -12.242   6.963  0.00  0.00      D     
ATOM   2557 HD11 LEU D 162       8.796 -11.480   7.137  0.00  0.00      D     
ATOM   2558 HD12 LEU D 162      10.012 -12.502   7.956  0.00  0.00      D     
ATOM   2559 HD13 LEU D 162      10.412 -11.789   6.374  0.00  0.00      D     
ATOM   2560  CD2 LEU D 162      10.248 -14.490   5.940  0.00  0.00      D     
ATOM   2561 HD21 LEU D 162      11.017 -14.527   6.740  0.00  0.00      D     
ATOM   2562 HD22 LEU D 162       9.961 -15.540   5.715  0.00  0.00      D     
ATOM   2563 HD23 LEU D 162      10.723 -14.138   4.999  0.00  0.00      D     
ATOM   2564  C   LEU D 162       5.976 -13.183   6.696  0.00  0.00      D     
ATOM   2565  O   LEU D 162       4.861 -13.661   6.582  0.00  0.00      D     
ATOM   2566  N   GLY D 163       6.468 -12.177   5.949  0.00  0.00      D     
ATOM   2567  HN  GLY D 163       7.413 -11.875   6.051  0.00  0.00      D     
ATOM   2568  CA  GLY D 163       5.694 -11.698   4.833  0.00  0.00      D     
ATOM   2569  HA1 GLY D 163       5.041 -10.927   5.214  0.00  0.00      D     
ATOM   2570  HA2 GLY D 163       5.251 -12.584   4.404  0.00  0.00      D     
ATOM   2571  C   GLY D 163       6.521 -11.015   3.868  0.00  0.00      D     
ATOM   2572  O   GLY D 163       7.626 -10.728   4.255  0.00  0.00      D     
ATOM   2573  N   ASP D 164       5.899 -10.812   2.607  0.00  0.00      D     
ATOM   2574  HN  ASP D 164       5.043 -11.180   2.253  0.00  0.00      D     
ATOM   2575  CA  ASP D 164       6.609 -10.060   1.603  0.00  0.00      D     
ATOM   2576  HA  ASP D 164       7.625  -9.866   1.913  0.00  0.00      D     
ATOM   2577  CB  ASP D 164       6.614 -10.828   0.222  0.00  0.00      D     
ATOM   2578  HB1 ASP D 164       7.457 -10.389  -0.354  0.00  0.00      D     
ATOM   2579  HB2 ASP D 164       6.840 -11.894   0.435  0.00  0.00      D     
ATOM   2580  CG  ASP D 164       5.315 -10.840  -0.492  0.00  0.00      D     
ATOM   2581  OD1 ASP D 164       4.402 -11.572  -0.150  0.00  0.00      D     
ATOM   2582  OD2 ASP D 164       5.344 -10.253  -1.594  0.00  0.00      D     
ATOM   2583  C   ASP D 164       6.127  -8.613   1.489  0.00  0.00      D     
ATOM   2584  O   ASP D 164       4.967  -8.368   1.604  0.00  0.00      D     
ATOM   2585  N   VAL D 165       7.091  -7.668   1.191  0.00  0.00      D     
ATOM   2586  HN  VAL D 165       8.026  -7.897   0.930  0.00  0.00      D     
ATOM   2587  CA  VAL D 165       6.764  -6.266   1.033  0.00  0.00      D     
ATOM   2588  HA  VAL D 165       6.188  -5.956   1.892  0.00  0.00      D     
ATOM   2589  CB  VAL D 165       8.079  -5.436   1.043  0.00  0.00      D     
ATOM   2590  HB  VAL D 165       8.671  -5.788   0.172  0.00  0.00      D     
ATOM   2591  CG1 VAL D 165       7.783  -3.980   0.944  0.00  0.00      D     
ATOM   2592 HG11 VAL D 165       8.779  -3.493   1.016  0.00  0.00      D     
ATOM   2593 HG12 VAL D 165       7.259  -3.677   0.012  0.00  0.00      D     
ATOM   2594 HG13 VAL D 165       7.158  -3.650   1.801  0.00  0.00      D     
ATOM   2595  CG2 VAL D 165       8.779  -5.706   2.364  0.00  0.00      D     
ATOM   2596 HG21 VAL D 165       8.212  -5.462   3.288  0.00  0.00      D     
ATOM   2597 HG22 VAL D 165       9.152  -6.741   2.518  0.00  0.00      D     
ATOM   2598 HG23 VAL D 165       9.682  -5.076   2.515  0.00  0.00      D     
ATOM   2599  C   VAL D 165       5.908  -5.979  -0.205  0.00  0.00      D     
ATOM   2600  O   VAL D 165       4.970  -5.234  -0.171  0.00  0.00      D     
ATOM   2601  N   ARG D 166       6.126  -6.743  -1.290  0.00  0.00      D     
ATOM   2602  HN  ARG D 166       6.909  -7.359  -1.343  0.00  0.00      D     
ATOM   2603  CA  ARG D 166       5.238  -6.711  -2.462  0.00  0.00      D     
ATOM   2604  HA  ARG D 166       5.249  -5.736  -2.926  0.00  0.00      D     
ATOM   2605  CB  ARG D 166       5.823  -7.516  -3.651  0.00  0.00      D     
ATOM   2606  HB1 ARG D 166       6.859  -7.173  -3.857  0.00  0.00      D     
ATOM   2607  HB2 ARG D 166       6.068  -8.544  -3.309  0.00  0.00      D     
ATOM   2608  CG  ARG D 166       5.020  -7.541  -4.934  0.00  0.00      D     
ATOM   2609  HG1 ARG D 166       4.000  -7.979  -4.901  0.00  0.00      D     
ATOM   2610  HG2 ARG D 166       4.935  -6.484  -5.265  0.00  0.00      D     
ATOM   2611  CD  ARG D 166       5.698  -8.423  -6.015  0.00  0.00      D     
ATOM   2612  HD1 ARG D 166       6.708  -8.056  -6.295  0.00  0.00      D     
ATOM   2613  HD2 ARG D 166       5.752  -9.393  -5.476  0.00  0.00      D     
ATOM   2614  NE  ARG D 166       4.890  -8.445  -7.257  0.00  0.00      D     
ATOM   2615  HE  ARG D 166       5.005  -7.682  -7.892  0.00  0.00      D     
ATOM   2616  CZ  ARG D 166       4.233  -9.524  -7.642  0.00  0.00      D     
ATOM   2617  NH1 ARG D 166       3.991 -10.563  -6.908  0.00  0.00      D     
ATOM   2618 HH11 ARG D 166       3.209 -11.157  -7.100  0.00  0.00      D     
ATOM   2619 HH12 ARG D 166       4.196 -10.485  -5.933  0.00  0.00      D     
ATOM   2620  NH2 ARG D 166       3.600  -9.399  -8.819  0.00  0.00      D     
ATOM   2621 HH21 ARG D 166       2.940 -10.113  -9.053  0.00  0.00      D     
ATOM   2622 HH22 ARG D 166       3.773  -8.508  -9.238  0.00  0.00      D     
ATOM   2623  C   ARG D 166       3.765  -6.965  -2.343  0.00  0.00      D     
ATOM   2624  O   ARG D 166       2.894  -6.206  -2.758  0.00  0.00      D     
ATOM   2625  N   GLU D 167       3.371  -8.017  -1.550  0.00  0.00      D     
ATOM   2626  HN  GLU D 167       4.030  -8.679  -1.201  0.00  0.00      D     
ATOM   2627  CA  GLU D 167       1.988  -8.314  -1.122  0.00  0.00      D     
ATOM   2628  HA  GLU D 167       1.396  -8.431  -2.018  0.00  0.00      D     
ATOM   2629  CB  GLU D 167       1.961  -9.595  -0.229  0.00  0.00      D     
ATOM   2630  HB1 GLU D 167       2.355 -10.389  -0.898  0.00  0.00      D     
ATOM   2631  HB2 GLU D 167       2.646  -9.468   0.636  0.00  0.00      D     
ATOM   2632  CG  GLU D 167       0.482  -9.893   0.330  0.00  0.00      D     
ATOM   2633  HG1 GLU D 167       0.056  -9.102   0.983  0.00  0.00      D     
ATOM   2634  HG2 GLU D 167      -0.259 -10.102  -0.471  0.00  0.00      D     
ATOM   2635  CD  GLU D 167       0.492 -11.155   1.206  0.00  0.00      D     
ATOM   2636  OE1 GLU D 167       1.366 -11.091   2.131  0.00  0.00      D     
ATOM   2637  OE2 GLU D 167      -0.290 -12.131   1.068  0.00  0.00      D     
ATOM   2638  C   GLU D 167       1.424  -7.156  -0.340  0.00  0.00      D     
ATOM   2639  O   GLU D 167       0.314  -6.702  -0.567  0.00  0.00      D     
ATOM   2640  N   THR D 168       2.240  -6.602   0.643  0.00  0.00      D     
ATOM   2641  HN  THR D 168       3.097  -7.054   0.880  0.00  0.00      D     
ATOM   2642  CA  THR D 168       1.745  -5.549   1.500  0.00  0.00      D     
ATOM   2643  HA  THR D 168       0.761  -5.797   1.869  0.00  0.00      D     
ATOM   2644  CB  THR D 168       2.643  -5.373   2.692  0.00  0.00      D     
ATOM   2645  HB  THR D 168       3.657  -5.645   2.329  0.00  0.00      D     
ATOM   2646  OG1 THR D 168       2.265  -6.296   3.751  0.00  0.00      D     
ATOM   2647  HG1 THR D 168       2.581  -7.167   3.502  0.00  0.00      D     
ATOM   2648  CG2 THR D 168       2.656  -4.012   3.305  0.00  0.00      D     
ATOM   2649 HG21 THR D 168       1.690  -3.855   3.830  0.00  0.00      D     
ATOM   2650 HG22 THR D 168       3.504  -4.082   4.019  0.00  0.00      D     
ATOM   2651 HG23 THR D 168       2.807  -3.163   2.605  0.00  0.00      D     
ATOM   2652  C   THR D 168       1.504  -4.198   0.714  0.00  0.00      D     
ATOM   2653  O   THR D 168       0.482  -3.568   0.886  0.00  0.00      D     
ATOM   2654  N   MET D 169       2.459  -3.863  -0.261  0.00  0.00      D     
ATOM   2655  HN  MET D 169       3.280  -4.421  -0.351  0.00  0.00      D     
ATOM   2656  CA  MET D 169       2.072  -2.812  -1.178  0.00  0.00      D     
ATOM   2657  HA  MET D 169       1.790  -1.970  -0.564  0.00  0.00      D     
ATOM   2658  CB  MET D 169       3.209  -2.171  -2.046  0.00  0.00      D     
ATOM   2659  HB1 MET D 169       3.876  -2.870  -2.594  0.00  0.00      D     
ATOM   2660  HB2 MET D 169       2.888  -1.500  -2.871  0.00  0.00      D     
ATOM   2661  CG  MET D 169       3.939  -1.113  -1.147  0.00  0.00      D     
ATOM   2662  HG1 MET D 169       4.688  -0.676  -1.842  0.00  0.00      D     
ATOM   2663  HG2 MET D 169       3.293  -0.252  -0.875  0.00  0.00      D     
ATOM   2664  SD  MET D 169       4.753  -1.810   0.368  0.00  0.00      D     
ATOM   2665  CE  MET D 169       5.875  -0.371   0.345  0.00  0.00      D     
ATOM   2666  HE1 MET D 169       6.473  -0.241   1.272  0.00  0.00      D     
ATOM   2667  HE2 MET D 169       6.600  -0.533  -0.481  0.00  0.00      D     
ATOM   2668  HE3 MET D 169       5.342   0.591   0.188  0.00  0.00      D     
ATOM   2669  C   MET D 169       0.884  -3.061  -2.014  0.00  0.00      D     
ATOM   2670  O   MET D 169       0.058  -2.205  -2.329  0.00  0.00      D     
ATOM   2671  N   SER D 170       0.695  -4.335  -2.461  0.00  0.00      D     
ATOM   2672  HN  SER D 170       1.300  -5.087  -2.213  0.00  0.00      D     
ATOM   2673  CA  SER D 170      -0.474  -4.690  -3.223  0.00  0.00      D     
ATOM   2674  HA  SER D 170      -0.337  -4.070  -4.096  0.00  0.00      D     
ATOM   2675  CB  SER D 170      -0.370  -6.155  -3.800  0.00  0.00      D     
ATOM   2676  HB1 SER D 170      -1.028  -6.301  -4.683  0.00  0.00      D     
ATOM   2677  HB2 SER D 170       0.629  -6.350  -4.246  0.00  0.00      D     
ATOM   2678  OG  SER D 170      -0.664  -7.198  -2.909  0.00  0.00      D     
ATOM   2679  HG1 SER D 170      -0.119  -7.045  -2.133  0.00  0.00      D     
ATOM   2680  C   SER D 170      -1.749  -4.389  -2.473  0.00  0.00      D     
ATOM   2681  O   SER D 170      -2.687  -3.846  -3.060  0.00  0.00      D     
ATOM   2682  N   TYR D 171      -1.828  -4.785  -1.197  0.00  0.00      D     
ATOM   2683  HN  TYR D 171      -1.090  -5.294  -0.761  0.00  0.00      D     
ATOM   2684  CA  TYR D 171      -2.928  -4.436  -0.308  0.00  0.00      D     
ATOM   2685  HA  TYR D 171      -3.863  -4.841  -0.665  0.00  0.00      D     
ATOM   2686  CB  TYR D 171      -2.656  -4.997   1.133  0.00  0.00      D     
ATOM   2687  HB1 TYR D 171      -1.559  -4.925   1.293  0.00  0.00      D     
ATOM   2688  HB2 TYR D 171      -3.191  -4.481   1.959  0.00  0.00      D     
ATOM   2689  CG  TYR D 171      -3.099  -6.410   1.375  0.00  0.00      D     
ATOM   2690  CD1 TYR D 171      -2.256  -7.549   1.417  0.00  0.00      D     
ATOM   2691  HD1 TYR D 171      -1.182  -7.442   1.440  0.00  0.00      D     
ATOM   2692  CE1 TYR D 171      -2.799  -8.775   1.755  0.00  0.00      D     
ATOM   2693  HE1 TYR D 171      -2.127  -9.601   1.938  0.00  0.00      D     
ATOM   2694  CZ  TYR D 171      -4.162  -8.842   2.015  0.00  0.00      D     
ATOM   2695  OH  TYR D 171      -4.632 -10.130   2.385  0.00  0.00      D     
ATOM   2696  HH  TYR D 171      -3.949 -10.783   2.221  0.00  0.00      D     
ATOM   2697  CD2 TYR D 171      -4.480  -6.520   1.531  0.00  0.00      D     
ATOM   2698  HD2 TYR D 171      -5.069  -5.637   1.328  0.00  0.00      D     
ATOM   2699  CE2 TYR D 171      -4.996  -7.732   1.867  0.00  0.00      D     
ATOM   2700  HE2 TYR D 171      -6.033  -7.813   2.161  0.00  0.00      D     
ATOM   2701  C   TYR D 171      -3.159  -2.943  -0.058  0.00  0.00      D     
ATOM   2702  O   TYR D 171      -4.307  -2.541  -0.319  0.00  0.00      D     
ATOM   2703  N   LEU D 172      -2.117  -2.190   0.255  0.00  0.00      D     
ATOM   2704  HN  LEU D 172      -1.244  -2.665   0.334  0.00  0.00      D     
ATOM   2705  CA  LEU D 172      -2.163  -0.780   0.495  0.00  0.00      D     
ATOM   2706  HA  LEU D 172      -2.859  -0.452   1.253  0.00  0.00      D     
ATOM   2707  CB  LEU D 172      -0.752  -0.264   0.987  0.00  0.00      D     
ATOM   2708  HB1 LEU D 172       0.081  -0.597   0.331  0.00  0.00      D     
ATOM   2709  HB2 LEU D 172      -0.722   0.842   0.888  0.00  0.00      D     
ATOM   2710  CG  LEU D 172      -0.309  -0.711   2.441  0.00  0.00      D     
ATOM   2711  HG  LEU D 172      -0.516  -1.802   2.495  0.00  0.00      D     
ATOM   2712  CD1 LEU D 172       1.142  -0.360   2.971  0.00  0.00      D     
ATOM   2713 HD11 LEU D 172       1.998  -0.655   2.327  0.00  0.00      D     
ATOM   2714 HD12 LEU D 172       1.097   0.745   3.079  0.00  0.00      D     
ATOM   2715 HD13 LEU D 172       1.336  -0.911   3.916  0.00  0.00      D     
ATOM   2716  CD2 LEU D 172      -1.281  -0.108   3.471  0.00  0.00      D     
ATOM   2717 HD21 LEU D 172      -1.046  -0.531   4.472  0.00  0.00      D     
ATOM   2718 HD22 LEU D 172      -1.189   0.996   3.386  0.00  0.00      D     
ATOM   2719 HD23 LEU D 172      -2.330  -0.397   3.248  0.00  0.00      D     
ATOM   2720  C   LEU D 172      -2.548   0.061  -0.717  0.00  0.00      D     
ATOM   2721  O   LEU D 172      -3.238   1.026  -0.594  0.00  0.00      D     
ATOM   2722  N   PHE D 173      -1.979  -0.249  -1.894  0.00  0.00      D     
ATOM   2723  HN  PHE D 173      -1.328  -1.003  -1.932  0.00  0.00      D     
ATOM   2724  CA  PHE D 173      -2.302   0.532  -3.124  0.00  0.00      D     
ATOM   2725  HA  PHE D 173      -2.188   1.597  -2.988  0.00  0.00      D     
ATOM   2726  CB  PHE D 173      -1.441   0.007  -4.273  0.00  0.00      D     
ATOM   2727  HB1 PHE D 173      -1.743  -1.056  -4.388  0.00  0.00      D     
ATOM   2728  HB2 PHE D 173      -1.746   0.580  -5.174  0.00  0.00      D     
ATOM   2729  CG  PHE D 173       0.050   0.243  -4.234  0.00  0.00      D     
ATOM   2730  CD1 PHE D 173       0.819  -0.412  -5.200  0.00  0.00      D     
ATOM   2731  HD1 PHE D 173       0.365  -1.073  -5.924  0.00  0.00      D     
ATOM   2732  CE1 PHE D 173       2.187  -0.155  -5.299  0.00  0.00      D     
ATOM   2733  HE1 PHE D 173       2.789  -0.776  -5.946  0.00  0.00      D     
ATOM   2734  CZ  PHE D 173       2.794   0.798  -4.455  0.00  0.00      D     
ATOM   2735  HZ  PHE D 173       3.861   0.901  -4.317  0.00  0.00      D     
ATOM   2736  CD2 PHE D 173       0.694   1.093  -3.350  0.00  0.00      D     
ATOM   2737  HD2 PHE D 173       0.102   1.465  -2.527  0.00  0.00      D     
ATOM   2738  CE2 PHE D 173       2.049   1.442  -3.488  0.00  0.00      D     
ATOM   2739  HE2 PHE D 173       2.617   2.053  -2.802  0.00  0.00      D     
ATOM   2740  C   PHE D 173      -3.762   0.392  -3.516  0.00  0.00      D     
ATOM   2741  O   PHE D 173      -4.286   1.365  -4.110  0.00  0.00      D     
ATOM   2742  N   GLN D 174      -4.415  -0.706  -3.131  0.00  0.00      D     
ATOM   2743  HN  GLN D 174      -3.901  -1.447  -2.705  0.00  0.00      D     
ATOM   2744  CA  GLN D 174      -5.854  -0.935  -3.307  0.00  0.00      D     
ATOM   2745  HA  GLN D 174      -6.169  -0.670  -4.306  0.00  0.00      D     
ATOM   2746  CB  GLN D 174      -6.256  -2.490  -3.210  0.00  0.00      D     
ATOM   2747  HB1 GLN D 174      -5.617  -2.909  -2.404  0.00  0.00      D     
ATOM   2748  HB2 GLN D 174      -7.336  -2.616  -2.984  0.00  0.00      D     
ATOM   2749  CG  GLN D 174      -5.932  -3.452  -4.360  0.00  0.00      D     
ATOM   2750  HG1 GLN D 174      -4.841  -3.351  -4.546  0.00  0.00      D     
ATOM   2751  HG2 GLN D 174      -6.143  -4.512  -4.103  0.00  0.00      D     
ATOM   2752  CD  GLN D 174      -6.735  -3.042  -5.598  0.00  0.00      D     
ATOM   2753  OE1 GLN D 174      -7.525  -2.090  -5.670  0.00  0.00      D     
ATOM   2754  NE2 GLN D 174      -6.366  -3.787  -6.675  0.00  0.00      D     
ATOM   2755 HE21 GLN D 174      -6.912  -3.681  -7.506  0.00  0.00      D     
ATOM   2756 HE22 GLN D 174      -5.939  -4.688  -6.596  0.00  0.00      D     
ATOM   2757  C   GLN D 174      -6.705  -0.156  -2.321  0.00  0.00      D     
ATOM   2758  O   GLN D 174      -7.791   0.371  -2.550  0.00  0.00      D     
ATOM   2759  N   HSE D 175      -6.137   0.031  -1.132  0.00  0.00      D     
ATOM   2760  HN  HSE D 175      -5.282  -0.393  -0.845  0.00  0.00      D     
ATOM   2761  CA  HSE D 175      -6.734   0.861  -0.108  0.00  0.00      D     
ATOM   2762  HA  HSE D 175      -7.806   0.753  -0.175  0.00  0.00      D     
ATOM   2763  CB  HSE D 175      -6.184   0.303   1.252  0.00  0.00      D     
ATOM   2764  HB1 HSE D 175      -5.196  -0.201   1.187  0.00  0.00      D     
ATOM   2765  HB2 HSE D 175      -6.188   1.090   2.037  0.00  0.00      D     
ATOM   2766  ND1 HSE D 175      -8.392  -0.687   1.818  0.00  0.00      D     
ATOM   2767  CG  HSE D 175      -7.041  -0.759   1.988  0.00  0.00      D     
ATOM   2768  CE1 HSE D 175      -8.836  -1.814   2.431  0.00  0.00      D     
ATOM   2769  HE1 HSE D 175      -9.897  -2.061   2.420  0.00  0.00      D     
ATOM   2770  NE2 HSE D 175      -7.816  -2.595   2.894  0.00  0.00      D     
ATOM   2771  HE2 HSE D 175      -7.818  -3.514   3.288  0.00  0.00      D     
ATOM   2772  CD2 HSE D 175      -6.674  -1.878   2.687  0.00  0.00      D     
ATOM   2773  HD2 HSE D 175      -5.694  -2.138   3.066  0.00  0.00      D     
ATOM   2774  C   HSE D 175      -6.293   2.300  -0.284  0.00  0.00      D     
ATOM   2775  O   HSE D 175      -6.394   3.116   0.635  0.00  0.00      D     
ATOM   2776  N   ALA D 176      -5.824   2.713  -1.411  0.00  0.00      D     
ATOM   2777  HN  ALA D 176      -5.677   2.107  -2.189  0.00  0.00      D     
ATOM   2778  CA  ALA D 176      -5.437   4.134  -1.664  0.00  0.00      D     
ATOM   2779  HA  ALA D 176      -5.695   4.805  -0.858  0.00  0.00      D     
ATOM   2780  CB  ALA D 176      -3.913   4.209  -1.717  0.00  0.00      D     
ATOM   2781  HB1 ALA D 176      -3.532   5.239  -1.879  0.00  0.00      D     
ATOM   2782  HB2 ALA D 176      -3.506   3.776  -0.778  0.00  0.00      D     
ATOM   2783  HB3 ALA D 176      -3.672   3.520  -2.554  0.00  0.00      D     
ATOM   2784  C   ALA D 176      -6.109   4.779  -2.833  0.00  0.00      D     
ATOM   2785  O   ALA D 176      -6.619   4.080  -3.701  0.00  0.00      D     
ATOM   2786  N   ASN D 177      -6.104   6.101  -2.928  0.00  0.00      D     
ATOM   2787  HN  ASN D 177      -5.631   6.582  -2.194  0.00  0.00      D     
ATOM   2788  CA  ASN D 177      -6.529   6.967  -4.045  0.00  0.00      D     
ATOM   2789  HA  ASN D 177      -7.150   6.378  -4.703  0.00  0.00      D     
ATOM   2790  CB  ASN D 177      -7.188   8.278  -3.417  0.00  0.00      D     
ATOM   2791  HB1 ASN D 177      -6.701   8.625  -2.481  0.00  0.00      D     
ATOM   2792  HB2 ASN D 177      -7.013   9.170  -4.056  0.00  0.00      D     
ATOM   2793  CG  ASN D 177      -8.648   8.040  -3.080  0.00  0.00      D     
ATOM   2794  OD1 ASN D 177      -9.111   8.403  -2.010  0.00  0.00      D     
ATOM   2795  ND2 ASN D 177      -9.392   7.385  -3.978  0.00  0.00      D     
ATOM   2796 HD21 ASN D 177     -10.357   7.289  -3.733  0.00  0.00      D     
ATOM   2797 HD22 ASN D 177      -9.018   7.082  -4.855  0.00  0.00      D     
ATOM   2798  C   ASN D 177      -5.228   7.285  -4.627  0.00  0.00      D     
ATOM   2799  O   ASN D 177      -4.437   7.866  -3.956  0.00  0.00      D     
ATOM   2800  N   LEU D 178      -4.997   6.796  -5.859  0.00  0.00      D     
ATOM   2801  HN  LEU D 178      -5.633   6.188  -6.328  0.00  0.00      D     
ATOM   2802  CA  LEU D 178      -3.659   6.866  -6.461  0.00  0.00      D     
ATOM   2803  HA  LEU D 178      -2.968   7.112  -5.669  0.00  0.00      D     
ATOM   2804  CB  LEU D 178      -3.247   5.525  -7.154  0.00  0.00      D     
ATOM   2805  HB1 LEU D 178      -3.877   5.356  -8.054  0.00  0.00      D     
ATOM   2806  HB2 LEU D 178      -2.184   5.566  -7.476  0.00  0.00      D     
ATOM   2807  CG  LEU D 178      -3.455   4.268  -6.273  0.00  0.00      D     
ATOM   2808  HG  LEU D 178      -4.453   4.292  -5.784  0.00  0.00      D     
ATOM   2809  CD1 LEU D 178      -3.452   2.948  -7.139  0.00  0.00      D     
ATOM   2810 HD11 LEU D 178      -4.391   2.859  -7.727  0.00  0.00      D     
ATOM   2811 HD12 LEU D 178      -2.503   3.011  -7.713  0.00  0.00      D     
ATOM   2812 HD13 LEU D 178      -3.510   2.012  -6.543  0.00  0.00      D     
ATOM   2813  CD2 LEU D 178      -2.486   4.185  -5.122  0.00  0.00      D     
ATOM   2814 HD21 LEU D 178      -1.404   4.107  -5.362  0.00  0.00      D     
ATOM   2815 HD22 LEU D 178      -2.655   5.029  -4.420  0.00  0.00      D     
ATOM   2816 HD23 LEU D 178      -2.767   3.269  -4.559  0.00  0.00      D     
ATOM   2817  C   LEU D 178      -3.534   8.018  -7.474  0.00  0.00      D     
ATOM   2818  O   LEU D 178      -2.535   8.043  -8.177  0.00  0.00      D     
ATOM   2819  N   ASP D 179      -4.449   9.039  -7.497  0.00  0.00      D     
ATOM   2820  HN  ASP D 179      -5.204   8.973  -6.848  0.00  0.00      D     
ATOM   2821  CA  ASP D 179      -4.537  10.054  -8.547  0.00  0.00      D     
ATOM   2822  HA  ASP D 179      -5.511  10.516  -8.481  0.00  0.00      D     
ATOM   2823  CB  ASP D 179      -3.497  11.108  -8.197  0.00  0.00      D     
ATOM   2824  HB1 ASP D 179      -2.461  10.753  -8.387  0.00  0.00      D     
ATOM   2825  HB2 ASP D 179      -3.651  11.889  -8.972  0.00  0.00      D     
ATOM   2826  CG  ASP D 179      -3.768  11.720  -6.800  0.00  0.00      D     
ATOM   2827  OD1 ASP D 179      -2.792  12.200  -6.119  0.00  0.00      D     
ATOM   2828  OD2 ASP D 179      -4.955  11.973  -6.560  0.00  0.00      D     
ATOM   2829  C   ASP D 179      -4.453   9.591  -9.988  0.00  0.00      D     
ATOM   2830  O   ASP D 179      -3.501   9.921 -10.693  0.00  0.00      D     
ATOM   2831  N   SER D 180      -5.376   8.654 -10.463  0.00  0.00      D     
ATOM   2832  HN  SER D 180      -6.050   8.169  -9.911  0.00  0.00      D     
ATOM   2833  CA  SER D 180      -5.589   8.645 -11.939  0.00  0.00      D     
ATOM   2834  HA  SER D 180      -6.434   7.991 -12.089  0.00  0.00      D     
ATOM   2835  CB  SER D 180      -5.818  10.066 -12.575  0.00  0.00      D     
ATOM   2836  HB1 SER D 180      -6.346  10.785 -11.912  0.00  0.00      D     
ATOM   2837  HB2 SER D 180      -4.835  10.537 -12.794  0.00  0.00      D     
ATOM   2838  OG  SER D 180      -6.494   9.910 -13.792  0.00  0.00      D     
ATOM   2839  HG1 SER D 180      -7.421   9.894 -13.544  0.00  0.00      D     
ATOM   2840  C   SER D 180      -4.509   7.828 -12.722  0.00  0.00      D     
ATOM   2841  O   SER D 180      -4.158   8.082 -13.890  0.00  0.00      D     
ATOM   2842  N   CYS D 181      -3.927   6.787 -12.174  0.00  0.00      D     
ATOM   2843  HN  CYS D 181      -4.201   6.576 -11.239  0.00  0.00      D     
ATOM   2844  CA  CYS D 181      -2.851   5.976 -12.743  0.00  0.00      D     
ATOM   2845  HA  CYS D 181      -2.133   6.627 -13.220  0.00  0.00      D     
ATOM   2846  CB  CYS D 181      -2.151   5.049 -11.689  0.00  0.00      D     
ATOM   2847  HB1 CYS D 181      -2.892   4.466 -11.102  0.00  0.00      D     
ATOM   2848  HB2 CYS D 181      -1.500   4.307 -12.201  0.00  0.00      D     
ATOM   2849  SG  CYS D 181      -1.105   5.990 -10.620  0.00  0.00      D     
ATOM   2850  HG1 CYS D 181      -2.089   6.227  -9.764  0.00  0.00      D     
ATOM   2851  C   CYS D 181      -3.344   5.187 -13.949  0.00  0.00      D     
ATOM   2852  O   CYS D 181      -4.427   4.561 -13.877  0.00  0.00      D     
ATOM   2853  N   LYS D 182      -2.516   5.058 -15.052  0.00  0.00      D     
ATOM   2854  HN  LYS D 182      -1.704   5.625 -15.169  0.00  0.00      D     
ATOM   2855  CA  LYS D 182      -2.788   4.333 -16.225  0.00  0.00      D     
ATOM   2856  HA  LYS D 182      -3.090   3.379 -15.818  0.00  0.00      D     
ATOM   2857  CB  LYS D 182      -3.896   4.900 -17.142  0.00  0.00      D     
ATOM   2858  HB1 LYS D 182      -4.244   4.203 -17.934  0.00  0.00      D     
ATOM   2859  HB2 LYS D 182      -4.750   4.990 -16.437  0.00  0.00      D     
ATOM   2860  CG  LYS D 182      -3.742   6.262 -17.856  0.00  0.00      D     
ATOM   2861  HG1 LYS D 182      -3.695   7.029 -17.053  0.00  0.00      D     
ATOM   2862  HG2 LYS D 182      -2.898   6.384 -18.568  0.00  0.00      D     
ATOM   2863  CD  LYS D 182      -5.073   6.628 -18.556  0.00  0.00      D     
ATOM   2864  HD1 LYS D 182      -5.227   5.901 -19.382  0.00  0.00      D     
ATOM   2865  HD2 LYS D 182      -5.988   6.658 -17.928  0.00  0.00      D     
ATOM   2866  CE  LYS D 182      -4.901   8.047 -19.200  0.00  0.00      D     
ATOM   2867  HE1 LYS D 182      -4.046   7.994 -19.908  0.00  0.00      D     
ATOM   2868  HE2 LYS D 182      -5.722   8.259 -19.918  0.00  0.00      D     
ATOM   2869  NZ  LYS D 182      -4.720   9.093 -18.204  0.00  0.00      D     
ATOM   2870  HZ1 LYS D 182      -5.299   8.995 -17.346  0.00  0.00      D     
ATOM   2871  HZ2 LYS D 182      -3.714   9.249 -17.994  0.00  0.00      D     
ATOM   2872  HZ3 LYS D 182      -5.014  10.020 -18.572  0.00  0.00      D     
ATOM   2873  C   LYS D 182      -1.502   4.013 -16.989  0.00  0.00      D     
ATOM   2874  O   LYS D 182      -0.553   4.818 -16.972  0.00  0.00      D     
ATOM   2875  N   ARG D 183      -1.507   2.854 -17.595  0.00  0.00      D     
ATOM   2876  HN  ARG D 183      -2.400   2.415 -17.658  0.00  0.00      D     
ATOM   2877  CA  ARG D 183      -0.378   2.226 -18.282  0.00  0.00      D     
ATOM   2878  HA  ARG D 183       0.330   3.021 -18.462  0.00  0.00      D     
ATOM   2879  CB  ARG D 183       0.400   1.121 -17.453  0.00  0.00      D     
ATOM   2880  HB1 ARG D 183       1.130   1.567 -16.745  0.00  0.00      D     
ATOM   2881  HB2 ARG D 183      -0.434   0.628 -16.910  0.00  0.00      D     
ATOM   2882  CG  ARG D 183       1.071  -0.067 -18.241  0.00  0.00      D     
ATOM   2883  HG1 ARG D 183       0.334  -0.656 -18.828  0.00  0.00      D     
ATOM   2884  HG2 ARG D 183       1.703   0.429 -19.009  0.00  0.00      D     
ATOM   2885  CD  ARG D 183       1.777  -1.039 -17.244  0.00  0.00      D     
ATOM   2886  HD1 ARG D 183       1.060  -1.213 -16.414  0.00  0.00      D     
ATOM   2887  HD2 ARG D 183       2.079  -1.955 -17.795  0.00  0.00      D     
ATOM   2888  NE  ARG D 183       2.959  -0.322 -16.673  0.00  0.00      D     
ATOM   2889  HE  ARG D 183       3.062   0.670 -16.748  0.00  0.00      D     
ATOM   2890  CZ  ARG D 183       3.598  -0.797 -15.615  0.00  0.00      D     
ATOM   2891  NH1 ARG D 183       3.135  -1.817 -14.925  0.00  0.00      D     
ATOM   2892 HH11 ARG D 183       3.508  -2.209 -14.085  0.00  0.00      D     
ATOM   2893 HH12 ARG D 183       2.404  -2.370 -15.324  0.00  0.00      D     
ATOM   2894  NH2 ARG D 183       4.612  -0.140 -15.067  0.00  0.00      D     
ATOM   2895 HH21 ARG D 183       5.079  -0.558 -14.288  0.00  0.00      D     
ATOM   2896 HH22 ARG D 183       4.855   0.746 -15.463  0.00  0.00      D     
ATOM   2897  C   ARG D 183      -0.857   1.742 -19.693  0.00  0.00      D     
ATOM   2898  O   ARG D 183      -1.791   0.965 -19.758  0.00  0.00      D     
ATOM   2899  N   VAL D 184      -0.107   2.011 -20.741  0.00  0.00      D     
ATOM   2900  HN  VAL D 184       0.565   2.746 -20.708  0.00  0.00      D     
ATOM   2901  CA  VAL D 184      -0.341   1.386 -22.039  0.00  0.00      D     
ATOM   2902  HA  VAL D 184      -1.098   0.617 -22.008  0.00  0.00      D     
ATOM   2903  CB  VAL D 184      -0.743   2.435 -23.102  0.00  0.00      D     
ATOM   2904  HB  VAL D 184       0.001   3.259 -23.116  0.00  0.00      D     
ATOM   2905  CG1 VAL D 184      -0.955   1.741 -24.498  0.00  0.00      D     
ATOM   2906 HG11 VAL D 184      -1.722   0.944 -24.390  0.00  0.00      D     
ATOM   2907 HG12 VAL D 184      -1.367   2.426 -25.269  0.00  0.00      D     
ATOM   2908 HG13 VAL D 184       0.040   1.394 -24.852  0.00  0.00      D     
ATOM   2909  CG2 VAL D 184      -2.009   3.116 -22.673  0.00  0.00      D     
ATOM   2910 HG21 VAL D 184      -1.875   3.998 -22.012  0.00  0.00      D     
ATOM   2911 HG22 VAL D 184      -2.524   3.584 -23.538  0.00  0.00      D     
ATOM   2912 HG23 VAL D 184      -2.831   2.544 -22.193  0.00  0.00      D     
ATOM   2913  C   VAL D 184       0.826   0.516 -22.432  0.00  0.00      D     
ATOM   2914  O   VAL D 184       2.011   0.888 -22.246  0.00  0.00      D     
ATOM   2915  N   LEU D 185       0.577  -0.759 -22.840  0.00  0.00      D     
ATOM   2916  HN  LEU D 185      -0.317  -1.179 -22.977  0.00  0.00      D     
ATOM   2917  CA  LEU D 185       1.514  -1.713 -23.311  0.00  0.00      D     
ATOM   2918  HA  LEU D 185       2.522  -1.325 -23.324  0.00  0.00      D     
ATOM   2919  CB  LEU D 185       1.504  -3.012 -22.549  0.00  0.00      D     
ATOM   2920  HB1 LEU D 185       0.427  -3.284 -22.515  0.00  0.00      D     
ATOM   2921  HB2 LEU D 185       2.019  -3.758 -23.190  0.00  0.00      D     
ATOM   2922  CG  LEU D 185       1.979  -2.831 -21.150  0.00  0.00      D     
ATOM   2923  HG  LEU D 185       1.362  -2.088 -20.600  0.00  0.00      D     
ATOM   2924  CD1 LEU D 185       1.795  -4.144 -20.333  0.00  0.00      D     
ATOM   2925 HD11 LEU D 185       2.072  -3.876 -19.291  0.00  0.00      D     
ATOM   2926 HD12 LEU D 185       0.737  -4.476 -20.404  0.00  0.00      D     
ATOM   2927 HD13 LEU D 185       2.479  -4.932 -20.714  0.00  0.00      D     
ATOM   2928  CD2 LEU D 185       3.397  -2.314 -21.046  0.00  0.00      D     
ATOM   2929 HD21 LEU D 185       3.583  -1.893 -20.035  0.00  0.00      D     
ATOM   2930 HD22 LEU D 185       4.193  -3.057 -21.268  0.00  0.00      D     
ATOM   2931 HD23 LEU D 185       3.644  -1.396 -21.621  0.00  0.00      D     
ATOM   2932  C   LEU D 185       1.302  -2.121 -24.756  0.00  0.00      D     
ATOM   2933  O   LEU D 185       0.186  -2.504 -25.053  0.00  0.00      D     
ATOM   2934  N   ASN D 186       2.387  -2.188 -25.570  0.00  0.00      D     
ATOM   2935  HN  ASN D 186       3.299  -1.882 -25.307  0.00  0.00      D     
ATOM   2936  CA  ASN D 186       2.292  -2.811 -26.934  0.00  0.00      D     
ATOM   2937  HA  ASN D 186       1.261  -3.085 -27.100  0.00  0.00      D     
ATOM   2938  CB  ASN D 186       2.746  -1.986 -28.092  0.00  0.00      D     
ATOM   2939  HB1 ASN D 186       2.142  -1.054 -28.096  0.00  0.00      D     
ATOM   2940  HB2 ASN D 186       3.783  -1.680 -27.836  0.00  0.00      D     
ATOM   2941  CG  ASN D 186       2.657  -2.605 -29.472  0.00  0.00      D     
ATOM   2942  OD1 ASN D 186       2.375  -3.763 -29.653  0.00  0.00      D     
ATOM   2943  ND2 ASN D 186       3.131  -1.840 -30.410  0.00  0.00      D     
ATOM   2944 HD21 ASN D 186       3.305  -2.167 -31.338  0.00  0.00      D     
ATOM   2945 HD22 ASN D 186       3.573  -0.961 -30.230  0.00  0.00      D     
ATOM   2946  C   ASN D 186       3.081  -4.063 -26.882  0.00  0.00      D     
ATOM   2947  O   ASN D 186       4.282  -3.937 -26.572  0.00  0.00      D     
ATOM   2948  N   VAL D 187       2.549  -5.252 -27.222  0.00  0.00      D     
ATOM   2949  HN  VAL D 187       1.644  -5.278 -27.640  0.00  0.00      D     
ATOM   2950  CA  VAL D 187       3.223  -6.560 -27.186  0.00  0.00      D     
ATOM   2951  HA  VAL D 187       4.267  -6.391 -26.966  0.00  0.00      D     
ATOM   2952  CB  VAL D 187       2.598  -7.456 -26.109  0.00  0.00      D     
ATOM   2953  HB  VAL D 187       2.643  -6.783 -25.227  0.00  0.00      D     
ATOM   2954  CG1 VAL D 187       1.130  -7.846 -26.233  0.00  0.00      D     
ATOM   2955 HG11 VAL D 187       0.775  -8.189 -27.229  0.00  0.00      D     
ATOM   2956 HG12 VAL D 187       0.950  -8.626 -25.463  0.00  0.00      D     
ATOM   2957 HG13 VAL D 187       0.403  -7.033 -26.022  0.00  0.00      D     
ATOM   2958  CG2 VAL D 187       3.400  -8.712 -25.825  0.00  0.00      D     
ATOM   2959 HG21 VAL D 187       3.332  -9.516 -26.588  0.00  0.00      D     
ATOM   2960 HG22 VAL D 187       4.448  -8.359 -25.710  0.00  0.00      D     
ATOM   2961 HG23 VAL D 187       3.020  -9.175 -24.890  0.00  0.00      D     
ATOM   2962  C   VAL D 187       3.247  -7.195 -28.530  0.00  0.00      D     
ATOM   2963  O   VAL D 187       2.239  -7.257 -29.279  0.00  0.00      D     
ATOM   2964  N   VAL D 188       4.454  -7.581 -29.016  0.00  0.00      D     
ATOM   2965  HN  VAL D 188       5.292  -7.291 -28.561  0.00  0.00      D     
ATOM   2966  CA  VAL D 188       4.584  -7.928 -30.437  0.00  0.00      D     
ATOM   2967  HA  VAL D 188       3.589  -7.981 -30.853  0.00  0.00      D     
ATOM   2968  CB  VAL D 188       5.589  -7.050 -31.125  0.00  0.00      D     
ATOM   2969  HB  VAL D 188       6.587  -7.118 -30.643  0.00  0.00      D     
ATOM   2970  CG1 VAL D 188       5.685  -7.460 -32.651  0.00  0.00      D     
ATOM   2971 HG11 VAL D 188       4.650  -7.546 -33.047  0.00  0.00      D     
ATOM   2972 HG12 VAL D 188       6.228  -6.668 -33.211  0.00  0.00      D     
ATOM   2973 HG13 VAL D 188       6.215  -8.425 -32.798  0.00  0.00      D     
ATOM   2974  CG2 VAL D 188       5.047  -5.610 -31.043  0.00  0.00      D     
ATOM   2975 HG21 VAL D 188       3.973  -5.493 -31.300  0.00  0.00      D     
ATOM   2976 HG22 VAL D 188       5.193  -5.139 -30.047  0.00  0.00      D     
ATOM   2977 HG23 VAL D 188       5.731  -5.031 -31.699  0.00  0.00      D     
ATOM   2978  C   VAL D 188       5.060  -9.373 -30.559  0.00  0.00      D     
ATOM   2979  O   VAL D 188       6.200  -9.735 -30.125  0.00  0.00      D     
ATOM   2980  CB  CYS D 189       3.038 -12.282 -31.145  0.00  0.00      D     
ATOM   2981  HB1 CYS D 189       2.899 -12.104 -30.057  0.00  0.00      D     
ATOM   2982  HB2 CYS D 189       2.198 -11.778 -31.669  0.00  0.00      D     
ATOM   2983  SG  CYS D 189       2.791 -14.001 -31.547  0.00  0.00      D     
ATOM   2984  N   CYS D 189       4.168 -10.247 -31.238  0.00  0.00      D     
ATOM   2985  HN  CYS D 189       3.290  -9.920 -31.580  0.00  0.00      D     
ATOM   2986  CA  CYS D 189       4.346 -11.649 -31.627  0.00  0.00      D     
ATOM   2987  HA  CYS D 189       5.168 -12.054 -31.055  0.00  0.00      D     
ATOM   2988  C   CYS D 189       4.649 -11.649 -33.152  0.00  0.00      D     
ATOM   2989  O   CYS D 189       4.151 -10.863 -33.943  0.00  0.00      D     
ATOM   2990  N   LYS D 190       5.437 -12.648 -33.596  0.00  0.00      D     
ATOM   2991  HN  LYS D 190       5.889 -13.222 -32.917  0.00  0.00      D     
ATOM   2992  CA  LYS D 190       5.780 -13.012 -34.952  0.00  0.00      D     
ATOM   2993  HA  LYS D 190       6.113 -12.073 -35.367  0.00  0.00      D     
ATOM   2994  CB  LYS D 190       6.942 -14.071 -34.975  0.00  0.00      D     
ATOM   2995  HB1 LYS D 190       6.581 -14.973 -34.436  0.00  0.00      D     
ATOM   2996  HB2 LYS D 190       6.919 -14.510 -35.996  0.00  0.00      D     
ATOM   2997  CG  LYS D 190       8.289 -13.548 -34.489  0.00  0.00      D     
ATOM   2998  HG1 LYS D 190       8.156 -13.175 -33.450  0.00  0.00      D     
ATOM   2999  HG2 LYS D 190       9.047 -14.359 -34.451  0.00  0.00      D     
ATOM   3000  CD  LYS D 190       8.896 -12.367 -35.295  0.00  0.00      D     
ATOM   3001  HD1 LYS D 190       9.146 -12.863 -36.257  0.00  0.00      D     
ATOM   3002  HD2 LYS D 190       8.091 -11.638 -35.529  0.00  0.00      D     
ATOM   3003  CE  LYS D 190      10.104 -11.625 -34.815  0.00  0.00      D     
ATOM   3004  HE1 LYS D 190      10.979 -12.223 -34.479  0.00  0.00      D     
ATOM   3005  HE2 LYS D 190      10.458 -10.966 -35.636  0.00  0.00      D     
ATOM   3006  NZ  LYS D 190       9.771 -10.811 -33.748  0.00  0.00      D     
ATOM   3007  HZ1 LYS D 190       9.060 -10.154 -34.127  0.00  0.00      D     
ATOM   3008  HZ2 LYS D 190       9.448 -11.333 -32.909  0.00  0.00      D     
ATOM   3009  HZ3 LYS D 190      10.513 -10.127 -33.496  0.00  0.00      D     
ATOM   3010  C   LYS D 190       4.509 -13.462 -35.710  0.00  0.00      D     
ATOM   3011  O   LYS D 190       4.314 -13.245 -36.886  0.00  0.00      D     
ATOM   3012  N   THR D 191       3.698 -14.170 -34.930  0.00  0.00      D     
ATOM   3013  HN  THR D 191       3.804 -14.184 -33.939  0.00  0.00      D     
ATOM   3014  CA  THR D 191       2.526 -14.806 -35.485  0.00  0.00      D     
ATOM   3015  HA  THR D 191       2.770 -15.035 -36.512  0.00  0.00      D     
ATOM   3016  CB  THR D 191       2.156 -16.147 -34.855  0.00  0.00      D     
ATOM   3017  HB  THR D 191       1.960 -16.112 -33.761  0.00  0.00      D     
ATOM   3018  OG1 THR D 191       3.191 -17.156 -35.056  0.00  0.00      D     
ATOM   3019  HG1 THR D 191       3.484 -17.258 -34.148  0.00  0.00      D     
ATOM   3020  CG2 THR D 191       0.875 -16.717 -35.478  0.00  0.00      D     
ATOM   3021 HG21 THR D 191       0.695 -17.744 -35.095  0.00  0.00      D     
ATOM   3022 HG22 THR D 191       0.038 -16.089 -35.106  0.00  0.00      D     
ATOM   3023 HG23 THR D 191       0.862 -16.736 -36.589  0.00  0.00      D     
ATOM   3024  C   THR D 191       1.253 -13.990 -35.512  0.00  0.00      D     
ATOM   3025  O   THR D 191       0.668 -13.833 -36.543  0.00  0.00      D     
ATOM   3026  CB  CYS D 192      -0.696 -12.749 -32.627  0.00  0.00      D     
ATOM   3027  HB1 CYS D 192       0.082 -12.136 -32.123  0.00  0.00      D     
ATOM   3028  HB2 CYS D 192      -1.631 -12.202 -32.380  0.00  0.00      D     
ATOM   3029  SG  CYS D 192      -0.818 -14.464 -31.892  0.00  0.00      D     
ATOM   3030  N   CYS D 192       0.951 -13.345 -34.296  0.00  0.00      D     
ATOM   3031  HN  CYS D 192       1.499 -13.507 -33.479  0.00  0.00      D     
ATOM   3032  CA  CYS D 192      -0.299 -12.650 -34.108  0.00  0.00      D     
ATOM   3033  HA  CYS D 192      -1.027 -13.120 -34.754  0.00  0.00      D     
ATOM   3034  C   CYS D 192      -0.171 -11.188 -34.558  0.00  0.00      D     
ATOM   3035  O   CYS D 192      -1.148 -10.431 -34.644  0.00  0.00      D     
ATOM   3036  N   GLY D 193       1.048 -10.740 -34.849  0.00  0.00      D     
ATOM   3037  HN  GLY D 193       1.852 -11.328 -34.802  0.00  0.00      D     
ATOM   3038  CA  GLY D 193       1.445  -9.352 -35.006  0.00  0.00      D     
ATOM   3039  HA1 GLY D 193       0.895  -8.836 -35.779  0.00  0.00      D     
ATOM   3040  HA2 GLY D 193       2.495  -9.139 -35.145  0.00  0.00      D     
ATOM   3041  C   GLY D 193       1.173  -8.474 -33.745  0.00  0.00      D     
ATOM   3042  O   GLY D 193       0.933  -8.990 -32.659  0.00  0.00      D     
ATOM   3043  N   GLN D 194       1.172  -7.133 -33.856  0.00  0.00      D     
ATOM   3044  HN  GLN D 194       1.555  -6.757 -34.696  0.00  0.00      D     
ATOM   3045  CA  GLN D 194       1.063  -6.228 -32.686  0.00  0.00      D     
ATOM   3046  HA  GLN D 194       1.859  -6.508 -32.012  0.00  0.00      D     
ATOM   3047  CB  GLN D 194       1.268  -4.727 -33.056  0.00  0.00      D     
ATOM   3048  HB1 GLN D 194       1.286  -4.218 -32.068  0.00  0.00      D     
ATOM   3049  HB2 GLN D 194       2.303  -4.593 -33.438  0.00  0.00      D     
ATOM   3050  CG  GLN D 194       0.211  -4.003 -34.036  0.00  0.00      D     
ATOM   3051  HG1 GLN D 194      -0.747  -3.765 -33.526  0.00  0.00      D     
ATOM   3052  HG2 GLN D 194       0.662  -3.021 -34.294  0.00  0.00      D     
ATOM   3053  CD  GLN D 194      -0.098  -4.802 -35.304  0.00  0.00      D     
ATOM   3054  OE1 GLN D 194       0.723  -5.370 -36.066  0.00  0.00      D     
ATOM   3055  NE2 GLN D 194      -1.378  -4.720 -35.682  0.00  0.00      D     
ATOM   3056 HE21 GLN D 194      -1.563  -4.928 -36.642  0.00  0.00      D     
ATOM   3057 HE22 GLN D 194      -2.054  -4.390 -35.023  0.00  0.00      D     
ATOM   3058  C   GLN D 194      -0.292  -6.284 -31.936  0.00  0.00      D     
ATOM   3059  O   GLN D 194      -1.414  -6.345 -32.557  0.00  0.00      D     
ATOM   3060  N   GLN D 195      -0.241  -6.419 -30.633  0.00  0.00      D     
ATOM   3061  HN  GLN D 195       0.625  -6.492 -30.145  0.00  0.00      D     
ATOM   3062  CA  GLN D 195      -1.375  -6.424 -29.751  0.00  0.00      D     
ATOM   3063  HA  GLN D 195      -2.209  -6.171 -30.388  0.00  0.00      D     
ATOM   3064  CB  GLN D 195      -1.854  -7.765 -29.154  0.00  0.00      D     
ATOM   3065  HB1 GLN D 195      -1.018  -8.136 -28.523  0.00  0.00      D     
ATOM   3066  HB2 GLN D 195      -2.773  -7.634 -28.545  0.00  0.00      D     
ATOM   3067  CG  GLN D 195      -2.174  -8.944 -30.182  0.00  0.00      D     
ATOM   3068  HG1 GLN D 195      -1.266  -9.134 -30.794  0.00  0.00      D     
ATOM   3069  HG2 GLN D 195      -2.320  -9.967 -29.774  0.00  0.00      D     
ATOM   3070  CD  GLN D 195      -3.335  -8.574 -31.126  0.00  0.00      D     
ATOM   3071  OE1 GLN D 195      -4.383  -7.992 -30.704  0.00  0.00      D     
ATOM   3072  NE2 GLN D 195      -3.255  -8.803 -32.459  0.00  0.00      D     
ATOM   3073 HE21 GLN D 195      -3.955  -8.497 -33.104  0.00  0.00      D     
ATOM   3074 HE22 GLN D 195      -2.412  -9.117 -32.897  0.00  0.00      D     
ATOM   3075  C   GLN D 195      -1.219  -5.494 -28.634  0.00  0.00      D     
ATOM   3076  O   GLN D 195      -0.135  -5.396 -28.081  0.00  0.00      D     
ATOM   3077  N   GLN D 196      -2.209  -4.640 -28.291  0.00  0.00      D     
ATOM   3078  HN  GLN D 196      -3.103  -4.649 -28.733  0.00  0.00      D     
ATOM   3079  CA  GLN D 196      -2.012  -3.518 -27.355  0.00  0.00      D     
ATOM   3080  HA  GLN D 196      -1.027  -3.618 -26.924  0.00  0.00      D     
ATOM   3081  CB  GLN D 196      -2.068  -2.083 -28.005  0.00  0.00      D     
ATOM   3082  HB1 GLN D 196      -3.131  -1.950 -28.301  0.00  0.00      D     
ATOM   3083  HB2 GLN D 196      -1.767  -1.327 -27.249  0.00  0.00      D     
ATOM   3084  CG  GLN D 196      -1.110  -1.839 -29.136  0.00  0.00      D     
ATOM   3085  HG1 GLN D 196      -0.117  -2.244 -28.848  0.00  0.00      D     
ATOM   3086  HG2 GLN D 196      -1.434  -2.346 -30.070  0.00  0.00      D     
ATOM   3087  CD  GLN D 196      -1.046  -0.336 -29.549  0.00  0.00      D     
ATOM   3088  OE1 GLN D 196      -0.097   0.402 -29.277  0.00  0.00      D     
ATOM   3089  NE2 GLN D 196      -2.061   0.094 -30.297  0.00  0.00      D     
ATOM   3090 HE21 GLN D 196      -2.070   1.053 -30.580  0.00  0.00      D     
ATOM   3091 HE22 GLN D 196      -2.594  -0.594 -30.790  0.00  0.00      D     
ATOM   3092  C   GLN D 196      -3.034  -3.725 -26.272  0.00  0.00      D     
ATOM   3093  O   GLN D 196      -4.079  -4.355 -26.359  0.00  0.00      D     
ATOM   3094  N   THR D 197      -2.679  -3.196 -25.068  0.00  0.00      D     
ATOM   3095  HN  THR D 197      -1.723  -2.967 -24.900  0.00  0.00      D     
ATOM   3096  CA  THR D 197      -3.659  -3.148 -23.972  0.00  0.00      D     
ATOM   3097  HA  THR D 197      -4.628  -2.954 -24.406  0.00  0.00      D     
ATOM   3098  CB  THR D 197      -3.740  -4.461 -23.245  0.00  0.00      D     
ATOM   3099  HB  THR D 197      -3.517  -5.178 -24.064  0.00  0.00      D     
ATOM   3100  OG1 THR D 197      -5.048  -4.706 -22.702  0.00  0.00      D     
ATOM   3101  HG1 THR D 197      -5.602  -4.181 -23.284  0.00  0.00      D     
ATOM   3102  CG2 THR D 197      -2.802  -4.663 -22.042  0.00  0.00      D     
ATOM   3103 HG21 THR D 197      -1.761  -4.341 -22.260  0.00  0.00      D     
ATOM   3104 HG22 THR D 197      -3.105  -4.143 -21.108  0.00  0.00      D     
ATOM   3105 HG23 THR D 197      -2.764  -5.750 -21.814  0.00  0.00      D     
ATOM   3106  C   THR D 197      -3.403  -2.054 -23.033  0.00  0.00      D     
ATOM   3107  O   THR D 197      -2.248  -1.660 -22.863  0.00  0.00      D     
ATOM   3108  N   THR D 198      -4.419  -1.563 -22.304  0.00  0.00      D     
ATOM   3109  HN  THR D 198      -5.355  -1.904 -22.323  0.00  0.00      D     
ATOM   3110  CA  THR D 198      -4.325  -0.400 -21.418  0.00  0.00      D     
ATOM   3111  HA  THR D 198      -3.292  -0.101 -21.314  0.00  0.00      D     
ATOM   3112  CB  THR D 198      -4.970   0.867 -22.067  0.00  0.00      D     
ATOM   3113  HB  THR D 198      -4.319   1.156 -22.920  0.00  0.00      D     
ATOM   3114  OG1 THR D 198      -4.957   1.942 -21.124  0.00  0.00      D     
ATOM   3115  HG1 THR D 198      -5.225   2.625 -21.742  0.00  0.00      D     
ATOM   3116  CG2 THR D 198      -6.444   0.564 -22.428  0.00  0.00      D     
ATOM   3117 HG21 THR D 198      -6.986   0.258 -21.507  0.00  0.00      D     
ATOM   3118 HG22 THR D 198      -6.905   1.508 -22.791  0.00  0.00      D     
ATOM   3119 HG23 THR D 198      -6.638  -0.194 -23.218  0.00  0.00      D     
ATOM   3120  C   THR D 198      -4.789  -0.722 -20.037  0.00  0.00      D     
ATOM   3121  O   THR D 198      -5.743  -1.451 -19.795  0.00  0.00      D     
ATOM   3122  N   LEU D 199      -4.039  -0.278 -19.027  0.00  0.00      D     
ATOM   3123  HN  LEU D 199      -3.234   0.226 -19.332  0.00  0.00      D     
ATOM   3124  CA  LEU D 199      -4.175  -0.575 -17.605  0.00  0.00      D     
ATOM   3125  HA  LEU D 199      -5.053  -1.183 -17.443  0.00  0.00      D     
ATOM   3126  CB  LEU D 199      -2.963  -1.380 -17.077  0.00  0.00      D     
ATOM   3127  HB1 LEU D 199      -2.115  -0.674 -17.209  0.00  0.00      D     
ATOM   3128  HB2 LEU D 199      -3.067  -1.689 -16.015  0.00  0.00      D     
ATOM   3129  CG  LEU D 199      -2.603  -2.630 -17.821  0.00  0.00      D     
ATOM   3130  HG  LEU D 199      -2.467  -2.456 -18.910  0.00  0.00      D     
ATOM   3131  CD1 LEU D 199      -1.269  -3.229 -17.384  0.00  0.00      D     
ATOM   3132 HD11 LEU D 199      -0.490  -2.449 -17.244  0.00  0.00      D     
ATOM   3133 HD12 LEU D 199      -1.495  -3.879 -16.512  0.00  0.00      D     
ATOM   3134 HD13 LEU D 199      -0.847  -3.855 -18.199  0.00  0.00      D     
ATOM   3135  CD2 LEU D 199      -3.706  -3.745 -17.696  0.00  0.00      D     
ATOM   3136 HD21 LEU D 199      -3.287  -4.751 -17.910  0.00  0.00      D     
ATOM   3137 HD22 LEU D 199      -4.079  -3.863 -16.657  0.00  0.00      D     
ATOM   3138 HD23 LEU D 199      -4.639  -3.653 -18.292  0.00  0.00      D     
ATOM   3139  C   LEU D 199      -4.447   0.671 -16.726  0.00  0.00      D     
ATOM   3140  O   LEU D 199      -4.376   1.767 -17.212  0.00  0.00      D     
ATOM   3141  N   LYS D 200      -4.890   0.444 -15.468  0.00  0.00      D     
ATOM   3142  HN  LYS D 200      -4.816  -0.448 -15.027  0.00  0.00      D     
ATOM   3143  CA  LYS D 200      -5.287   1.449 -14.499  0.00  0.00      D     
ATOM   3144  HA  LYS D 200      -4.624   2.283 -14.681  0.00  0.00      D     
ATOM   3145  CB  LYS D 200      -6.775   2.027 -14.710  0.00  0.00      D     
ATOM   3146  HB1 LYS D 200      -7.014   2.778 -13.927  0.00  0.00      D     
ATOM   3147  HB2 LYS D 200      -6.788   2.554 -15.688  0.00  0.00      D     
ATOM   3148  CG  LYS D 200      -7.978   1.028 -14.723  0.00  0.00      D     
ATOM   3149  HG1 LYS D 200      -8.870   1.617 -15.025  0.00  0.00      D     
ATOM   3150  HG2 LYS D 200      -7.775   0.256 -15.495  0.00  0.00      D     
ATOM   3151  CD  LYS D 200      -8.366   0.365 -13.395  0.00  0.00      D     
ATOM   3152  HD1 LYS D 200      -7.551  -0.325 -13.085  0.00  0.00      D     
ATOM   3153  HD2 LYS D 200      -8.553   1.120 -12.602  0.00  0.00      D     
ATOM   3154  CE  LYS D 200      -9.449  -0.592 -13.755  0.00  0.00      D     
ATOM   3155  HE1 LYS D 200     -10.317  -0.027 -14.158  0.00  0.00      D     
ATOM   3156  HE2 LYS D 200      -9.202  -1.289 -14.584  0.00  0.00      D     
ATOM   3157  NZ  LYS D 200      -9.842  -1.337 -12.568  0.00  0.00      D     
ATOM   3158  HZ1 LYS D 200     -10.768  -1.806 -12.633  0.00  0.00      D     
ATOM   3159  HZ2 LYS D 200      -9.128  -2.074 -12.403  0.00  0.00      D     
ATOM   3160  HZ3 LYS D 200      -9.824  -0.741 -11.716  0.00  0.00      D     
ATOM   3161  C   LYS D 200      -4.941   1.081 -13.093  0.00  0.00      D     
ATOM   3162  O   LYS D 200      -4.429   0.012 -12.840  0.00  0.00      D     
ATOM   3163  N   GLY D 201      -5.103   2.015 -12.130  0.00  0.00      D     
ATOM   3164  HN  GLY D 201      -5.682   2.766 -12.439  0.00  0.00      D     
ATOM   3165  CA  GLY D 201      -4.819   1.790 -10.699  0.00  0.00      D     
ATOM   3166  HA1 GLY D 201      -5.620   1.236 -10.232  0.00  0.00      D     
ATOM   3167  HA2 GLY D 201      -4.782   2.743 -10.193  0.00  0.00      D     
ATOM   3168  C   GLY D 201      -3.524   1.005 -10.412  0.00  0.00      D     
ATOM   3169  O   GLY D 201      -2.519   1.394 -10.929  0.00  0.00      D     
ATOM   3170  N   VAL D 202      -3.614  -0.097  -9.558  0.00  0.00      D     
ATOM   3171  HN  VAL D 202      -4.482  -0.433  -9.200  0.00  0.00      D     
ATOM   3172  CA  VAL D 202      -2.467  -0.865  -9.113  0.00  0.00      D     
ATOM   3173  HA  VAL D 202      -1.863  -0.096  -8.654  0.00  0.00      D     
ATOM   3174  CB  VAL D 202      -2.917  -1.982  -8.165  0.00  0.00      D     
ATOM   3175  HB  VAL D 202      -3.604  -2.663  -8.712  0.00  0.00      D     
ATOM   3176  CG1 VAL D 202      -1.832  -2.846  -7.424  0.00  0.00      D     
ATOM   3177 HG11 VAL D 202      -1.003  -2.277  -6.951  0.00  0.00      D     
ATOM   3178 HG12 VAL D 202      -2.348  -3.470  -6.663  0.00  0.00      D     
ATOM   3179 HG13 VAL D 202      -1.269  -3.523  -8.101  0.00  0.00      D     
ATOM   3180  CG2 VAL D 202      -3.670  -1.329  -6.978  0.00  0.00      D     
ATOM   3181 HG21 VAL D 202      -4.572  -0.759  -7.288  0.00  0.00      D     
ATOM   3182 HG22 VAL D 202      -3.991  -2.196  -6.362  0.00  0.00      D     
ATOM   3183 HG23 VAL D 202      -2.889  -0.816  -6.377  0.00  0.00      D     
ATOM   3184  C   VAL D 202      -1.604  -1.458 -10.264  0.00  0.00      D     
ATOM   3185  O   VAL D 202      -0.384  -1.480 -10.155  0.00  0.00      D     
ATOM   3186  N   GLU D 203      -2.309  -1.757 -11.408  0.00  0.00      D     
ATOM   3187  HN  GLU D 203      -3.299  -1.645 -11.434  0.00  0.00      D     
ATOM   3188  CA  GLU D 203      -1.655  -2.369 -12.574  0.00  0.00      D     
ATOM   3189  HA  GLU D 203      -0.919  -3.067 -12.203  0.00  0.00      D     
ATOM   3190  CB  GLU D 203      -2.710  -3.157 -13.325  0.00  0.00      D     
ATOM   3191  HB1 GLU D 203      -3.418  -2.423 -13.766  0.00  0.00      D     
ATOM   3192  HB2 GLU D 203      -2.249  -3.788 -14.115  0.00  0.00      D     
ATOM   3193  CG  GLU D 203      -3.489  -4.131 -12.428  0.00  0.00      D     
ATOM   3194  HG1 GLU D 203      -2.781  -4.941 -12.150  0.00  0.00      D     
ATOM   3195  HG2 GLU D 203      -3.850  -3.636 -11.501  0.00  0.00      D     
ATOM   3196  CD  GLU D 203      -4.663  -4.752 -13.163  0.00  0.00      D     
ATOM   3197  OE1 GLU D 203      -4.415  -5.663 -13.948  0.00  0.00      D     
ATOM   3198  OE2 GLU D 203      -5.819  -4.225 -12.966  0.00  0.00      D     
ATOM   3199  C   GLU D 203      -0.984  -1.268 -13.418  0.00  0.00      D     
ATOM   3200  O   GLU D 203      -0.201  -1.632 -14.316  0.00  0.00      D     
ATOM   3201  N   ALA D 204      -1.207   0.045 -13.240  0.00  0.00      D     
ATOM   3202  HN  ALA D 204      -1.893   0.355 -12.586  0.00  0.00      D     
ATOM   3203  CA  ALA D 204      -0.351   0.977 -13.804  0.00  0.00      D     
ATOM   3204  HA  ALA D 204      -0.074   0.829 -14.837  0.00  0.00      D     
ATOM   3205  CB  ALA D 204      -1.171   2.290 -13.768  0.00  0.00      D     
ATOM   3206  HB1 ALA D 204      -2.123   2.282 -14.341  0.00  0.00      D     
ATOM   3207  HB2 ALA D 204      -1.471   2.428 -12.707  0.00  0.00      D     
ATOM   3208  HB3 ALA D 204      -0.513   3.134 -14.066  0.00  0.00      D     
ATOM   3209  C   ALA D 204       0.991   1.110 -13.193  0.00  0.00      D     
ATOM   3210  O   ALA D 204       1.960   1.499 -13.803  0.00  0.00      D     
ATOM   3211  N   VAL D 205       1.114   0.776 -11.931  0.00  0.00      D     
ATOM   3212  HN  VAL D 205       0.365   0.487 -11.341  0.00  0.00      D     
ATOM   3213  CA  VAL D 205       2.236   0.896 -11.059  0.00  0.00      D     
ATOM   3214  HA  VAL D 205       2.969   1.472 -11.604  0.00  0.00      D     
ATOM   3215  CB  VAL D 205       2.042   1.744  -9.801  0.00  0.00      D     
ATOM   3216  HB  VAL D 205       2.971   1.799  -9.195  0.00  0.00      D     
ATOM   3217  CG1 VAL D 205       1.733   3.166 -10.299  0.00  0.00      D     
ATOM   3218 HG11 VAL D 205       2.437   3.400 -11.127  0.00  0.00      D     
ATOM   3219 HG12 VAL D 205       0.713   3.230 -10.734  0.00  0.00      D     
ATOM   3220 HG13 VAL D 205       1.932   3.866  -9.460  0.00  0.00      D     
ATOM   3221  CG2 VAL D 205       0.937   1.180  -8.916  0.00  0.00      D     
ATOM   3222 HG21 VAL D 205       1.011   1.659  -7.916  0.00  0.00      D     
ATOM   3223 HG22 VAL D 205      -0.131   1.211  -9.220  0.00  0.00      D     
ATOM   3224 HG23 VAL D 205       1.100   0.138  -8.567  0.00  0.00      D     
ATOM   3225  C   VAL D 205       3.095  -0.359 -10.784  0.00  0.00      D     
ATOM   3226  O   VAL D 205       4.333  -0.242 -10.740  0.00  0.00      D     
ATOM   3227  N   MET D 206       2.485  -1.491 -10.637  0.00  0.00      D     
ATOM   3228  HN  MET D 206       1.492  -1.568 -10.602  0.00  0.00      D     
ATOM   3229  CA  MET D 206       3.118  -2.709 -10.448  0.00  0.00      D     
ATOM   3230  HA  MET D 206       4.036  -2.558  -9.899  0.00  0.00      D     
ATOM   3231  CB  MET D 206       2.333  -3.538  -9.357  0.00  0.00      D     
ATOM   3232  HB1 MET D 206       1.263  -3.728  -9.588  0.00  0.00      D     
ATOM   3233  HB2 MET D 206       2.800  -4.543  -9.432  0.00  0.00      D     
ATOM   3234  CG  MET D 206       2.538  -3.026  -7.918  0.00  0.00      D     
ATOM   3235  HG1 MET D 206       3.642  -2.998  -7.798  0.00  0.00      D     
ATOM   3236  HG2 MET D 206       2.227  -1.962  -7.995  0.00  0.00      D     
ATOM   3237  SD  MET D 206       1.540  -3.902  -6.588  0.00  0.00      D     
ATOM   3238  CE  MET D 206       2.256  -5.581  -6.792  0.00  0.00      D     
ATOM   3239  HE1 MET D 206       1.563  -6.342  -6.374  0.00  0.00      D     
ATOM   3240  HE2 MET D 206       2.417  -5.884  -7.848  0.00  0.00      D     
ATOM   3241  HE3 MET D 206       3.240  -5.766  -6.310  0.00  0.00      D     
ATOM   3242  C   MET D 206       3.424  -3.530 -11.764  0.00  0.00      D     
ATOM   3243  O   MET D 206       2.528  -3.748 -12.613  0.00  0.00      D     
ATOM   3244  N   TYR D 207       4.630  -4.123 -11.874  0.00  0.00      D     
ATOM   3245  HN  TYR D 207       5.133  -4.205 -11.017  0.00  0.00      D     
ATOM   3246  CA  TYR D 207       5.059  -4.910 -12.998  0.00  0.00      D     
ATOM   3247  HA  TYR D 207       4.231  -5.314 -13.560  0.00  0.00      D     
ATOM   3248  CB  TYR D 207       5.786  -4.107 -14.117  0.00  0.00      D     
ATOM   3249  HB1 TYR D 207       5.199  -3.281 -14.573  0.00  0.00      D     
ATOM   3250  HB2 TYR D 207       6.736  -3.660 -13.753  0.00  0.00      D     
ATOM   3251  CG  TYR D 207       6.096  -5.070 -15.279  0.00  0.00      D     
ATOM   3252  CD1 TYR D 207       5.041  -5.309 -16.133  0.00  0.00      D     
ATOM   3253  HD1 TYR D 207       4.152  -4.705 -16.032  0.00  0.00      D     
ATOM   3254  CE1 TYR D 207       5.216  -6.107 -17.290  0.00  0.00      D     
ATOM   3255  HE1 TYR D 207       4.321  -6.350 -17.842  0.00  0.00      D     
ATOM   3256  CZ  TYR D 207       6.477  -6.768 -17.422  0.00  0.00      D     
ATOM   3257  OH  TYR D 207       6.617  -7.531 -18.544  0.00  0.00      D     
ATOM   3258  HH  TYR D 207       7.386  -8.105 -18.569  0.00  0.00      D     
ATOM   3259  CD2 TYR D 207       7.412  -5.604 -15.563  0.00  0.00      D     
ATOM   3260  HD2 TYR D 207       8.257  -5.365 -14.935  0.00  0.00      D     
ATOM   3261  CE2 TYR D 207       7.551  -6.527 -16.586  0.00  0.00      D     
ATOM   3262  HE2 TYR D 207       8.507  -6.987 -16.787  0.00  0.00      D     
ATOM   3263  C   TYR D 207       6.021  -6.008 -12.487  0.00  0.00      D     
ATOM   3264  O   TYR D 207       7.034  -5.717 -11.913  0.00  0.00      D     
ATOM   3265  N   MET D 208       5.612  -7.258 -12.809  0.00  0.00      D     
ATOM   3266  HN  MET D 208       4.922  -7.498 -13.487  0.00  0.00      D     
ATOM   3267  CA  MET D 208       6.381  -8.449 -12.557  0.00  0.00      D     
ATOM   3268  HA  MET D 208       7.128  -8.101 -11.858  0.00  0.00      D     
ATOM   3269  CB  MET D 208       5.573  -9.597 -11.940  0.00  0.00      D     
ATOM   3270  HB1 MET D 208       5.203  -9.374 -10.917  0.00  0.00      D     
ATOM   3271  HB2 MET D 208       4.682  -9.762 -12.583  0.00  0.00      D     
ATOM   3272  CG  MET D 208       6.251 -11.001 -11.894  0.00  0.00      D     
ATOM   3273  HG1 MET D 208       5.517 -11.655 -11.376  0.00  0.00      D     
ATOM   3274  HG2 MET D 208       6.398 -11.312 -12.950  0.00  0.00      D     
ATOM   3275  SD  MET D 208       7.791 -11.223 -11.038  0.00  0.00      D     
ATOM   3276  CE  MET D 208       7.471 -10.588  -9.358  0.00  0.00      D     
ATOM   3277  HE1 MET D 208       7.272 -11.398  -8.624  0.00  0.00      D     
ATOM   3278  HE2 MET D 208       8.338  -9.989  -9.006  0.00  0.00      D     
ATOM   3279  HE3 MET D 208       6.558  -9.958  -9.293  0.00  0.00      D     
ATOM   3280  C   MET D 208       7.216  -8.925 -13.717  0.00  0.00      D     
ATOM   3281  O   MET D 208       6.630  -9.145 -14.786  0.00  0.00      D     
ATOM   3282  N   GLY D 209       8.512  -9.119 -13.503  0.00  0.00      D     
ATOM   3283  HN  GLY D 209       8.902  -8.755 -12.661  0.00  0.00      D     
ATOM   3284  CA  GLY D 209       9.323  -9.867 -14.441  0.00  0.00      D     
ATOM   3285  HA1 GLY D 209       8.889  -9.726 -15.419  0.00  0.00      D     
ATOM   3286  HA2 GLY D 209       9.290 -10.890 -14.099  0.00  0.00      D     
ATOM   3287  C   GLY D 209      10.794  -9.311 -14.513  0.00  0.00      D     
ATOM   3288  O   GLY D 209      11.678  -9.983 -14.961  0.00  0.00      D     
ATOM   3289  N   THR D 210      11.030  -8.086 -14.093  0.00  0.00      D     
ATOM   3290  HN  THR D 210      10.234  -7.542 -13.841  0.00  0.00      D     
ATOM   3291  CA  THR D 210      12.334  -7.533 -14.074  0.00  0.00      D     
ATOM   3292  HA  THR D 210      12.995  -8.316 -13.734  0.00  0.00      D     
ATOM   3293  CB  THR D 210      12.791  -7.003 -15.445  0.00  0.00      D     
ATOM   3294  HB  THR D 210      12.520  -7.834 -16.129  0.00  0.00      D     
ATOM   3295  OG1 THR D 210      14.231  -6.859 -15.541  0.00  0.00      D     
ATOM   3296  HG1 THR D 210      14.573  -7.734 -15.345  0.00  0.00      D     
ATOM   3297  CG2 THR D 210      12.166  -5.760 -16.099  0.00  0.00      D     
ATOM   3298 HG21 THR D 210      11.056  -5.806 -16.121  0.00  0.00      D     
ATOM   3299 HG22 THR D 210      12.417  -4.877 -15.474  0.00  0.00      D     
ATOM   3300 HG23 THR D 210      12.543  -5.655 -17.139  0.00  0.00      D     
ATOM   3301  C   THR D 210      12.413  -6.273 -13.147  0.00  0.00      D     
ATOM   3302  O   THR D 210      11.404  -5.697 -12.782  0.00  0.00      D     
ATOM   3303  N   LEU D 211      13.618  -5.904 -12.747  0.00  0.00      D     
ATOM   3304  HN  LEU D 211      14.384  -6.442 -13.091  0.00  0.00      D     
ATOM   3305  CA  LEU D 211      13.883  -4.778 -11.956  0.00  0.00      D     
ATOM   3306  HA  LEU D 211      13.063  -4.394 -11.366  0.00  0.00      D     
ATOM   3307  CB  LEU D 211      15.000  -4.980 -10.890  0.00  0.00      D     
ATOM   3308  HB1 LEU D 211      16.024  -5.116 -11.301  0.00  0.00      D     
ATOM   3309  HB2 LEU D 211      15.213  -4.099 -10.249  0.00  0.00      D     
ATOM   3310  CG  LEU D 211      14.654  -6.175 -10.008  0.00  0.00      D     
ATOM   3311  HG  LEU D 211      14.545  -7.016 -10.726  0.00  0.00      D     
ATOM   3312  CD1 LEU D 211      15.791  -6.431  -8.999  0.00  0.00      D     
ATOM   3313 HD11 LEU D 211      15.753  -7.483  -8.644  0.00  0.00      D     
ATOM   3314 HD12 LEU D 211      16.800  -6.254  -9.429  0.00  0.00      D     
ATOM   3315 HD13 LEU D 211      15.663  -5.846  -8.063  0.00  0.00      D     
ATOM   3316  CD2 LEU D 211      13.340  -6.033  -9.217  0.00  0.00      D     
ATOM   3317 HD21 LEU D 211      13.120  -6.892  -8.547  0.00  0.00      D     
ATOM   3318 HD22 LEU D 211      13.438  -5.104  -8.615  0.00  0.00      D     
ATOM   3319 HD23 LEU D 211      12.416  -5.968  -9.830  0.00  0.00      D     
ATOM   3320  C   LEU D 211      14.223  -3.463 -12.784  0.00  0.00      D     
ATOM   3321  O   LEU D 211      14.150  -2.373 -12.204  0.00  0.00      D     
ATOM   3322  N   SER D 212      14.572  -3.691 -14.053  0.00  0.00      D     
ATOM   3323  HN  SER D 212      14.442  -4.619 -14.393  0.00  0.00      D     
ATOM   3324  CA  SER D 212      15.044  -2.656 -14.881  0.00  0.00      D     
ATOM   3325  HA  SER D 212      15.553  -1.929 -14.266  0.00  0.00      D     
ATOM   3326  CB  SER D 212      16.004  -3.080 -15.986  0.00  0.00      D     
ATOM   3327  HB1 SER D 212      16.885  -3.429 -15.406  0.00  0.00      D     
ATOM   3328  HB2 SER D 212      15.497  -3.830 -16.629  0.00  0.00      D     
ATOM   3329  OG  SER D 212      16.519  -2.033 -16.842  0.00  0.00      D     
ATOM   3330  HG1 SER D 212      17.241  -1.710 -16.298  0.00  0.00      D     
ATOM   3331  C   SER D 212      13.864  -2.042 -15.525  0.00  0.00      D     
ATOM   3332  O   SER D 212      13.332  -2.572 -16.534  0.00  0.00      D     
ATOM   3333  N   TYR D 213      13.422  -0.829 -15.003  0.00  0.00      D     
ATOM   3334  HN  TYR D 213      13.918  -0.445 -14.228  0.00  0.00      D     
ATOM   3335  CA  TYR D 213      12.450   0.039 -15.661  0.00  0.00      D     
ATOM   3336  HA  TYR D 213      11.608  -0.613 -15.840  0.00  0.00      D     
ATOM   3337  CB  TYR D 213      12.228   1.283 -14.720  0.00  0.00      D     
ATOM   3338  HB1 TYR D 213      11.963   0.985 -13.683  0.00  0.00      D     
ATOM   3339  HB2 TYR D 213      13.220   1.773 -14.618  0.00  0.00      D     
ATOM   3340  CG  TYR D 213      11.232   2.278 -15.262  0.00  0.00      D     
ATOM   3341  CD1 TYR D 213      10.014   1.884 -15.751  0.00  0.00      D     
ATOM   3342  HD1 TYR D 213       9.869   0.814 -15.716  0.00  0.00      D     
ATOM   3343  CE1 TYR D 213       9.060   2.773 -16.194  0.00  0.00      D     
ATOM   3344  HE1 TYR D 213       8.230   2.340 -16.733  0.00  0.00      D     
ATOM   3345  CZ  TYR D 213       9.271   4.217 -16.055  0.00  0.00      D     
ATOM   3346  OH  TYR D 213       8.341   5.216 -16.523  0.00  0.00      D     
ATOM   3347  HH  TYR D 213       8.761   6.076 -16.448  0.00  0.00      D     
ATOM   3348  CD2 TYR D 213      11.529   3.662 -15.296  0.00  0.00      D     
ATOM   3349  HD2 TYR D 213      12.483   3.950 -14.880  0.00  0.00      D     
ATOM   3350  CE2 TYR D 213      10.566   4.645 -15.586  0.00  0.00      D     
ATOM   3351  HE2 TYR D 213      10.795   5.675 -15.354  0.00  0.00      D     
ATOM   3352  C   TYR D 213      13.054   0.429 -16.953  0.00  0.00      D     
ATOM   3353  O   TYR D 213      12.426   0.396 -17.966  0.00  0.00      D     
ATOM   3354  N   GLU D 214      14.385   0.757 -17.010  0.00  0.00      D     
ATOM   3355  HN  GLU D 214      14.889   0.861 -16.157  0.00  0.00      D     
ATOM   3356  CA  GLU D 214      15.091   1.164 -18.252  0.00  0.00      D     
ATOM   3357  HA  GLU D 214      14.561   1.995 -18.694  0.00  0.00      D     
ATOM   3358  CB  GLU D 214      16.573   1.660 -17.980  0.00  0.00      D     
ATOM   3359  HB1 GLU D 214      17.072   0.969 -17.268  0.00  0.00      D     
ATOM   3360  HB2 GLU D 214      17.075   1.529 -18.962  0.00  0.00      D     
ATOM   3361  CG  GLU D 214      16.677   3.106 -17.351  0.00  0.00      D     
ATOM   3362  HG1 GLU D 214      15.664   3.389 -16.992  0.00  0.00      D     
ATOM   3363  HG2 GLU D 214      17.321   3.251 -16.457  0.00  0.00      D     
ATOM   3364  CD  GLU D 214      17.161   4.050 -18.404  0.00  0.00      D     
ATOM   3365  OE1 GLU D 214      16.340   4.876 -18.887  0.00  0.00      D     
ATOM   3366  OE2 GLU D 214      18.351   3.840 -18.893  0.00  0.00      D     
ATOM   3367  C   GLU D 214      15.033   0.131 -19.389  0.00  0.00      D     
ATOM   3368  O   GLU D 214      14.692   0.446 -20.522  0.00  0.00      D     
ATOM   3369  N   GLN D 215      15.230  -1.218 -19.210  0.00  0.00      D     
ATOM   3370  HN  GLN D 215      15.619  -1.399 -18.310  0.00  0.00      D     
ATOM   3371  CA  GLN D 215      14.896  -2.283 -20.188  0.00  0.00      D     
ATOM   3372  HA  GLN D 215      15.333  -1.965 -21.123  0.00  0.00      D     
ATOM   3373  CB  GLN D 215      15.564  -3.594 -19.931  0.00  0.00      D     
ATOM   3374  HB1 GLN D 215      15.214  -3.972 -18.947  0.00  0.00      D     
ATOM   3375  HB2 GLN D 215      15.070  -4.300 -20.633  0.00  0.00      D     
ATOM   3376  CG  GLN D 215      17.137  -3.685 -19.962  0.00  0.00      D     
ATOM   3377  HG1 GLN D 215      17.591  -3.093 -19.138  0.00  0.00      D     
ATOM   3378  HG2 GLN D 215      17.650  -4.671 -19.973  0.00  0.00      D     
ATOM   3379  CD  GLN D 215      17.782  -2.824 -21.049  0.00  0.00      D     
ATOM   3380  OE1 GLN D 215      17.924  -1.584 -20.980  0.00  0.00      D     
ATOM   3381  NE2 GLN D 215      18.135  -3.529 -22.129  0.00  0.00      D     
ATOM   3382 HE21 GLN D 215      18.385  -2.941 -22.898  0.00  0.00      D     
ATOM   3383 HE22 GLN D 215      18.225  -4.524 -22.093  0.00  0.00      D     
ATOM   3384  C   GLN D 215      13.354  -2.479 -20.503  0.00  0.00      D     
ATOM   3385  O   GLN D 215      13.100  -2.723 -21.664  0.00  0.00      D     
ATOM   3386  N   PHE D 216      12.413  -2.281 -19.558  0.00  0.00      D     
ATOM   3387  HN  PHE D 216      12.780  -2.131 -18.644  0.00  0.00      D     
ATOM   3388  CA  PHE D 216      11.006  -2.246 -19.730  0.00  0.00      D     
ATOM   3389  HA  PHE D 216      10.590  -3.130 -20.189  0.00  0.00      D     
ATOM   3390  CB  PHE D 216      10.229  -2.419 -18.459  0.00  0.00      D     
ATOM   3391  HB1 PHE D 216      10.521  -3.392 -18.009  0.00  0.00      D     
ATOM   3392  HB2 PHE D 216      10.718  -1.614 -17.868  0.00  0.00      D     
ATOM   3393  CG  PHE D 216       8.759  -2.248 -18.514  0.00  0.00      D     
ATOM   3394  CD1 PHE D 216       8.104  -1.311 -17.817  0.00  0.00      D     
ATOM   3395  HD1 PHE D 216       8.709  -0.669 -17.192  0.00  0.00      D     
ATOM   3396  CE1 PHE D 216       6.669  -1.318 -17.771  0.00  0.00      D     
ATOM   3397  HE1 PHE D 216       6.030  -0.638 -17.226  0.00  0.00      D     
ATOM   3398  CZ  PHE D 216       5.972  -2.414 -18.408  0.00  0.00      D     
ATOM   3399  HZ  PHE D 216       4.909  -2.562 -18.286  0.00  0.00      D     
ATOM   3400  CD2 PHE D 216       8.060  -3.278 -19.206  0.00  0.00      D     
ATOM   3401  HD2 PHE D 216       8.531  -4.070 -19.769  0.00  0.00      D     
ATOM   3402  CE2 PHE D 216       6.677  -3.343 -19.086  0.00  0.00      D     
ATOM   3403  HE2 PHE D 216       6.202  -4.133 -19.649  0.00  0.00      D     
ATOM   3404  C   PHE D 216      10.492  -1.180 -20.686  0.00  0.00      D     
ATOM   3405  O   PHE D 216       9.657  -1.437 -21.575  0.00  0.00      D     
ATOM   3406  N   LYS D 217      11.081   0.032 -20.597  0.00  0.00      D     
ATOM   3407  HN  LYS D 217      11.668   0.105 -19.795  0.00  0.00      D     
ATOM   3408  CA  LYS D 217      10.932   1.099 -21.565  0.00  0.00      D     
ATOM   3409  HA  LYS D 217       9.885   1.364 -21.576  0.00  0.00      D     
ATOM   3410  CB  LYS D 217      11.665   2.356 -20.986  0.00  0.00      D     
ATOM   3411  HB1 LYS D 217      12.633   1.956 -20.615  0.00  0.00      D     
ATOM   3412  HB2 LYS D 217      11.833   3.207 -21.680  0.00  0.00      D     
ATOM   3413  CG  LYS D 217      10.779   3.099 -19.881  0.00  0.00      D     
ATOM   3414  HG1 LYS D 217       9.764   3.336 -20.267  0.00  0.00      D     
ATOM   3415  HG2 LYS D 217      10.612   2.421 -19.017  0.00  0.00      D     
ATOM   3416  CD  LYS D 217      11.499   4.346 -19.348  0.00  0.00      D     
ATOM   3417  HD1 LYS D 217      11.312   5.165 -20.075  0.00  0.00      D     
ATOM   3418  HD2 LYS D 217      11.004   4.635 -18.396  0.00  0.00      D     
ATOM   3419  CE  LYS D 217      12.976   4.177 -19.013  0.00  0.00      D     
ATOM   3420  HE1 LYS D 217      12.949   3.475 -18.153  0.00  0.00      D     
ATOM   3421  HE2 LYS D 217      13.558   3.826 -19.892  0.00  0.00      D     
ATOM   3422  NZ  LYS D 217      13.608   5.419 -18.511  0.00  0.00      D     
ATOM   3423  HZ1 LYS D 217      13.428   6.266 -19.087  0.00  0.00      D     
ATOM   3424  HZ2 LYS D 217      13.263   5.657 -17.559  0.00  0.00      D     
ATOM   3425  HZ3 LYS D 217      14.629   5.228 -18.568  0.00  0.00      D     
ATOM   3426  C   LYS D 217      11.293   0.794 -23.026  0.00  0.00      D     
ATOM   3427  O   LYS D 217      10.679   1.174 -24.005  0.00  0.00      D     
ATOM   3428  N   LYS D 218      12.322  -0.076 -23.149  0.00  0.00      D     
ATOM   3429  HN  LYS D 218      12.905  -0.251 -22.360  0.00  0.00      D     
ATOM   3430  CA  LYS D 218      12.695  -0.772 -24.442  0.00  0.00      D     
ATOM   3431  HA  LYS D 218      12.473  -0.108 -25.264  0.00  0.00      D     
ATOM   3432  CB  LYS D 218      14.177  -1.308 -24.596  0.00  0.00      D     
ATOM   3433  HB1 LYS D 218      14.458  -1.991 -23.765  0.00  0.00      D     
ATOM   3434  HB2 LYS D 218      14.171  -1.727 -25.625  0.00  0.00      D     
ATOM   3435  CG  LYS D 218      15.147  -0.098 -24.462  0.00  0.00      D     
ATOM   3436  HG1 LYS D 218      14.768   0.738 -25.087  0.00  0.00      D     
ATOM   3437  HG2 LYS D 218      15.135   0.199 -23.391  0.00  0.00      D     
ATOM   3438  CD  LYS D 218      16.578  -0.432 -24.863  0.00  0.00      D     
ATOM   3439  HD1 LYS D 218      17.128  -1.012 -24.092  0.00  0.00      D     
ATOM   3440  HD2 LYS D 218      16.511  -1.030 -25.797  0.00  0.00      D     
ATOM   3441  CE  LYS D 218      17.456   0.824 -25.119  0.00  0.00      D     
ATOM   3442  HE1 LYS D 218      18.535   0.648 -25.320  0.00  0.00      D     
ATOM   3443  HE2 LYS D 218      16.928   1.375 -25.926  0.00  0.00      D     
ATOM   3444  NZ  LYS D 218      17.408   1.682 -23.875  0.00  0.00      D     
ATOM   3445  HZ1 LYS D 218      17.859   2.591 -24.102  0.00  0.00      D     
ATOM   3446  HZ2 LYS D 218      16.446   1.926 -23.562  0.00  0.00      D     
ATOM   3447  HZ3 LYS D 218      17.888   1.219 -23.077  0.00  0.00      D     
ATOM   3448  C   LYS D 218      11.784  -1.965 -24.729  0.00  0.00      D     
ATOM   3449  O   LYS D 218      11.549  -2.295 -25.882  0.00  0.00      D     
ATOM   3450  N   GLY D 219      11.355  -2.717 -23.702  0.00  0.00      D     
ATOM   3451  HN  GLY D 219      11.732  -2.440 -22.822  0.00  0.00      D     
ATOM   3452  CA  GLY D 219      10.423  -3.834 -23.819  0.00  0.00      D     
ATOM   3453  HA1 GLY D 219      10.122  -3.942 -24.850  0.00  0.00      D     
ATOM   3454  HA2 GLY D 219       9.608  -3.628 -23.141  0.00  0.00      D     
ATOM   3455  C   GLY D 219      11.241  -5.098 -23.405  0.00  0.00      D     
ATOM   3456  O   GLY D 219      12.426  -5.203 -23.718  0.00  0.00      D     
ATOM   3457  N   VAL D 220      10.478  -5.938 -22.721  0.00  0.00      D     
ATOM   3458  HN  VAL D 220       9.545  -5.617 -22.580  0.00  0.00      D     
ATOM   3459  CA  VAL D 220      10.899  -7.175 -22.170  0.00  0.00      D     
ATOM   3460  HA  VAL D 220      11.958  -7.287 -22.351  0.00  0.00      D     
ATOM   3461  CB  VAL D 220      10.573  -7.216 -20.744  0.00  0.00      D     
ATOM   3462  HB  VAL D 220      10.823  -8.229 -20.362  0.00  0.00      D     
ATOM   3463  CG1 VAL D 220      11.467  -6.183 -19.839  0.00  0.00      D     
ATOM   3464 HG11 VAL D 220      10.948  -6.308 -18.865  0.00  0.00      D     
ATOM   3465 HG12 VAL D 220      12.504  -6.574 -19.762  0.00  0.00      D     
ATOM   3466 HG13 VAL D 220      11.440  -5.120 -20.163  0.00  0.00      D     
ATOM   3467  CG2 VAL D 220       9.083  -6.860 -20.497  0.00  0.00      D     
ATOM   3468 HG21 VAL D 220       8.281  -7.547 -20.843  0.00  0.00      D     
ATOM   3469 HG22 VAL D 220       8.949  -6.629 -19.418  0.00  0.00      D     
ATOM   3470 HG23 VAL D 220       8.828  -5.900 -20.995  0.00  0.00      D     
ATOM   3471  C   VAL D 220      10.235  -8.314 -22.954  0.00  0.00      D     
ATOM   3472  O   VAL D 220       9.177  -8.170 -23.569  0.00  0.00      D     
ATOM   3473  N   GLN D 221      10.965  -9.441 -23.043  0.00  0.00      D     
ATOM   3474  HN  GLN D 221      11.810  -9.483 -22.516  0.00  0.00      D     
ATOM   3475  CA  GLN D 221      10.529 -10.711 -23.703  0.00  0.00      D     
ATOM   3476  HA  GLN D 221       9.896 -10.383 -24.514  0.00  0.00      D     
ATOM   3477  CB  GLN D 221      11.733 -11.559 -24.147  0.00  0.00      D     
ATOM   3478  HB1 GLN D 221      12.333 -11.866 -23.263  0.00  0.00      D     
ATOM   3479  HB2 GLN D 221      11.352 -12.496 -24.607  0.00  0.00      D     
ATOM   3480  CG  GLN D 221      12.643 -10.775 -25.113  0.00  0.00      D     
ATOM   3481  HG1 GLN D 221      12.873  -9.792 -24.649  0.00  0.00      D     
ATOM   3482  HG2 GLN D 221      13.644 -11.221 -25.296  0.00  0.00      D     
ATOM   3483  CD  GLN D 221      11.955 -10.489 -26.506  0.00  0.00      D     
ATOM   3484  OE1 GLN D 221      11.623  -9.340 -26.757  0.00  0.00      D     
ATOM   3485  NE2 GLN D 221      11.807 -11.496 -27.354  0.00  0.00      D     
ATOM   3486 HE21 GLN D 221      11.505 -11.367 -28.298  0.00  0.00      D     
ATOM   3487 HE22 GLN D 221      12.182 -12.379 -27.071  0.00  0.00      D     
ATOM   3488  C   GLN D 221       9.671 -11.647 -22.815  0.00  0.00      D     
ATOM   3489  O   GLN D 221      10.121 -12.178 -21.808  0.00  0.00      D     
ATOM   3490  N   ILE D 222       8.466 -11.835 -23.235  0.00  0.00      D     
ATOM   3491  HN  ILE D 222       8.120 -11.419 -24.072  0.00  0.00      D     
ATOM   3492  CA  ILE D 222       7.381 -12.383 -22.399  0.00  0.00      D     
ATOM   3493  HA  ILE D 222       7.745 -12.454 -21.385  0.00  0.00      D     
ATOM   3494  CB  ILE D 222       6.245 -11.461 -22.136  0.00  0.00      D     
ATOM   3495  HB  ILE D 222       5.597 -11.910 -21.354  0.00  0.00      D     
ATOM   3496  CG2 ILE D 222       6.711 -10.155 -21.499  0.00  0.00      D     
ATOM   3497 HG21 ILE D 222       7.253 -10.329 -20.545  0.00  0.00      D     
ATOM   3498 HG22 ILE D 222       7.312  -9.525 -22.188  0.00  0.00      D     
ATOM   3499 HG23 ILE D 222       5.860  -9.467 -21.307  0.00  0.00      D     
ATOM   3500  CG1 ILE D 222       5.187 -11.301 -23.317  0.00  0.00      D     
ATOM   3501 HG11 ILE D 222       4.861 -10.240 -23.359  0.00  0.00      D     
ATOM   3502 HG12 ILE D 222       5.754 -11.568 -24.235  0.00  0.00      D     
ATOM   3503  CD  ILE D 222       3.973 -12.129 -23.127  0.00  0.00      D     
ATOM   3504  HD1 ILE D 222       3.181 -12.110 -23.906  0.00  0.00      D     
ATOM   3505  HD2 ILE D 222       4.197 -13.194 -22.903  0.00  0.00      D     
ATOM   3506  HD3 ILE D 222       3.429 -11.679 -22.269  0.00  0.00      D     
ATOM   3507  C   ILE D 222       7.019 -13.695 -22.923  0.00  0.00      D     
ATOM   3508  O   ILE D 222       6.783 -13.834 -24.148  0.00  0.00      D     
ATOM   3509  N   PRO D 223       6.914 -14.787 -22.189  0.00  0.00      D     
ATOM   3510  CD  PRO D 223       7.628 -14.941 -20.950  0.00  0.00      D     
ATOM   3511  HD1 PRO D 223       7.007 -14.437 -20.179  0.00  0.00      D     
ATOM   3512  HD2 PRO D 223       8.654 -14.519 -20.996  0.00  0.00      D     
ATOM   3513  CA  PRO D 223       6.329 -16.061 -22.624  0.00  0.00      D     
ATOM   3514  HA  PRO D 223       6.925 -16.338 -23.481  0.00  0.00      D     
ATOM   3515  CB  PRO D 223       6.431 -17.011 -21.428  0.00  0.00      D     
ATOM   3516  HB1 PRO D 223       6.645 -18.039 -21.791  0.00  0.00      D     
ATOM   3517  HB2 PRO D 223       5.533 -17.079 -20.778  0.00  0.00      D     
ATOM   3518  CG  PRO D 223       7.576 -16.424 -20.673  0.00  0.00      D     
ATOM   3519  HG1 PRO D 223       8.496 -16.780 -21.185  0.00  0.00      D     
ATOM   3520  HG2 PRO D 223       7.637 -16.676 -19.593  0.00  0.00      D     
ATOM   3521  C   PRO D 223       4.917 -15.861 -23.187  0.00  0.00      D     
ATOM   3522  O   PRO D 223       3.985 -15.664 -22.389  0.00  0.00      D     
ATOM   3523  CB  CYS D 224       3.664 -15.412 -26.696  0.00  0.00      D     
ATOM   3524  HB1 CYS D 224       4.518 -14.705 -26.630  0.00  0.00      D     
ATOM   3525  HB2 CYS D 224       4.205 -16.298 -27.093  0.00  0.00      D     
ATOM   3526  SG  CYS D 224       2.291 -14.960 -27.781  0.00  0.00      D     
ATOM   3527  N   CYS D 224       4.751 -16.004 -24.525  0.00  0.00      D     
ATOM   3528  HN  CYS D 224       5.549 -16.141 -25.108  0.00  0.00      D     
ATOM   3529  CA  CYS D 224       3.426 -15.868 -25.176  0.00  0.00      D     
ATOM   3530  HA  CYS D 224       2.927 -15.090 -24.617  0.00  0.00      D     
ATOM   3531  C   CYS D 224       2.495 -17.085 -25.033  0.00  0.00      D     
ATOM   3532  O   CYS D 224       2.819 -18.203 -24.615  0.00  0.00      D     
ATOM   3533  N   THR D 225       1.221 -16.955 -25.343  0.00  0.00      D     
ATOM   3534  HN  THR D 225       0.903 -16.087 -25.717  0.00  0.00      D     
ATOM   3535  CA  THR D 225       0.202 -18.037 -25.386  0.00  0.00      D     
ATOM   3536  HA  THR D 225       0.425 -18.569 -24.472  0.00  0.00      D     
ATOM   3537  CB  THR D 225      -1.220 -17.553 -25.257  0.00  0.00      D     
ATOM   3538  HB  THR D 225      -1.911 -18.339 -25.632  0.00  0.00      D     
ATOM   3539  OG1 THR D 225      -1.312 -16.433 -26.104  0.00  0.00      D     
ATOM   3540  HG1 THR D 225      -2.239 -16.186 -26.138  0.00  0.00      D     
ATOM   3541  CG2 THR D 225      -1.639 -17.005 -23.873  0.00  0.00      D     
ATOM   3542 HG21 THR D 225      -0.867 -16.233 -23.662  0.00  0.00      D     
ATOM   3543 HG22 THR D 225      -2.597 -16.449 -23.959  0.00  0.00      D     
ATOM   3544 HG23 THR D 225      -1.717 -17.763 -23.064  0.00  0.00      D     
ATOM   3545  C   THR D 225       0.392 -18.952 -26.562  0.00  0.00      D     
ATOM   3546  O   THR D 225       0.047 -20.135 -26.511  0.00  0.00      D     
ATOM   3547  CB  CYS D 226       2.418 -18.345 -29.737  0.00  0.00      D     
ATOM   3548  HB1 CYS D 226       3.230 -17.755 -29.261  0.00  0.00      D     
ATOM   3549  HB2 CYS D 226       3.009 -19.056 -30.354  0.00  0.00      D     
ATOM   3550  SG  CYS D 226       1.274 -17.304 -30.719  0.00  0.00      D     
ATOM   3551  N   CYS D 226       1.185 -18.468 -27.496  0.00  0.00      D     
ATOM   3552  HN  CYS D 226       1.479 -17.516 -27.454  0.00  0.00      D     
ATOM   3553  CA  CYS D 226       1.784 -19.249 -28.522  0.00  0.00      D     
ATOM   3554  HA  CYS D 226       1.019 -19.963 -28.790  0.00  0.00      D     
ATOM   3555  C   CYS D 226       2.974 -20.131 -28.012  0.00  0.00      D     
ATOM   3556  O   CYS D 226       3.348 -21.123 -28.660  0.00  0.00      D     
ATOM   3557  N   GLY D 227       3.626 -19.784 -26.906  0.00  0.00      D     
ATOM   3558  HN  GLY D 227       3.247 -19.058 -26.337  0.00  0.00      D     
ATOM   3559  CA  GLY D 227       4.855 -20.511 -26.403  0.00  0.00      D     
ATOM   3560  HA1 GLY D 227       4.877 -21.536 -26.740  0.00  0.00      D     
ATOM   3561  HA2 GLY D 227       4.843 -20.502 -25.323  0.00  0.00      D     
ATOM   3562  C   GLY D 227       6.092 -19.857 -26.914  0.00  0.00      D     
ATOM   3563  O   GLY D 227       7.173 -20.354 -26.669  0.00  0.00      D     
ATOM   3564  N   LYS D 228       6.015 -18.662 -27.543  0.00  0.00      D     
ATOM   3565  HN  LYS D 228       5.183 -18.178 -27.805  0.00  0.00      D     
ATOM   3566  CA  LYS D 228       7.153 -17.943 -28.046  0.00  0.00      D     
ATOM   3567  HA  LYS D 228       8.075 -18.501 -27.974  0.00  0.00      D     
ATOM   3568  CB  LYS D 228       6.818 -17.457 -29.457  0.00  0.00      D     
ATOM   3569  HB1 LYS D 228       5.888 -16.857 -29.360  0.00  0.00      D     
ATOM   3570  HB2 LYS D 228       7.649 -16.887 -29.924  0.00  0.00      D     
ATOM   3571  CG  LYS D 228       6.556 -18.567 -30.534  0.00  0.00      D     
ATOM   3572  HG1 LYS D 228       5.657 -19.134 -30.209  0.00  0.00      D     
ATOM   3573  HG2 LYS D 228       6.271 -18.031 -31.464  0.00  0.00      D     
ATOM   3574  CD  LYS D 228       7.773 -19.481 -30.651  0.00  0.00      D     
ATOM   3575  HD1 LYS D 228       8.652 -18.824 -30.477  0.00  0.00      D     
ATOM   3576  HD2 LYS D 228       7.727 -20.227 -29.829  0.00  0.00      D     
ATOM   3577  CE  LYS D 228       7.976 -20.180 -31.984  0.00  0.00      D     
ATOM   3578  HE1 LYS D 228       8.259 -19.425 -32.748  0.00  0.00      D     
ATOM   3579  HE2 LYS D 228       8.834 -20.879 -31.884  0.00  0.00      D     
ATOM   3580  NZ  LYS D 228       6.785 -20.885 -32.387  0.00  0.00      D     
ATOM   3581  HZ1 LYS D 228       6.275 -21.361 -31.617  0.00  0.00      D     
ATOM   3582  HZ2 LYS D 228       6.174 -20.199 -32.875  0.00  0.00      D     
ATOM   3583  HZ3 LYS D 228       6.969 -21.606 -33.115  0.00  0.00      D     
ATOM   3584  C   LYS D 228       7.449 -16.792 -27.206  0.00  0.00      D     
ATOM   3585  O   LYS D 228       7.137 -16.850 -25.993  0.00  0.00      D     
ATOM   3586  N   GLN D 229       8.184 -15.820 -27.659  0.00  0.00      D     
ATOM   3587  HN  GLN D 229       8.368 -15.849 -28.639  0.00  0.00      D     
ATOM   3588  CA  GLN D 229       8.600 -14.719 -26.962  0.00  0.00      D     
ATOM   3589  HA  GLN D 229       8.237 -14.733 -25.945  0.00  0.00      D     
ATOM   3590  CB  GLN D 229      10.136 -14.608 -26.861  0.00  0.00      D     
ATOM   3591  HB1 GLN D 229      10.672 -14.535 -27.832  0.00  0.00      D     
ATOM   3592  HB2 GLN D 229      10.303 -13.633 -26.356  0.00  0.00      D     
ATOM   3593  CG  GLN D 229      10.774 -15.780 -26.055  0.00  0.00      D     
ATOM   3594  HG1 GLN D 229      10.511 -16.807 -26.390  0.00  0.00      D     
ATOM   3595  HG2 GLN D 229      11.861 -15.740 -26.277  0.00  0.00      D     
ATOM   3596  CD  GLN D 229      10.663 -15.598 -24.551  0.00  0.00      D     
ATOM   3597  OE1 GLN D 229      11.321 -14.650 -24.038  0.00  0.00      D     
ATOM   3598  NE2 GLN D 229       9.847 -16.428 -23.864  0.00  0.00      D     
ATOM   3599 HE21 GLN D 229       9.435 -17.166 -24.399  0.00  0.00      D     
ATOM   3600 HE22 GLN D 229       9.764 -16.233 -22.887  0.00  0.00      D     
ATOM   3601  C   GLN D 229       8.118 -13.437 -27.561  0.00  0.00      D     
ATOM   3602  O   GLN D 229       8.669 -12.915 -28.501  0.00  0.00      D     
ATOM   3603  N   ALA D 230       7.100 -12.740 -26.903  0.00  0.00      D     
ATOM   3604  HN  ALA D 230       6.639 -13.191 -26.142  0.00  0.00      D     
ATOM   3605  CA  ALA D 230       6.554 -11.549 -27.357  0.00  0.00      D     
ATOM   3606  HA  ALA D 230       6.694 -11.596 -28.427  0.00  0.00      D     
ATOM   3607  CB  ALA D 230       5.044 -11.503 -27.224  0.00  0.00      D     
ATOM   3608  HB1 ALA D 230       4.699 -10.670 -27.872  0.00  0.00      D     
ATOM   3609  HB2 ALA D 230       4.637 -12.459 -27.618  0.00  0.00      D     
ATOM   3610  HB3 ALA D 230       4.795 -11.530 -26.141  0.00  0.00      D     
ATOM   3611  C   ALA D 230       7.233 -10.384 -26.627  0.00  0.00      D     
ATOM   3612  O   ALA D 230       7.565 -10.372 -25.412  0.00  0.00      D     
ATOM   3613  N   THR D 231       7.665  -9.391 -27.391  0.00  0.00      D     
ATOM   3614  HN  THR D 231       7.390  -9.459 -28.346  0.00  0.00      D     
ATOM   3615  CA  THR D 231       8.404  -8.199 -26.968  0.00  0.00      D     
ATOM   3616  HA  THR D 231       9.097  -8.476 -26.188  0.00  0.00      D     
ATOM   3617  CB  THR D 231       9.246  -7.612 -28.183  0.00  0.00      D     
ATOM   3618  HB  THR D 231       8.618  -7.168 -28.985  0.00  0.00      D     
ATOM   3619  OG1 THR D 231      10.108  -8.536 -28.777  0.00  0.00      D     
ATOM   3620  HG1 THR D 231      10.766  -8.704 -28.099  0.00  0.00      D     
ATOM   3621  CG2 THR D 231      10.089  -6.328 -27.706  0.00  0.00      D     
ATOM   3622 HG21 THR D 231      10.815  -5.987 -28.475  0.00  0.00      D     
ATOM   3623 HG22 THR D 231       9.381  -5.479 -27.598  0.00  0.00      D     
ATOM   3624 HG23 THR D 231      10.622  -6.613 -26.774  0.00  0.00      D     
ATOM   3625  C   THR D 231       7.430  -7.192 -26.516  0.00  0.00      D     
ATOM   3626  O   THR D 231       6.734  -6.598 -27.374  0.00  0.00      D     
ATOM   3627  N   LYS D 232       7.326  -6.972 -25.235  0.00  0.00      D     
ATOM   3628  HN  LYS D 232       7.870  -7.395 -24.513  0.00  0.00      D     
ATOM   3629  CA  LYS D 232       6.325  -6.107 -24.622  0.00  0.00      D     
ATOM   3630  HA  LYS D 232       5.492  -6.011 -25.301  0.00  0.00      D     
ATOM   3631  CB  LYS D 232       5.748  -6.898 -23.393  0.00  0.00      D     
ATOM   3632  HB1 LYS D 232       5.047  -7.713 -23.673  0.00  0.00      D     
ATOM   3633  HB2 LYS D 232       6.574  -7.351 -22.805  0.00  0.00      D     
ATOM   3634  CG  LYS D 232       4.813  -6.064 -22.459  0.00  0.00      D     
ATOM   3635  HG1 LYS D 232       5.357  -5.169 -22.087  0.00  0.00      D     
ATOM   3636  HG2 LYS D 232       3.874  -5.838 -23.007  0.00  0.00      D     
ATOM   3637  CD  LYS D 232       4.265  -6.987 -21.286  0.00  0.00      D     
ATOM   3638  HD1 LYS D 232       5.166  -7.473 -20.854  0.00  0.00      D     
ATOM   3639  HD2 LYS D 232       3.926  -6.300 -20.482  0.00  0.00      D     
ATOM   3640  CE  LYS D 232       3.050  -7.859 -21.731  0.00  0.00      D     
ATOM   3641  HE1 LYS D 232       2.303  -7.157 -22.160  0.00  0.00      D     
ATOM   3642  HE2 LYS D 232       3.355  -8.630 -22.470  0.00  0.00      D     
ATOM   3643  NZ  LYS D 232       2.398  -8.506 -20.563  0.00  0.00      D     
ATOM   3644  HZ1 LYS D 232       1.828  -9.214 -21.067  0.00  0.00      D     
ATOM   3645  HZ2 LYS D 232       3.166  -8.913 -19.991  0.00  0.00      D     
ATOM   3646  HZ3 LYS D 232       1.753  -7.881 -20.039  0.00  0.00      D     
ATOM   3647  C   LYS D 232       6.837  -4.770 -24.174  0.00  0.00      D     
ATOM   3648  O   LYS D 232       7.690  -4.802 -23.304  0.00  0.00      D     
ATOM   3649  N   TYR D 233       6.402  -3.571 -24.657  0.00  0.00      D     
ATOM   3650  HN  TYR D 233       5.721  -3.623 -25.384  0.00  0.00      D     
ATOM   3651  CA  TYR D 233       6.952  -2.288 -24.318  0.00  0.00      D     
ATOM   3652  HA  TYR D 233       7.648  -2.425 -23.504  0.00  0.00      D     
ATOM   3653  CB  TYR D 233       7.892  -1.641 -25.397  0.00  0.00      D     
ATOM   3654  HB1 TYR D 233       8.535  -0.841 -24.970  0.00  0.00      D     
ATOM   3655  HB2 TYR D 233       8.595  -2.365 -25.861  0.00  0.00      D     
ATOM   3656  CG  TYR D 233       7.170  -1.045 -26.554  0.00  0.00      D     
ATOM   3657  CD1 TYR D 233       6.865  -1.864 -27.650  0.00  0.00      D     
ATOM   3658  HD1 TYR D 233       6.927  -2.940 -27.573  0.00  0.00      D     
ATOM   3659  CE1 TYR D 233       6.304  -1.391 -28.842  0.00  0.00      D     
ATOM   3660  HE1 TYR D 233       6.019  -2.036 -29.659  0.00  0.00      D     
ATOM   3661  CZ  TYR D 233       6.089   0.008 -28.888  0.00  0.00      D     
ATOM   3662  OH  TYR D 233       5.522   0.601 -29.978  0.00  0.00      D     
ATOM   3663  HH  TYR D 233       5.781   0.045 -30.716  0.00  0.00      D     
ATOM   3664  CD2 TYR D 233       6.948   0.321 -26.647  0.00  0.00      D     
ATOM   3665  HD2 TYR D 233       7.137   0.912 -25.763  0.00  0.00      D     
ATOM   3666  CE2 TYR D 233       6.450   0.824 -27.828  0.00  0.00      D     
ATOM   3667  HE2 TYR D 233       6.353   1.890 -27.974  0.00  0.00      D     
ATOM   3668  C   TYR D 233       5.994  -1.250 -23.774  0.00  0.00      D     
ATOM   3669  O   TYR D 233       4.842  -1.131 -24.146  0.00  0.00      D     
ATOM   3670  N   LEU D 234       6.436  -0.402 -22.799  0.00  0.00      D     
ATOM   3671  HN  LEU D 234       7.324  -0.581 -22.383  0.00  0.00      D     
ATOM   3672  CA  LEU D 234       5.707   0.635 -22.176  0.00  0.00      D     
ATOM   3673  HA  LEU D 234       4.770   0.220 -21.836  0.00  0.00      D     
ATOM   3674  CB  LEU D 234       6.552   1.042 -20.887  0.00  0.00      D     
ATOM   3675  HB1 LEU D 234       6.905   0.184 -20.277  0.00  0.00      D     
ATOM   3676  HB2 LEU D 234       7.398   1.664 -21.251  0.00  0.00      D     
ATOM   3677  CG  LEU D 234       5.760   2.034 -19.896  0.00  0.00      D     
ATOM   3678  HG  LEU D 234       5.339   2.906 -20.441  0.00  0.00      D     
ATOM   3679  CD1 LEU D 234       4.563   1.364 -19.269  0.00  0.00      D     
ATOM   3680 HD11 LEU D 234       4.932   0.851 -18.355  0.00  0.00      D     
ATOM   3681 HD12 LEU D 234       3.780   2.103 -18.995  0.00  0.00      D     
ATOM   3682 HD13 LEU D 234       4.078   0.765 -20.069  0.00  0.00      D     
ATOM   3683  CD2 LEU D 234       6.780   2.528 -18.884  0.00  0.00      D     
ATOM   3684 HD21 LEU D 234       6.291   2.948 -17.979  0.00  0.00      D     
ATOM   3685 HD22 LEU D 234       7.458   1.695 -18.599  0.00  0.00      D     
ATOM   3686 HD23 LEU D 234       7.349   3.404 -19.261  0.00  0.00      D     
ATOM   3687  C   LEU D 234       5.487   1.777 -23.164  0.00  0.00      D     
ATOM   3688  O   LEU D 234       6.434   2.476 -23.525  0.00  0.00      D     
ATOM   3689  N   VAL D 235       4.245   1.948 -23.653  0.00  0.00      D     
ATOM   3690  HN  VAL D 235       3.519   1.307 -23.418  0.00  0.00      D     
ATOM   3691  CA  VAL D 235       3.874   2.967 -24.608  0.00  0.00      D     
ATOM   3692  HA  VAL D 235       4.656   2.967 -25.352  0.00  0.00      D     
ATOM   3693  CB  VAL D 235       2.554   2.740 -25.268  0.00  0.00      D     
ATOM   3694  HB  VAL D 235       1.808   2.643 -24.450  0.00  0.00      D     
ATOM   3695  CG1 VAL D 235       2.116   3.913 -26.186  0.00  0.00      D     
ATOM   3696 HG11 VAL D 235       2.934   4.196 -26.883  0.00  0.00      D     
ATOM   3697 HG12 VAL D 235       1.154   3.625 -26.663  0.00  0.00      D     
ATOM   3698 HG13 VAL D 235       1.912   4.854 -25.632  0.00  0.00      D     
ATOM   3699  CG2 VAL D 235       2.567   1.429 -26.039  0.00  0.00      D     
ATOM   3700 HG21 VAL D 235       1.523   1.127 -26.269  0.00  0.00      D     
ATOM   3701 HG22 VAL D 235       3.114   1.420 -27.006  0.00  0.00      D     
ATOM   3702 HG23 VAL D 235       2.942   0.663 -25.328  0.00  0.00      D     
ATOM   3703  C   VAL D 235       3.825   4.405 -23.993  0.00  0.00      D     
ATOM   3704  O   VAL D 235       4.397   5.388 -24.451  0.00  0.00      D     
ATOM   3705  N   GLN D 236       3.072   4.599 -22.809  0.00  0.00      D     
ATOM   3706  HN  GLN D 236       2.715   3.883 -22.213  0.00  0.00      D     
ATOM   3707  CA  GLN D 236       3.040   5.826 -22.050  0.00  0.00      D     
ATOM   3708  HA  GLN D 236       4.000   6.294 -22.209  0.00  0.00      D     
ATOM   3709  CB  GLN D 236       1.776   6.749 -22.430  0.00  0.00      D     
ATOM   3710  HB1 GLN D 236       2.134   7.796 -22.334  0.00  0.00      D     
ATOM   3711  HB2 GLN D 236       1.619   6.690 -23.528  0.00  0.00      D     
ATOM   3712  CG  GLN D 236       0.398   6.527 -21.792  0.00  0.00      D     
ATOM   3713  HG1 GLN D 236       0.132   5.463 -21.969  0.00  0.00      D     
ATOM   3714  HG2 GLN D 236       0.354   6.602 -20.684  0.00  0.00      D     
ATOM   3715  CD  GLN D 236      -0.585   7.543 -22.264  0.00  0.00      D     
ATOM   3716  OE1 GLN D 236      -1.689   7.224 -22.809  0.00  0.00      D     
ATOM   3717  NE2 GLN D 236      -0.213   8.813 -21.870  0.00  0.00      D     
ATOM   3718 HE21 GLN D 236      -0.944   9.475 -22.037  0.00  0.00      D     
ATOM   3719 HE22 GLN D 236       0.622   9.012 -21.356  0.00  0.00      D     
ATOM   3720  C   GLN D 236       2.868   5.262 -20.663  0.00  0.00      D     
ATOM   3721  O   GLN D 236       2.174   4.256 -20.462  0.00  0.00      D     
ATOM   3722  N   GLN D 237       3.386   5.956 -19.662  0.00  0.00      D     
ATOM   3723  HN  GLN D 237       3.815   6.844 -19.811  0.00  0.00      D     
ATOM   3724  CA  GLN D 237       3.240   5.613 -18.271  0.00  0.00      D     
ATOM   3725  HA  GLN D 237       2.455   4.875 -18.199  0.00  0.00      D     
ATOM   3726  CB  GLN D 237       4.596   5.081 -17.885  0.00  0.00      D     
ATOM   3727  HB1 GLN D 237       4.751   4.224 -18.575  0.00  0.00      D     
ATOM   3728  HB2 GLN D 237       5.407   5.788 -18.162  0.00  0.00      D     
ATOM   3729  CG  GLN D 237       4.834   4.659 -16.428  0.00  0.00      D     
ATOM   3730  HG1 GLN D 237       5.846   4.208 -16.511  0.00  0.00      D     
ATOM   3731  HG2 GLN D 237       4.879   5.579 -15.807  0.00  0.00      D     
ATOM   3732  CD  GLN D 237       3.855   3.525 -15.973  0.00  0.00      D     
ATOM   3733  OE1 GLN D 237       3.816   2.396 -16.446  0.00  0.00      D     
ATOM   3734  NE2 GLN D 237       2.991   3.987 -15.000  0.00  0.00      D     
ATOM   3735 HE21 GLN D 237       2.430   3.268 -14.589  0.00  0.00      D     
ATOM   3736 HE22 GLN D 237       3.084   4.808 -14.435  0.00  0.00      D     
ATOM   3737  C   GLN D 237       2.754   6.802 -17.675  0.00  0.00      D     
ATOM   3738  O   GLN D 237       3.335   7.858 -17.948  0.00  0.00      D     
ATOM   3739  N   GLU D 238       1.657   6.759 -16.912  0.00  0.00      D     
ATOM   3740  HN  GLU D 238       1.132   5.919 -16.801  0.00  0.00      D     
ATOM   3741  CA  GLU D 238       1.221   7.927 -16.175  0.00  0.00      D     
ATOM   3742  HA  GLU D 238       1.906   8.759 -16.117  0.00  0.00      D     
ATOM   3743  CB  GLU D 238      -0.242   8.330 -16.690  0.00  0.00      D     
ATOM   3744  HB1 GLU D 238      -1.004   7.533 -16.560  0.00  0.00      D     
ATOM   3745  HB2 GLU D 238      -0.551   9.114 -15.966  0.00  0.00      D     
ATOM   3746  CG  GLU D 238      -0.146   9.020 -18.056  0.00  0.00      D     
ATOM   3747  HG1 GLU D 238       0.656   9.779 -17.938  0.00  0.00      D     
ATOM   3748  HG2 GLU D 238       0.166   8.363 -18.896  0.00  0.00      D     
ATOM   3749  CD  GLU D 238      -1.412   9.727 -18.356  0.00  0.00      D     
ATOM   3750  OE1 GLU D 238      -2.319   9.568 -17.525  0.00  0.00      D     
ATOM   3751  OE2 GLU D 238      -1.505  10.529 -19.314  0.00  0.00      D     
ATOM   3752  C   GLU D 238       1.149   7.418 -14.716  0.00  0.00      D     
ATOM   3753  O   GLU D 238       0.304   6.594 -14.386  0.00  0.00      D     
ATOM   3754  N   SER D 239       1.962   8.039 -13.796  0.00  0.00      D     
ATOM   3755  HN  SER D 239       2.691   8.601 -14.176  0.00  0.00      D     
ATOM   3756  CA  SER D 239       1.942   7.623 -12.400  0.00  0.00      D     
ATOM   3757  HA  SER D 239       1.007   7.952 -11.972  0.00  0.00      D     
ATOM   3758  CB  SER D 239       2.181   6.112 -11.979  0.00  0.00      D     
ATOM   3759  HB1 SER D 239       2.159   6.073 -10.869  0.00  0.00      D     
ATOM   3760  HB2 SER D 239       1.357   5.437 -12.297  0.00  0.00      D     
ATOM   3761  OG  SER D 239       3.403   5.543 -12.463  0.00  0.00      D     
ATOM   3762  HG1 SER D 239       3.877   5.305 -11.663  0.00  0.00      D     
ATOM   3763  C   SER D 239       3.040   8.435 -11.795  0.00  0.00      D     
ATOM   3764  O   SER D 239       3.998   8.893 -12.477  0.00  0.00      D     
ATOM   3765  N   PRO D 240       3.039   8.794 -10.554  0.00  0.00      D     
ATOM   3766  CD  PRO D 240       1.849   8.850  -9.658  0.00  0.00      D     
ATOM   3767  HD1 PRO D 240       1.333   7.879  -9.818  0.00  0.00      D     
ATOM   3768  HD2 PRO D 240       1.136   9.600 -10.062  0.00  0.00      D     
ATOM   3769  CA  PRO D 240       4.214   9.389  -9.884  0.00  0.00      D     
ATOM   3770  HA  PRO D 240       4.653  10.014 -10.646  0.00  0.00      D     
ATOM   3771  CB  PRO D 240       3.663  10.076  -8.692  0.00  0.00      D     
ATOM   3772  HB1 PRO D 240       3.310  11.098  -8.946  0.00  0.00      D     
ATOM   3773  HB2 PRO D 240       4.397  10.223  -7.870  0.00  0.00      D     
ATOM   3774  CG  PRO D 240       2.412   9.186  -8.348  0.00  0.00      D     
ATOM   3775  HG1 PRO D 240       1.611   9.538  -7.663  0.00  0.00      D     
ATOM   3776  HG2 PRO D 240       2.806   8.221  -7.963  0.00  0.00      D     
ATOM   3777  C   PRO D 240       5.315   8.386  -9.633  0.00  0.00      D     
ATOM   3778  O   PRO D 240       6.420   8.859  -9.564  0.00  0.00      D     
ATOM   3779  N   PHE D 241       5.001   7.141  -9.281  0.00  0.00      D     
ATOM   3780  HN  PHE D 241       4.061   6.808  -9.251  0.00  0.00      D     
ATOM   3781  CA  PHE D 241       5.973   6.168  -8.872  0.00  0.00      D     
ATOM   3782  HA  PHE D 241       6.963   6.589  -8.965  0.00  0.00      D     
ATOM   3783  CB  PHE D 241       5.873   6.006  -7.348  0.00  0.00      D     
ATOM   3784  HB1 PHE D 241       6.712   5.425  -6.909  0.00  0.00      D     
ATOM   3785  HB2 PHE D 241       5.866   6.978  -6.810  0.00  0.00      D     
ATOM   3786  CG  PHE D 241       4.620   5.248  -6.924  0.00  0.00      D     
ATOM   3787  CD1 PHE D 241       4.321   3.848  -7.058  0.00  0.00      D     
ATOM   3788  HD1 PHE D 241       5.042   3.181  -7.508  0.00  0.00      D     
ATOM   3789  CE1 PHE D 241       3.065   3.302  -6.738  0.00  0.00      D     
ATOM   3790  HE1 PHE D 241       2.896   2.251  -6.924  0.00  0.00      D     
ATOM   3791  CZ  PHE D 241       2.091   4.112  -6.213  0.00  0.00      D     
ATOM   3792  HZ  PHE D 241       1.088   3.832  -5.927  0.00  0.00      D     
ATOM   3793  CD2 PHE D 241       3.660   6.026  -6.230  0.00  0.00      D     
ATOM   3794  HD2 PHE D 241       3.767   7.097  -6.145  0.00  0.00      D     
ATOM   3795  CE2 PHE D 241       2.419   5.452  -5.907  0.00  0.00      D     
ATOM   3796  HE2 PHE D 241       1.658   6.122  -5.535  0.00  0.00      D     
ATOM   3797  C   PHE D 241       5.796   4.919  -9.724  0.00  0.00      D     
ATOM   3798  O   PHE D 241       4.684   4.619 -10.229  0.00  0.00      D     
ATOM   3799  N   VAL D 242       6.940   4.189  -9.856  0.00  0.00      D     
ATOM   3800  HN  VAL D 242       7.749   4.396  -9.311  0.00  0.00      D     
ATOM   3801  CA  VAL D 242       6.973   2.961 -10.559  0.00  0.00      D     
ATOM   3802  HA  VAL D 242       5.972   2.616 -10.772  0.00  0.00      D     
ATOM   3803  CB  VAL D 242       7.747   2.996 -11.931  0.00  0.00      D     
ATOM   3804  HB  VAL D 242       8.785   3.209 -11.600  0.00  0.00      D     
ATOM   3805  CG1 VAL D 242       7.644   1.678 -12.673  0.00  0.00      D     
ATOM   3806 HG11 VAL D 242       8.030   0.900 -11.980  0.00  0.00      D     
ATOM   3807 HG12 VAL D 242       6.620   1.318 -12.913  0.00  0.00      D     
ATOM   3808 HG13 VAL D 242       8.228   1.668 -13.618  0.00  0.00      D     
ATOM   3809  CG2 VAL D 242       7.304   4.210 -12.730  0.00  0.00      D     
ATOM   3810 HG21 VAL D 242       7.803   4.135 -13.720  0.00  0.00      D     
ATOM   3811 HG22 VAL D 242       6.197   4.228 -12.819  0.00  0.00      D     
ATOM   3812 HG23 VAL D 242       7.562   5.148 -12.194  0.00  0.00      D     
ATOM   3813  C   VAL D 242       7.556   1.924  -9.666  0.00  0.00      D     
ATOM   3814  O   VAL D 242       8.527   2.174  -8.969  0.00  0.00      D     
ATOM   3815  N   MET D 243       6.902   0.741  -9.657  0.00  0.00      D     
ATOM   3816  HN  MET D 243       6.060   0.706 -10.190  0.00  0.00      D     
ATOM   3817  CA  MET D 243       7.397  -0.420  -8.878  0.00  0.00      D     
ATOM   3818  HA  MET D 243       8.232  -0.157  -8.247  0.00  0.00      D     
ATOM   3819  CB  MET D 243       6.300  -0.767  -7.798  0.00  0.00      D     
ATOM   3820  HB1 MET D 243       6.069   0.176  -7.258  0.00  0.00      D     
ATOM   3821  HB2 MET D 243       5.348  -1.085  -8.274  0.00  0.00      D     
ATOM   3822  CG  MET D 243       6.733  -1.839  -6.740  0.00  0.00      D     
ATOM   3823  HG1 MET D 243       7.119  -2.729  -7.280  0.00  0.00      D     
ATOM   3824  HG2 MET D 243       7.671  -1.496  -6.252  0.00  0.00      D     
ATOM   3825  SD  MET D 243       5.526  -2.325  -5.494  0.00  0.00      D     
ATOM   3826  CE  MET D 243       6.542  -3.812  -5.085  0.00  0.00      D     
ATOM   3827  HE1 MET D 243       7.536  -3.430  -4.767  0.00  0.00      D     
ATOM   3828  HE2 MET D 243       6.228  -4.309  -4.142  0.00  0.00      D     
ATOM   3829  HE3 MET D 243       6.594  -4.634  -5.831  0.00  0.00      D     
ATOM   3830  C   MET D 243       7.736  -1.668  -9.748  0.00  0.00      D     
ATOM   3831  O   MET D 243       6.814  -2.371 -10.274  0.00  0.00      D     
ATOM   3832  N   MET D 244       8.999  -1.916  -9.872  0.00  0.00      D     
ATOM   3833  HN  MET D 244       9.672  -1.343  -9.410  0.00  0.00      D     
ATOM   3834  CA  MET D 244       9.441  -3.059 -10.695  0.00  0.00      D     
ATOM   3835  HA  MET D 244       8.712  -3.372 -11.428  0.00  0.00      D     
ATOM   3836  CB  MET D 244      10.616  -2.473 -11.621  0.00  0.00      D     
ATOM   3837  HB1 MET D 244      11.472  -2.198 -10.968  0.00  0.00      D     
ATOM   3838  HB2 MET D 244      10.931  -3.307 -12.284  0.00  0.00      D     
ATOM   3839  CG  MET D 244      10.214  -1.294 -12.517  0.00  0.00      D     
ATOM   3840  HG1 MET D 244      10.038  -0.374 -11.919  0.00  0.00      D     
ATOM   3841  HG2 MET D 244      11.106  -0.944 -13.079  0.00  0.00      D     
ATOM   3842  SD  MET D 244       8.792  -1.573 -13.618  0.00  0.00      D     
ATOM   3843  CE  MET D 244       9.462  -2.863 -14.817  0.00  0.00      D     
ATOM   3844  HE1 MET D 244       8.772  -2.982 -15.679  0.00  0.00      D     
ATOM   3845  HE2 MET D 244      10.495  -2.662 -15.173  0.00  0.00      D     
ATOM   3846  HE3 MET D 244       9.531  -3.784 -14.199  0.00  0.00      D     
ATOM   3847  C   MET D 244       9.811  -4.202  -9.824  0.00  0.00      D     
ATOM   3848  O   MET D 244      10.585  -4.126  -8.907  0.00  0.00      D     
ATOM   3849  N   SER D 245       9.319  -5.445 -10.064  0.00  0.00      D     
ATOM   3850  HN  SER D 245       8.626  -5.538 -10.774  0.00  0.00      D     
ATOM   3851  CA  SER D 245       9.464  -6.516  -9.149  0.00  0.00      D     
ATOM   3852  HA  SER D 245      10.059  -6.333  -8.267  0.00  0.00      D     
ATOM   3853  CB  SER D 245       8.072  -6.894  -8.590  0.00  0.00      D     
ATOM   3854  HB1 SER D 245       7.326  -6.953  -9.410  0.00  0.00      D     
ATOM   3855  HB2 SER D 245       8.196  -7.860  -8.055  0.00  0.00      D     
ATOM   3856  OG  SER D 245       7.563  -5.940  -7.692  0.00  0.00      D     
ATOM   3857  HG1 SER D 245       8.096  -6.083  -6.907  0.00  0.00      D     
ATOM   3858  C   SER D 245       9.976  -7.745  -9.894  0.00  0.00      D     
ATOM   3859  O   SER D 245       9.634  -7.943 -11.040  0.00  0.00      D     
ATOM   3860  N   ALA D 246      10.683  -8.600  -9.190  0.00  0.00      D     
ATOM   3861  HN  ALA D 246      10.907  -8.299  -8.267  0.00  0.00      D     
ATOM   3862  CA  ALA D 246      11.252  -9.808  -9.695  0.00  0.00      D     
ATOM   3863  HA  ALA D 246      10.643 -10.231 -10.480  0.00  0.00      D     
ATOM   3864  CB  ALA D 246      12.587  -9.446 -10.471  0.00  0.00      D     
ATOM   3865  HB1 ALA D 246      13.025 -10.368 -10.910  0.00  0.00      D     
ATOM   3866  HB2 ALA D 246      12.335  -8.867 -11.385  0.00  0.00      D     
ATOM   3867  HB3 ALA D 246      13.441  -8.941  -9.971  0.00  0.00      D     
ATOM   3868  C   ALA D 246      11.472 -10.788  -8.477  0.00  0.00      D     
ATOM   3869  O   ALA D 246      11.233 -10.304  -7.375  0.00  0.00      D     
ATOM   3870  N   PRO D 247      11.909 -12.073  -8.591  0.00  0.00      D     
ATOM   3871  CD  PRO D 247      11.896 -12.942  -9.810  0.00  0.00      D     
ATOM   3872  HD1 PRO D 247      12.296 -12.377 -10.680  0.00  0.00      D     
ATOM   3873  HD2 PRO D 247      10.819 -13.079 -10.048  0.00  0.00      D     
ATOM   3874  CA  PRO D 247      12.444 -12.803  -7.469  0.00  0.00      D     
ATOM   3875  HA  PRO D 247      11.838 -12.591  -6.601  0.00  0.00      D     
ATOM   3876  CB  PRO D 247      12.421 -14.250  -8.023  0.00  0.00      D     
ATOM   3877  HB1 PRO D 247      11.486 -14.730  -7.664  0.00  0.00      D     
ATOM   3878  HB2 PRO D 247      13.133 -14.959  -7.548  0.00  0.00      D     
ATOM   3879  CG  PRO D 247      12.591 -14.274  -9.552  0.00  0.00      D     
ATOM   3880  HG1 PRO D 247      11.956 -15.112  -9.909  0.00  0.00      D     
ATOM   3881  HG2 PRO D 247      13.648 -14.352  -9.886  0.00  0.00      D     
ATOM   3882  C   PRO D 247      13.873 -12.438  -7.021  0.00  0.00      D     
ATOM   3883  O   PRO D 247      14.698 -11.864  -7.740  0.00  0.00      D     
ATOM   3884  N   PRO D 248      14.244 -12.669  -5.735  0.00  0.00      D     
ATOM   3885  CD  PRO D 248      13.413 -13.309  -4.683  0.00  0.00      D     
ATOM   3886  HD1 PRO D 248      13.420 -14.398  -4.904  0.00  0.00      D     
ATOM   3887  HD2 PRO D 248      12.370 -12.946  -4.565  0.00  0.00      D     
ATOM   3888  CA  PRO D 248      15.681 -12.486  -5.254  0.00  0.00      D     
ATOM   3889  HA  PRO D 248      15.824 -11.415  -5.244  0.00  0.00      D     
ATOM   3890  CB  PRO D 248      15.704 -13.185  -3.919  0.00  0.00      D     
ATOM   3891  HB1 PRO D 248      16.405 -12.666  -3.231  0.00  0.00      D     
ATOM   3892  HB2 PRO D 248      15.913 -14.273  -4.002  0.00  0.00      D     
ATOM   3893  CG  PRO D 248      14.292 -13.105  -3.400  0.00  0.00      D     
ATOM   3894  HG1 PRO D 248      14.070 -12.113  -2.953  0.00  0.00      D     
ATOM   3895  HG2 PRO D 248      14.168 -13.897  -2.630  0.00  0.00      D     
ATOM   3896  C   PRO D 248      16.834 -13.023  -6.124  0.00  0.00      D     
ATOM   3897  O   PRO D 248      17.020 -14.211  -6.350  0.00  0.00      D     
ATOM   3898  N   ALA D 249      17.728 -12.118  -6.580  0.00  0.00      D     
ATOM   3899  HN  ALA D 249      17.539 -11.140  -6.533  0.00  0.00      D     
ATOM   3900  CA  ALA D 249      18.912 -12.493  -7.246  0.00  0.00      D     
ATOM   3901  HA  ALA D 249      19.314 -13.339  -6.708  0.00  0.00      D     
ATOM   3902  CB  ALA D 249      18.751 -12.668  -8.730  0.00  0.00      D     
ATOM   3903  HB1 ALA D 249      19.651 -12.916  -9.332  0.00  0.00      D     
ATOM   3904  HB2 ALA D 249      18.053 -13.530  -8.802  0.00  0.00      D     
ATOM   3905  HB3 ALA D 249      18.151 -11.822  -9.130  0.00  0.00      D     
ATOM   3906  C   ALA D 249      19.894 -11.345  -7.045  0.00  0.00      D     
ATOM   3907  O   ALA D 249      19.511 -10.206  -6.742  0.00  0.00      D     
ATOM   3908  N   GLN D 250      21.216 -11.599  -7.213  0.00  0.00      D     
ATOM   3909  HN  GLN D 250      21.451 -12.533  -7.470  0.00  0.00      D     
ATOM   3910  CA  GLN D 250      22.304 -10.668  -7.089  0.00  0.00      D     
ATOM   3911  HA  GLN D 250      22.099 -10.167  -6.155  0.00  0.00      D     
ATOM   3912  CB  GLN D 250      23.744 -11.295  -7.080  0.00  0.00      D     
ATOM   3913  HB1 GLN D 250      23.901 -11.836  -8.037  0.00  0.00      D     
ATOM   3914  HB2 GLN D 250      24.547 -10.528  -7.106  0.00  0.00      D     
ATOM   3915  CG  GLN D 250      24.165 -12.253  -5.968  0.00  0.00      D     
ATOM   3916  HG1 GLN D 250      23.651 -13.194  -6.257  0.00  0.00      D     
ATOM   3917  HG2 GLN D 250      25.255 -12.428  -6.090  0.00  0.00      D     
ATOM   3918  CD  GLN D 250      23.833 -11.839  -4.570  0.00  0.00      D     
ATOM   3919  OE1 GLN D 250      24.155 -10.752  -4.019  0.00  0.00      D     
ATOM   3920  NE2 GLN D 250      23.079 -12.754  -3.857  0.00  0.00      D     
ATOM   3921 HE21 GLN D 250      22.770 -12.553  -2.927  0.00  0.00      D     
ATOM   3922 HE22 GLN D 250      22.617 -13.503  -4.332  0.00  0.00      D     
ATOM   3923  C   GLN D 250      22.248  -9.520  -8.089  0.00  0.00      D     
ATOM   3924  O   GLN D 250      22.279  -9.696  -9.289  0.00  0.00      D     
ATOM   3925  N   TYR D 251      22.115  -8.286  -7.614  0.00  0.00      D     
ATOM   3926  HN  TYR D 251      21.989  -8.151  -6.635  0.00  0.00      D     
ATOM   3927  CA  TYR D 251      21.715  -7.229  -8.494  0.00  0.00      D     
ATOM   3928  HA  TYR D 251      21.982  -7.462  -9.514  0.00  0.00      D     
ATOM   3929  CB  TYR D 251      20.211  -7.182  -8.377  0.00  0.00      D     
ATOM   3930  HB1 TYR D 251      19.851  -8.174  -8.722  0.00  0.00      D     
ATOM   3931  HB2 TYR D 251      19.702  -7.074  -7.395  0.00  0.00      D     
ATOM   3932  CG  TYR D 251      19.627  -6.151  -9.351  0.00  0.00      D     
ATOM   3933  CD1 TYR D 251      19.539  -6.414 -10.685  0.00  0.00      D     
ATOM   3934  HD1 TYR D 251      19.835  -7.366 -11.102  0.00  0.00      D     
ATOM   3935  CE1 TYR D 251      19.077  -5.376 -11.537  0.00  0.00      D     
ATOM   3936  HE1 TYR D 251      19.076  -5.498 -12.610  0.00  0.00      D     
ATOM   3937  CZ  TYR D 251      18.706  -4.128 -11.079  0.00  0.00      D     
ATOM   3938  OH  TYR D 251      18.217  -3.230 -12.069  0.00  0.00      D     
ATOM   3939  HH  TYR D 251      18.281  -2.383 -11.621  0.00  0.00      D     
ATOM   3940  CD2 TYR D 251      19.202  -4.916  -8.869  0.00  0.00      D     
ATOM   3941  HD2 TYR D 251      19.226  -4.717  -7.807  0.00  0.00      D     
ATOM   3942  CE2 TYR D 251      18.737  -3.892  -9.692  0.00  0.00      D     
ATOM   3943  HE2 TYR D 251      18.445  -2.921  -9.321  0.00  0.00      D     
ATOM   3944  C   TYR D 251      22.315  -5.970  -7.987  0.00  0.00      D     
ATOM   3945  O   TYR D 251      22.648  -5.833  -6.808  0.00  0.00      D     
ATOM   3946  N   GLU D 252      22.551  -4.988  -8.869  0.00  0.00      D     
ATOM   3947  HN  GLU D 252      22.211  -4.974  -9.806  0.00  0.00      D     
ATOM   3948  CA  GLU D 252      23.300  -3.728  -8.595  0.00  0.00      D     
ATOM   3949  HA  GLU D 252      23.778  -3.804  -7.629  0.00  0.00      D     
ATOM   3950  CB  GLU D 252      24.171  -3.502  -9.873  0.00  0.00      D     
ATOM   3951  HB1 GLU D 252      23.500  -3.458 -10.757  0.00  0.00      D     
ATOM   3952  HB2 GLU D 252      24.684  -2.518  -9.824  0.00  0.00      D     
ATOM   3953  CG  GLU D 252      25.337  -4.564 -10.053  0.00  0.00      D     
ATOM   3954  HG1 GLU D 252      26.073  -4.655  -9.226  0.00  0.00      D     
ATOM   3955  HG2 GLU D 252      24.728  -5.491 -10.116  0.00  0.00      D     
ATOM   3956  CD  GLU D 252      26.125  -4.332 -11.315  0.00  0.00      D     
ATOM   3957  OE1 GLU D 252      26.987  -3.485 -11.206  0.00  0.00      D     
ATOM   3958  OE2 GLU D 252      25.890  -5.111 -12.235  0.00  0.00      D     
ATOM   3959  C   GLU D 252      22.365  -2.551  -8.540  0.00  0.00      D     
ATOM   3960  O   GLU D 252      21.636  -2.285  -9.511  0.00  0.00      D     
ATOM   3961  N   LEU D 253      22.463  -1.726  -7.483  0.00  0.00      D     
ATOM   3962  HN  LEU D 253      23.238  -1.864  -6.872  0.00  0.00      D     
ATOM   3963  CA  LEU D 253      21.748  -0.491  -7.392  0.00  0.00      D     
ATOM   3964  HA  LEU D 253      21.068  -0.259  -8.198  0.00  0.00      D     
ATOM   3965  CB  LEU D 253      20.866  -0.430  -6.124  0.00  0.00      D     
ATOM   3966  HB1 LEU D 253      21.529  -0.786  -5.307  0.00  0.00      D     
ATOM   3967  HB2 LEU D 253      20.226   0.470  -6.002  0.00  0.00      D     
ATOM   3968  CG  LEU D 253      19.816  -1.592  -6.016  0.00  0.00      D     
ATOM   3969  HG  LEU D 253      20.287  -2.586  -6.176  0.00  0.00      D     
ATOM   3970  CD1 LEU D 253      19.268  -1.691  -4.654  0.00  0.00      D     
ATOM   3971 HD11 LEU D 253      20.020  -1.901  -3.864  0.00  0.00      D     
ATOM   3972 HD12 LEU D 253      18.852  -0.708  -4.348  0.00  0.00      D     
ATOM   3973 HD13 LEU D 253      18.572  -2.554  -4.573  0.00  0.00      D     
ATOM   3974  CD2 LEU D 253      18.662  -1.443  -6.983  0.00  0.00      D     
ATOM   3975 HD21 LEU D 253      18.089  -0.525  -6.734  0.00  0.00      D     
ATOM   3976 HD22 LEU D 253      19.004  -1.514  -8.038  0.00  0.00      D     
ATOM   3977 HD23 LEU D 253      17.905  -2.246  -6.860  0.00  0.00      D     
ATOM   3978  C   LEU D 253      22.828   0.596  -7.506  0.00  0.00      D     
ATOM   3979  O   LEU D 253      23.915   0.484  -6.917  0.00  0.00      D     
ATOM   3980  N   LYS D 254      22.593   1.616  -8.357  0.00  0.00      D     
ATOM   3981  HN  LYS D 254      21.735   1.632  -8.865  0.00  0.00      D     
ATOM   3982  CA  LYS D 254      23.524   2.672  -8.605  0.00  0.00      D     
ATOM   3983  HA  LYS D 254      24.393   2.638  -7.964  0.00  0.00      D     
ATOM   3984  CB  LYS D 254      23.843   2.897 -10.104  0.00  0.00      D     
ATOM   3985  HB1 LYS D 254      22.855   3.106 -10.567  0.00  0.00      D     
ATOM   3986  HB2 LYS D 254      24.641   3.670 -10.108  0.00  0.00      D     
ATOM   3987  CG  LYS D 254      24.270   1.604 -10.834  0.00  0.00      D     
ATOM   3988  HG1 LYS D 254      23.449   0.857 -10.809  0.00  0.00      D     
ATOM   3989  HG2 LYS D 254      24.453   1.842 -11.904  0.00  0.00      D     
ATOM   3990  CD  LYS D 254      25.612   1.089 -10.329  0.00  0.00      D     
ATOM   3991  HD1 LYS D 254      26.368   1.898 -10.430  0.00  0.00      D     
ATOM   3992  HD2 LYS D 254      25.625   0.678  -9.297  0.00  0.00      D     
ATOM   3993  CE  LYS D 254      26.043  -0.092 -11.279  0.00  0.00      D     
ATOM   3994  HE1 LYS D 254      25.199  -0.777 -11.507  0.00  0.00      D     
ATOM   3995  HE2 LYS D 254      26.361   0.295 -12.271  0.00  0.00      D     
ATOM   3996  NZ  LYS D 254      27.073  -0.907 -10.579  0.00  0.00      D     
ATOM   3997  HZ1 LYS D 254      27.142  -1.795 -11.116  0.00  0.00      D     
ATOM   3998  HZ2 LYS D 254      27.953  -0.357 -10.507  0.00  0.00      D     
ATOM   3999  HZ3 LYS D 254      26.697  -1.149  -9.641  0.00  0.00      D     
ATOM   4000  C   LYS D 254      22.846   3.962  -8.174  0.00  0.00      D     
ATOM   4001  O   LYS D 254      21.609   4.179  -8.340  0.00  0.00      D     
ATOM   4002  N   HSE D 255      23.632   4.885  -7.508  0.00  0.00      D     
ATOM   4003  HN  HSE D 255      24.535   4.677  -7.140  0.00  0.00      D     
ATOM   4004  CA  HSE D 255      23.088   6.170  -7.080  0.00  0.00      D     
ATOM   4005  HA  HSE D 255      22.255   5.894  -6.450  0.00  0.00      D     
ATOM   4006  CB  HSE D 255      24.178   7.007  -6.337  0.00  0.00      D     
ATOM   4007  HB1 HSE D 255      24.594   6.433  -5.481  0.00  0.00      D     
ATOM   4008  HB2 HSE D 255      25.006   7.178  -7.058  0.00  0.00      D     
ATOM   4009  ND1 HSE D 255      22.542   8.219  -4.756  0.00  0.00      D     
ATOM   4010  CG  HSE D 255      23.545   8.262  -5.687  0.00  0.00      D     
ATOM   4011  CE1 HSE D 255      22.134   9.473  -4.653  0.00  0.00      D     
ATOM   4012  HE1 HSE D 255      21.385   9.849  -3.955  0.00  0.00      D     
ATOM   4013  NE2 HSE D 255      22.919  10.312  -5.353  0.00  0.00      D     
ATOM   4014  HE2 HSE D 255      22.843  11.307  -5.279  0.00  0.00      D     
ATOM   4015  CD2 HSE D 255      23.809   9.542  -6.053  0.00  0.00      D     
ATOM   4016  HD2 HSE D 255      24.432  10.031  -6.791  0.00  0.00      D     
ATOM   4017  C   HSE D 255      22.374   7.006  -8.084  0.00  0.00      D     
ATOM   4018  O   HSE D 255      22.855   7.105  -9.201  0.00  0.00      D     
ATOM   4019  N   GLY D 256      21.292   7.678  -7.682  0.00  0.00      D     
ATOM   4020  HN  GLY D 256      21.035   7.513  -6.733  0.00  0.00      D     
ATOM   4021  CA  GLY D 256      20.558   8.561  -8.514  0.00  0.00      D     
ATOM   4022  HA1 GLY D 256      21.216   9.168  -9.119  0.00  0.00      D     
ATOM   4023  HA2 GLY D 256      19.951   9.056  -7.769  0.00  0.00      D     
ATOM   4024  C   GLY D 256      19.787   7.867  -9.607  0.00  0.00      D     
ATOM   4025  O   GLY D 256      19.251   8.604 -10.427  0.00  0.00      D     
ATOM   4026  N   THR D 257      19.643   6.534  -9.645  0.00  0.00      D     
ATOM   4027  HN  THR D 257      20.007   5.942  -8.930  0.00  0.00      D     
ATOM   4028  CA  THR D 257      18.991   5.906 -10.769  0.00  0.00      D     
ATOM   4029  HA  THR D 257      18.829   6.616 -11.567  0.00  0.00      D     
ATOM   4030  CB  THR D 257      19.777   4.752 -11.341  0.00  0.00      D     
ATOM   4031  HB  THR D 257      19.318   4.335 -12.263  0.00  0.00      D     
ATOM   4032  OG1 THR D 257      19.964   3.684 -10.453  0.00  0.00      D     
ATOM   4033  HG1 THR D 257      20.588   3.975  -9.784  0.00  0.00      D     
ATOM   4034  CG2 THR D 257      21.224   5.241 -11.769  0.00  0.00      D     
ATOM   4035 HG21 THR D 257      21.155   6.125 -12.439  0.00  0.00      D     
ATOM   4036 HG22 THR D 257      21.842   5.490 -10.880  0.00  0.00      D     
ATOM   4037 HG23 THR D 257      21.648   4.386 -12.337  0.00  0.00      D     
ATOM   4038  C   THR D 257      17.557   5.445 -10.342  0.00  0.00      D     
ATOM   4039  O   THR D 257      16.679   5.237 -11.144  0.00  0.00      D     
ATOM   4040  N   PHE D 258      17.307   5.257  -9.036  0.00  0.00      D     
ATOM   4041  HN  PHE D 258      18.064   5.571  -8.468  0.00  0.00      D     
ATOM   4042  CA  PHE D 258      16.099   4.714  -8.389  0.00  0.00      D     
ATOM   4043  HA  PHE D 258      15.255   4.834  -9.052  0.00  0.00      D     
ATOM   4044  CB  PHE D 258      16.228   3.185  -8.104  0.00  0.00      D     
ATOM   4045  HB1 PHE D 258      15.231   2.760  -7.863  0.00  0.00      D     
ATOM   4046  HB2 PHE D 258      16.587   2.644  -9.006  0.00  0.00      D     
ATOM   4047  CG  PHE D 258      17.119   2.853  -7.000  0.00  0.00      D     
ATOM   4048  CD1 PHE D 258      16.522   2.380  -5.846  0.00  0.00      D     
ATOM   4049  HD1 PHE D 258      15.476   2.123  -5.775  0.00  0.00      D     
ATOM   4050  CE1 PHE D 258      17.292   2.171  -4.665  0.00  0.00      D     
ATOM   4051  HE1 PHE D 258      16.885   1.680  -3.794  0.00  0.00      D     
ATOM   4052  CZ  PHE D 258      18.692   2.483  -4.738  0.00  0.00      D     
ATOM   4053  HZ  PHE D 258      19.355   2.205  -3.932  0.00  0.00      D     
ATOM   4054  CD2 PHE D 258      18.513   3.113  -7.007  0.00  0.00      D     
ATOM   4055  HD2 PHE D 258      19.006   3.492  -7.890  0.00  0.00      D     
ATOM   4056  CE2 PHE D 258      19.300   2.919  -5.926  0.00  0.00      D     
ATOM   4057  HE2 PHE D 258      20.355   3.116  -6.044  0.00  0.00      D     
ATOM   4058  C   PHE D 258      15.767   5.506  -7.137  0.00  0.00      D     
ATOM   4059  O   PHE D 258      16.581   6.291  -6.752  0.00  0.00      D     
ATOM   4060  N   THR D 259      14.569   5.274  -6.469  0.00  0.00      D     
ATOM   4061  HN  THR D 259      13.819   4.787  -6.910  0.00  0.00      D     
ATOM   4062  CA  THR D 259      14.277   5.887  -5.157  0.00  0.00      D     
ATOM   4063  HA  THR D 259      15.026   6.659  -5.069  0.00  0.00      D     
ATOM   4064  CB  THR D 259      13.021   6.738  -5.028  0.00  0.00      D     
ATOM   4065  HB  THR D 259      13.074   7.416  -5.906  0.00  0.00      D     
ATOM   4066  OG1 THR D 259      12.992   7.532  -3.848  0.00  0.00      D     
ATOM   4067  HG1 THR D 259      13.582   8.288  -3.896  0.00  0.00      D     
ATOM   4068  CG2 THR D 259      11.690   5.921  -5.138  0.00  0.00      D     
ATOM   4069 HG21 THR D 259      10.799   6.535  -4.886  0.00  0.00      D     
ATOM   4070 HG22 THR D 259      11.679   5.554  -6.186  0.00  0.00      D     
ATOM   4071 HG23 THR D 259      11.708   5.040  -4.462  0.00  0.00      D     
ATOM   4072  C   THR D 259      14.553   4.980  -3.962  0.00  0.00      D     
ATOM   4073  O   THR D 259      15.196   5.357  -2.968  0.00  0.00      D     
ATOM   4074  N   CYS D 260      14.033   3.702  -4.006  0.00  0.00      D     
ATOM   4075  HN  CYS D 260      13.679   3.302  -4.847  0.00  0.00      D     
ATOM   4076  CA  CYS D 260      14.054   2.724  -2.952  0.00  0.00      D     
ATOM   4077  HA  CYS D 260      14.980   2.859  -2.412  0.00  0.00      D     
ATOM   4078  CB  CYS D 260      12.871   2.777  -1.976  0.00  0.00      D     
ATOM   4079  HB1 CYS D 260      11.907   2.464  -2.429  0.00  0.00      D     
ATOM   4080  HB2 CYS D 260      13.131   1.941  -1.291  0.00  0.00      D     
ATOM   4081  SG  CYS D 260      12.608   4.318  -1.059  0.00  0.00      D     
ATOM   4082  HG1 CYS D 260      11.982   5.110  -1.918  0.00  0.00      D     
ATOM   4083  C   CYS D 260      14.075   1.301  -3.542  0.00  0.00      D     
ATOM   4084  O   CYS D 260      13.674   1.078  -4.694  0.00  0.00      D     
ATOM   4085  N   ALA D 261      14.653   0.328  -2.791  0.00  0.00      D     
ATOM   4086  HN  ALA D 261      14.981   0.615  -1.894  0.00  0.00      D     
ATOM   4087  CA  ALA D 261      14.816  -1.032  -3.270  0.00  0.00      D     
ATOM   4088  HA  ALA D 261      13.924  -1.312  -3.811  0.00  0.00      D     
ATOM   4089  CB  ALA D 261      16.052  -1.168  -4.147  0.00  0.00      D     
ATOM   4090  HB1 ALA D 261      16.365  -2.137  -4.591  0.00  0.00      D     
ATOM   4091  HB2 ALA D 261      15.815  -0.580  -5.060  0.00  0.00      D     
ATOM   4092  HB3 ALA D 261      16.885  -0.678  -3.598  0.00  0.00      D     
ATOM   4093  C   ALA D 261      14.886  -2.021  -2.153  0.00  0.00      D     
ATOM   4094  O   ALA D 261      15.358  -1.703  -1.078  0.00  0.00      D     
ATOM   4095  N   SER D 262      14.368  -3.227  -2.350  0.00  0.00      D     
ATOM   4096  HN  SER D 262      13.936  -3.436  -3.223  0.00  0.00      D     
ATOM   4097  CA  SER D 262      14.151  -4.140  -1.203  0.00  0.00      D     
ATOM   4098  HA  SER D 262      14.351  -3.664  -0.254  0.00  0.00      D     
ATOM   4099  CB  SER D 262      12.769  -4.718  -1.092  0.00  0.00      D     
ATOM   4100  HB1 SER D 262      12.466  -5.225  -2.033  0.00  0.00      D     
ATOM   4101  HB2 SER D 262      12.727  -5.488  -0.292  0.00  0.00      D     
ATOM   4102  OG  SER D 262      11.799  -3.766  -0.764  0.00  0.00      D     
ATOM   4103  HG1 SER D 262      12.233  -2.936  -0.554  0.00  0.00      D     
ATOM   4104  C   SER D 262      15.092  -5.356  -1.211  0.00  0.00      D     
ATOM   4105  O   SER D 262      14.957  -6.162  -2.112  0.00  0.00      D     
ATOM   4106  N   GLU D 263      15.970  -5.484  -0.186  0.00  0.00      D     
ATOM   4107  HN  GLU D 263      15.995  -4.794   0.534  0.00  0.00      D     
ATOM   4108  CA  GLU D 263      16.890  -6.633  -0.081  0.00  0.00      D     
ATOM   4109  HA  GLU D 263      17.037  -7.045  -1.069  0.00  0.00      D     
ATOM   4110  CB  GLU D 263      18.375  -6.309   0.520  0.00  0.00      D     
ATOM   4111  HB1 GLU D 263      18.725  -5.690  -0.333  0.00  0.00      D     
ATOM   4112  HB2 GLU D 263      18.299  -5.526   1.304  0.00  0.00      D     
ATOM   4113  CG  GLU D 263      19.324  -7.490   0.745  0.00  0.00      D     
ATOM   4114  HG1 GLU D 263      18.930  -8.172   1.528  0.00  0.00      D     
ATOM   4115  HG2 GLU D 263      19.317  -8.130  -0.164  0.00  0.00      D     
ATOM   4116  CD  GLU D 263      20.687  -7.005   1.085  0.00  0.00      D     
ATOM   4117  OE1 GLU D 263      21.090  -5.802   0.858  0.00  0.00      D     
ATOM   4118  OE2 GLU D 263      21.519  -7.821   1.655  0.00  0.00      D     
ATOM   4119  C   GLU D 263      16.319  -7.810   0.693  0.00  0.00      D     
ATOM   4120  O   GLU D 263      15.610  -7.591   1.691  0.00  0.00      D     
ATOM   4121  N   TYR D 264      16.612  -9.039   0.254  0.00  0.00      D     
ATOM   4122  HN  TYR D 264      17.122  -9.174  -0.592  0.00  0.00      D     
ATOM   4123  CA  TYR D 264      16.035 -10.172   0.862  0.00  0.00      D     
ATOM   4124  HA  TYR D 264      15.682  -9.991   1.867  0.00  0.00      D     
ATOM   4125  CB  TYR D 264      14.805 -10.540  -0.065  0.00  0.00      D     
ATOM   4126  HB1 TYR D 264      14.089  -9.692  -0.016  0.00  0.00      D     
ATOM   4127  HB2 TYR D 264      15.157 -10.603  -1.116  0.00  0.00      D     
ATOM   4128  CG  TYR D 264      14.047 -11.807   0.590  0.00  0.00      D     
ATOM   4129  CD1 TYR D 264      14.503 -13.061   0.325  0.00  0.00      D     
ATOM   4130  HD1 TYR D 264      15.266 -13.173  -0.431  0.00  0.00      D     
ATOM   4131  CE1 TYR D 264      14.075 -14.102   1.161  0.00  0.00      D     
ATOM   4132  HE1 TYR D 264      14.443 -15.106   1.014  0.00  0.00      D     
ATOM   4133  CZ  TYR D 264      13.120 -13.920   2.204  0.00  0.00      D     
ATOM   4134  OH  TYR D 264      12.712 -14.923   3.091  0.00  0.00      D     
ATOM   4135  HH  TYR D 264      13.251 -15.704   2.948  0.00  0.00      D     
ATOM   4136  CD2 TYR D 264      13.182 -11.559   1.688  0.00  0.00      D     
ATOM   4137  HD2 TYR D 264      12.934 -10.518   1.834  0.00  0.00      D     
ATOM   4138  CE2 TYR D 264      12.659 -12.546   2.458  0.00  0.00      D     
ATOM   4139  HE2 TYR D 264      11.957 -12.422   3.269  0.00  0.00      D     
ATOM   4140  C   TYR D 264      17.144 -11.172   0.974  0.00  0.00      D     
ATOM   4141  O   TYR D 264      17.362 -11.915   0.038  0.00  0.00      D     
ATOM   4142  N   THR D 265      17.772 -11.239   2.150  0.00  0.00      D     
ATOM   4143  HN  THR D 265      17.530 -10.578   2.856  0.00  0.00      D     
ATOM   4144  CA  THR D 265      18.961 -12.097   2.231  0.00  0.00      D     
ATOM   4145  HA  THR D 265      19.453 -12.301   1.291  0.00  0.00      D     
ATOM   4146  CB  THR D 265      20.157 -11.424   2.965  0.00  0.00      D     
ATOM   4147  HB  THR D 265      20.277 -10.450   2.444  0.00  0.00      D     
ATOM   4148  OG1 THR D 265      21.381 -12.116   2.803  0.00  0.00      D     
ATOM   4149  HG1 THR D 265      21.992 -11.461   2.458  0.00  0.00      D     
ATOM   4150  CG2 THR D 265      19.964 -11.304   4.496  0.00  0.00      D     
ATOM   4151 HG21 THR D 265      18.971 -10.890   4.773  0.00  0.00      D     
ATOM   4152 HG22 THR D 265      19.889 -12.347   4.871  0.00  0.00      D     
ATOM   4153 HG23 THR D 265      20.807 -10.764   4.978  0.00  0.00      D     
ATOM   4154  C   THR D 265      18.572 -13.374   2.858  0.00  0.00      D     
ATOM   4155  O   THR D 265      17.533 -13.360   3.540  0.00  0.00      D     
ATOM   4156  N   GLY D 266      19.338 -14.515   2.619  0.00  0.00      D     
ATOM   4157  HN  GLY D 266      20.116 -14.386   2.008  0.00  0.00      D     
ATOM   4158  CA  GLY D 266      18.879 -15.845   3.160  0.00  0.00      D     
ATOM   4159  HA1 GLY D 266      18.333 -15.676   4.076  0.00  0.00      D     
ATOM   4160  HA2 GLY D 266      19.762 -16.464   3.218  0.00  0.00      D     
ATOM   4161  C   GLY D 266      17.887 -16.651   2.343  0.00  0.00      D     
ATOM   4162  O   GLY D 266      17.753 -16.495   1.136  0.00  0.00      D     
ATOM   4163  N   ASN D 267      17.239 -17.612   3.048  0.00  0.00      D     
ATOM   4164  HN  ASN D 267      17.347 -17.689   4.036  0.00  0.00      D     
ATOM   4165  CA  ASN D 267      16.346 -18.600   2.414  0.00  0.00      D     
ATOM   4166  HA  ASN D 267      16.575 -18.706   1.364  0.00  0.00      D     
ATOM   4167  CB  ASN D 267      16.463 -19.845   3.244  0.00  0.00      D     
ATOM   4168  HB1 ASN D 267      16.451 -19.569   4.320  0.00  0.00      D     
ATOM   4169  HB2 ASN D 267      15.622 -20.512   2.959  0.00  0.00      D     
ATOM   4170  CG  ASN D 267      17.702 -20.603   2.975  0.00  0.00      D     
ATOM   4171  OD1 ASN D 267      18.527 -20.343   2.113  0.00  0.00      D     
ATOM   4172  ND2 ASN D 267      17.918 -21.675   3.763  0.00  0.00      D     
ATOM   4173 HD21 ASN D 267      18.825 -22.091   3.706  0.00  0.00      D     
ATOM   4174 HD22 ASN D 267      17.171 -21.980   4.353  0.00  0.00      D     
ATOM   4175  C   ASN D 267      14.860 -18.145   2.401  0.00  0.00      D     
ATOM   4176  O   ASN D 267      14.457 -17.280   3.141  0.00  0.00      D     
ATOM   4177  N   TYR D 268      14.041 -18.859   1.532  0.00  0.00      D     
ATOM   4178  HN  TYR D 268      14.438 -19.577   0.966  0.00  0.00      D     
ATOM   4179  CA  TYR D 268      12.699 -18.555   1.252  0.00  0.00      D     
ATOM   4180  HA  TYR D 268      12.656 -17.554   0.849  0.00  0.00      D     
ATOM   4181  CB  TYR D 268      12.085 -19.553   0.264  0.00  0.00      D     
ATOM   4182  HB1 TYR D 268      12.151 -20.539   0.773  0.00  0.00      D     
ATOM   4183  HB2 TYR D 268      12.756 -19.634  -0.618  0.00  0.00      D     
ATOM   4184  CG  TYR D 268      10.647 -19.485  -0.266  0.00  0.00      D     
ATOM   4185  CD1 TYR D 268       9.552 -19.923   0.502  0.00  0.00      D     
ATOM   4186  HD1 TYR D 268       9.809 -20.408   1.432  0.00  0.00      D     
ATOM   4187  CE1 TYR D 268       8.208 -19.740   0.090  0.00  0.00      D     
ATOM   4188  HE1 TYR D 268       7.431 -20.138   0.725  0.00  0.00      D     
ATOM   4189  CZ  TYR D 268       7.965 -19.191  -1.154  0.00  0.00      D     
ATOM   4190  OH  TYR D 268       6.645 -19.141  -1.734  0.00  0.00      D     
ATOM   4191  HH  TYR D 268       6.056 -19.714  -1.236  0.00  0.00      D     
ATOM   4192  CD2 TYR D 268      10.342 -18.854  -1.442  0.00  0.00      D     
ATOM   4193  HD2 TYR D 268      11.171 -18.515  -2.044  0.00  0.00      D     
ATOM   4194  CE2 TYR D 268       9.030 -18.660  -1.904  0.00  0.00      D     
ATOM   4195  HE2 TYR D 268       8.878 -18.106  -2.819  0.00  0.00      D     
ATOM   4196  C   TYR D 268      11.821 -18.486   2.523  0.00  0.00      D     
ATOM   4197  O   TYR D 268      11.094 -17.531   2.761  0.00  0.00      D     
ATOM   4198  N   GLN D 269      11.863 -19.541   3.387  0.00  0.00      D     
ATOM   4199  HN  GLN D 269      12.484 -20.315   3.292  0.00  0.00      D     
ATOM   4200  CA  GLN D 269      10.969 -19.685   4.505  0.00  0.00      D     
ATOM   4201  HA  GLN D 269       9.980 -19.327   4.259  0.00  0.00      D     
ATOM   4202  CB  GLN D 269      11.131 -21.193   5.026  0.00  0.00      D     
ATOM   4203  HB1 GLN D 269      12.073 -21.249   5.613  0.00  0.00      D     
ATOM   4204  HB2 GLN D 269      10.234 -21.439   5.633  0.00  0.00      D     
ATOM   4205  CG  GLN D 269      11.044 -22.305   3.874  0.00  0.00      D     
ATOM   4206  HG1 GLN D 269      10.635 -23.235   4.324  0.00  0.00      D     
ATOM   4207  HG2 GLN D 269      10.246 -21.878   3.230  0.00  0.00      D     
ATOM   4208  CD  GLN D 269      12.339 -22.598   2.994  0.00  0.00      D     
ATOM   4209  OE1 GLN D 269      13.413 -22.122   3.402  0.00  0.00      D     
ATOM   4210  NE2 GLN D 269      12.223 -23.399   1.948  0.00  0.00      D     
ATOM   4211 HE21 GLN D 269      12.996 -23.572   1.338  0.00  0.00      D     
ATOM   4212 HE22 GLN D 269      11.383 -23.928   1.824  0.00  0.00      D     
ATOM   4213  C   GLN D 269      11.374 -18.726   5.664  0.00  0.00      D     
ATOM   4214  O   GLN D 269      10.586 -18.366   6.471  0.00  0.00      D     
ATOM   4215  N   CYS D 270      12.617 -18.247   5.683  0.00  0.00      D     
ATOM   4216  HN  CYS D 270      13.251 -18.563   4.982  0.00  0.00      D     
ATOM   4217  CA  CYS D 270      13.095 -17.726   6.950  0.00  0.00      D     
ATOM   4218  HA  CYS D 270      12.275 -17.311   7.517  0.00  0.00      D     
ATOM   4219  CB  CYS D 270      13.719 -18.876   7.724  0.00  0.00      D     
ATOM   4220  HB1 CYS D 270      14.018 -18.559   8.746  0.00  0.00      D     
ATOM   4221  HB2 CYS D 270      12.865 -19.578   7.837  0.00  0.00      D     
ATOM   4222  SG  CYS D 270      15.057 -19.790   6.932  0.00  0.00      D     
ATOM   4223  HG1 CYS D 270      16.008 -18.873   7.033  0.00  0.00      D     
ATOM   4224  C   CYS D 270      14.073 -16.563   6.742  0.00  0.00      D     
ATOM   4225  O   CYS D 270      14.798 -16.291   7.648  0.00  0.00      D     
ATOM   4226  N   GLY D 271      14.145 -15.865   5.584  0.00  0.00      D     
ATOM   4227  HN  GLY D 271      13.599 -16.242   4.840  0.00  0.00      D     
ATOM   4228  CA  GLY D 271      15.123 -14.824   5.426  0.00  0.00      D     
ATOM   4229  HA1 GLY D 271      15.151 -14.667   4.358  0.00  0.00      D     
ATOM   4230  HA2 GLY D 271      16.098 -15.111   5.791  0.00  0.00      D     
ATOM   4231  C   GLY D 271      14.738 -13.551   6.035  0.00  0.00      D     
ATOM   4232  O   GLY D 271      13.807 -13.429   6.920  0.00  0.00      D     
ATOM   4233  N   HSE D 272      15.500 -12.477   5.647  0.00  0.00      D     
ATOM   4234  HN  HSE D 272      16.234 -12.555   4.977  0.00  0.00      D     
ATOM   4235  CA  HSE D 272      15.596 -11.127   6.279  0.00  0.00      D     
ATOM   4236  HA  HSE D 272      14.730 -10.968   6.904  0.00  0.00      D     
ATOM   4237  CB  HSE D 272      16.741 -11.051   7.263  0.00  0.00      D     
ATOM   4238  HB1 HSE D 272      16.597 -11.803   8.068  0.00  0.00      D     
ATOM   4239  HB2 HSE D 272      17.744 -11.316   6.865  0.00  0.00      D     
ATOM   4240  ND1 HSE D 272      16.010  -9.323   8.912  0.00  0.00      D     
ATOM   4241  CG  HSE D 272      16.909  -9.738   7.895  0.00  0.00      D     
ATOM   4242  CE1 HSE D 272      16.322  -8.091   9.136  0.00  0.00      D     
ATOM   4243  HE1 HSE D 272      15.857  -7.564   9.970  0.00  0.00      D     
ATOM   4244  NE2 HSE D 272      17.354  -7.679   8.380  0.00  0.00      D     
ATOM   4245  HE2 HSE D 272      17.808  -6.788   8.399  0.00  0.00      D     
ATOM   4246  CD2 HSE D 272      17.687  -8.713   7.519  0.00  0.00      D     
ATOM   4247  HD2 HSE D 272      18.507  -8.723   6.812  0.00  0.00      D     
ATOM   4248  C   HSE D 272      15.494  -9.955   5.293  0.00  0.00      D     
ATOM   4249  O   HSE D 272      16.320  -9.903   4.411  0.00  0.00      D     
ATOM   4250  N   TYR D 273      14.632  -8.992   5.529  0.00  0.00      D     
ATOM   4251  HN  TYR D 273      14.075  -9.035   6.355  0.00  0.00      D     
ATOM   4252  CA  TYR D 273      14.508  -7.761   4.766  0.00  0.00      D     
ATOM   4253  HA  TYR D 273      14.795  -7.946   3.742  0.00  0.00      D     
ATOM   4254  CB  TYR D 273      13.069  -7.187   4.742  0.00  0.00      D     
ATOM   4255  HB1 TYR D 273      12.624  -7.187   5.760  0.00  0.00      D     
ATOM   4256  HB2 TYR D 273      13.033  -6.104   4.495  0.00  0.00      D     
ATOM   4257  CG  TYR D 273      12.312  -7.852   3.662  0.00  0.00      D     
ATOM   4258  CD1 TYR D 273      11.566  -8.943   3.943  0.00  0.00      D     
ATOM   4259  HD1 TYR D 273      11.603  -9.483   4.878  0.00  0.00      D     
ATOM   4260  CE1 TYR D 273      10.762  -9.514   2.958  0.00  0.00      D     
ATOM   4261  HE1 TYR D 273      10.312 -10.459   3.224  0.00  0.00      D     
ATOM   4262  CZ  TYR D 273      10.585  -8.947   1.679  0.00  0.00      D     
ATOM   4263  OH  TYR D 273       9.874  -9.603   0.632  0.00  0.00      D     
ATOM   4264  HH  TYR D 273       9.866  -8.948  -0.070  0.00  0.00      D     
ATOM   4265  CD2 TYR D 273      12.190  -7.293   2.323  0.00  0.00      D     
ATOM   4266  HD2 TYR D 273      12.706  -6.415   1.963  0.00  0.00      D     
ATOM   4267  CE2 TYR D 273      11.293  -7.760   1.404  0.00  0.00      D     
ATOM   4268  HE2 TYR D 273      11.138  -7.295   0.442  0.00  0.00      D     
ATOM   4269  C   TYR D 273      15.368  -6.584   5.227  0.00  0.00      D     
ATOM   4270  O   TYR D 273      15.317  -5.967   6.331  0.00  0.00      D     
ATOM   4271  N   LYS D 274      16.161  -6.054   4.273  0.00  0.00      D     
ATOM   4272  HN  LYS D 274      15.973  -6.471   3.387  0.00  0.00      D     
ATOM   4273  CA  LYS D 274      16.950  -4.859   4.345  0.00  0.00      D     
ATOM   4274  HA  LYS D 274      16.851  -4.347   5.291  0.00  0.00      D     
ATOM   4275  CB  LYS D 274      18.417  -5.213   4.063  0.00  0.00      D     
ATOM   4276  HB1 LYS D 274      18.385  -6.171   3.500  0.00  0.00      D     
ATOM   4277  HB2 LYS D 274      18.920  -4.411   3.482  0.00  0.00      D     
ATOM   4278  CG  LYS D 274      19.048  -5.457   5.432  0.00  0.00      D     
ATOM   4279  HG1 LYS D 274      18.964  -4.533   6.043  0.00  0.00      D     
ATOM   4280  HG2 LYS D 274      18.474  -6.178   6.054  0.00  0.00      D     
ATOM   4281  CD  LYS D 274      20.395  -6.154   5.308  0.00  0.00      D     
ATOM   4282  HD1 LYS D 274      21.005  -6.348   6.216  0.00  0.00      D     
ATOM   4283  HD2 LYS D 274      20.056  -7.168   5.005  0.00  0.00      D     
ATOM   4284  CE  LYS D 274      21.454  -5.554   4.382  0.00  0.00      D     
ATOM   4285  HE1 LYS D 274      20.836  -5.284   3.499  0.00  0.00      D     
ATOM   4286  HE2 LYS D 274      21.977  -4.667   4.798  0.00  0.00      D     
ATOM   4287  NZ  LYS D 274      22.486  -6.502   3.855  0.00  0.00      D     
ATOM   4288  HZ1 LYS D 274      21.983  -6.906   3.038  0.00  0.00      D     
ATOM   4289  HZ2 LYS D 274      23.343  -5.970   3.605  0.00  0.00      D     
ATOM   4290  HZ3 LYS D 274      22.604  -7.265   4.552  0.00  0.00      D     
ATOM   4291  C   LYS D 274      16.366  -3.840   3.376  0.00  0.00      D     
ATOM   4292  O   LYS D 274      15.927  -4.096   2.266  0.00  0.00      D     
ATOM   4293  N   HSE D 275      16.627  -2.548   3.690  0.00  0.00      D     
ATOM   4294  HN  HSE D 275      17.008  -2.310   4.580  0.00  0.00      D     
ATOM   4295  CA  HSE D 275      16.032  -1.495   2.936  0.00  0.00      D     
ATOM   4296  HA  HSE D 275      15.411  -1.838   2.122  0.00  0.00      D     
ATOM   4297  CB  HSE D 275      14.914  -0.643   3.747  0.00  0.00      D     
ATOM   4298  HB1 HSE D 275      14.101  -1.331   4.067  0.00  0.00      D     
ATOM   4299  HB2 HSE D 275      15.235  -0.186   4.707  0.00  0.00      D     
ATOM   4300  ND1 HSE D 275      13.466   0.227   1.964  0.00  0.00      D     
ATOM   4301  CG  HSE D 275      14.330   0.479   2.965  0.00  0.00      D     
ATOM   4302  CE1 HSE D 275      13.084   1.426   1.536  0.00  0.00      D     
ATOM   4303  HE1 HSE D 275      12.533   1.399   0.596  0.00  0.00      D     
ATOM   4304  NE2 HSE D 275      13.604   2.376   2.284  0.00  0.00      D     
ATOM   4305  HE2 HSE D 275      13.619   3.342   2.025  0.00  0.00      D     
ATOM   4306  CD2 HSE D 275      14.390   1.818   3.256  0.00  0.00      D     
ATOM   4307  HD2 HSE D 275      14.916   2.275   4.085  0.00  0.00      D     
ATOM   4308  C   HSE D 275      17.048  -0.592   2.428  0.00  0.00      D     
ATOM   4309  O   HSE D 275      17.804  -0.059   3.211  0.00  0.00      D     
ATOM   4310  N   ILE D 276      17.169  -0.359   1.092  0.00  0.00      D     
ATOM   4311  HN  ILE D 276      16.708  -0.831   0.344  0.00  0.00      D     
ATOM   4312  CA  ILE D 276      18.190   0.512   0.512  0.00  0.00      D     
ATOM   4313  HA  ILE D 276      18.778   0.906   1.328  0.00  0.00      D     
ATOM   4314  CB  ILE D 276      18.981  -0.217  -0.593  0.00  0.00      D     
ATOM   4315  HB  ILE D 276      18.295  -0.459  -1.432  0.00  0.00      D     
ATOM   4316  CG2 ILE D 276      20.143   0.659  -1.044  0.00  0.00      D     
ATOM   4317 HG21 ILE D 276      20.329   0.562  -2.134  0.00  0.00      D     
ATOM   4318 HG22 ILE D 276      19.873   1.734  -1.123  0.00  0.00      D     
ATOM   4319 HG23 ILE D 276      20.943   0.694  -0.274  0.00  0.00      D     
ATOM   4320  CG1 ILE D 276      19.567  -1.563  -0.053  0.00  0.00      D     
ATOM   4321 HG11 ILE D 276      20.651  -1.648  -0.283  0.00  0.00      D     
ATOM   4322 HG12 ILE D 276      19.455  -1.546   1.052  0.00  0.00      D     
ATOM   4323  CD  ILE D 276      18.910  -2.778  -0.576  0.00  0.00      D     
ATOM   4324  HD1 ILE D 276      19.406  -3.645  -0.089  0.00  0.00      D     
ATOM   4325  HD2 ILE D 276      17.819  -2.755  -0.370  0.00  0.00      D     
ATOM   4326  HD3 ILE D 276      19.008  -3.071  -1.644  0.00  0.00      D     
ATOM   4327  C   ILE D 276      17.475   1.648  -0.219  0.00  0.00      D     
ATOM   4328  O   ILE D 276      16.590   1.427  -1.057  0.00  0.00      D     
ATOM   4329  N   THR D 277      17.925   2.900   0.021  0.00  0.00      D     
ATOM   4330  HN  THR D 277      18.603   3.087   0.727  0.00  0.00      D     
ATOM   4331  CA  THR D 277      17.333   4.032  -0.599  0.00  0.00      D     
ATOM   4332  HA  THR D 277      16.917   3.755  -1.556  0.00  0.00      D     
ATOM   4333  CB  THR D 277      16.198   4.644   0.265  0.00  0.00      D     
ATOM   4334  HB  THR D 277      15.402   3.871   0.215  0.00  0.00      D     
ATOM   4335  OG1 THR D 277      15.722   5.855  -0.202  0.00  0.00      D     
ATOM   4336  HG1 THR D 277      15.146   5.791  -0.968  0.00  0.00      D     
ATOM   4337  CG2 THR D 277      16.490   4.928   1.718  0.00  0.00      D     
ATOM   4338 HG21 THR D 277      16.734   3.985   2.251  0.00  0.00      D     
ATOM   4339 HG22 THR D 277      17.263   5.711   1.876  0.00  0.00      D     
ATOM   4340 HG23 THR D 277      15.525   5.274   2.146  0.00  0.00      D     
ATOM   4341  C   THR D 277      18.338   5.124  -1.060  0.00  0.00      D     
ATOM   4342  O   THR D 277      19.503   5.149  -0.692  0.00  0.00      D     
ATOM   4343  N   SER D 278      17.966   6.020  -2.018  0.00  0.00      D     
ATOM   4344  HN  SER D 278      17.117   5.860  -2.516  0.00  0.00      D     
ATOM   4345  CA  SER D 278      18.815   6.919  -2.632  0.00  0.00      D     
ATOM   4346  HA  SER D 278      19.862   6.743  -2.432  0.00  0.00      D     
ATOM   4347  CB  SER D 278      18.666   6.730  -4.185  0.00  0.00      D     
ATOM   4348  HB1 SER D 278      18.665   5.625  -4.297  0.00  0.00      D     
ATOM   4349  HB2 SER D 278      17.701   7.141  -4.554  0.00  0.00      D     
ATOM   4350  OG  SER D 278      19.690   7.452  -4.792  0.00  0.00      D     
ATOM   4351  HG1 SER D 278      20.519   7.246  -4.353  0.00  0.00      D     
ATOM   4352  C   SER D 278      18.594   8.300  -2.142  0.00  0.00      D     
ATOM   4353  O   SER D 278      17.641   8.880  -2.594  0.00  0.00      D     
ATOM   4354  N   LYS D 279      19.421   8.811  -1.166  0.00  0.00      D     
ATOM   4355  HN  LYS D 279      20.124   8.217  -0.783  0.00  0.00      D     
ATOM   4356  CA  LYS D 279      19.373  10.252  -0.808  0.00  0.00      D     
ATOM   4357  HA  LYS D 279      18.473  10.701  -1.199  0.00  0.00      D     
ATOM   4358  CB  LYS D 279      19.433  10.467   0.705  0.00  0.00      D     
ATOM   4359  HB1 LYS D 279      20.299   9.866   1.058  0.00  0.00      D     
ATOM   4360  HB2 LYS D 279      19.532  11.545   0.954  0.00  0.00      D     
ATOM   4361  CG  LYS D 279      18.191  10.028   1.486  0.00  0.00      D     
ATOM   4362  HG1 LYS D 279      18.031   8.936   1.358  0.00  0.00      D     
ATOM   4363  HG2 LYS D 279      18.425  10.184   2.561  0.00  0.00      D     
ATOM   4364  CD  LYS D 279      16.883  10.686   1.171  0.00  0.00      D     
ATOM   4365  HD1 LYS D 279      16.984  11.792   1.153  0.00  0.00      D     
ATOM   4366  HD2 LYS D 279      16.677  10.494   0.097  0.00  0.00      D     
ATOM   4367  CE  LYS D 279      15.675  10.271   2.027  0.00  0.00      D     
ATOM   4368  HE1 LYS D 279      15.515   9.173   2.065  0.00  0.00      D     
ATOM   4369  HE2 LYS D 279      15.782  10.608   3.080  0.00  0.00      D     
ATOM   4370  NZ  LYS D 279      14.413  10.919   1.525  0.00  0.00      D     
ATOM   4371  HZ1 LYS D 279      13.623  10.602   2.123  0.00  0.00      D     
ATOM   4372  HZ2 LYS D 279      14.584  11.932   1.680  0.00  0.00      D     
ATOM   4373  HZ3 LYS D 279      14.307  10.770   0.501  0.00  0.00      D     
ATOM   4374  C   LYS D 279      20.525  11.124  -1.520  0.00  0.00      D     
ATOM   4375  O   LYS D 279      20.486  11.325  -2.741  0.00  0.00      D     
ATOM   4376  N   GLU D 280      21.664  11.330  -0.820  0.00  0.00      D     
ATOM   4377  HN  GLU D 280      21.710  11.273   0.174  0.00  0.00      D     
ATOM   4378  CA  GLU D 280      22.838  11.908  -1.383  0.00  0.00      D     
ATOM   4379  HA  GLU D 280      22.532  12.467  -2.255  0.00  0.00      D     
ATOM   4380  CB  GLU D 280      23.487  12.893  -0.395  0.00  0.00      D     
ATOM   4381  HB1 GLU D 280      23.863  12.395   0.524  0.00  0.00      D     
ATOM   4382  HB2 GLU D 280      24.337  13.270  -1.003  0.00  0.00      D     
ATOM   4383  CG  GLU D 280      22.522  14.023   0.098  0.00  0.00      D     
ATOM   4384  HG1 GLU D 280      21.773  14.161  -0.711  0.00  0.00      D     
ATOM   4385  HG2 GLU D 280      21.940  13.745   1.003  0.00  0.00      D     
ATOM   4386  CD  GLU D 280      23.214  15.330   0.241  0.00  0.00      D     
ATOM   4387  OE1 GLU D 280      23.828  15.752  -0.772  0.00  0.00      D     
ATOM   4388  OE2 GLU D 280      23.047  15.900   1.361  0.00  0.00      D     
ATOM   4389  C   GLU D 280      23.817  10.780  -1.800  0.00  0.00      D     
ATOM   4390  O   GLU D 280      24.917  11.065  -2.274  0.00  0.00      D     
ATOM   4391  N   THR D 281      23.430   9.506  -1.626  0.00  0.00      D     
ATOM   4392  HN  THR D 281      22.596   9.247  -1.145  0.00  0.00      D     
ATOM   4393  CA  THR D 281      24.328   8.372  -1.917  0.00  0.00      D     
ATOM   4394  HA  THR D 281      24.630   8.417  -2.953  0.00  0.00      D     
ATOM   4395  CB  THR D 281      25.535   8.352  -1.014  0.00  0.00      D     
ATOM   4396  HB  THR D 281      25.990   9.363  -1.085  0.00  0.00      D     
ATOM   4397  OG1 THR D 281      26.480   7.421  -1.585  0.00  0.00      D     
ATOM   4398  HG1 THR D 281      27.251   7.398  -1.013  0.00  0.00      D     
ATOM   4399  CG2 THR D 281      25.230   7.987   0.496  0.00  0.00      D     
ATOM   4400 HG21 THR D 281      24.675   8.799   1.012  0.00  0.00      D     
ATOM   4401 HG22 THR D 281      24.757   7.023   0.782  0.00  0.00      D     
ATOM   4402 HG23 THR D 281      26.259   7.972   0.913  0.00  0.00      D     
ATOM   4403  C   THR D 281      23.365   7.176  -1.668  0.00  0.00      D     
ATOM   4404  O   THR D 281      22.251   7.411  -1.207  0.00  0.00      D     
ATOM   4405  N   LEU D 282      23.731   5.912  -1.842  0.00  0.00      D     
ATOM   4406  HN  LEU D 282      24.684   5.672  -2.009  0.00  0.00      D     
ATOM   4407  CA  LEU D 282      22.808   4.848  -1.380  0.00  0.00      D     
ATOM   4408  HA  LEU D 282      21.796   5.207  -1.490  0.00  0.00      D     
ATOM   4409  CB  LEU D 282      22.870   3.578  -2.352  0.00  0.00      D     
ATOM   4410  HB1 LEU D 282      23.805   2.995  -2.213  0.00  0.00      D     
ATOM   4411  HB2 LEU D 282      22.049   2.907  -2.019  0.00  0.00      D     
ATOM   4412  CG  LEU D 282      22.686   3.860  -3.807  0.00  0.00      D     
ATOM   4413  HG  LEU D 282      23.585   4.427  -4.129  0.00  0.00      D     
ATOM   4414  CD1 LEU D 282      22.731   2.572  -4.559  0.00  0.00      D     
ATOM   4415 HD11 LEU D 282      22.732   2.723  -5.660  0.00  0.00      D     
ATOM   4416 HD12 LEU D 282      23.759   2.162  -4.469  0.00  0.00      D     
ATOM   4417 HD13 LEU D 282      21.941   1.827  -4.324  0.00  0.00      D     
ATOM   4418  CD2 LEU D 282      21.383   4.675  -3.970  0.00  0.00      D     
ATOM   4419 HD21 LEU D 282      20.537   4.286  -3.363  0.00  0.00      D     
ATOM   4420 HD22 LEU D 282      21.500   5.680  -3.510  0.00  0.00      D     
ATOM   4421 HD23 LEU D 282      21.062   4.823  -5.023  0.00  0.00      D     
ATOM   4422  C   LEU D 282      22.896   4.494   0.109  0.00  0.00      D     
ATOM   4423  O   LEU D 282      23.968   4.143   0.553  0.00  0.00      D     
ATOM   4424  N   TYR D 283      21.752   4.560   0.823  0.00  0.00      D     
ATOM   4425  HN  TYR D 283      20.895   4.770   0.358  0.00  0.00      D     
ATOM   4426  CA  TYR D 283      21.583   4.153   2.220  0.00  0.00      D     
ATOM   4427  HA  TYR D 283      22.540   4.149   2.722  0.00  0.00      D     
ATOM   4428  CB  TYR D 283      20.680   5.223   3.038  0.00  0.00      D     
ATOM   4429  HB1 TYR D 283      19.833   5.292   2.322  0.00  0.00      D     
ATOM   4430  HB2 TYR D 283      20.466   4.848   4.062  0.00  0.00      D     
ATOM   4431  CG  TYR D 283      21.297   6.625   3.241  0.00  0.00      D     
ATOM   4432  CD1 TYR D 283      20.391   7.717   3.519  0.00  0.00      D     
ATOM   4433  HD1 TYR D 283      19.334   7.525   3.625  0.00  0.00      D     
ATOM   4434  CE1 TYR D 283      20.879   9.004   3.617  0.00  0.00      D     
ATOM   4435  HE1 TYR D 283      20.203   9.842   3.710  0.00  0.00      D     
ATOM   4436  CZ  TYR D 283      22.245   9.340   3.365  0.00  0.00      D     
ATOM   4437  OH  TYR D 283      22.728  10.648   3.482  0.00  0.00      D     
ATOM   4438  HH  TYR D 283      23.680  10.538   3.536  0.00  0.00      D     
ATOM   4439  CD2 TYR D 283      22.666   6.898   3.181  0.00  0.00      D     
ATOM   4440  HD2 TYR D 283      23.280   6.068   2.864  0.00  0.00      D     
ATOM   4441  CE2 TYR D 283      23.150   8.255   3.289  0.00  0.00      D     
ATOM   4442  HE2 TYR D 283      24.229   8.259   3.236  0.00  0.00      D     
ATOM   4443  C   TYR D 283      21.051   2.774   2.455  0.00  0.00      D     
ATOM   4444  O   TYR D 283      19.859   2.591   2.167  0.00  0.00      D     
ATOM   4445  N   CYS D 284      21.852   1.807   2.855  0.00  0.00      D     
ATOM   4446  HN  CYS D 284      22.821   1.951   3.039  0.00  0.00      D     
ATOM   4447  CA  CYS D 284      21.429   0.452   3.123  0.00  0.00      D     
ATOM   4448  HA  CYS D 284      20.501   0.203   2.631  0.00  0.00      D     
ATOM   4449  CB  CYS D 284      22.506  -0.570   2.658  0.00  0.00      D     
ATOM   4450  HB1 CYS D 284      22.605  -0.523   1.552  0.00  0.00      D     
ATOM   4451  HB2 CYS D 284      23.474  -0.225   3.079  0.00  0.00      D     
ATOM   4452  SG  CYS D 284      22.131  -2.294   3.061  0.00  0.00      D     
ATOM   4453  HG1 CYS D 284      21.355  -2.534   2.014  0.00  0.00      D     
ATOM   4454  C   CYS D 284      21.104   0.314   4.656  0.00  0.00      D     
ATOM   4455  O   CYS D 284      21.951   0.482   5.515  0.00  0.00      D     
ATOM   4456  N   ILE D 285      19.857   0.105   5.024  0.00  0.00      D     
ATOM   4457  HN  ILE D 285      19.215  -0.173   4.313  0.00  0.00      D     
ATOM   4458  CA  ILE D 285      19.280   0.195   6.291  0.00  0.00      D     
ATOM   4459  HA  ILE D 285      20.053   0.532   6.966  0.00  0.00      D     
ATOM   4460  CB  ILE D 285      18.176   1.207   6.415  0.00  0.00      D     
ATOM   4461  HB  ILE D 285      17.450   0.820   5.669  0.00  0.00      D     
ATOM   4462  CG2 ILE D 285      17.772   1.264   7.877  0.00  0.00      D     
ATOM   4463 HG21 ILE D 285      18.594   1.405   8.611  0.00  0.00      D     
ATOM   4464 HG22 ILE D 285      17.024   2.080   7.964  0.00  0.00      D     
ATOM   4465 HG23 ILE D 285      17.305   0.278   8.087  0.00  0.00      D     
ATOM   4466  CG1 ILE D 285      18.665   2.637   5.981  0.00  0.00      D     
ATOM   4467 HG11 ILE D 285      19.247   3.104   6.805  0.00  0.00      D     
ATOM   4468 HG12 ILE D 285      19.336   2.593   5.097  0.00  0.00      D     
ATOM   4469  CD  ILE D 285      17.473   3.603   5.737  0.00  0.00      D     
ATOM   4470  HD1 ILE D 285      17.878   4.636   5.685  0.00  0.00      D     
ATOM   4471  HD2 ILE D 285      16.819   3.369   4.870  0.00  0.00      D     
ATOM   4472  HD3 ILE D 285      16.809   3.548   6.626  0.00  0.00      D     
ATOM   4473  C   ILE D 285      19.061  -1.215   6.781  0.00  0.00      D     
ATOM   4474  O   ILE D 285      18.037  -1.850   6.418  0.00  0.00      D     
ATOM   4475  N   ASP D 286      19.777  -1.771   7.757  0.00  0.00      D     
ATOM   4476  HN  ASP D 286      20.587  -1.329   8.134  0.00  0.00      D     
ATOM   4477  CA  ASP D 286      19.476  -3.043   8.381  0.00  0.00      D     
ATOM   4478  HA  ASP D 286      18.576  -3.342   7.865  0.00  0.00      D     
ATOM   4479  CB  ASP D 286      20.717  -3.949   8.224  0.00  0.00      D     
ATOM   4480  HB1 ASP D 286      21.138  -4.018   7.198  0.00  0.00      D     
ATOM   4481  HB2 ASP D 286      21.533  -3.449   8.789  0.00  0.00      D     
ATOM   4482  CG  ASP D 286      20.570  -5.335   8.802  0.00  0.00      D     
ATOM   4483  OD1 ASP D 286      19.463  -5.794   9.029  0.00  0.00      D     
ATOM   4484  OD2 ASP D 286      21.604  -6.020   8.844  0.00  0.00      D     
ATOM   4485  C   ASP D 286      19.131  -2.808   9.832  0.00  0.00      D     
ATOM   4486  O   ASP D 286      19.969  -2.430  10.666  0.00  0.00      D     
ATOM   4487  N   GLY D 287      17.835  -2.904  10.224  0.00  0.00      D     
ATOM   4488  HN  GLY D 287      17.133  -3.388   9.708  0.00  0.00      D     
ATOM   4489  CA  GLY D 287      17.432  -2.605  11.569  0.00  0.00      D     
ATOM   4490  HA1 GLY D 287      18.009  -3.150  12.301  0.00  0.00      D     
ATOM   4491  HA2 GLY D 287      16.374  -2.772  11.708  0.00  0.00      D     
ATOM   4492  C   GLY D 287      17.596  -1.106  11.821  0.00  0.00      D     
ATOM   4493  O   GLY D 287      16.990  -0.193  11.203  0.00  0.00      D     
ATOM   4494  N   ALA D 288      18.503  -0.756  12.763  0.00  0.00      D     
ATOM   4495  HN  ALA D 288      18.888  -1.437  13.380  0.00  0.00      D     
ATOM   4496  CA  ALA D 288      18.946   0.605  12.985  0.00  0.00      D     
ATOM   4497  HA  ALA D 288      18.382   1.313  12.395  0.00  0.00      D     
ATOM   4498  CB  ALA D 288      18.837   0.802  14.501  0.00  0.00      D     
ATOM   4499  HB1 ALA D 288      17.753   0.690  14.720  0.00  0.00      D     
ATOM   4500  HB2 ALA D 288      19.410   0.139  15.185  0.00  0.00      D     
ATOM   4501  HB3 ALA D 288      18.961   1.863  14.806  0.00  0.00      D     
ATOM   4502  C   ALA D 288      20.438   0.756  12.630  0.00  0.00      D     
ATOM   4503  O   ALA D 288      21.008   1.805  12.831  0.00  0.00      D     
ATOM   4504  N   LEU D 289      21.116  -0.236  12.081  0.00  0.00      D     
ATOM   4505  HN  LEU D 289      20.683  -1.132  12.020  0.00  0.00      D     
ATOM   4506  CA  LEU D 289      22.477  -0.023  11.620  0.00  0.00      D     
ATOM   4507  HA  LEU D 289      22.925   0.690  12.296  0.00  0.00      D     
ATOM   4508  CB  LEU D 289      23.299  -1.266  11.798  0.00  0.00      D     
ATOM   4509  HB1 LEU D 289      22.843  -2.027  11.129  0.00  0.00      D     
ATOM   4510  HB2 LEU D 289      24.339  -1.146  11.425  0.00  0.00      D     
ATOM   4511  CG  LEU D 289      23.421  -1.946  13.201  0.00  0.00      D     
ATOM   4512  HG  LEU D 289      22.416  -2.310  13.503  0.00  0.00      D     
ATOM   4513  CD1 LEU D 289      24.426  -3.086  13.048  0.00  0.00      D     
ATOM   4514 HD11 LEU D 289      23.977  -4.001  12.607  0.00  0.00      D     
ATOM   4515 HD12 LEU D 289      25.285  -2.749  12.429  0.00  0.00      D     
ATOM   4516 HD13 LEU D 289      24.884  -3.404  14.009  0.00  0.00      D     
ATOM   4517  CD2 LEU D 289      23.837  -1.054  14.375  0.00  0.00      D     
ATOM   4518 HD21 LEU D 289      23.897  -1.658  15.305  0.00  0.00      D     
ATOM   4519 HD22 LEU D 289      24.801  -0.515  14.260  0.00  0.00      D     
ATOM   4520 HD23 LEU D 289      23.078  -0.260  14.541  0.00  0.00      D     
ATOM   4521  C   LEU D 289      22.502   0.428  10.157  0.00  0.00      D     
ATOM   4522  O   LEU D 289      21.615   0.061   9.411  0.00  0.00      D     
ATOM   4523  N   LEU D 290      23.485   1.224   9.777  0.00  0.00      D     
ATOM   4524  HN  LEU D 290      24.146   1.569  10.439  0.00  0.00      D     
ATOM   4525  CA  LEU D 290      23.510   1.875   8.512  0.00  0.00      D     
ATOM   4526  HA  LEU D 290      22.663   1.479   7.972  0.00  0.00      D     
ATOM   4527  CB  LEU D 290      23.453   3.398   8.725  0.00  0.00      D     
ATOM   4528  HB1 LEU D 290      22.529   3.645   9.290  0.00  0.00      D     
ATOM   4529  HB2 LEU D 290      24.224   3.722   9.456  0.00  0.00      D     
ATOM   4530  CG  LEU D 290      23.370   4.233   7.432  0.00  0.00      D     
ATOM   4531  HG  LEU D 290      24.340   4.125   6.900  0.00  0.00      D     
ATOM   4532  CD1 LEU D 290      22.205   3.832   6.629  0.00  0.00      D     
ATOM   4533 HD11 LEU D 290      22.123   2.746   6.412  0.00  0.00      D     
ATOM   4534 HD12 LEU D 290      21.291   4.114   7.194  0.00  0.00      D     
ATOM   4535 HD13 LEU D 290      22.268   4.220   5.590  0.00  0.00      D     
ATOM   4536  CD2 LEU D 290      23.338   5.756   7.771  0.00  0.00      D     
ATOM   4537 HD21 LEU D 290      24.194   5.972   8.446  0.00  0.00      D     
ATOM   4538 HD22 LEU D 290      23.380   6.319   6.814  0.00  0.00      D     
ATOM   4539 HD23 LEU D 290      22.389   6.095   8.238  0.00  0.00      D     
ATOM   4540  C   LEU D 290      24.786   1.398   7.838  0.00  0.00      D     
ATOM   4541  O   LEU D 290      25.811   1.231   8.445  0.00  0.00      D     
ATOM   4542  N   THR D 291      24.743   1.244   6.488  0.00  0.00      D     
ATOM   4543  HN  THR D 291      23.894   1.490   6.026  0.00  0.00      D     
ATOM   4544  CA  THR D 291      25.917   1.006   5.612  0.00  0.00      D     
ATOM   4545  HA  THR D 291      26.742   1.452   6.148  0.00  0.00      D     
ATOM   4546  CB  THR D 291      26.102  -0.433   5.232  0.00  0.00      D     
ATOM   4547  HB  THR D 291      25.076  -0.801   5.019  0.00  0.00      D     
ATOM   4548  OG1 THR D 291      26.717  -1.096   6.395  0.00  0.00      D     
ATOM   4549  HG1 THR D 291      26.073  -0.912   7.083  0.00  0.00      D     
ATOM   4550  CG2 THR D 291      26.937  -0.720   4.001  0.00  0.00      D     
ATOM   4551 HG21 THR D 291      26.322  -0.423   3.125  0.00  0.00      D     
ATOM   4552 HG22 THR D 291      27.846  -0.086   4.077  0.00  0.00      D     
ATOM   4553 HG23 THR D 291      27.172  -1.805   3.952  0.00  0.00      D     
ATOM   4554  C   THR D 291      25.665   1.938   4.440  0.00  0.00      D     
ATOM   4555  O   THR D 291      24.515   2.087   3.982  0.00  0.00      D     
ATOM   4556  N   LYS D 292      26.709   2.699   3.855  0.00  0.00      D     
ATOM   4557  HN  LYS D 292      27.670   2.708   4.122  0.00  0.00      D     
ATOM   4558  CA  LYS D 292      26.351   3.683   2.818  0.00  0.00      D     
ATOM   4559  HA  LYS D 292      25.437   3.365   2.337  0.00  0.00      D     
ATOM   4560  CB  LYS D 292      26.189   5.082   3.435  0.00  0.00      D     
ATOM   4561  HB1 LYS D 292      25.654   5.745   2.722  0.00  0.00      D     
ATOM   4562  HB2 LYS D 292      25.547   5.005   4.338  0.00  0.00      D     
ATOM   4563  CG  LYS D 292      27.524   5.828   3.842  0.00  0.00      D     
ATOM   4564  HG1 LYS D 292      28.079   5.996   2.894  0.00  0.00      D     
ATOM   4565  HG2 LYS D 292      27.196   6.863   4.075  0.00  0.00      D     
ATOM   4566  CD  LYS D 292      28.232   5.400   5.122  0.00  0.00      D     
ATOM   4567  HD1 LYS D 292      28.664   4.377   5.092  0.00  0.00      D     
ATOM   4568  HD2 LYS D 292      29.054   6.135   5.252  0.00  0.00      D     
ATOM   4569  CE  LYS D 292      27.481   5.538   6.494  0.00  0.00      D     
ATOM   4570  HE1 LYS D 292      26.980   6.529   6.524  0.00  0.00      D     
ATOM   4571  HE2 LYS D 292      26.709   4.739   6.467  0.00  0.00      D     
ATOM   4572  NZ  LYS D 292      28.375   5.431   7.658  0.00  0.00      D     
ATOM   4573  HZ1 LYS D 292      29.145   6.130   7.650  0.00  0.00      D     
ATOM   4574  HZ2 LYS D 292      27.865   5.520   8.560  0.00  0.00      D     
ATOM   4575  HZ3 LYS D 292      28.788   4.477   7.645  0.00  0.00      D     
ATOM   4576  C   LYS D 292      27.410   3.638   1.728  0.00  0.00      D     
ATOM   4577  O   LYS D 292      28.632   3.497   1.972  0.00  0.00      D     
ATOM   4578  N   SER D 293      26.927   3.592   0.424  0.00  0.00      D     
ATOM   4579  HN  SER D 293      25.965   3.777   0.239  0.00  0.00      D     
ATOM   4580  CA  SER D 293      27.740   3.303  -0.802  0.00  0.00      D     
ATOM   4581  HA  SER D 293      28.744   3.700  -0.772  0.00  0.00      D     
ATOM   4582  CB  SER D 293      27.890   1.806  -1.215  0.00  0.00      D     
ATOM   4583  HB1 SER D 293      26.854   1.444  -1.389  0.00  0.00      D     
ATOM   4584  HB2 SER D 293      28.510   1.843  -2.136  0.00  0.00      D     
ATOM   4585  OG  SER D 293      28.316   0.921  -0.177  0.00  0.00      D     
ATOM   4586  HG1 SER D 293      29.224   0.735  -0.428  0.00  0.00      D     
ATOM   4587  C   SER D 293      27.176   4.039  -1.896  0.00  0.00      D     
ATOM   4588  O   SER D 293      25.992   4.397  -1.857  0.00  0.00      D     
ATOM   4589  N   SER D 294      27.979   4.491  -2.921  0.00  0.00      D     
ATOM   4590  HN  SER D 294      28.939   4.468  -2.654  0.00  0.00      D     
ATOM   4591  CA  SER D 294      27.537   5.178  -4.177  0.00  0.00      D     
ATOM   4592  HA  SER D 294      26.773   5.913  -3.970  0.00  0.00      D     
ATOM   4593  CB  SER D 294      28.771   5.830  -4.886  0.00  0.00      D     
ATOM   4594  HB1 SER D 294      29.414   6.430  -4.208  0.00  0.00      D     
ATOM   4595  HB2 SER D 294      29.448   5.016  -5.224  0.00  0.00      D     
ATOM   4596  OG  SER D 294      28.438   6.603  -6.052  0.00  0.00      D     
ATOM   4597  HG1 SER D 294      28.007   7.388  -5.706  0.00  0.00      D     
ATOM   4598  C   SER D 294      26.988   4.142  -5.186  0.00  0.00      D     
ATOM   4599  O   SER D 294      26.089   4.428  -6.065  0.00  0.00      D     
ATOM   4600  N   GLU D 295      27.444   2.876  -4.965  0.00  0.00      D     
ATOM   4601  HN  GLU D 295      28.322   2.759  -4.507  0.00  0.00      D     
ATOM   4602  CA  GLU D 295      27.087   1.746  -5.663  0.00  0.00      D     
ATOM   4603  HA  GLU D 295      26.154   1.906  -6.184  0.00  0.00      D     
ATOM   4604  CB  GLU D 295      28.122   1.283  -6.662  0.00  0.00      D     
ATOM   4605  HB1 GLU D 295      29.108   1.244  -6.150  0.00  0.00      D     
ATOM   4606  HB2 GLU D 295      27.939   0.255  -7.040  0.00  0.00      D     
ATOM   4607  CG  GLU D 295      28.201   2.289  -7.807  0.00  0.00      D     
ATOM   4608  HG1 GLU D 295      27.260   2.521  -8.350  0.00  0.00      D     
ATOM   4609  HG2 GLU D 295      28.589   3.203  -7.309  0.00  0.00      D     
ATOM   4610  CD  GLU D 295      29.162   1.743  -8.860  0.00  0.00      D     
ATOM   4611  OE1 GLU D 295      28.947   0.621  -9.429  0.00  0.00      D     
ATOM   4612  OE2 GLU D 295      30.067   2.514  -9.244  0.00  0.00      D     
ATOM   4613  C   GLU D 295      26.764   0.644  -4.675  0.00  0.00      D     
ATOM   4614  O   GLU D 295      27.563   0.395  -3.751  0.00  0.00      D     
ATOM   4615  N   TYR D 296      25.653  -0.123  -4.872  0.00  0.00      D     
ATOM   4616  HN  TYR D 296      25.125   0.031  -5.703  0.00  0.00      D     
ATOM   4617  CA  TYR D 296      25.260  -1.167  -3.970  0.00  0.00      D     
ATOM   4618  HA  TYR D 296      26.107  -1.321  -3.318  0.00  0.00      D     
ATOM   4619  CB  TYR D 296      24.037  -0.630  -3.045  0.00  0.00      D     
ATOM   4620  HB1 TYR D 296      24.317   0.279  -2.471  0.00  0.00      D     
ATOM   4621  HB2 TYR D 296      23.153  -0.462  -3.697  0.00  0.00      D     
ATOM   4622  CG  TYR D 296      23.769  -1.729  -2.010  0.00  0.00      D     
ATOM   4623  CD1 TYR D 296      24.502  -1.717  -0.803  0.00  0.00      D     
ATOM   4624  HD1 TYR D 296      25.131  -0.851  -0.662  0.00  0.00      D     
ATOM   4625  CE1 TYR D 296      24.324  -2.735   0.157  0.00  0.00      D     
ATOM   4626  HE1 TYR D 296      24.842  -2.692   1.103  0.00  0.00      D     
ATOM   4627  CZ  TYR D 296      23.482  -3.822  -0.101  0.00  0.00      D     
ATOM   4628  OH  TYR D 296      23.310  -4.739   0.866  0.00  0.00      D     
ATOM   4629  HH  TYR D 296      22.373  -4.939   0.932  0.00  0.00      D     
ATOM   4630  CD2 TYR D 296      22.813  -2.722  -2.230  0.00  0.00      D     
ATOM   4631  HD2 TYR D 296      22.139  -2.744  -3.074  0.00  0.00      D     
ATOM   4632  CE2 TYR D 296      22.598  -3.723  -1.210  0.00  0.00      D     
ATOM   4633  HE2 TYR D 296      21.945  -4.577  -1.313  0.00  0.00      D     
ATOM   4634  C   TYR D 296      25.085  -2.474  -4.757  0.00  0.00      D     
ATOM   4635  O   TYR D 296      24.568  -2.482  -5.897  0.00  0.00      D     
ATOM   4636  N   LYS D 297      25.464  -3.611  -4.179  0.00  0.00      D     
ATOM   4637  HN  LYS D 297      26.175  -3.638  -3.481  0.00  0.00      D     
ATOM   4638  CA  LYS D 297      25.109  -4.929  -4.717  0.00  0.00      D     
ATOM   4639  HA  LYS D 297      24.432  -4.913  -5.558  0.00  0.00      D     
ATOM   4640  CB  LYS D 297      26.405  -5.531  -5.335  0.00  0.00      D     
ATOM   4641  HB1 LYS D 297      26.503  -4.959  -6.282  0.00  0.00      D     
ATOM   4642  HB2 LYS D 297      27.284  -5.291  -4.699  0.00  0.00      D     
ATOM   4643  CG  LYS D 297      26.323  -6.963  -5.699  0.00  0.00      D     
ATOM   4644  HG1 LYS D 297      26.494  -7.693  -4.879  0.00  0.00      D     
ATOM   4645  HG2 LYS D 297      25.348  -7.306  -6.105  0.00  0.00      D     
ATOM   4646  CD  LYS D 297      27.438  -7.348  -6.783  0.00  0.00      D     
ATOM   4647  HD1 LYS D 297      27.101  -6.823  -7.702  0.00  0.00      D     
ATOM   4648  HD2 LYS D 297      28.435  -6.949  -6.498  0.00  0.00      D     
ATOM   4649  CE  LYS D 297      27.467  -8.864  -7.140  0.00  0.00      D     
ATOM   4650  HE1 LYS D 297      27.739  -9.332  -6.170  0.00  0.00      D     
ATOM   4651  HE2 LYS D 297      26.446  -9.195  -7.426  0.00  0.00      D     
ATOM   4652  NZ  LYS D 297      28.484  -9.197  -8.120  0.00  0.00      D     
ATOM   4653  HZ1 LYS D 297      28.513 -10.216  -8.329  0.00  0.00      D     
ATOM   4654  HZ2 LYS D 297      28.254  -8.643  -8.969  0.00  0.00      D     
ATOM   4655  HZ3 LYS D 297      29.440  -8.911  -7.825  0.00  0.00      D     
ATOM   4656  C   LYS D 297      24.523  -5.895  -3.755  0.00  0.00      D     
ATOM   4657  O   LYS D 297      25.298  -6.201  -2.871  0.00  0.00      D     
ATOM   4658  N   GLY D 298      23.263  -6.436  -3.907  0.00  0.00      D     
ATOM   4659  HN  GLY D 298      22.825  -6.341  -4.798  0.00  0.00      D     
ATOM   4660  CA  GLY D 298      22.664  -7.358  -2.942  0.00  0.00      D     
ATOM   4661  HA1 GLY D 298      22.213  -6.674  -2.238  0.00  0.00      D     
ATOM   4662  HA2 GLY D 298      23.431  -7.983  -2.509  0.00  0.00      D     
ATOM   4663  C   GLY D 298      21.557  -8.281  -3.625  0.00  0.00      D     
ATOM   4664  O   GLY D 298      21.391  -8.256  -4.839  0.00  0.00      D     
ATOM   4665  N   PRO D 299      20.786  -9.082  -2.860  0.00  0.00      D     
ATOM   4666  CD  PRO D 299      21.268  -9.673  -1.640  0.00  0.00      D     
ATOM   4667  HD1 PRO D 299      21.486  -8.886  -0.887  0.00  0.00      D     
ATOM   4668  HD2 PRO D 299      22.227 -10.084  -2.023  0.00  0.00      D     
ATOM   4669  CA  PRO D 299      19.670  -9.881  -3.405  0.00  0.00      D     
ATOM   4670  HA  PRO D 299      19.880 -10.095  -4.443  0.00  0.00      D     
ATOM   4671  CB  PRO D 299      19.526 -11.213  -2.542  0.00  0.00      D     
ATOM   4672  HB1 PRO D 299      20.092 -12.028  -3.041  0.00  0.00      D     
ATOM   4673  HB2 PRO D 299      18.464 -11.460  -2.330  0.00  0.00      D     
ATOM   4674  CG  PRO D 299      20.273 -10.823  -1.266  0.00  0.00      D     
ATOM   4675  HG1 PRO D 299      20.768 -11.762  -0.938  0.00  0.00      D     
ATOM   4676  HG2 PRO D 299      19.581 -10.341  -0.543  0.00  0.00      D     
ATOM   4677  C   PRO D 299      18.347  -9.021  -3.466  0.00  0.00      D     
ATOM   4678  O   PRO D 299      17.520  -9.157  -2.546  0.00  0.00      D     
ATOM   4679  N   ILE D 300      18.201  -8.250  -4.535  0.00  0.00      D     
ATOM   4680  HN  ILE D 300      18.930  -8.323  -5.211  0.00  0.00      D     
ATOM   4681  CA  ILE D 300      17.185  -7.220  -4.664  0.00  0.00      D     
ATOM   4682  HA  ILE D 300      16.982  -6.879  -3.660  0.00  0.00      D     
ATOM   4683  CB  ILE D 300      17.742  -6.117  -5.501  0.00  0.00      D     
ATOM   4684  HB  ILE D 300      17.879  -6.416  -6.562  0.00  0.00      D     
ATOM   4685  CG2 ILE D 300      16.814  -4.849  -5.535  0.00  0.00      D     
ATOM   4686 HG21 ILE D 300      16.570  -4.475  -4.517  0.00  0.00      D     
ATOM   4687 HG22 ILE D 300      17.379  -4.035  -6.037  0.00  0.00      D     
ATOM   4688 HG23 ILE D 300      15.970  -5.039  -6.233  0.00  0.00      D     
ATOM   4689  CG1 ILE D 300      19.117  -5.643  -4.980  0.00  0.00      D     
ATOM   4690 HG11 ILE D 300      19.905  -6.398  -5.186  0.00  0.00      D     
ATOM   4691 HG12 ILE D 300      19.490  -4.718  -5.469  0.00  0.00      D     
ATOM   4692  CD  ILE D 300      19.178  -5.388  -3.409  0.00  0.00      D     
ATOM   4693  HD1 ILE D 300      20.180  -4.939  -3.237  0.00  0.00      D     
ATOM   4694  HD2 ILE D 300      18.385  -4.654  -3.149  0.00  0.00      D     
ATOM   4695  HD3 ILE D 300      19.114  -6.271  -2.739  0.00  0.00      D     
ATOM   4696  C   ILE D 300      15.971  -7.909  -5.253  0.00  0.00      D     
ATOM   4697  O   ILE D 300      16.026  -8.507  -6.362  0.00  0.00      D     
ATOM   4698  N   THR D 301      14.777  -7.785  -4.592  0.00  0.00      D     
ATOM   4699  HN  THR D 301      14.801  -7.367  -3.687  0.00  0.00      D     
ATOM   4700  CA  THR D 301      13.589  -8.423  -5.108  0.00  0.00      D     
ATOM   4701  HA  THR D 301      13.870  -9.116  -5.887  0.00  0.00      D     
ATOM   4702  CB  THR D 301      12.894  -9.387  -4.061  0.00  0.00      D     
ATOM   4703  HB  THR D 301      13.731  -9.992  -3.654  0.00  0.00      D     
ATOM   4704  OG1 THR D 301      11.927 -10.175  -4.649  0.00  0.00      D     
ATOM   4705  HG1 THR D 301      11.915 -10.194  -5.609  0.00  0.00      D     
ATOM   4706  CG2 THR D 301      12.248  -8.556  -2.945  0.00  0.00      D     
ATOM   4707 HG21 THR D 301      11.432  -7.906  -3.327  0.00  0.00      D     
ATOM   4708 HG22 THR D 301      11.842  -9.256  -2.184  0.00  0.00      D     
ATOM   4709 HG23 THR D 301      12.933  -7.961  -2.303  0.00  0.00      D     
ATOM   4710  C   THR D 301      12.589  -7.409  -5.668  0.00  0.00      D     
ATOM   4711  O   THR D 301      11.833  -7.722  -6.587  0.00  0.00      D     
ATOM   4712  N   ASP D 302      12.593  -6.171  -5.206  0.00  0.00      D     
ATOM   4713  HN  ASP D 302      13.355  -5.851  -4.648  0.00  0.00      D     
ATOM   4714  CA  ASP D 302      11.681  -5.190  -5.810  0.00  0.00      D     
ATOM   4715  HA  ASP D 302      11.302  -5.454  -6.786  0.00  0.00      D     
ATOM   4716  CB  ASP D 302      10.456  -4.746  -4.962  0.00  0.00      D     
ATOM   4717  HB1 ASP D 302      10.871  -4.483  -3.966  0.00  0.00      D     
ATOM   4718  HB2 ASP D 302       9.898  -3.855  -5.322  0.00  0.00      D     
ATOM   4719  CG  ASP D 302       9.537  -5.897  -4.653  0.00  0.00      D     
ATOM   4720  OD1 ASP D 302       9.049  -6.526  -5.622  0.00  0.00      D     
ATOM   4721  OD2 ASP D 302       9.323  -6.149  -3.410  0.00  0.00      D     
ATOM   4722  C   ASP D 302      12.592  -3.876  -6.004  0.00  0.00      D     
ATOM   4723  O   ASP D 302      13.536  -3.653  -5.249  0.00  0.00      D     
ATOM   4724  N   VAL D 303      12.273  -2.910  -6.916  0.00  0.00      D     
ATOM   4725  HN  VAL D 303      11.449  -3.064  -7.456  0.00  0.00      D     
ATOM   4726  CA  VAL D 303      12.872  -1.552  -7.045  0.00  0.00      D     
ATOM   4727  HA  VAL D 303      13.290  -1.257  -6.094  0.00  0.00      D     
ATOM   4728  CB  VAL D 303      14.080  -1.544  -8.067  0.00  0.00      D     
ATOM   4729  HB  VAL D 303      13.708  -1.885  -9.056  0.00  0.00      D     
ATOM   4730  CG1 VAL D 303      14.606  -0.123  -7.947  0.00  0.00      D     
ATOM   4731 HG11 VAL D 303      13.901   0.679  -8.256  0.00  0.00      D     
ATOM   4732 HG12 VAL D 303      14.949   0.103  -6.914  0.00  0.00      D     
ATOM   4733 HG13 VAL D 303      15.487  -0.024  -8.616  0.00  0.00      D     
ATOM   4734  CG2 VAL D 303      15.254  -2.503  -7.772  0.00  0.00      D     
ATOM   4735 HG21 VAL D 303      15.770  -2.527  -8.756  0.00  0.00      D     
ATOM   4736 HG22 VAL D 303      15.867  -2.187  -6.901  0.00  0.00      D     
ATOM   4737 HG23 VAL D 303      14.854  -3.531  -7.637  0.00  0.00      D     
ATOM   4738  C   VAL D 303      11.728  -0.511  -7.286  0.00  0.00      D     
ATOM   4739  O   VAL D 303      10.906  -0.641  -8.230  0.00  0.00      D     
ATOM   4740  N   PHE D 304      11.622   0.539  -6.459  0.00  0.00      D     
ATOM   4741  HN  PHE D 304      12.383   0.667  -5.827  0.00  0.00      D     
ATOM   4742  CA  PHE D 304      10.729   1.665  -6.622  0.00  0.00      D     
ATOM   4743  HA  PHE D 304       9.906   1.379  -7.260  0.00  0.00      D     
ATOM   4744  CB  PHE D 304      10.099   2.231  -5.312  0.00  0.00      D     
ATOM   4745  HB1 PHE D 304      10.886   2.622  -4.632  0.00  0.00      D     
ATOM   4746  HB2 PHE D 304       9.390   2.985  -5.716  0.00  0.00      D     
ATOM   4747  CG  PHE D 304       9.449   1.191  -4.537  0.00  0.00      D     
ATOM   4748  CD1 PHE D 304       8.042   1.266  -4.428  0.00  0.00      D     
ATOM   4749  HD1 PHE D 304       7.546   2.029  -5.010  0.00  0.00      D     
ATOM   4750  CE1 PHE D 304       7.347   0.240  -3.832  0.00  0.00      D     
ATOM   4751  HE1 PHE D 304       6.269   0.293  -3.848  0.00  0.00      D     
ATOM   4752  CZ  PHE D 304       8.044  -0.726  -3.088  0.00  0.00      D     
ATOM   4753  HZ  PHE D 304       7.490  -1.469  -2.533  0.00  0.00      D     
ATOM   4754  CD2 PHE D 304      10.133   0.191  -3.857  0.00  0.00      D     
ATOM   4755  HD2 PHE D 304      11.192   0.263  -3.657  0.00  0.00      D     
ATOM   4756  CE2 PHE D 304       9.415  -0.751  -3.145  0.00  0.00      D     
ATOM   4757  HE2 PHE D 304       9.945  -1.416  -2.479  0.00  0.00      D     
ATOM   4758  C   PHE D 304      11.566   2.758  -7.297  0.00  0.00      D     
ATOM   4759  O   PHE D 304      12.709   3.010  -6.857  0.00  0.00      D     
ATOM   4760  N   TYR D 305      10.934   3.387  -8.263  0.00  0.00      D     
ATOM   4761  HN  TYR D 305       9.986   3.101  -8.385  0.00  0.00      D     
ATOM   4762  CA  TYR D 305      11.477   4.519  -9.031  0.00  0.00      D     
ATOM   4763  HA  TYR D 305      12.393   4.830  -8.551  0.00  0.00      D     
ATOM   4764  CB  TYR D 305      11.589   4.168 -10.570  0.00  0.00      D     
ATOM   4765  HB1 TYR D 305      10.605   3.764 -10.893  0.00  0.00      D     
ATOM   4766  HB2 TYR D 305      11.862   5.019 -11.231  0.00  0.00      D     
ATOM   4767  CG  TYR D 305      12.548   3.062 -10.746  0.00  0.00      D     
ATOM   4768  CD1 TYR D 305      13.924   3.241 -10.858  0.00  0.00      D     
ATOM   4769  HD1 TYR D 305      14.219   4.280 -10.841  0.00  0.00      D     
ATOM   4770  CE1 TYR D 305      14.855   2.164 -11.131  0.00  0.00      D     
ATOM   4771  HE1 TYR D 305      15.892   2.267 -11.415  0.00  0.00      D     
ATOM   4772  CZ  TYR D 305      14.321   0.866 -11.202  0.00  0.00      D     
ATOM   4773  OH  TYR D 305      15.254  -0.177 -11.306  0.00  0.00      D     
ATOM   4774  HH  TYR D 305      14.850  -1.005 -11.575  0.00  0.00      D     
ATOM   4775  CD2 TYR D 305      12.085   1.712 -11.047  0.00  0.00      D     
ATOM   4776  HD2 TYR D 305      11.042   1.433 -11.016  0.00  0.00      D     
ATOM   4777  CE2 TYR D 305      12.969   0.649 -11.110  0.00  0.00      D     
ATOM   4778  HE2 TYR D 305      12.580  -0.341 -11.298  0.00  0.00      D     
ATOM   4779  C   TYR D 305      10.460   5.615  -8.994  0.00  0.00      D     
ATOM   4780  O   TYR D 305       9.256   5.396  -8.774  0.00  0.00      D     
ATOM   4781  N   LYS D 306      10.886   6.861  -9.388  0.00  0.00      D     
ATOM   4782  HN  LYS D 306      11.865   7.045  -9.422  0.00  0.00      D     
ATOM   4783  CA  LYS D 306      10.003   7.926  -9.706  0.00  0.00      D     
ATOM   4784  HA  LYS D 306       8.999   7.697  -9.380  0.00  0.00      D     
ATOM   4785  CB  LYS D 306      10.443   9.195  -8.861  0.00  0.00      D     
ATOM   4786  HB1 LYS D 306      11.437   9.488  -9.262  0.00  0.00      D     
ATOM   4787  HB2 LYS D 306       9.761  10.058  -9.018  0.00  0.00      D     
ATOM   4788  CG  LYS D 306      10.294   9.116  -7.351  0.00  0.00      D     
ATOM   4789  HG1 LYS D 306      10.990   8.305  -7.046  0.00  0.00      D     
ATOM   4790  HG2 LYS D 306      10.524  10.052  -6.799  0.00  0.00      D     
ATOM   4791  CD  LYS D 306       8.889   8.669  -6.971  0.00  0.00      D     
ATOM   4792  HD1 LYS D 306       8.151   9.213  -7.598  0.00  0.00      D     
ATOM   4793  HD2 LYS D 306       8.798   7.593  -7.234  0.00  0.00      D     
ATOM   4794  CE  LYS D 306       8.543   8.761  -5.467  0.00  0.00      D     
ATOM   4795  HE1 LYS D 306       7.494   8.401  -5.404  0.00  0.00      D     
ATOM   4796  HE2 LYS D 306       9.164   8.100  -4.826  0.00  0.00      D     
ATOM   4797  NZ  LYS D 306       8.618  10.091  -5.030  0.00  0.00      D     
ATOM   4798  HZ1 LYS D 306       8.435  10.727  -5.833  0.00  0.00      D     
ATOM   4799  HZ2 LYS D 306       7.899  10.248  -4.295  0.00  0.00      D     
ATOM   4800  HZ3 LYS D 306       9.449  10.336  -4.454  0.00  0.00      D     
ATOM   4801  C   LYS D 306       9.978   8.200 -11.234  0.00  0.00      D     
ATOM   4802  O   LYS D 306      10.892   7.845 -11.948  0.00  0.00      D     
ATOM   4803  N   GLU D 307       8.929   8.848 -11.699  0.00  0.00      D     
ATOM   4804  HN  GLU D 307       8.252   9.237 -11.080  0.00  0.00      D     
ATOM   4805  CA  GLU D 307       8.515   9.116 -13.067  0.00  0.00      D     
ATOM   4806  HA  GLU D 307       9.281   9.307 -13.805  0.00  0.00      D     
ATOM   4807  CB  GLU D 307       7.603   7.975 -13.555  0.00  0.00      D     
ATOM   4808  HB1 GLU D 307       8.141   7.009 -13.457  0.00  0.00      D     
ATOM   4809  HB2 GLU D 307       6.694   7.931 -12.917  0.00  0.00      D     
ATOM   4810  CG  GLU D 307       7.165   8.078 -15.088  0.00  0.00      D     
ATOM   4811  HG1 GLU D 307       6.779   7.072 -15.357  0.00  0.00      D     
ATOM   4812  HG2 GLU D 307       6.355   8.838 -15.041  0.00  0.00      D     
ATOM   4813  CD  GLU D 307       8.297   8.574 -15.995  0.00  0.00      D     
ATOM   4814  OE1 GLU D 307       9.083   7.777 -16.570  0.00  0.00      D     
ATOM   4815  OE2 GLU D 307       8.267   9.743 -16.289  0.00  0.00      D     
ATOM   4816  C   GLU D 307       7.696  10.437 -12.968  0.00  0.00      D     
ATOM   4817  O   GLU D 307       7.165  10.876 -11.964  0.00  0.00      D     
ATOM   4818  N   ASN D 308       7.753  11.229 -14.074  0.00  0.00      D     
ATOM   4819  HN  ASN D 308       8.118  10.822 -14.908  0.00  0.00      D     
ATOM   4820  CA  ASN D 308       6.942  12.422 -14.333  0.00  0.00      D     
ATOM   4821  HA  ASN D 308       6.558  12.728 -13.371  0.00  0.00      D     
ATOM   4822  CB  ASN D 308       7.772  13.651 -14.731  0.00  0.00      D     
ATOM   4823  HB1 ASN D 308       8.244  13.412 -15.708  0.00  0.00      D     
ATOM   4824  HB2 ASN D 308       7.111  14.541 -14.808  0.00  0.00      D     
ATOM   4825  CG  ASN D 308       8.887  14.017 -13.745  0.00  0.00      D     
ATOM   4826  OD1 ASN D 308       8.712  14.035 -12.569  0.00  0.00      D     
ATOM   4827  ND2 ASN D 308      10.109  14.345 -14.294  0.00  0.00      D     
ATOM   4828 HD21 ASN D 308      10.650  14.848 -13.620  0.00  0.00      D     
ATOM   4829 HD22 ASN D 308      10.242  14.208 -15.275  0.00  0.00      D     
ATOM   4830  C   ASN D 308       5.772  12.226 -15.271  0.00  0.00      D     
ATOM   4831  O   ASN D 308       4.862  13.057 -15.305  0.00  0.00      D     
ATOM   4832  N   SER D 309       5.727  11.089 -16.019  0.00  0.00      D     
ATOM   4833  HN  SER D 309       6.606  10.620 -16.063  0.00  0.00      D     
ATOM   4834  CA  SER D 309       4.689  10.590 -16.923  0.00  0.00      D     
ATOM   4835  HA  SER D 309       4.451   9.599 -16.565  0.00  0.00      D     
ATOM   4836  CB  SER D 309       3.312  11.301 -16.951  0.00  0.00      D     
ATOM   4837  HB1 SER D 309       3.370  12.321 -17.387  0.00  0.00      D     
ATOM   4838  HB2 SER D 309       2.577  10.715 -17.542  0.00  0.00      D     
ATOM   4839  OG  SER D 309       2.674  11.433 -15.676  0.00  0.00      D     
ATOM   4840  HG1 SER D 309       3.234  12.059 -15.211  0.00  0.00      D     
ATOM   4841  C   SER D 309       5.282  10.345 -18.328  0.00  0.00      D     
ATOM   4842  O   SER D 309       5.028  11.026 -19.310  0.00  0.00      D     
ATOM   4843  N   TYR D 310       6.046   9.273 -18.469  0.00  0.00      D     
ATOM   4844  HN  TYR D 310       6.077   8.630 -17.708  0.00  0.00      D     
ATOM   4845  CA  TYR D 310       6.761   8.933 -19.687  0.00  0.00      D     
ATOM   4846  HA  TYR D 310       7.454   9.720 -19.948  0.00  0.00      D     
ATOM   4847  CB  TYR D 310       7.493   7.523 -19.473  0.00  0.00      D     
ATOM   4848  HB1 TYR D 310       8.236   7.682 -18.663  0.00  0.00      D     
ATOM   4849  HB2 TYR D 310       6.813   6.773 -19.016  0.00  0.00      D     
ATOM   4850  CG  TYR D 310       8.175   6.786 -20.595  0.00  0.00      D     
ATOM   4851  CD1 TYR D 310       9.419   7.269 -21.123  0.00  0.00      D     
ATOM   4852  HD1 TYR D 310       9.972   8.115 -20.742  0.00  0.00      D     
ATOM   4853  CE1 TYR D 310      10.011   6.629 -22.189  0.00  0.00      D     
ATOM   4854  HE1 TYR D 310      11.057   6.758 -22.425  0.00  0.00      D     
ATOM   4855  CZ  TYR D 310       9.390   5.527 -22.714  0.00  0.00      D     
ATOM   4856  OH  TYR D 310      10.173   4.785 -23.650  0.00  0.00      D     
ATOM   4857  HH  TYR D 310       9.689   3.997 -23.908  0.00  0.00      D     
ATOM   4858  CD2 TYR D 310       7.527   5.682 -21.219  0.00  0.00      D     
ATOM   4859  HD2 TYR D 310       6.527   5.473 -20.870  0.00  0.00      D     
ATOM   4860  CE2 TYR D 310       8.146   5.063 -22.256  0.00  0.00      D     
ATOM   4861  HE2 TYR D 310       7.662   4.331 -22.885  0.00  0.00      D     
ATOM   4862  C   TYR D 310       5.791   8.718 -20.912  0.00  0.00      D     
ATOM   4863  O   TYR D 310       4.758   8.046 -20.782  0.00  0.00      D     
ATOM   4864  N   THR D 311       6.267   9.086 -22.084  0.00  0.00      D     
ATOM   4865  HN  THR D 311       7.115   9.602 -22.175  0.00  0.00      D     
ATOM   4866  CA  THR D 311       5.682   8.686 -23.384  0.00  0.00      D     
ATOM   4867  HA  THR D 311       4.984   7.863 -23.366  0.00  0.00      D     
ATOM   4868  CB  THR D 311       4.952   9.820 -23.982  0.00  0.00      D     
ATOM   4869  HB  THR D 311       5.666  10.642 -24.201  0.00  0.00      D     
ATOM   4870  OG1 THR D 311       3.964  10.315 -23.128  0.00  0.00      D     
ATOM   4871  HG1 THR D 311       3.682  11.118 -23.571  0.00  0.00      D     
ATOM   4872  CG2 THR D 311       4.274   9.381 -25.242  0.00  0.00      D     
ATOM   4873 HG21 THR D 311       3.779   8.405 -25.051  0.00  0.00      D     
ATOM   4874 HG22 THR D 311       3.580  10.167 -25.608  0.00  0.00      D     
ATOM   4875 HG23 THR D 311       4.995   9.151 -26.056  0.00  0.00      D     
ATOM   4876  C   THR D 311       6.792   8.226 -24.298  0.00  0.00      D     
ATOM   4877  O   THR D 311       7.881   8.833 -24.339  0.00  0.00      D     
ATOM   4878  N   THR D 312       6.581   7.085 -24.973  0.00  0.00      D     
ATOM   4879  HN  THR D 312       5.734   6.573 -24.847  0.00  0.00      D     
ATOM   4880  CA  THR D 312       7.518   6.573 -25.945  0.00  0.00      D     
ATOM   4881  HA  THR D 312       8.397   6.369 -25.351  0.00  0.00      D     
ATOM   4882  CB  THR D 312       7.076   5.243 -26.515  0.00  0.00      D     
ATOM   4883  HB  THR D 312       6.693   4.603 -25.692  0.00  0.00      D     
ATOM   4884  OG1 THR D 312       8.095   4.445 -27.049  0.00  0.00      D     
ATOM   4885  HG1 THR D 312       8.244   3.887 -26.282  0.00  0.00      D     
ATOM   4886  CG2 THR D 312       5.960   5.344 -27.560  0.00  0.00      D     
ATOM   4887 HG21 THR D 312       5.582   4.310 -27.708  0.00  0.00      D     
ATOM   4888 HG22 THR D 312       5.103   6.004 -27.308  0.00  0.00      D     
ATOM   4889 HG23 THR D 312       6.417   5.742 -28.491  0.00  0.00      D     
ATOM   4890  C   THR D 312       7.939   7.591 -27.047  0.00  0.00      D     
ATOM   4891  O   THR D 312       7.224   8.539 -27.330  0.00  0.00      D     
ATOM   4892  N   THR D 313       9.134   7.327 -27.679  0.00  0.00      D     
ATOM   4893  HN  THR D 313       9.799   6.662 -27.349  0.00  0.00      D     
ATOM   4894  CA  THR D 313       9.475   8.025 -28.945  0.00  0.00      D     
ATOM   4895  HA  THR D 313       8.904   8.935 -29.056  0.00  0.00      D     
ATOM   4896  CB  THR D 313      10.942   8.425 -29.058  0.00  0.00      D     
ATOM   4897  HB  THR D 313      11.179   8.809 -30.074  0.00  0.00      D     
ATOM   4898  OG1 THR D 313      11.741   7.296 -28.796  0.00  0.00      D     
ATOM   4899  HG1 THR D 313      11.778   7.211 -27.841  0.00  0.00      D     
ATOM   4900  CG2 THR D 313      11.291   9.511 -28.011  0.00  0.00      D     
ATOM   4901 HG21 THR D 313      10.927   9.291 -26.985  0.00  0.00      D     
ATOM   4902 HG22 THR D 313      12.387   9.655 -27.897  0.00  0.00      D     
ATOM   4903 HG23 THR D 313      10.762  10.474 -28.175  0.00  0.00      D     
ATOM   4904  C   THR D 313       9.032   7.197 -30.205  0.00  0.00      D     
ATOM   4905  O   THR D 313       9.008   7.731 -31.321  0.00  0.00      D     
ATOM   4906  N   ILE D 314       8.694   5.953 -30.095  0.00  0.00      D     
ATOM   4907  HN  ILE D 314       8.857   5.584 -29.184  0.00  0.00      D     
ATOM   4908  CA  ILE D 314       8.289   4.997 -31.210  0.00  0.00      D     
ATOM   4909  HA  ILE D 314       9.085   4.963 -31.939  0.00  0.00      D     
ATOM   4910  CB  ILE D 314       8.121   3.559 -30.589  0.00  0.00      D     
ATOM   4911  HB  ILE D 314       7.411   3.585 -29.735  0.00  0.00      D     
ATOM   4912  CG2 ILE D 314       7.683   2.483 -31.615  0.00  0.00      D     
ATOM   4913 HG21 ILE D 314       8.430   2.263 -32.407  0.00  0.00      D     
ATOM   4914 HG22 ILE D 314       7.463   1.618 -30.954  0.00  0.00      D     
ATOM   4915 HG23 ILE D 314       6.693   2.788 -32.019  0.00  0.00      D     
ATOM   4916  CG1 ILE D 314       9.495   3.201 -29.904  0.00  0.00      D     
ATOM   4917 HG11 ILE D 314       9.796   3.902 -29.097  0.00  0.00      D     
ATOM   4918 HG12 ILE D 314       9.136   2.284 -29.391  0.00  0.00      D     
ATOM   4919  CD  ILE D 314      10.660   2.891 -30.761  0.00  0.00      D     
ATOM   4920  HD1 ILE D 314      11.198   3.851 -30.913  0.00  0.00      D     
ATOM   4921  HD2 ILE D 314      11.371   2.241 -30.207  0.00  0.00      D     
ATOM   4922  HD3 ILE D 314      10.360   2.381 -31.701  0.00  0.00      D     
ATOM   4923  C   ILE D 314       7.044   5.393 -31.926  0.00  0.00      D     
ATOM   4924  O   ILE D 314       6.087   5.905 -31.361  0.00  0.00      D     
ATOM   4925  N   LYS D 315       7.010   5.170 -33.224  0.00  0.00      D     
ATOM   4926  HN  LYS D 315       7.835   4.893 -33.711  0.00  0.00      D     
ATOM   4927  CA  LYS D 315       5.839   5.365 -33.949  0.00  0.00      D     
ATOM   4928  HA  LYS D 315       5.512   6.394 -33.918  0.00  0.00      D     
ATOM   4929  CB  LYS D 315       6.088   5.265 -35.472  0.00  0.00      D     
ATOM   4930  HB1 LYS D 315       6.477   4.236 -35.628  0.00  0.00      D     
ATOM   4931  HB2 LYS D 315       5.149   5.431 -36.042  0.00  0.00      D     
ATOM   4932  CG  LYS D 315       7.072   6.175 -36.180  0.00  0.00      D     
ATOM   4933  HG1 LYS D 315       8.074   6.141 -35.700  0.00  0.00      D     
ATOM   4934  HG2 LYS D 315       7.183   5.908 -37.253  0.00  0.00      D     
ATOM   4935  CD  LYS D 315       6.578   7.643 -36.172  0.00  0.00      D     
ATOM   4936  HD1 LYS D 315       5.899   7.817 -37.033  0.00  0.00      D     
ATOM   4937  HD2 LYS D 315       5.948   7.702 -35.259  0.00  0.00      D     
ATOM   4938  CE  LYS D 315       7.686   8.758 -36.069  0.00  0.00      D     
ATOM   4939  HE1 LYS D 315       8.124   8.866 -35.054  0.00  0.00      D     
ATOM   4940  HE2 LYS D 315       8.434   8.565 -36.868  0.00  0.00      D     
ATOM   4941  NZ  LYS D 315       7.094  10.036 -36.405  0.00  0.00      D     
ATOM   4942  HZ1 LYS D 315       7.779  10.818 -36.434  0.00  0.00      D     
ATOM   4943  HZ2 LYS D 315       6.703   9.867 -37.354  0.00  0.00      D     
ATOM   4944  HZ3 LYS D 315       6.349  10.323 -35.738  0.00  0.00      D     
ATOM   4945  C   LYS D 315       4.588   4.597 -33.532  0.00  0.00      D     
ATOM   4946  O   LYS D 315       4.750   3.462 -33.096  0.00  0.00      D     
ATOM   4947  N   PRO D 316       3.374   5.114 -33.572  0.00  0.00      D     
ATOM   4948  CD  PRO D 316       3.075   6.470 -33.990  0.00  0.00      D     
ATOM   4949  HD1 PRO D 316       3.430   6.649 -35.027  0.00  0.00      D     
ATOM   4950  HD2 PRO D 316       3.511   7.210 -33.285  0.00  0.00      D     
ATOM   4951  CA  PRO D 316       2.165   4.222 -33.674  0.00  0.00      D     
ATOM   4952  HA  PRO D 316       1.870   3.956 -32.670  0.00  0.00      D     
ATOM   4953  CB  PRO D 316       1.103   5.046 -34.351  0.00  0.00      D     
ATOM   4954  HB1 PRO D 316       0.124   4.830 -33.873  0.00  0.00      D     
ATOM   4955  HB2 PRO D 316       1.027   4.916 -35.452  0.00  0.00      D     
ATOM   4956  CG  PRO D 316       1.493   6.466 -34.000  0.00  0.00      D     
ATOM   4957  HG1 PRO D 316       1.111   6.656 -32.974  0.00  0.00      D     
ATOM   4958  HG2 PRO D 316       1.009   7.173 -34.709  0.00  0.00      D     
ATOM   4959  C   PRO D 316       2.267   2.849 -34.340  0.00  0.00      D     
ATOM   4960  O   PRO D 316       2.564   2.749 -35.515  0.00  0.00      D     
ATOM   4961  N   LEU D 317       2.004   1.768 -33.501  0.00  0.00      D     
ATOM   4962  HN  LEU D 317       1.813   1.903 -32.532  0.00  0.00      D     
ATOM   4963  CA  LEU D 317       1.867   0.442 -34.024  0.00  0.00      D     
ATOM   4964  HA  LEU D 317       1.583  -0.173 -33.183  0.00  0.00      D     
ATOM   4965  CB  LEU D 317       0.803   0.124 -35.036  0.00  0.00      D     
ATOM   4966  HB1 LEU D 317       1.061   0.602 -36.006  0.00  0.00      D     
ATOM   4967  HB2 LEU D 317       0.650  -0.973 -35.117  0.00  0.00      D     
ATOM   4968  CG  LEU D 317      -0.674   0.546 -34.759  0.00  0.00      D     
ATOM   4969  HG  LEU D 317      -0.607   1.654 -34.729  0.00  0.00      D     
ATOM   4970  CD1 LEU D 317      -1.553   0.167 -35.943  0.00  0.00      D     
ATOM   4971 HD11 LEU D 317      -1.136   0.596 -36.880  0.00  0.00      D     
ATOM   4972 HD12 LEU D 317      -1.680  -0.936 -35.937  0.00  0.00      D     
ATOM   4973 HD13 LEU D 317      -2.588   0.529 -35.764  0.00  0.00      D     
ATOM   4974  CD2 LEU D 317      -1.216   0.056 -33.466  0.00  0.00      D     
ATOM   4975 HD21 LEU D 317      -0.630   0.310 -32.557  0.00  0.00      D     
ATOM   4976 HD22 LEU D 317      -2.140   0.620 -33.218  0.00  0.00      D     
ATOM   4977 HD23 LEU D 317      -1.401  -1.038 -33.507  0.00  0.00      D     
ATOM   4978  C   LEU D 317       3.149  -0.302 -34.441  0.00  0.00      D     
ATOM   4979  O   LEU D 317       3.072  -1.521 -34.651  0.00  0.00      D     
ATOM   4980  N   GLU D 318       4.354   0.341 -34.272  0.00  0.00      D     
ATOM   4981  HN  GLU D 318       4.511   1.298 -34.041  0.00  0.00      D     
ATOM   4982  CA  GLU D 318       5.667  -0.332 -34.357  0.00  0.00      D     
ATOM   4983  HA  GLU D 318       5.473  -0.965 -35.210  0.00  0.00      D     
ATOM   4984  CB  GLU D 318       6.765   0.748 -34.734  0.00  0.00      D     
ATOM   4985  HB1 GLU D 318       6.803   1.557 -33.973  0.00  0.00      D     
ATOM   4986  HB2 GLU D 318       7.753   0.249 -34.827  0.00  0.00      D     
ATOM   4987  CG  GLU D 318       6.588   1.384 -36.195  0.00  0.00      D     
ATOM   4988  HG1 GLU D 318       5.712   2.061 -36.285  0.00  0.00      D     
ATOM   4989  HG2 GLU D 318       7.458   2.055 -36.358  0.00  0.00      D     
ATOM   4990  CD  GLU D 318       6.502   0.436 -37.351  0.00  0.00      D     
ATOM   4991  OE1 GLU D 318       5.452   0.304 -38.061  0.00  0.00      D     
ATOM   4992  OE2 GLU D 318       7.587  -0.212 -37.684  0.00  0.00      D     
ATOM   4993  C   GLU D 318       6.098  -1.202 -33.192  0.00  0.00      D     
ATOM   4994  O   GLU D 318       5.415  -1.194 -32.121  0.00  0.00      D     
ATOM   4995  N   HSE D 319       7.144  -1.959 -33.500  0.00  0.00      D     
ATOM   4996  HN  HSE D 319       7.449  -1.908 -34.448  0.00  0.00      D     
ATOM   4997  CA  HSE D 319       7.925  -2.774 -32.571  0.00  0.00      D     
ATOM   4998  HA  HSE D 319       7.424  -3.120 -31.679  0.00  0.00      D     
ATOM   4999  CB  HSE D 319       8.491  -4.021 -33.405  0.00  0.00      D     
ATOM   5000  HB1 HSE D 319       7.627  -4.473 -33.936  0.00  0.00      D     
ATOM   5001  HB2 HSE D 319       9.103  -3.498 -34.170  0.00  0.00      D     
ATOM   5002  ND1 HSE D 319       8.821  -6.122 -32.077  0.00  0.00      D     
ATOM   5003  CG  HSE D 319       9.411  -5.016 -32.615  0.00  0.00      D     
ATOM   5004  CE1 HSE D 319       9.824  -6.797 -31.476  0.00  0.00      D     
ATOM   5005  HE1 HSE D 319       9.677  -7.810 -31.103  0.00  0.00      D     
ATOM   5006  NE2 HSE D 319      11.014  -6.104 -31.630  0.00  0.00      D     
ATOM   5007  HE2 HSE D 319      11.927  -6.400 -31.349  0.00  0.00      D     
ATOM   5008  CD2 HSE D 319      10.715  -4.959 -32.304  0.00  0.00      D     
ATOM   5009  HD2 HSE D 319      11.498  -4.248 -32.534  0.00  0.00      D     
ATOM   5010  C   HSE D 319       9.049  -1.836 -32.093  0.00  0.00      D     
ATOM   5011  O   HSE D 319       9.607  -1.067 -32.833  0.00  0.00      D     
ATOM   5012  N   HSE D 320       9.434  -1.901 -30.809  0.00  0.00      D     
ATOM   5013  HN  HSE D 320       9.102  -2.615 -30.197  0.00  0.00      D     
ATOM   5014  CA  HSE D 320      10.564  -1.144 -30.237  0.00  0.00      D     
ATOM   5015  HA  HSE D 320      10.518  -0.183 -30.729  0.00  0.00      D     
ATOM   5016  CB  HSE D 320      10.418  -0.944 -28.720  0.00  0.00      D     
ATOM   5017  HB1 HSE D 320       9.371  -0.620 -28.537  0.00  0.00      D     
ATOM   5018  HB2 HSE D 320      10.692  -1.776 -28.036  0.00  0.00      D     
ATOM   5019  ND1 HSE D 320      12.713   0.282 -28.406  0.00  0.00      D     
ATOM   5020  CG  HSE D 320      11.302   0.153 -28.235  0.00  0.00      D     
ATOM   5021  CE1 HSE D 320      13.032   1.525 -27.891  0.00  0.00      D     
ATOM   5022  HE1 HSE D 320      13.935   2.094 -28.115  0.00  0.00      D     
ATOM   5023  NE2 HSE D 320      11.909   2.113 -27.373  0.00  0.00      D     
ATOM   5024  HE2 HSE D 320      11.761   3.070 -27.124  0.00  0.00      D     
ATOM   5025  CD2 HSE D 320      10.829   1.231 -27.584  0.00  0.00      D     
ATOM   5026  HD2 HSE D 320       9.831   1.360 -27.184  0.00  0.00      D     
ATOM   5027  C   HSE D 320      11.828  -1.908 -30.531  0.00  0.00      D     
ATOM   5028  O   HSE D 320      12.531  -1.665 -31.507  0.00  0.00      D     
ATOM   5029  N26 LIG L   1       7.526 -21.581   5.889  0.00  0.00      LIG   
ATOM   5030  C27 LIG L   1       7.892 -20.485   6.646  0.00  0.00      LIG   
ATOM   5031  C28 LIG L   1       7.609 -19.199   6.307  0.00  0.00      LIG   
ATOM   5032  C25 LIG L   1       6.955 -21.278   4.694  0.00  0.00      LIG   
ATOM   5033  C24 LIG L   1       6.555 -20.016   4.313  0.00  0.00      LIG   
ATOM   5034  C23 LIG L   1       6.869 -18.943   5.168  0.00  0.00      LIG   
ATOM   5035  C1  LIG L   1      10.787 -14.811  -2.250  0.00  0.00      LIG   
ATOM   5036  C2  LIG L   1       9.856 -14.454  -3.206  0.00  0.00      LIG   
ATOM   5037  C3  LIG L   1       9.677 -15.133  -4.400  0.00  0.00      LIG   
ATOM   5038  C4  LIG L   1      10.638 -16.026  -4.860  0.00  0.00      LIG   
ATOM   5039  C5  LIG L   1      11.732 -16.304  -3.944  0.00  0.00      LIG   
ATOM   5040  C6  LIG L   1      11.757 -15.760  -2.594  0.00  0.00      LIG   
ATOM   5041  C10 LIG L   1      12.704 -17.173  -4.348  0.00  0.00      LIG   
ATOM   5042  C9  LIG L   1      13.718 -17.523  -3.526  0.00  0.00      LIG   
ATOM   5043  C8  LIG L   1      13.738 -17.102  -2.179  0.00  0.00      LIG   
ATOM   5044  C7  LIG L   1      12.764 -16.191  -1.734  0.00  0.00      LIG   
ATOM   5045  O55 LIG L   1       6.611 -22.253   3.753  0.00  0.00      LIG   
ATOM   5046  C22 LIG L   1       6.667 -17.489   4.868  0.00  0.00      LIG   
ATOM   5047  N21 LIG L   1       7.651 -17.056   3.880  0.00  0.00      LIG   
ATOM   5048  C19 LIG L   1       7.501 -15.798   3.458  0.00  0.00      LIG   
ATOM   5049  O20 LIG L   1       6.681 -15.000   3.852  0.00  0.00      LIG   
ATOM   5050  C16 LIG L   1       8.618 -15.447   2.452  0.00  0.00      LIG   
ATOM   5051  C17 LIG L   1       8.523 -16.207   1.147  0.00  0.00      LIG   
ATOM   5052  C18 LIG L   1       9.673 -15.771   0.285  0.00  0.00      LIG   
ATOM   5053  N13 LIG L   1       9.538 -14.420  -0.184  0.00  0.00      LIG   
ATOM   5054  C14 LIG L   1       9.443 -13.633   1.045  0.00  0.00      LIG   
ATOM   5055  C15 LIG L   1       8.356 -13.989   2.024  0.00  0.00      LIG   
ATOM   5056  C11 LIG L   1      10.804 -14.082  -0.935  0.00  0.00      LIG   
ATOM   5057  C12 LIG L   1      10.840 -12.567  -1.092  0.00  0.00      LIG   
ATOM   5058 H271 LIG L   1       8.365 -20.660   7.605  0.00  0.00      LIG   
ATOM   5059 H281 LIG L   1       7.856 -18.402   7.000  0.00  0.00      LIG   
ATOM   5060 H241 LIG L   1       6.043 -19.835   3.374  0.00  0.00      LIG   
ATOM   5061 H221 LIG L   1       6.747 -16.945   5.813  0.00  0.00      LIG   
ATOM   5062 H222 LIG L   1       5.647 -17.256   4.550  0.00  0.00      LIG
[truncated: 1,980 more chars]
