# Supplementary material for: In silico Exploration of Inhibitors for SARS-CoV-2's Papain-Like Protease
Source: Front Chem. 2021 Feb 4;8:624163. doi: 10.3389/fchem.2020.624163 (PMC7889802; doi:10.3389/fchem.2020.624163)
Supplement: Supplementary file 10 [file Table_1.DOC]

CRYST1  107.698  107.698  107.698  90.00  90.00  90.00 P 1           1
ATOM      1  N   GLU D   1     -15.631   1.393  51.020  0.00  0.00      D     
ATOM      2  HN  GLU D   1     -15.710   2.344  50.733  0.00  0.00      D     
ATOM      3  CA  GLU D   1     -15.897   0.384  50.071  0.00  0.00      D     
ATOM      4  HA  GLU D   1     -14.924  -0.058  49.914  0.00  0.00      D     
ATOM      5  CB  GLU D   1     -16.992  -0.643  50.559  0.00  0.00      D     
ATOM      6  HB1 GLU D   1     -17.945  -0.133  50.817  0.00  0.00      D     
ATOM      7  HB2 GLU D   1     -17.331  -1.351  49.773  0.00  0.00      D     
ATOM      8  CG  GLU D   1     -16.573  -1.502  51.841  0.00  0.00      D     
ATOM      9  HG1 GLU D   1     -15.540  -1.878  51.681  0.00  0.00      D     
ATOM     10  HG2 GLU D   1     -16.538  -0.982  52.823  0.00  0.00      D     
ATOM     11  CD  GLU D   1     -17.284  -2.816  52.151  0.00  0.00      D     
ATOM     12  OE1 GLU D   1     -18.271  -3.243  51.508  0.00  0.00      D     
ATOM     13  OE2 GLU D   1     -16.801  -3.633  52.940  0.00  0.00      D     
ATOM     14  C   GLU D   1     -16.190   1.078  48.773  0.00  0.00      D     
ATOM     15  O   GLU D   1     -15.270   1.260  48.008  0.00  0.00      D     
ATOM     16  N   VAL D   2     -17.410   1.507  48.433  0.00  0.00      D     
ATOM     17  HN  VAL D   2     -18.167   1.456  49.079  0.00  0.00      D     
ATOM     18  CA  VAL D   2     -17.836   1.976  47.096  0.00  0.00      D     
ATOM     19  HA  VAL D   2     -17.576   1.160  46.438  0.00  0.00      D     
ATOM     20  CB  VAL D   2     -19.314   2.296  46.971  0.00  0.00      D     
ATOM     21  HB  VAL D   2     -19.695   3.133  47.595  0.00  0.00      D     
ATOM     22  CG1 VAL D   2     -19.630   2.677  45.466  0.00  0.00      D     
ATOM     23 HG11 VAL D   2     -19.312   1.972  44.669  0.00  0.00      D     
ATOM     24 HG12 VAL D   2     -20.734   2.800  45.483  0.00  0.00      D     
ATOM     25 HG13 VAL D   2     -19.179   3.645  45.161  0.00  0.00      D     
ATOM     26  CG2 VAL D   2     -20.151   1.077  47.446  0.00  0.00      D     
ATOM     27 HG21 VAL D   2     -21.243   1.217  47.296  0.00  0.00      D     
ATOM     28 HG22 VAL D   2     -19.737   0.213  46.884  0.00  0.00      D     
ATOM     29 HG23 VAL D   2     -20.026   0.995  48.547  0.00  0.00      D     
ATOM     30  C   VAL D   2     -17.004   3.153  46.577  0.00  0.00      D     
ATOM     31  O   VAL D   2     -16.933   4.244  47.163  0.00  0.00      D     
ATOM     32  N   ARG D   3     -16.325   2.933  45.406  0.00  0.00      D     
ATOM     33  HN  ARG D   3     -16.192   2.011  45.049  0.00  0.00      D     
ATOM     34  CA  ARG D   3     -15.494   3.987  44.878  0.00  0.00      D     
ATOM     35  HA  ARG D   3     -15.904   4.961  45.101  0.00  0.00      D     
ATOM     36  CB  ARG D   3     -13.930   3.830  45.095  0.00  0.00      D     
ATOM     37  HB1 ARG D   3     -13.566   2.865  44.682  0.00  0.00      D     
ATOM     38  HB2 ARG D   3     -13.452   4.633  44.494  0.00  0.00      D     
ATOM     39  CG  ARG D   3     -13.606   4.134  46.560  0.00  0.00      D     
ATOM     40  HG1 ARG D   3     -13.897   5.183  46.780  0.00  0.00      D     
ATOM     41  HG2 ARG D   3     -14.227   3.498  47.227  0.00  0.00      D     
ATOM     42  CD  ARG D   3     -12.205   3.761  46.982  0.00  0.00      D     
ATOM     43  HD1 ARG D   3     -11.618   4.549  46.463  0.00  0.00      D     
ATOM     44  HD2 ARG D   3     -12.223   3.836  48.091  0.00  0.00      D     
ATOM     45  NE  ARG D   3     -11.956   2.334  46.606  0.00  0.00      D     
ATOM     46  HE  ARG D   3     -12.736   1.761  46.357  0.00  0.00      D     
ATOM     47  CZ  ARG D   3     -10.795   1.720  46.373  0.00  0.00      D     
ATOM     48  NH1 ARG D   3      -9.668   2.356  46.606  0.00  0.00      D     
ATOM     49 HH11 ARG D   3      -8.831   1.904  46.298  0.00  0.00      D     
ATOM     50 HH12 ARG D   3      -9.690   3.337  46.795  0.00  0.00      D     
ATOM     51  NH2 ARG D   3     -10.842   0.440  46.081  0.00  0.00      D     
ATOM     52 HH21 ARG D   3     -10.000  -0.096  46.129  0.00  0.00      D     
ATOM     53 HH22 ARG D   3     -11.788   0.121  46.019  0.00  0.00      D     
ATOM     54  C   ARG D   3     -15.716   4.026  43.427  0.00  0.00      D     
ATOM     55  O   ARG D   3     -16.031   3.035  42.775  0.00  0.00      D     
ATOM     56  N   THR D   4     -15.540   5.230  42.829  0.00  0.00      D     
ATOM     57  HN  THR D   4     -15.498   6.089  43.334  0.00  0.00      D     
ATOM     58  CA  THR D   4     -15.683   5.387  41.412  0.00  0.00      D     
ATOM     59  HA  THR D   4     -15.534   4.431  40.933  0.00  0.00      D     
ATOM     60  CB  THR D   4     -17.104   5.858  41.020  0.00  0.00      D     
ATOM     61  HB  THR D   4     -16.971   6.319  40.018  0.00  0.00      D     
ATOM     62  OG1 THR D   4     -17.547   6.867  41.792  0.00  0.00      D     
ATOM     63  HG1 THR D   4     -17.557   6.527  42.690  0.00  0.00      D     
ATOM     64  CG2 THR D   4     -18.194   4.828  40.884  0.00  0.00      D     
ATOM     65 HG21 THR D   4     -18.121   4.036  41.660  0.00  0.00      D     
ATOM     66 HG22 THR D   4     -19.259   5.140  40.845  0.00  0.00      D     
ATOM     67 HG23 THR D   4     -17.968   4.281  39.944  0.00  0.00      D     
ATOM     68  C   THR D   4     -14.649   6.444  40.946  0.00  0.00      D     
ATOM     69  O   THR D   4     -14.252   7.316  41.736  0.00  0.00      D     
ATOM     70  N   ILE D   5     -14.229   6.419  39.648  0.00  0.00      D     
ATOM     71  HN  ILE D   5     -14.433   5.619  39.089  0.00  0.00      D     
ATOM     72  CA  ILE D   5     -13.540   7.494  38.979  0.00  0.00      D     
ATOM     73  HA  ILE D   5     -13.889   8.382  39.486  0.00  0.00      D     
ATOM     74  CB  ILE D   5     -12.053   7.307  38.927  0.00  0.00      D     
ATOM     75  HB  ILE D   5     -11.490   7.951  38.218  0.00  0.00      D     
ATOM     76  CG2 ILE D   5     -11.354   7.636  40.349  0.00  0.00      D     
ATOM     77 HG21 ILE D   5     -11.578   8.634  40.781  0.00  0.00      D     
ATOM     78 HG22 ILE D   5     -11.527   6.792  41.050  0.00  0.00      D     
ATOM     79 HG23 ILE D   5     -10.314   7.571  39.964  0.00  0.00      D     
ATOM     80  CG1 ILE D   5     -11.649   5.840  38.458  0.00  0.00      D     
ATOM     81 HG11 ILE D   5     -11.910   5.166  39.301  0.00  0.00      D     
ATOM     82 HG12 ILE D   5     -12.299   5.540  37.608  0.00  0.00      D     
ATOM     83  CD  ILE D   5     -10.130   5.664  38.105  0.00  0.00      D     
ATOM     84  HD1 ILE D   5      -9.551   5.871  39.030  0.00  0.00      D     
ATOM     85  HD2 ILE D   5      -9.946   4.573  38.003  0.00  0.00      D     
ATOM     86  HD3 ILE D   5      -9.839   6.208  37.181  0.00  0.00      D     
ATOM     87  C   ILE D   5     -13.983   7.776  37.580  0.00  0.00      D     
ATOM     88  O   ILE D   5     -14.380   6.865  36.856  0.00  0.00      D     
ATOM     89  N   LYS D   6     -13.892   9.014  37.147  0.00  0.00      D     
ATOM     90  HN  LYS D   6     -13.715   9.832  37.689  0.00  0.00      D     
ATOM     91  CA  LYS D   6     -14.046   9.454  35.736  0.00  0.00      D     
ATOM     92  HA  LYS D   6     -14.902   8.884  35.404  0.00  0.00      D     
ATOM     93  CB  LYS D   6     -14.400  10.965  35.492  0.00  0.00      D     
ATOM     94  HB1 LYS D   6     -13.635  11.469  36.120  0.00  0.00      D     
ATOM     95  HB2 LYS D   6     -14.149  11.257  34.450  0.00  0.00      D     
ATOM     96  CG  LYS D   6     -15.840  11.287  35.809  0.00  0.00      D     
ATOM     97  HG1 LYS D   6     -16.504  10.672  35.164  0.00  0.00      D     
ATOM     98  HG2 LYS D   6     -16.139  10.981  36.834  0.00  0.00      D     
ATOM     99  CD  LYS D   6     -16.263  12.671  35.554  0.00  0.00      D     
ATOM    100  HD1 LYS D   6     -16.092  12.909  34.482  0.00  0.00      D     
ATOM    101  HD2 LYS D   6     -17.370  12.736  35.629  0.00  0.00      D     
ATOM    102  CE  LYS D   6     -15.605  13.781  36.455  0.00  0.00      D     
ATOM    103  HE1 LYS D   6     -14.504  13.807  36.314  0.00  0.00      D     
ATOM    104  HE2 LYS D   6     -16.034  14.797  36.316  0.00  0.00      D     
ATOM    105  NZ  LYS D   6     -15.794  13.350  37.868  0.00  0.00      D     
ATOM    106  HZ1 LYS D   6     -15.265  12.495  38.131  0.00  0.00      D     
ATOM    107  HZ2 LYS D   6     -15.547  14.088  38.558  0.00  0.00      D     
ATOM    108  HZ3 LYS D   6     -16.782  13.078  38.046  0.00  0.00      D     
ATOM    109  C   LYS D   6     -12.915   9.026  34.795  0.00  0.00      D     
ATOM    110  O   LYS D   6     -11.752   9.206  35.046  0.00  0.00      D     
ATOM    111  N   VAL D   7     -13.356   8.467  33.650  0.00  0.00      D     
ATOM    112  HN  VAL D   7     -14.292   8.170  33.476  0.00  0.00      D     
ATOM    113  CA  VAL D   7     -12.470   8.041  32.659  0.00  0.00      D     
ATOM    114  HA  VAL D   7     -11.542   8.580  32.787  0.00  0.00      D     
ATOM    115  CB  VAL D   7     -12.131   6.559  32.603  0.00  0.00      D     
ATOM    116  HB  VAL D   7     -11.520   6.265  31.723  0.00  0.00      D     
ATOM    117  CG1 VAL D   7     -11.349   6.169  33.853  0.00  0.00      D     
ATOM    118 HG11 VAL D   7     -11.047   5.100  33.844  0.00  0.00      D     
ATOM    119 HG12 VAL D   7     -10.402   6.726  34.016  0.00  0.00      D     
ATOM    120 HG13 VAL D   7     -11.987   6.208  34.762  0.00  0.00      D     
ATOM    121  CG2 VAL D   7     -13.473   5.801  32.474  0.00  0.00      D     
ATOM    122 HG21 VAL D   7     -14.229   6.070  33.242  0.00  0.00      D     
ATOM    123 HG22 VAL D   7     -13.849   5.933  31.437  0.00  0.00      D     
ATOM    124 HG23 VAL D   7     -13.147   4.739  32.498  0.00  0.00      D     
ATOM    125  C   VAL D   7     -12.949   8.417  31.300  0.00  0.00      D     
ATOM    126  O   VAL D   7     -14.126   8.718  31.144  0.00  0.00      D     
ATOM    127  N   PHE D   8     -12.027   8.433  30.253  0.00  0.00      D     
ATOM    128  HN  PHE D   8     -11.050   8.281  30.382  0.00  0.00      D     
ATOM    129  CA  PHE D   8     -12.461   8.679  28.963  0.00  0.00      D     
ATOM    130  HA  PHE D   8     -13.507   8.948  28.994  0.00  0.00      D     
ATOM    131  CB  PHE D   8     -11.725   9.806  28.237  0.00  0.00      D     
ATOM    132  HB1 PHE D   8     -10.654   9.519  28.166  0.00  0.00      D     
ATOM    133  HB2 PHE D   8     -12.163   9.886  27.219  0.00  0.00      D     
ATOM    134  CG  PHE D   8     -11.817  11.104  28.945  0.00  0.00      D     
ATOM    135  CD1 PHE D   8     -12.913  11.956  28.659  0.00  0.00      D     
ATOM    136  HD1 PHE D   8     -13.694  11.651  27.978  0.00  0.00      D     
ATOM    137  CE1 PHE D   8     -12.907  13.254  29.147  0.00  0.00      D     
ATOM    138  HE1 PHE D   8     -13.613  13.981  28.774  0.00  0.00      D     
ATOM    139  CZ  PHE D   8     -11.841  13.746  29.984  0.00  0.00      D     
ATOM    140  HZ  PHE D   8     -11.843  14.671  30.543  0.00  0.00      D     
ATOM    141  CD2 PHE D   8     -10.821  11.515  29.868  0.00  0.00      D     
ATOM    142  HD2 PHE D   8      -9.990  10.854  30.068  0.00  0.00      D     
ATOM    143  CE2 PHE D   8     -10.885  12.756  30.417  0.00  0.00      D     
ATOM    144  HE2 PHE D   8      -9.993  12.958  30.991  0.00  0.00      D     
ATOM    145  C   PHE D   8     -12.394   7.513  28.156  0.00  0.00      D     
ATOM    146  O   PHE D   8     -11.469   6.675  28.226  0.00  0.00      D     
ATOM    147  N   THR D   9     -13.353   7.312  27.214  0.00  0.00      D     
ATOM    148  HN  THR D   9     -14.153   7.906  27.176  0.00  0.00      D     
ATOM    149  CA  THR D   9     -13.367   6.232  26.201  0.00  0.00      D     
ATOM    150  HA  THR D   9     -12.563   5.521  26.330  0.00  0.00      D     
ATOM    151  CB  THR D   9     -14.595   5.305  26.286  0.00  0.00      D     
ATOM    152  HB  THR D   9     -14.514   4.675  25.375  0.00  0.00      D     
ATOM    153  OG1 THR D   9     -15.804   5.999  26.310  0.00  0.00      D     
ATOM    154  HG1 THR D   9     -15.886   6.534  25.517  0.00  0.00      D     
ATOM    155  CG2 THR D   9     -14.372   4.394  27.539  0.00  0.00      D     
ATOM    156 HG21 THR D   9     -15.044   3.526  27.714  0.00  0.00      D     
ATOM    157 HG22 THR D   9     -13.333   4.028  27.394  0.00  0.00      D     
ATOM    158 HG23 THR D   9     -14.302   4.973  28.484  0.00  0.00      D     
ATOM    159  C   THR D   9     -13.282   6.897  24.814  0.00  0.00      D     
ATOM    160  O   THR D   9     -13.838   7.966  24.541  0.00  0.00      D     
ATOM    161  N   THR D  10     -12.493   6.220  23.937  0.00  0.00      D     
ATOM    162  HN  THR D  10     -11.880   5.494  24.238  0.00  0.00      D     
ATOM    163  CA  THR D  10     -12.401   6.575  22.545  0.00  0.00      D     
ATOM    164  HA  THR D  10     -13.395   6.916  22.296  0.00  0.00      D     
ATOM    165  CB  THR D  10     -11.354   7.643  22.345  0.00  0.00      D     
ATOM    166  HB  THR D  10     -11.529   8.476  23.059  0.00  0.00      D     
ATOM    167  OG1 THR D  10     -11.472   8.292  21.051  0.00  0.00      D     
ATOM    168  HG1 THR D  10     -11.953   9.091  21.280  0.00  0.00      D     
ATOM    169  CG2 THR D  10      -9.954   7.044  22.517  0.00  0.00      D     
ATOM    170 HG21 THR D  10      -9.157   7.815  22.582  0.00  0.00      D     
ATOM    171 HG22 THR D  10      -9.863   6.537  23.502  0.00  0.00      D     
ATOM    172 HG23 THR D  10      -9.695   6.368  21.675  0.00  0.00      D     
ATOM    173  C   THR D  10     -12.143   5.407  21.654  0.00  0.00      D     
ATOM    174  O   THR D  10     -11.671   4.388  22.162  0.00  0.00      D     
ATOM    175  N   VAL D  11     -12.507   5.569  20.400  0.00  0.00      D     
ATOM    176  HN  VAL D  11     -13.005   6.383  20.113  0.00  0.00      D     
ATOM    177  CA  VAL D  11     -12.037   4.721  19.330  0.00  0.00      D     
ATOM    178  HA  VAL D  11     -11.460   3.950  19.818  0.00  0.00      D     
ATOM    179  CB  VAL D  11     -13.025   3.890  18.393  0.00  0.00      D     
ATOM    180  HB  VAL D  11     -12.465   3.079  17.880  0.00  0.00      D     
ATOM    181  CG1 VAL D  11     -14.123   3.342  19.361  0.00  0.00      D     
ATOM    182 HG11 VAL D  11     -13.868   2.455  19.981  0.00  0.00      D     
ATOM    183 HG12 VAL D  11     -14.543   4.103  20.052  0.00  0.00      D     
ATOM    184 HG13 VAL D  11     -14.934   2.973  18.697  0.00  0.00      D     
ATOM    185  CG2 VAL D  11     -13.834   4.701  17.297  0.00  0.00      D     
ATOM    186 HG21 VAL D  11     -13.153   5.179  16.561  0.00  0.00      D     
ATOM    187 HG22 VAL D  11     -14.524   3.999  16.782  0.00  0.00      D     
ATOM    188 HG23 VAL D  11     -14.358   5.471  17.903  0.00  0.00      D     
ATOM    189  C   VAL D  11     -11.083   5.466  18.368  0.00  0.00      D     
ATOM    190  O   VAL D  11     -10.039   4.934  17.917  0.00  0.00      D     
ATOM    191  N   ASP D  12     -11.325   6.795  18.086  0.00  0.00      D     
ATOM    192  HN  ASP D  12     -12.179   7.232  18.357  0.00  0.00      D     
ATOM    193  CA  ASP D  12     -10.363   7.466  17.181  0.00  0.00      D     
ATOM    194  HA  ASP D  12      -9.901   6.676  16.608  0.00  0.00      D     
ATOM    195  CB  ASP D  12     -11.041   8.554  16.207  0.00  0.00      D     
ATOM    196  HB1 ASP D  12     -10.245   8.833  15.484  0.00  0.00      D     
ATOM    197  HB2 ASP D  12     -11.772   7.942  15.636  0.00  0.00      D     
ATOM    198  CG  ASP D  12     -11.935   9.630  16.767  0.00  0.00      D     
ATOM    199  OD1 ASP D  12     -12.533  10.423  15.995  0.00  0.00      D     
ATOM    200  OD2 ASP D  12     -11.988   9.803  18.028  0.00  0.00      D     
ATOM    201  C   ASP D  12      -9.210   8.148  17.956  0.00  0.00      D     
ATOM    202  O   ASP D  12      -8.049   8.267  17.581  0.00  0.00      D     
ATOM    203  N   ASN D  13      -9.490   8.755  19.127  0.00  0.00      D     
ATOM    204  HN  ASN D  13     -10.284   8.441  19.643  0.00  0.00      D     
ATOM    205  CA  ASN D  13      -8.645   9.443  20.051  0.00  0.00      D     
ATOM    206  HA  ASN D  13      -9.145   9.339  21.003  0.00  0.00      D     
ATOM    207  CB  ASN D  13      -7.258   8.716  20.376  0.00  0.00      D     
ATOM    208  HB1 ASN D  13      -7.439   7.636  20.564  0.00  0.00      D     
ATOM    209  HB2 ASN D  13      -6.653   8.708  19.444  0.00  0.00      D     
ATOM    210  CG  ASN D  13      -6.399   9.264  21.518  0.00  0.00      D     
ATOM    211  OD1 ASN D  13      -6.926   9.461  22.655  0.00  0.00      D     
ATOM    212  ND2 ASN D  13      -5.122   9.583  21.310  0.00  0.00      D     
ATOM    213 HD21 ASN D  13      -4.696  10.054  22.082  0.00  0.00      D     
ATOM    214 HD22 ASN D  13      -4.672   9.229  20.489  0.00  0.00      D     
ATOM    215  C   ASN D  13      -8.691  10.933  19.791  0.00  0.00      D     
ATOM    216  O   ASN D  13      -7.918  11.665  20.383  0.00  0.00      D     
ATOM    217  N   ILE D  14      -9.763  11.323  19.039  0.00  0.00      D     
ATOM    218  HN  ILE D  14     -10.441  10.640  18.779  0.00  0.00      D     
ATOM    219  CA  ILE D  14     -10.100  12.694  18.704  0.00  0.00      D     
ATOM    220  HA  ILE D  14      -9.246  13.208  19.117  0.00  0.00      D     
ATOM    221  CB  ILE D  14     -10.089  12.935  17.164  0.00  0.00      D     
ATOM    222  HB  ILE D  14     -11.059  12.596  16.741  0.00  0.00      D     
ATOM    223  CG2 ILE D  14      -9.991  14.480  16.920  0.00  0.00      D     
ATOM    224 HG21 ILE D  14     -10.865  14.979  17.390  0.00  0.00      D     
ATOM    225 HG22 ILE D  14      -9.061  14.985  17.256  0.00  0.00      D     
ATOM    226 HG23 ILE D  14     -10.011  14.698  15.830  0.00  0.00      D     
ATOM    227  CG1 ILE D  14      -9.011  12.071  16.501  0.00  0.00      D     
ATOM    228 HG11 ILE D  14      -8.187  11.823  17.204  0.00  0.00      D     
ATOM    229 HG12 ILE D  14      -9.429  11.084  16.208  0.00  0.00      D     
ATOM    230  CD  ILE D  14      -8.173  12.638  15.321  0.00  0.00      D     
ATOM    231  HD1 ILE D  14      -7.349  11.960  15.012  0.00  0.00      D     
ATOM    232  HD2 ILE D  14      -8.892  12.702  14.477  0.00  0.00      D     
ATOM    233  HD3 ILE D  14      -7.771  13.620  15.652  0.00  0.00      D     
ATOM    234  C   ILE D  14     -11.386  13.083  19.426  0.00  0.00      D     
ATOM    235  O   ILE D  14     -11.548  14.216  19.877  0.00  0.00      D     
ATOM    236  N   ASN D  15     -12.411  12.188  19.529  0.00  0.00      D     
ATOM    237  HN  ASN D  15     -12.453  11.319  19.042  0.00  0.00      D     
ATOM    238  CA  ASN D  15     -13.672  12.377  20.288  0.00  0.00      D     
ATOM    239  HA  ASN D  15     -13.769  13.426  20.524  0.00  0.00      D     
ATOM    240  CB  ASN D  15     -14.887  11.779  19.572  0.00  0.00      D     
ATOM    241  HB1 ASN D  15     -14.819  12.245  18.566  0.00  0.00      D     
ATOM    242  HB2 ASN D  15     -14.827  10.683  19.402  0.00  0.00      D     
ATOM    243  CG  ASN D  15     -16.330  12.204  19.982  0.00  0.00      D     
ATOM    244  OD1 ASN D  15     -16.447  13.175  20.727  0.00  0.00      D     
ATOM    245  ND2 ASN D  15     -17.396  11.454  19.549  0.00  0.00      D     
ATOM    246 HD21 ASN D  15     -18.321  11.766  19.764  0.00  0.00      D     
ATOM    247 HD22 ASN D  15     -17.285  10.672  18.935  0.00  0.00      D     
ATOM    248  C   ASN D  15     -13.430  11.607  21.554  0.00  0.00      D     
ATOM    249  O   ASN D  15     -12.996  10.470  21.559  0.00  0.00      D     
ATOM    250  N   LEU D  16     -13.548  12.333  22.641  0.00  0.00      D     
ATOM    251  HN  LEU D  16     -13.627  13.326  22.611  0.00  0.00      D     
ATOM    252  CA  LEU D  16     -13.416  11.703  23.979  0.00  0.00      D     
ATOM    253  HA  LEU D  16     -13.121  10.664  23.977  0.00  0.00      D     
ATOM    254  CB  LEU D  16     -12.463  12.509  24.937  0.00  0.00      D     
ATOM    255  HB1 LEU D  16     -12.829  13.557  24.984  0.00  0.00      D     
ATOM    256  HB2 LEU D  16     -12.668  12.048  25.927  0.00  0.00      D     
ATOM    257  CG  LEU D  16     -10.991  12.495  24.564  0.00  0.00      D     
ATOM    258  HG  LEU D  16     -10.961  13.168  23.681  0.00  0.00      D     
ATOM    259  CD1 LEU D  16     -10.120  13.016  25.707  0.00  0.00      D     
ATOM    260 HD11 LEU D  16      -9.044  12.975  25.431  0.00  0.00      D     
ATOM    261 HD12 LEU D  16     -10.372  14.076  25.923  0.00  0.00      D     
ATOM    262 HD13 LEU D  16     -10.433  12.506  26.643  0.00  0.00      D     
ATOM    263  CD2 LEU D  16     -10.504  11.063  24.118  0.00  0.00      D     
ATOM    264 HD21 LEU D  16      -9.479  11.095  23.691  0.00  0.00      D     
ATOM    265 HD22 LEU D  16     -10.454  10.354  24.972  0.00  0.00      D     
ATOM    266 HD23 LEU D  16     -11.129  10.570  23.343  0.00  0.00      D     
ATOM    267  C   LEU D  16     -14.860  11.638  24.532  0.00  0.00      D     
ATOM    268  O   LEU D  16     -15.603  12.596  24.408  0.00  0.00      D     
ATOM    269  N   HSE D  17     -15.267  10.499  25.096  0.00  0.00      D     
ATOM    270  HN  HSE D  17     -14.783   9.627  25.072  0.00  0.00      D     
ATOM    271  CA  HSE D  17     -16.470  10.530  25.932  0.00  0.00      D     
ATOM    272  HA  HSE D  17     -16.937  11.500  26.018  0.00  0.00      D     
ATOM    273  CB  HSE D  17     -17.603   9.576  25.457  0.00  0.00      D     
ATOM    274  HB1 HSE D  17     -17.241   8.526  25.493  0.00  0.00      D     
ATOM    275  HB2 HSE D  17     -18.517   9.686  26.080  0.00  0.00      D     
ATOM    276  ND1 HSE D  17     -19.127  10.505  23.597  0.00  0.00      D     
ATOM    277  CG  HSE D  17     -18.012   9.786  23.952  0.00  0.00      D     
ATOM    278  CE1 HSE D  17     -19.256  10.362  22.307  0.00  0.00      D     
ATOM    279  HE1 HSE D  17     -20.003  10.781  21.633  0.00  0.00      D     
ATOM    280  NE2 HSE D  17     -18.320   9.540  21.808  0.00  0.00      D     
ATOM    281  HE2 HSE D  17     -18.152   9.217  20.877  0.00  0.00      D     
ATOM    282  CD2 HSE D  17     -17.443   9.208  22.867  0.00  0.00      D     
ATOM    283  HD2 HSE D  17     -16.503   8.673  22.813  0.00  0.00      D     
ATOM    284  C   HSE D  17     -16.082  10.242  27.356  0.00  0.00      D     
ATOM    285  O   HSE D  17     -15.263   9.398  27.586  0.00  0.00      D     
ATOM    286  N   THR D  18     -16.749  10.864  28.369  0.00  0.00      D     
ATOM    287  HN  THR D  18     -17.387  11.604  28.169  0.00  0.00      D     
ATOM    288  CA  THR D  18     -16.567  10.638  29.802  0.00  0.00      D     
ATOM    289  HA  THR D  18     -15.523  10.433  29.989  0.00  0.00      D     
ATOM    290  CB  THR D  18     -16.855  11.887  30.633  0.00  0.00      D     
ATOM    291  HB  THR D  18     -17.684  12.457  30.161  0.00  0.00      D     
ATOM    292  OG1 THR D  18     -15.672  12.701  30.557  0.00  0.00      D     
ATOM    293  HG1 THR D  18     -15.608  13.011  29.650  0.00  0.00      D     
ATOM    294  CG2 THR D  18     -16.994  11.619  32.125  0.00  0.00      D     
ATOM    295 HG21 THR D  18     -16.288  10.830  32.464  0.00  0.00      D     
ATOM    296 HG22 THR D  18     -16.942  12.575  32.689  0.00  0.00      D     
ATOM    297 HG23 THR D  18     -18.033  11.274  32.312  0.00  0.00      D     
ATOM    298  C   THR D  18     -17.485   9.533  30.188  0.00  0.00      D     
ATOM    299  O   THR D  18     -18.691   9.545  29.887  0.00  0.00      D     
ATOM    300  N   GLN D  19     -16.926   8.580  30.942  0.00  0.00      D     
ATOM    301  HN  GLN D  19     -15.946   8.667  31.106  0.00  0.00      D     
ATOM    302  CA  GLN D  19     -17.561   7.418  31.512  0.00  0.00      D     
ATOM    303  HA  GLN D  19     -18.614   7.654  31.543  0.00  0.00      D     
ATOM    304  CB  GLN D  19     -17.125   6.162  30.713  0.00  0.00      D     
ATOM    305  HB1 GLN D  19     -16.019   6.069  30.695  0.00  0.00      D     
ATOM    306  HB2 GLN D  19     -17.543   5.276  31.237  0.00  0.00      D     
ATOM    307  CG  GLN D  19     -17.455   6.119  29.175  0.00  0.00      D     
ATOM    308  HG1 GLN D  19     -16.945   6.955  28.650  0.00  0.00      D     
ATOM    309  HG2 GLN D  19     -16.986   5.211  28.740  0.00  0.00      D     
ATOM    310  CD  GLN D  19     -18.923   6.046  28.708  0.00  0.00      D     
ATOM    311  OE1 GLN D  19     -19.385   5.065  28.141  0.00  0.00      D     
ATOM    312  NE2 GLN D  19     -19.647   7.174  28.982  0.00  0.00      D     
ATOM    313 HE21 GLN D  19     -20.644   7.112  28.928  0.00  0.00      D     
ATOM    314 HE22 GLN D  19     -19.165   8.022  29.201  0.00  0.00      D     
ATOM    315  C   GLN D  19     -17.068   7.296  32.921  0.00  0.00      D     
ATOM    316  O   GLN D  19     -16.020   7.868  33.224  0.00  0.00      D     
ATOM    317  N   VAL D  20     -17.867   6.618  33.810  0.00  0.00      D     
ATOM    318  HN  VAL D  20     -18.505   5.959  33.419  0.00  0.00      D     
ATOM    319  CA  VAL D  20     -17.614   6.491  35.217  0.00  0.00      D     
ATOM    320  HA  VAL D  20     -16.731   7.076  35.427  0.00  0.00      D     
ATOM    321  CB  VAL D  20     -18.756   7.008  36.063  0.00  0.00      D     
ATOM    322  HB  VAL D  20     -19.781   6.708  35.756  0.00  0.00      D     
ATOM    323  CG1 VAL D  20     -18.659   6.645  37.536  0.00  0.00      D     
ATOM    324 HG11 VAL D  20     -18.672   5.552  37.736  0.00  0.00      D     
ATOM    325 HG12 VAL D  20     -17.785   7.137  38.015  0.00  0.00      D     
ATOM    326 HG13 VAL D  20     -19.549   7.046  38.067  0.00  0.00      D     
ATOM    327  CG2 VAL D  20     -18.631   8.572  36.094  0.00  0.00      D     
ATOM    328 HG21 VAL D  20     -17.690   8.858  36.610  0.00  0.00      D     
ATOM    329 HG22 VAL D  20     -18.683   8.900  35.034  0.00  0.00      D     
ATOM    330 HG23 VAL D  20     -19.423   9.051  36.709  0.00  0.00      D     
ATOM    331  C   VAL D  20     -17.378   5.026  35.465  0.00  0.00      D     
ATOM    332  O   VAL D  20     -18.197   4.213  35.276  0.00  0.00      D     
ATOM    333  N   VAL D  21     -16.225   4.637  35.965  0.00  0.00      D     
ATOM    334  HN  VAL D  21     -15.518   5.269  36.271  0.00  0.00      D     
ATOM    335  CA  VAL D  21     -15.858   3.279  36.333  0.00  0.00      D     
ATOM    336  HA  VAL D  21     -16.630   2.604  35.995  0.00  0.00      D     
ATOM    337  CB  VAL D  21     -14.603   2.649  35.664  0.00  0.00      D     
ATOM    338  HB  VAL D  21     -14.405   1.624  36.045  0.00  0.00      D     
ATOM    339  CG1 VAL D  21     -14.914   2.534  34.168  0.00  0.00      D     
ATOM    340 HG11 VAL D  21     -15.742   1.839  33.915  0.00  0.00      D     
ATOM    341 HG12 VAL D  21     -15.155   3.565  33.832  0.00  0.00      D     
ATOM    342 HG13 VAL D  21     -14.039   2.089  33.647  0.00  0.00      D     
ATOM    343  CG2 VAL D  21     -13.234   3.374  35.920  0.00  0.00      D     
ATOM    344 HG21 VAL D  21     -12.398   2.969  35.311  0.00  0.00      D     
ATOM    345 HG22 VAL D  21     -13.351   4.426  35.583  0.00  0.00      D     
ATOM    346 HG23 VAL D  21     -12.921   3.342  36.986  0.00  0.00      D     
ATOM    347  C   VAL D  21     -15.784   3.069  37.866  0.00  0.00      D     
ATOM    348  O   VAL D  21     -15.445   3.974  38.624  0.00  0.00      D     
ATOM    349  N   ASP D  22     -16.179   1.929  38.330  0.00  0.00      D     
ATOM    350  HN  ASP D  22     -16.550   1.223  37.732  0.00  0.00      D     
ATOM    351  CA  ASP D  22     -16.159   1.586  39.767  0.00  0.00      D     
ATOM    352  HA  ASP D  22     -16.062   2.531  40.280  0.00  0.00      D     
ATOM    353  CB  ASP D  22     -17.578   0.933  40.077  0.00  0.00      D     
ATOM    354  HB1 ASP D  22     -18.350   1.719  40.218  0.00  0.00      D     
ATOM    355  HB2 ASP D  22     -17.758   0.301  39.181  0.00  0.00      D     
ATOM    356  CG  ASP D  22     -17.772   0.030  41.299  0.00  0.00      D     
ATOM    357  OD1 ASP D  22     -16.812  -0.301  42.052  0.00  0.00      D     
ATOM    358  OD2 ASP D  22     -18.949  -0.424  41.552  0.00  0.00      D     
ATOM    359  C   ASP D  22     -15.091   0.604  39.969  0.00  0.00      D     
ATOM    360  O   ASP D  22     -14.933  -0.236  39.114  0.00  0.00      D     
ATOM    361  N   MET D  23     -14.307   0.707  41.096  0.00  0.00      D     
ATOM    362  HN  MET D  23     -14.555   1.350  41.817  0.00  0.00      D     
ATOM    363  CA  MET D  23     -13.126  -0.103  41.403  0.00  0.00      D     
ATOM    364  HA  MET D  23     -12.550   0.009  40.496  0.00  0.00      D     
ATOM    365  CB  MET D  23     -12.411   0.551  42.666  0.00  0.00      D     
ATOM    366  HB1 MET D  23     -13.233   0.970  43.286  0.00  0.00      D     
ATOM    367  HB2 MET D  23     -11.881  -0.277  43.184  0.00  0.00      D     
ATOM    368  CG  MET D  23     -11.445   1.751  42.437  0.00  0.00      D     
ATOM    369  HG1 MET D  23     -11.132   1.813  43.501  0.00  0.00      D     
ATOM    370  HG2 MET D  23     -10.515   1.515  41.875  0.00  0.00      D     
ATOM    371  SD  MET D  23     -12.024   3.301  41.854  0.00  0.00      D     
ATOM    372  CE  MET D  23     -10.488   4.231  42.326  0.00  0.00      D     
ATOM    373  HE1 MET D  23     -10.334   5.117  41.674  0.00  0.00      D     
ATOM    374  HE2 MET D  23     -10.691   4.703  43.311  0.00  0.00      D     
ATOM    375  HE3 MET D  23      -9.526   3.680  42.258  0.00  0.00      D     
ATOM    376  C   MET D  23     -13.290  -1.585  41.708  0.00  0.00      D     
ATOM    377  O   MET D  23     -12.350  -2.363  41.705  0.00  0.00      D     
ATOM    378  N   SER D  24     -14.558  -1.951  41.980  0.00  0.00      D     
ATOM    379  HN  SER D  24     -15.341  -1.333  41.967  0.00  0.00      D     
ATOM    380  CA  SER D  24     -15.011  -3.300  42.300  0.00  0.00      D     
ATOM    381  HA  SER D  24     -14.265  -3.798  42.902  0.00  0.00      D     
ATOM    382  CB  SER D  24     -16.400  -3.407  42.979  0.00  0.00      D     
ATOM    383  HB1 SER D  24     -16.688  -4.440  43.270  0.00  0.00      D     
ATOM    384  HB2 SER D  24     -16.222  -2.784  43.882  0.00  0.00      D     
ATOM    385  OG  SER D  24     -17.569  -2.852  42.246  0.00  0.00      D     
ATOM    386  HG1 SER D  24     -17.290  -1.954  42.053  0.00  0.00      D     
ATOM    387  C   SER D  24     -15.106  -4.191  41.056  0.00  0.00      D     
ATOM    388  O   SER D  24     -14.945  -5.429  41.219  0.00  0.00      D     
ATOM    389  N   MET D  25     -15.137  -3.643  39.789  0.00  0.00      D     
ATOM    390  HN  MET D  25     -15.149  -2.649  39.707  0.00  0.00      D     
ATOM    391  CA  MET D  25     -15.324  -4.485  38.651  0.00  0.00      D     
ATOM    392  HA  MET D  25     -15.198  -5.543  38.827  0.00  0.00      D     
ATOM    393  CB  MET D  25     -16.713  -4.145  37.849  0.00  0.00      D     
ATOM    394  HB1 MET D  25     -16.613  -3.043  37.753  0.00  0.00      D     
ATOM    395  HB2 MET D  25     -16.777  -4.500  36.798  0.00  0.00      D     
ATOM    396  CG  MET D  25     -18.012  -4.523  38.489  0.00  0.00      D     
ATOM    397  HG1 MET D  25     -17.915  -4.119  39.519  0.00  0.00      D     
ATOM    398  HG2 MET D  25     -18.805  -3.923  37.993  0.00  0.00      D     
ATOM    399  SD  MET D  25     -18.282  -6.350  38.479  0.00  0.00      D     
ATOM    400  CE  MET D  25     -19.759  -6.357  37.461  0.00  0.00      D     
ATOM    401  HE1 MET D  25     -20.673  -6.026  37.999  0.00  0.00      D     
ATOM    402  HE2 MET D  25     -19.587  -5.712  36.572  0.00  0.00      D     
ATOM    403  HE3 MET D  25     -20.038  -7.408  37.236  0.00  0.00      D     
ATOM    404  C   MET D  25     -14.052  -4.258  37.826  0.00  0.00      D     
ATOM    405  O   MET D  25     -13.536  -3.118  37.825  0.00  0.00      D     
ATOM    406  N   THR D  26     -13.558  -5.293  37.072  0.00  0.00      D     
ATOM    407  HN  THR D  26     -13.954  -6.208  37.094  0.00  0.00      D     
ATOM    408  CA  THR D  26     -12.391  -4.962  36.187  0.00  0.00      D     
ATOM    409  HA  THR D  26     -11.659  -4.452  36.795  0.00  0.00      D     
ATOM    410  CB  THR D  26     -11.665  -6.172  35.727  0.00  0.00      D     
ATOM    411  HB  THR D  26     -10.787  -5.895  35.104  0.00  0.00      D     
ATOM    412  OG1 THR D  26     -12.516  -7.011  34.942  0.00  0.00      D     
ATOM    413  HG1 THR D  26     -11.999  -7.814  35.042  0.00  0.00      D     
ATOM    414  CG2 THR D  26     -11.134  -6.985  36.926  0.00  0.00      D     
ATOM    415 HG21 THR D  26     -11.977  -7.300  37.577  0.00  0.00      D     
ATOM    416 HG22 THR D  26     -10.646  -7.917  36.568  0.00  0.00      D     
ATOM    417 HG23 THR D  26     -10.410  -6.329  37.457  0.00  0.00      D     
ATOM    418  C   THR D  26     -12.759  -4.119  35.038  0.00  0.00      D     
ATOM    419  O   THR D  26     -13.955  -3.913  34.695  0.00  0.00      D     
ATOM    420  N   TYR D  27     -11.728  -3.647  34.242  0.00  0.00      D     
ATOM    421  HN  TYR D  27     -10.754  -3.775  34.414  0.00  0.00      D     
ATOM    422  CA  TYR D  27     -12.079  -2.950  32.962  0.00  0.00      D     
ATOM    423  HA  TYR D  27     -12.831  -2.209  33.189  0.00  0.00      D     
ATOM    424  CB  TYR D  27     -10.891  -2.245  32.223  0.00  0.00      D     
ATOM    425  HB1 TYR D  27     -10.091  -3.014  32.172  0.00  0.00      D     
ATOM    426  HB2 TYR D  27     -11.051  -2.005  31.150  0.00  0.00      D     
ATOM    427  CG  TYR D  27     -10.439  -1.059  32.974  0.00  0.00      D     
ATOM    428  CD1 TYR D  27      -9.297  -1.158  33.793  0.00  0.00      D     
ATOM    429  HD1 TYR D  27      -8.677  -2.035  33.907  0.00  0.00      D     
ATOM    430  CE1 TYR D  27      -8.870  -0.001  34.474  0.00  0.00      D     
ATOM    431  HE1 TYR D  27      -7.930  -0.035  35.004  0.00  0.00      D     
ATOM    432  CZ  TYR D  27      -9.546   1.209  34.374  0.00  0.00      D     
ATOM    433  OH  TYR D  27      -9.078   2.398  34.934  0.00  0.00      D     
ATOM    434  HH  TYR D  27      -8.359   2.207  35.540  0.00  0.00      D     
ATOM    435  CD2 TYR D  27     -11.112   0.129  32.920  0.00  0.00      D     
ATOM    436  HD2 TYR D  27     -12.025   0.127  32.343  0.00  0.00      D     
ATOM    437  CE2 TYR D  27     -10.694   1.285  33.547  0.00  0.00      D     
ATOM    438  HE2 TYR D  27     -11.303   2.175  33.482  0.00  0.00      D     
ATOM    439  C   TYR D  27     -12.805  -3.911  31.982  0.00  0.00      D     
ATOM    440  O   TYR D  27     -13.832  -3.604  31.385  0.00  0.00      D     
ATOM    441  N   GLY D  28     -12.315  -5.179  31.950  0.00  0.00      D     
ATOM    442  HN  GLY D  28     -11.393  -5.348  32.288  0.00  0.00      D     
ATOM    443  CA  GLY D  28     -12.971  -6.216  31.274  0.00  0.00      D     
ATOM    444  HA1 GLY D  28     -12.388  -7.102  31.479  0.00  0.00      D     
ATOM    445  HA2 GLY D  28     -12.874  -6.013  30.218  0.00  0.00      D     
ATOM    446  C   GLY D  28     -14.370  -6.614  31.664  0.00  0.00      D     
ATOM    447  O   GLY D  28     -15.232  -7.146  30.974  0.00  0.00      D     
ATOM    448  N   GLN D  29     -14.756  -6.390  32.912  0.00  0.00      D     
ATOM    449  HN  GLN D  29     -14.016  -6.218  33.557  0.00  0.00      D     
ATOM    450  CA  GLN D  29     -16.058  -6.411  33.474  0.00  0.00      D     
ATOM    451  HA  GLN D  29     -16.464  -7.356  33.144  0.00  0.00      D     
ATOM    452  CB  GLN D  29     -16.092  -6.655  35.039  0.00  0.00      D     
ATOM    453  HB1 GLN D  29     -15.315  -5.917  35.332  0.00  0.00      D     
ATOM    454  HB2 GLN D  29     -17.097  -6.327  35.380  0.00  0.00      D     
ATOM    455  CG  GLN D  29     -15.772  -8.113  35.392  0.00  0.00      D     
ATOM    456  HG1 GLN D  29     -16.532  -8.734  34.873  0.00  0.00      D     
ATOM    457  HG2 GLN D  29     -14.762  -8.423  35.048  0.00  0.00      D     
ATOM    458  CD  GLN D  29     -15.868  -8.251  36.888  0.00  0.00      D     
ATOM    459  OE1 GLN D  29     -15.109  -7.567  37.611  0.00  0.00      D     
ATOM    460  NE2 GLN D  29     -16.705  -9.261  37.392  0.00  0.00      D     
ATOM    461 HE21 GLN D  29     -17.024  -9.308  38.338  0.00  0.00      D     
ATOM    462 HE22 GLN D  29     -17.123  -9.909  36.754  0.00  0.00      D     
ATOM    463  C   GLN D  29     -16.981  -5.317  33.076  0.00  0.00      D     
ATOM    464  O   GLN D  29     -18.170  -5.507  32.874  0.00  0.00      D     
ATOM    465  N   GLN D  30     -16.458  -4.029  32.902  0.00  0.00      D     
ATOM    466  HN  GLN D  30     -15.467  -3.969  32.985  0.00  0.00      D     
ATOM    467  CA  GLN D  30     -17.272  -2.791  32.603  0.00  0.00      D     
ATOM    468  HA  GLN D  30     -18.309  -3.016  32.805  0.00  0.00      D     
ATOM    469  CB  GLN D  30     -16.829  -1.604  33.485  0.00  0.00      D     
ATOM    470  HB1 GLN D  30     -15.733  -1.517  33.327  0.00  0.00      D     
ATOM    471  HB2 GLN D  30     -17.359  -0.670  33.200  0.00  0.00      D     
ATOM    472  CG  GLN D  30     -17.026  -1.831  35.022  0.00  0.00      D     
ATOM    473  HG1 GLN D  30     -18.109  -1.988  35.211  0.00  0.00      D     
ATOM    474  HG2 GLN D  30     -16.584  -2.809  35.308  0.00  0.00      D     
ATOM    475  CD  GLN D  30     -16.562  -0.700  35.924  0.00  0.00      D     
ATOM    476  OE1 GLN D  30     -17.337   0.143  36.299  0.00  0.00      D     
ATOM    477  NE2 GLN D  30     -15.334  -0.906  36.470  0.00  0.00      D     
ATOM    478 HE21 GLN D  30     -15.091  -0.568  37.380  0.00  0.00      D     
ATOM    479 HE22 GLN D  30     -14.771  -1.657  36.125  0.00  0.00      D     
ATOM    480  C   GLN D  30     -17.276  -2.419  31.156  0.00  0.00      D     
ATOM    481  O   GLN D  30     -18.299  -1.952  30.803  0.00  0.00      D     
ATOM    482  N   PHE D  31     -16.288  -2.666  30.337  0.00  0.00      D     
ATOM    483  HN  PHE D  31     -15.394  -2.994  30.633  0.00  0.00      D     
ATOM    484  CA  PHE D  31     -16.259  -2.232  28.947  0.00  0.00      D     
ATOM    485  HA  PHE D  31     -17.078  -1.630  28.583  0.00  0.00      D     
ATOM    486  CB  PHE D  31     -15.041  -1.335  28.650  0.00  0.00      D     
ATOM    487  HB1 PHE D  31     -14.139  -1.908  28.956  0.00  0.00      D     
ATOM    488  HB2 PHE D  31     -14.933  -1.154  27.559  0.00  0.00      D     
ATOM    489  CG  PHE D  31     -14.983   0.006  29.237  0.00  0.00      D     
ATOM    490  CD1 PHE D  31     -16.103   0.739  29.240  0.00  0.00      D     
ATOM    491  HD1 PHE D  31     -17.000   0.375  28.760  0.00  0.00      D     
ATOM    492  CE1 PHE D  31     -16.202   2.014  29.872  0.00  0.00      D     
ATOM    493  HE1 PHE D  31     -17.141   2.542  29.802  0.00  0.00      D     
ATOM    494  CZ  PHE D  31     -15.147   2.548  30.673  0.00  0.00      D     
ATOM    495  HZ  PHE D  31     -15.246   3.378  31.357  0.00  0.00      D     
ATOM    496  CD2 PHE D  31     -13.875   0.544  29.939  0.00  0.00      D     
ATOM    497  HD2 PHE D  31     -12.890   0.102  29.909  0.00  0.00      D     
ATOM    498  CE2 PHE D  31     -13.976   1.752  30.648  0.00  0.00      D     
ATOM    499  HE2 PHE D  31     -13.138   2.092  31.239  0.00  0.00      D     
ATOM    500  C   PHE D  31     -16.194  -3.461  27.971  0.00  0.00      D     
ATOM    501  O   PHE D  31     -16.215  -3.275  26.766  0.00  0.00      D     
ATOM    502  N   GLY D  32     -15.958  -4.619  28.514  0.00  0.00      D     
ATOM    503  HN  GLY D  32     -15.931  -4.761  29.501  0.00  0.00      D     
ATOM    504  CA  GLY D  32     -15.288  -5.717  27.686  0.00  0.00      D     
ATOM    505  HA1 GLY D  32     -15.688  -5.647  26.686  0.00  0.00      D     
ATOM    506  HA2 GLY D  32     -15.394  -6.702  28.116  0.00  0.00      D     
ATOM    507  C   GLY D  32     -13.797  -5.489  27.540  0.00  0.00      D     
ATOM    508  O   GLY D  32     -13.303  -4.502  28.148  0.00  0.00      D     
ATOM    509  N   PRO D  33     -13.009  -6.257  26.795  0.00  0.00      D     
ATOM    510  CD  PRO D  33     -13.468  -7.559  26.235  0.00  0.00      D     
ATOM    511  HD1 PRO D  33     -14.349  -7.444  25.569  0.00  0.00      D     
ATOM    512  HD2 PRO D  33     -13.684  -8.315  27.021  0.00  0.00      D     
ATOM    513  CA  PRO D  33     -11.687  -5.904  26.312  0.00  0.00      D     
ATOM    514  HA  PRO D  33     -11.021  -6.268  27.080  0.00  0.00      D     
ATOM    515  CB  PRO D  33     -11.467  -6.809  25.129  0.00  0.00      D     
ATOM    516  HB1 PRO D  33     -10.394  -6.992  24.905  0.00  0.00      D     
ATOM    517  HB2 PRO D  33     -11.837  -6.372  24.177  0.00  0.00      D     
ATOM    518  CG  PRO D  33     -12.314  -8.098  25.339  0.00  0.00      D     
ATOM    519  HG1 PRO D  33     -11.846  -8.874  25.982  0.00  0.00      D     
ATOM    520  HG2 PRO D  33     -12.783  -8.742  24.565  0.00  0.00      D     
ATOM    521  C   PRO D  33     -11.344  -4.470  26.073  0.00  0.00      D     
ATOM    522  O   PRO D  33     -11.816  -3.793  25.174  0.00  0.00      D     
ATOM    523  N   THR D  34     -10.426  -3.974  26.907  0.00  0.00      D     
ATOM    524  HN  THR D  34      -9.876  -4.511  27.543  0.00  0.00      D     
ATOM    525  CA  THR D  34     -10.027  -2.508  26.942  0.00  0.00      D     
ATOM    526  HA  THR D  34     -10.553  -1.971  26.167  0.00  0.00      D     
ATOM    527  CB  THR D  34     -10.416  -1.849  28.289  0.00  0.00      D     
ATOM    528  HB  THR D  34      -9.880  -2.388  29.099  0.00  0.00      D     
ATOM    529  OG1 THR D  34     -11.752  -1.994  28.473  0.00  0.00      D     
ATOM    530  HG1 THR D  34     -11.987  -2.864  28.140  0.00  0.00      D     
ATOM    531  CG2 THR D  34      -9.997  -0.321  28.436  0.00  0.00      D     
ATOM    532 HG21 THR D  34     -10.434   0.102  29.366  0.00  0.00      D     
ATOM    533 HG22 THR D  34      -8.922  -0.042  28.392  0.00  0.00      D     
ATOM    534 HG23 THR D  34     -10.519   0.194  27.602  0.00  0.00      D     
ATOM    535  C   THR D  34      -8.499  -2.325  26.744  0.00  0.00      D     
ATOM    536  O   THR D  34      -7.720  -3.168  27.224  0.00  0.00      D     
ATOM    537  N   TYR D  35      -8.078  -1.267  25.952  0.00  0.00      D     
ATOM    538  HN  TYR D  35      -8.736  -0.654  25.522  0.00  0.00      D     
ATOM    539  CA  TYR D  35      -6.720  -1.034  25.568  0.00  0.00      D     
ATOM    540  HA  TYR D  35      -6.158  -1.715  26.191  0.00  0.00      D     
ATOM    541  CB  TYR D  35      -6.313  -1.390  24.087  0.00  0.00      D     
ATOM    542  HB1 TYR D  35      -6.956  -0.736  23.461  0.00  0.00      D     
ATOM    543  HB2 TYR D  35      -5.244  -1.094  24.014  0.00  0.00      D     
ATOM    544  CG  TYR D  35      -6.509  -2.750  23.709  0.00  0.00      D     
ATOM    545  CD1 TYR D  35      -5.624  -3.773  24.201  0.00  0.00      D     
ATOM    546  HD1 TYR D  35      -4.834  -3.471  24.871  0.00  0.00      D     
ATOM    547  CE1 TYR D  35      -5.684  -5.067  23.661  0.00  0.00      D     
ATOM    548  HE1 TYR D  35      -4.910  -5.745  23.991  0.00  0.00      D     
ATOM    549  CZ  TYR D  35      -6.631  -5.418  22.687  0.00  0.00      D     
ATOM    550  OH  TYR D  35      -6.518  -6.629  22.047  0.00  0.00      D     
ATOM    551  HH  TYR D  35      -7.030  -6.550  21.239  0.00  0.00      D     
ATOM    552  CD2 TYR D  35      -7.467  -3.063  22.716  0.00  0.00      D     
ATOM    553  HD2 TYR D  35      -8.190  -2.319  22.416  0.00  0.00      D     
ATOM    554  CE2 TYR D  35      -7.497  -4.388  22.205  0.00  0.00      D     
ATOM    555  HE2 TYR D  35      -8.152  -4.674  21.395  0.00  0.00      D     
ATOM    556  C   TYR D  35      -6.323   0.391  25.924  0.00  0.00      D     
ATOM    557  O   TYR D  35      -7.139   1.302  25.820  0.00  0.00      D     
ATOM    558  N   LEU D  36      -5.098   0.522  26.448  0.00  0.00      D     
ATOM    559  HN  LEU D  36      -4.428  -0.215  26.486  0.00  0.00      D     
ATOM    560  CA  LEU D  36      -4.480   1.754  27.074  0.00  0.00      D     
ATOM    561  HA  LEU D  36      -5.071   2.648  26.941  0.00  0.00      D     
ATOM    562  CB  LEU D  36      -4.236   1.497  28.576  0.00  0.00      D     
ATOM    563  HB1 LEU D  36      -5.251   1.375  29.011  0.00  0.00      D     
ATOM    564  HB2 LEU D  36      -3.738   0.507  28.657  0.00  0.00      D     
ATOM    565  CG  LEU D  36      -3.356   2.568  29.257  0.00  0.00      D     
ATOM    566  HG  LEU D  36      -2.387   2.395  28.742  0.00  0.00      D     
ATOM    567  CD1 LEU D  36      -3.937   3.987  29.004  0.00  0.00      D     
ATOM    568 HD11 LEU D  36      -3.500   4.874  29.511  0.00  0.00      D     
ATOM    569 HD12 LEU D  36      -3.912   4.247  27.924  0.00  0.00      D     
ATOM    570 HD13 LEU D  36      -5.006   4.067  29.298  0.00  0.00      D     
ATOM    571  CD2 LEU D  36      -3.144   2.246  30.741  0.00  0.00      D     
ATOM    572 HD21 LEU D  36      -2.492   2.951  31.301  0.00  0.00      D     
ATOM    573 HD22 LEU D  36      -4.135   2.104  31.223  0.00  0.00      D     
ATOM    574 HD23 LEU D  36      -2.609   1.272  30.773  0.00  0.00      D     
ATOM    575  C   LEU D  36      -3.243   1.961  26.258  0.00  0.00      D     
ATOM    576  O   LEU D  36      -2.299   1.158  26.387  0.00  0.00      D     
ATOM    577  N   ASP D  37      -3.232   2.995  25.366  0.00  0.00      D     
ATOM    578  HN  ASP D  37      -3.895   3.740  25.359  0.00  0.00      D     
ATOM    579  CA  ASP D  37      -2.066   3.294  24.556  0.00  0.00      D     
ATOM    580  HA  ASP D  37      -2.488   3.937  23.798  0.00  0.00      D     
ATOM    581  CB  ASP D  37      -1.031   4.121  25.383  0.00  0.00      D     
ATOM    582  HB1 ASP D  37      -1.007   3.666  26.396  0.00  0.00      D     
ATOM    583  HB2 ASP D  37      -0.034   3.930  24.931  0.00  0.00      D     
ATOM    584  CG  ASP D  37      -1.319   5.657  25.456  0.00  0.00      D     
ATOM    585  OD1 ASP D  37      -1.813   6.197  24.412  0.00  0.00      D     
ATOM    586  OD2 ASP D  37      -0.954   6.285  26.456  0.00  0.00      D     
ATOM    587  C   ASP D  37      -1.364   2.110  23.788  0.00  0.00      D     
ATOM    588  O   ASP D  37      -0.159   1.989  23.601  0.00  0.00      D     
ATOM    589  N   GLY D  38      -2.221   1.130  23.366  0.00  0.00      D     
ATOM    590  HN  GLY D  38      -3.212   1.230  23.336  0.00  0.00      D     
ATOM    591  CA  GLY D  38      -1.821  -0.174  22.864  0.00  0.00      D     
ATOM    592  HA1 GLY D  38      -0.785  -0.261  22.570  0.00  0.00      D     
ATOM    593  HA2 GLY D  38      -2.467  -0.286  22.006  0.00  0.00      D     
ATOM    594  C   GLY D  38      -2.167  -1.307  23.801  0.00  0.00      D     
ATOM    595  O   GLY D  38      -2.668  -2.356  23.327  0.00  0.00      D     
ATOM    596  N   ALA D  39      -1.690  -1.186  25.008  0.00  0.00      D     
ATOM    597  HN  ALA D  39      -1.397  -0.277  25.293  0.00  0.00      D     
ATOM    598  CA  ALA D  39      -1.513  -2.181  25.972  0.00  0.00      D     
ATOM    599  HA  ALA D  39      -1.098  -3.071  25.521  0.00  0.00      D     
ATOM    600  CB  ALA D  39      -0.514  -1.703  27.077  0.00  0.00      D     
ATOM    601  HB1 ALA D  39      -0.860  -0.791  27.610  0.00  0.00      D     
ATOM    602  HB2 ALA D  39      -0.291  -2.475  27.845  0.00  0.00      D     
ATOM    603  HB3 ALA D  39       0.450  -1.410  26.610  0.00  0.00      D     
ATOM    604  C   ALA D  39      -2.796  -2.567  26.676  0.00  0.00      D     
ATOM    605  O   ALA D  39      -3.759  -1.795  26.853  0.00  0.00      D     
ATOM    606  N   ASP D  40      -2.916  -3.885  26.969  0.00  0.00      D     
ATOM    607  HN  ASP D  40      -2.123  -4.484  26.882  0.00  0.00      D     
ATOM    608  CA  ASP D  40      -4.134  -4.498  27.415  0.00  0.00      D     
ATOM    609  HA  ASP D  40      -4.915  -4.028  26.836  0.00  0.00      D     
ATOM    610  CB  ASP D  40      -4.019  -6.034  27.106  0.00  0.00      D     
ATOM    611  HB1 ASP D  40      -3.656  -6.205  26.070  0.00  0.00      D     
ATOM    612  HB2 ASP D  40      -3.186  -6.399  27.743  0.00  0.00      D     
ATOM    613  CG  ASP D  40      -5.328  -6.797  27.331  0.00  0.00      D     
ATOM    614  OD1 ASP D  40      -6.211  -6.322  28.110  0.00  0.00      D     
ATOM    615  OD2 ASP D  40      -5.497  -7.921  26.766  0.00  0.00      D     
ATOM    616  C   ASP D  40      -4.362  -4.294  28.936  0.00  0.00      D     
ATOM    617  O   ASP D  40      -3.528  -4.482  29.797  0.00  0.00      D     
ATOM    618  N   VAL D  41      -5.610  -3.840  29.299  0.00  0.00      D     
ATOM    619  HN  VAL D  41      -6.247  -3.529  28.599  0.00  0.00      D     
ATOM    620  CA  VAL D  41      -5.854  -3.504  30.680  0.00  0.00      D     
ATOM    621  HA  VAL D  41      -5.168  -3.936  31.394  0.00  0.00      D     
ATOM    622  CB  VAL D  41      -5.970  -2.046  31.087  0.00  0.00      D     
ATOM    623  HB  VAL D  41      -6.283  -1.986  32.152  0.00  0.00      D     
ATOM    624  CG1 VAL D  41      -4.587  -1.356  31.023  0.00  0.00      D     
ATOM    625 HG11 VAL D  41      -4.647  -0.248  30.960  0.00  0.00      D     
ATOM    626 HG12 VAL D  41      -3.970  -1.590  31.916  0.00  0.00      D     
ATOM    627 HG13 VAL D  41      -4.097  -1.558  30.047  0.00  0.00      D     
ATOM    628  CG2 VAL D  41      -6.937  -1.342  30.113  0.00  0.00      D     
ATOM    629 HG21 VAL D  41      -6.496  -1.407  29.096  0.00  0.00      D     
ATOM    630 HG22 VAL D  41      -7.921  -1.858  30.136  0.00  0.00      D     
ATOM    631 HG23 VAL D  41      -7.074  -0.289  30.441  0.00  0.00      D     
ATOM    632  C   VAL D  41      -7.117  -4.176  31.237  0.00  0.00      D     
ATOM    633  O   VAL D  41      -7.589  -4.033  32.351  0.00  0.00      D     
ATOM    634  N   THR D  42      -7.679  -5.068  30.373  0.00  0.00      D     
ATOM    635  HN  THR D  42      -7.317  -4.956  29.450  0.00  0.00      D     
ATOM    636  CA  THR D  42      -8.763  -6.012  30.591  0.00  0.00      D     
ATOM    637  HA  THR D  42      -9.741  -5.570  30.470  0.00  0.00      D     
ATOM    638  CB  THR D  42      -8.728  -7.199  29.560  0.00  0.00      D     
ATOM    639  HB  THR D  42      -7.800  -7.797  29.689  0.00  0.00      D     
ATOM    640  OG1 THR D  42      -8.812  -6.704  28.183  0.00  0.00      D     
ATOM    641  HG1 THR D  42      -7.903  -6.471  27.983  0.00  0.00      D     
ATOM    642  CG2 THR D  42     -10.019  -8.079  29.800  0.00  0.00      D     
ATOM    643 HG21 THR D  42     -10.018  -8.894  29.045  0.00  0.00      D     
ATOM    644 HG22 THR D  42     -10.114  -8.614  30.769  0.00  0.00      D     
ATOM    645 HG23 THR D  42     -10.936  -7.452  29.774  0.00  0.00      D     
ATOM    646  C   THR D  42      -8.927  -6.588  32.038  0.00  0.00      D     
ATOM    647  O   THR D  42      -9.903  -6.383  32.757  0.00  0.00      D     
ATOM    648  N   LYS D  43      -7.871  -7.350  32.508  0.00  0.00      D     
ATOM    649  HN  LYS D  43      -7.036  -7.349  31.963  0.00  0.00      D     
ATOM    650  CA  LYS D  43      -8.010  -8.112  33.704  0.00  0.00      D     
ATOM    651  HA  LYS D  43      -9.032  -8.458  33.755  0.00  0.00      D     
ATOM    652  CB  LYS D  43      -7.140  -9.377  33.658  0.00  0.00      D     
ATOM    653  HB1 LYS D  43      -6.051  -9.194  33.538  0.00  0.00      D     
ATOM    654  HB2 LYS D  43      -7.280  -9.787  34.681  0.00  0.00      D     
ATOM    655  CG  LYS D  43      -7.444 -10.343  32.575  0.00  0.00      D     
ATOM    656  HG1 LYS D  43      -8.500 -10.686  32.551  0.00  0.00      D     
ATOM    657  HG2 LYS D  43      -7.301  -9.837  31.596  0.00  0.00      D     
ATOM    658  CD  LYS D  43      -6.546 -11.627  32.818  0.00  0.00      D     
ATOM    659  HD1 LYS D  43      -5.548 -11.306  33.184  0.00  0.00      D     
ATOM    660  HD2 LYS D  43      -7.051 -12.089  33.693  0.00  0.00      D     
ATOM    661  CE  LYS D  43      -6.563 -12.611  31.592  0.00  0.00      D     
ATOM    662  HE1 LYS D  43      -7.618 -12.927  31.448  0.00  0.00      D     
ATOM    663  HE2 LYS D  43      -6.300 -12.120  30.630  0.00  0.00      D     
ATOM    664  NZ  LYS D  43      -5.856 -13.895  31.762  0.00  0.00      D     
ATOM    665  HZ1 LYS D  43      -5.981 -14.578  30.987  0.00  0.00      D     
ATOM    666  HZ2 LYS D  43      -4.851 -13.843  32.025  0.00  0.00      D     
ATOM    667  HZ3 LYS D  43      -6.245 -14.439  32.558  0.00  0.00      D     
ATOM    668  C   LYS D  43      -7.654  -7.330  35.023  0.00  0.00      D     
ATOM    669  O   LYS D  43      -7.750  -7.938  36.105  0.00  0.00      D     
ATOM    670  N   ILE D  44      -7.347  -6.016  34.948  0.00  0.00      D     
ATOM    671  HN  ILE D  44      -7.413  -5.478  34.111  0.00  0.00      D     
ATOM    672  CA  ILE D  44      -6.947  -5.277  36.125  0.00  0.00      D     
ATOM    673  HA  ILE D  44      -6.773  -6.024  36.886  0.00  0.00      D     
ATOM    674  CB  ILE D  44      -5.646  -4.578  35.975  0.00  0.00      D     
ATOM    675  HB  ILE D  44      -5.440  -4.069  36.941  0.00  0.00      D     
ATOM    676  CG2 ILE D  44      -4.622  -5.681  36.017  0.00  0.00      D     
ATOM    677 HG21 ILE D  44      -4.809  -6.345  36.888  0.00  0.00      D     
ATOM    678 HG22 ILE D  44      -4.747  -6.297  35.101  0.00  0.00      D     
ATOM    679 HG23 ILE D  44      -3.614  -5.269  36.239  0.00  0.00      D     
ATOM    680  CG1 ILE D  44      -5.480  -3.519  34.873  0.00  0.00      D     
ATOM    681 HG11 ILE D  44      -4.954  -4.065  34.061  0.00  0.00      D     
ATOM    682 HG12 ILE D  44      -6.472  -3.140  34.545  0.00  0.00      D     
ATOM    683  CD  ILE D  44      -4.614  -2.337  35.348  0.00  0.00      D     
ATOM    684  HD1 ILE D  44      -5.199  -1.744  36.083  0.00  0.00      D     
ATOM    685  HD2 ILE D  44      -3.593  -2.538  35.737  0.00  0.00      D     
ATOM    686  HD3 ILE D  44      -4.460  -1.557  34.573  0.00  0.00      D     
ATOM    687  C   ILE D  44      -8.073  -4.366  36.602  0.00  0.00      D     
ATOM    688  O   ILE D  44      -9.006  -4.050  35.858  0.00  0.00      D     
ATOM    689  N   LYS D  45      -8.159  -4.104  37.886  0.00  0.00      D     
ATOM    690  HN  LYS D  45      -7.431  -4.522  38.424  0.00  0.00      D     
ATOM    691  CA  LYS D  45      -9.096  -3.156  38.544  0.00  0.00      D     
ATOM    692  HA  LYS D  45     -10.061  -3.322  38.089  0.00  0.00      D     
ATOM    693  CB  LYS D  45      -9.335  -3.482  40.006  0.00  0.00      D     
ATOM    694  HB1 LYS D  45      -8.390  -3.590  40.579  0.00  0.00      D     
ATOM    695  HB2 LYS D  45      -9.848  -2.671  40.565  0.00  0.00      D     
ATOM    696  CG  LYS D  45     -10.223  -4.721  40.337  0.00  0.00      D     
ATOM    697  HG1 LYS D  45     -10.640  -4.611  41.361  0.00  0.00      D     
ATOM    698  HG2 LYS D  45     -11.095  -4.853  39.661  0.00  0.00      D     
ATOM    699  CD  LYS D  45      -9.446  -6.062  40.231  0.00  0.00      D     
ATOM    700  HD1 LYS D  45     -10.277  -6.798  40.264  0.00  0.00      D     
ATOM    701  HD2 LYS D  45      -9.114  -5.979  39.174  0.00  0.00      D     
ATOM    702  CE  LYS D  45      -8.502  -6.260  41.372  0.00  0.00      D     
ATOM    703  HE1 LYS D  45      -7.747  -5.448  41.444  0.00  0.00      D     
ATOM    704  HE2 LYS D  45      -8.997  -6.382  42.359  0.00  0.00      D     
ATOM    705  NZ  LYS D  45      -7.752  -7.480  41.231  0.00  0.00      D     
ATOM    706  HZ1 LYS D  45      -7.635  -7.629  40.208  0.00  0.00      D     
ATOM    707  HZ2 LYS D  45      -6.902  -7.538  41.827  0.00  0.00      D     
ATOM    708  HZ3 LYS D  45      -8.350  -8.302  41.452  0.00  0.00      D     
ATOM    709  C   LYS D  45      -8.659  -1.695  38.421  0.00  0.00      D     
ATOM    710  O   LYS D  45      -7.475  -1.457  38.601  0.00  0.00      D     
ATOM    711  N   PRO D  46      -9.529  -0.770  38.153  0.00  0.00      D     
ATOM    712  CD  PRO D  46     -11.027  -0.990  38.075  0.00  0.00      D     
ATOM    713  HD1 PRO D  46     -11.521  -1.364  38.998  0.00  0.00      D     
ATOM    714  HD2 PRO D  46     -11.352  -1.676  37.264  0.00  0.00      D     
ATOM    715  CA  PRO D  46      -9.304   0.719  38.301  0.00  0.00      D     
ATOM    716  HA  PRO D  46      -8.867   1.090  37.386  0.00  0.00      D     
ATOM    717  CB  PRO D  46     -10.812   1.331  38.302  0.00  0.00      D     
ATOM    718  HB1 PRO D  46     -10.782   2.360  37.882  0.00  0.00      D     
ATOM    719  HB2 PRO D  46     -11.125   1.479  39.358  0.00  0.00      D     
ATOM    720  CG  PRO D  46     -11.657   0.349  37.607  0.00  0.00      D     
ATOM    721  HG1 PRO D  46     -11.572   0.597  36.528  0.00  0.00      D     
ATOM    722  HG2 PRO D  46     -12.702   0.600  37.888  0.00  0.00      D     
ATOM    723  C   PRO D  46      -8.481   1.148  39.516  0.00  0.00      D     
ATOM    724  O   PRO D  46      -8.704   0.632  40.627  0.00  0.00      D     
ATOM    725  N   HSE D  47      -7.508   2.034  39.313  0.00  0.00      D     
ATOM    726  HN  HSE D  47      -7.275   2.399  38.415  0.00  0.00      D     
ATOM    727  CA  HSE D  47      -6.765   2.649  40.383  0.00  0.00      D     
ATOM    728  HA  HSE D  47      -7.063   2.319  41.367  0.00  0.00      D     
ATOM    729  CB  HSE D  47      -5.263   2.452  40.291  0.00  0.00      D     
ATOM    730  HB1 HSE D  47      -5.080   1.357  40.235  0.00  0.00      D     
ATOM    731  HB2 HSE D  47      -4.949   2.953  39.351  0.00  0.00      D     
ATOM    732  ND1 HSE D  47      -3.685   4.005  41.327  0.00  0.00      D     
ATOM    733  CG  HSE D  47      -4.477   2.881  41.462  0.00  0.00      D     
ATOM    734  CE1 HSE D  47      -2.980   4.017  42.435  0.00  0.00      D     
ATOM    735  HE1 HSE D  47      -2.081   4.626  42.531  0.00  0.00      D     
ATOM    736  NE2 HSE D  47      -3.244   2.905  43.204  0.00  0.00      D     
ATOM    737  HE2 HSE D  47      -2.764   2.795  44.075  0.00  0.00      D     
ATOM    738  CD2 HSE D  47      -4.215   2.200  42.596  0.00  0.00      D     
ATOM    739  HD2 HSE D  47      -4.712   1.308  42.958  0.00  0.00      D     
ATOM    740  C   HSE D  47      -7.043   4.151  40.374  0.00  0.00      D     
ATOM    741  O   HSE D  47      -7.450   4.772  39.394  0.00  0.00      D     
ATOM    742  N   ASN D  48      -6.760   4.762  41.506  0.00  0.00      D     
ATOM    743  HN  ASN D  48      -6.405   4.203  42.251  0.00  0.00      D     
ATOM    744  CA  ASN D  48      -6.769   6.222  41.760  0.00  0.00      D     
ATOM    745  HA  ASN D  48      -7.824   6.451  41.761  0.00  0.00      D     
ATOM    746  CB  ASN D  48      -6.150   6.504  43.201  0.00  0.00      D     
ATOM    747  HB1 ASN D  48      -6.702   5.916  43.965  0.00  0.00      D     
ATOM    748  HB2 ASN D  48      -5.074   6.231  43.246  0.00  0.00      D     
ATOM    749  CG  ASN D  48      -6.388   7.954  43.689  0.00  0.00      D     
ATOM    750  OD1 ASN D  48      -7.258   8.686  43.241  0.00  0.00      D     
ATOM    751  ND2 ASN D  48      -5.479   8.350  44.646  0.00  0.00      D     
ATOM    752 HD21 ASN D  48      -5.473   9.283  45.007  0.00  0.00      D     
ATOM    753 HD22 ASN D  48      -4.937   7.640  45.095  0.00  0.00      D     
ATOM    754  C   ASN D  48      -6.000   7.009  40.616  0.00  0.00      D     
ATOM    755  O   ASN D  48      -6.455   7.988  40.020  0.00  0.00      D     
ATOM    756  N   SER D  49      -4.768   6.539  40.290  0.00  0.00      D     
ATOM    757  HN  SER D  49      -4.458   5.691  40.713  0.00  0.00      D     
ATOM    758  CA  SER D  49      -3.936   7.008  39.174  0.00  0.00      D     
ATOM    759  HA  SER D  49      -4.046   8.081  39.220  0.00  0.00      D     
ATOM    760  CB  SER D  49      -2.495   6.531  39.210  0.00  0.00      D     
ATOM    761  HB1 SER D  49      -1.754   7.053  38.567  0.00  0.00      D     
ATOM    762  HB2 SER D  49      -2.134   6.742  40.239  0.00  0.00      D     
ATOM    763  OG  SER D  49      -2.464   5.094  38.977  0.00  0.00      D     
ATOM    764  HG1 SER D  49      -2.845   4.626  39.724  0.00  0.00      D     
ATOM    765  C   SER D  49      -4.462   6.743  37.727  0.00  0.00      D     
ATOM    766  O   SER D  49      -3.806   7.121  36.767  0.00  0.00      D     
ATOM    767  N   HSE D  50      -5.672   6.157  37.595  0.00  0.00      D     
ATOM    768  HN  HSE D  50      -6.308   5.975  38.341  0.00  0.00      D     
ATOM    769  CA  HSE D  50      -6.242   6.016  36.282  0.00  0.00      D     
ATOM    770  HA  HSE D  50      -5.549   6.154  35.465  0.00  0.00      D     
ATOM    771  CB  HSE D  50      -6.919   4.630  36.073  0.00  0.00      D     
ATOM    772  HB1 HSE D  50      -7.774   4.673  36.781  0.00  0.00      D     
ATOM    773  HB2 HSE D  50      -7.414   4.495  35.088  0.00  0.00      D     
ATOM    774  ND1 HSE D  50      -6.552   2.221  36.624  0.00  0.00      D     
ATOM    775  CG  HSE D  50      -6.057   3.454  36.359  0.00  0.00      D     
ATOM    776  CE1 HSE D  50      -5.495   1.401  36.677  0.00  0.00      D     
ATOM    777  HE1 HSE D  50      -5.448   0.316  36.770  0.00  0.00      D     
ATOM    778  NE2 HSE D  50      -4.321   2.071  36.517  0.00  0.00      D     
ATOM    779  HE2 HSE D  50      -3.377   1.743  36.536  0.00  0.00      D     
ATOM    780  CD2 HSE D  50      -4.721   3.386  36.363  0.00  0.00      D     
ATOM    781  HD2 HSE D  50      -4.062   4.214  36.137  0.00  0.00      D     
ATOM    782  C   HSE D  50      -7.260   7.062  36.027  0.00  0.00      D     
ATOM    783  O   HSE D  50      -8.022   7.105  35.005  0.00  0.00      D     
ATOM    784  N   GLU D  51      -7.444   7.942  37.015  0.00  0.00      D     
ATOM    785  HN  GLU D  51      -6.870   7.929  37.829  0.00  0.00      D     
ATOM    786  CA  GLU D  51      -8.502   8.960  36.959  0.00  0.00      D     
ATOM    787  HA  GLU D  51      -9.432   8.431  36.806  0.00  0.00      D     
ATOM    788  CB  GLU D  51      -8.604   9.685  38.294  0.00  0.00      D     
ATOM    789  HB1 GLU D  51      -8.598   8.960  39.136  0.00  0.00      D     
ATOM    790  HB2 GLU D  51      -7.654  10.190  38.574  0.00  0.00      D     
ATOM    791  CG  GLU D  51      -9.847  10.639  38.330  0.00  0.00      D     
ATOM    792  HG1 GLU D  51      -9.736  11.392  37.521  0.00  0.00      D     
ATOM    793  HG2 GLU D  51     -10.780  10.058  38.166  0.00  0.00      D     
ATOM    794  CD  GLU D  51     -10.041  11.280  39.688  0.00  0.00      D     
ATOM    795  OE1 GLU D  51     -11.046  12.098  39.822  0.00  0.00      D     
ATOM    796  OE2 GLU D  51      -9.164  11.153  40.585  0.00  0.00      D     
ATOM    797  C   GLU D  51      -8.367  10.061  35.900  0.00  0.00      D     
ATOM    798  O   GLU D  51      -7.332  10.716  35.843  0.00  0.00      D     
ATOM    799  N   GLY D  52      -9.316  10.254  34.944  0.00  0.00      D     
ATOM    800  HN  GLY D  52     -10.145   9.701  34.964  0.00  0.00      D     
ATOM    801  CA  GLY D  52      -9.217  11.178  33.796  0.00  0.00      D     
ATOM    802  HA1 GLY D  52      -8.921  12.139  34.189  0.00  0.00      D     
ATOM    803  HA2 GLY D  52     -10.171  11.261  33.296  0.00  0.00      D     
ATOM    804  C   GLY D  52      -8.271  10.779  32.711  0.00  0.00      D     
ATOM    805  O   GLY D  52      -7.674  11.594  31.975  0.00  0.00      D     
ATOM    806  N   LYS D  53      -8.030   9.462  32.609  0.00  0.00      D     
ATOM    807  HN  LYS D  53      -8.538   8.763  33.106  0.00  0.00      D     
ATOM    808  CA  LYS D  53      -7.099   8.864  31.613  0.00  0.00      D     
ATOM    809  HA  LYS D  53      -6.363   9.605  31.337  0.00  0.00      D     
ATOM    810  CB  LYS D  53      -6.240   7.651  32.129  0.00  0.00      D     
ATOM    811  HB1 LYS D  53      -7.006   6.950  32.523  0.00  0.00      D     
ATOM    812  HB2 LYS D  53      -5.845   7.165  31.211  0.00  0.00      D     
ATOM    813  CG  LYS D  53      -5.210   7.877  33.304  0.00  0.00      D     
ATOM    814  HG1 LYS D  53      -5.743   8.498  34.055  0.00  0.00      D     
ATOM    815  HG2 LYS D  53      -4.769   6.942  33.711  0.00  0.00      D     
ATOM    816  CD  LYS D  53      -4.006   8.693  32.785  0.00  0.00      D     
ATOM    817  HD1 LYS D  53      -3.542   8.204  31.902  0.00  0.00      D     
ATOM    818  HD2 LYS D  53      -4.356   9.702  32.477  0.00  0.00      D     
ATOM    819  CE  LYS D  53      -2.895   8.975  33.880  0.00  0.00      D     
ATOM    820  HE1 LYS D  53      -3.395   9.056  34.869  0.00  0.00      D     
ATOM    821  HE2 LYS D  53      -2.283   8.049  33.931  0.00  0.00      D     
ATOM    822  NZ  LYS D  53      -2.018  10.061  33.537  0.00  0.00      D     
ATOM    823  HZ1 LYS D  53      -1.643  10.498  34.403  0.00  0.00      D     
ATOM    824  HZ2 LYS D  53      -1.155   9.650  33.129  0.00  0.00      D     
ATOM    825  HZ3 LYS D  53      -2.476  10.751  32.909  0.00  0.00      D     
ATOM    826  C   LYS D  53      -7.995   8.493  30.418  0.00  0.00      D     
ATOM    827  O   LYS D  53      -9.239   8.425  30.527  0.00  0.00      D     
ATOM    828  N   THR D  54      -7.353   8.180  29.240  0.00  0.00      D     
ATOM    829  HN  THR D  54      -6.368   8.331  29.205  0.00  0.00      D     
ATOM    830  CA  THR D  54      -8.094   7.810  28.002  0.00  0.00      D     
ATOM    831  HA  THR D  54      -9.153   7.945  28.169  0.00  0.00      D     
ATOM    832  CB  THR D  54      -7.781   8.530  26.687  0.00  0.00      D     
ATOM    833  HB  THR D  54      -6.714   8.367  26.423  0.00  0.00      D     
ATOM    834  OG1 THR D  54      -8.059   9.970  26.823  0.00  0.00      D     
ATOM    835  HG1 THR D  54      -7.459  10.287  27.502  0.00  0.00      D     
ATOM    836  CG2 THR D  54      -8.681   8.003  25.512  0.00  0.00      D     
ATOM    837 HG21 THR D  54      -8.412   7.004  25.106  0.00  0.00      D     
ATOM    838 HG22 THR D  54      -9.770   8.134  25.687  0.00  0.00      D     
ATOM    839 HG23 THR D  54      -8.419   8.686  24.676  0.00  0.00      D     
ATOM    840  C   THR D  54      -7.945   6.342  27.628  0.00  0.00      D     
ATOM    841  O   THR D  54      -6.780   5.901  27.619  0.00  0.00      D     
ATOM    842  N   PHE D  55      -9.032   5.604  27.300  0.00  0.00      D     
ATOM    843  HN  PHE D  55      -9.928   6.023  27.429  0.00  0.00      D     
ATOM    844  CA  PHE D  55      -9.133   4.164  27.062  0.00  0.00      D     
ATOM    845  HA  PHE D  55      -8.122   3.785  27.055  0.00  0.00      D     
ATOM    846  CB  PHE D  55      -9.884   3.369  28.176  0.00  0.00      D     
ATOM    847  HB1 PHE D  55     -10.852   3.842  28.449  0.00  0.00      D     
ATOM    848  HB2 PHE D  55     -10.041   2.320  27.846  0.00  0.00      D     
ATOM    849  CG  PHE D  55      -9.092   3.369  29.521  0.00  0.00      D     
ATOM    850  CD1 PHE D  55      -8.161   2.390  29.940  0.00  0.00      D     
ATOM    851  HD1 PHE D  55      -7.939   1.540  29.313  0.00  0.00      D     
ATOM    852  CE1 PHE D  55      -7.633   2.393  31.262  0.00  0.00      D     
ATOM    853  HE1 PHE D  55      -7.024   1.598  31.666  0.00  0.00      D     
ATOM    854  CZ  PHE D  55      -7.895   3.489  32.113  0.00  0.00      D     
ATOM    855  HZ  PHE D  55      -7.557   3.559  33.137  0.00  0.00      D     
ATOM    856  CD2 PHE D  55      -9.390   4.399  30.386  0.00  0.00      D     
ATOM    857  HD2 PHE D  55     -10.032   5.248  30.209  0.00  0.00      D     
ATOM    858  CE2 PHE D  55      -8.763   4.455  31.707  0.00  0.00      D     
ATOM    859  HE2 PHE D  55      -8.995   5.327  32.300  0.00  0.00      D     
ATOM    860  C   PHE D  55      -9.837   3.899  25.734  0.00  0.00      D     
ATOM    861  O   PHE D  55     -10.634   4.669  25.177  0.00  0.00      D     
ATOM    862  N   TYR D  56      -9.476   2.682  25.108  0.00  0.00      D     
ATOM    863  HN  TYR D  56      -8.802   2.069  25.513  0.00  0.00      D     
ATOM    864  CA  TYR D  56      -9.915   2.174  23.819  0.00  0.00      D     
ATOM    865  HA  TYR D  56     -10.477   2.986  23.382  0.00  0.00      D     
ATOM    866  CB  TYR D  56      -8.777   1.626  22.956  0.00  0.00      D     
ATOM    867  HB1 TYR D  56      -8.043   0.988  23.494  0.00  0.00      D     
ATOM    868  HB2 TYR D  56      -9.154   1.096  22.055  0.00  0.00      D     
ATOM    869  CG  TYR D  56      -8.033   2.806  22.311  0.00  0.00      D     
ATOM    870  CD1 TYR D  56      -8.424   3.489  21.112  0.00  0.00      D     
ATOM    871  HD1 TYR D  56      -9.371   3.337  20.617  0.00  0.00      D     
ATOM    872  CE1 TYR D  56      -7.626   4.498  20.568  0.00  0.00      D     
ATOM    873  HE1 TYR D  56      -7.950   5.008  19.673  0.00  0.00      D     
ATOM    874  CZ  TYR D  56      -6.359   4.786  21.125  0.00  0.00      D     
ATOM    875  OH  TYR D  56      -5.499   5.769  20.616  0.00  0.00      D     
ATOM    876  HH  TYR D  56      -4.877   5.975  21.317  0.00  0.00      D     
ATOM    877  CD2 TYR D  56      -6.748   3.021  22.732  0.00  0.00      D     
ATOM    878  HD2 TYR D  56      -6.326   2.518  23.589  0.00  0.00      D     
ATOM    879  CE2 TYR D  56      -5.951   4.086  22.265  0.00  0.00      D     
ATOM    880  HE2 TYR D  56      -4.965   4.223  22.686  0.00  0.00      D     
ATOM    881  C   TYR D  56     -10.861   1.014  24.048  0.00  0.00      D     
ATOM    882  O   TYR D  56     -10.536   0.126  24.838  0.00  0.00      D     
ATOM    883  N   VAL D  57     -12.073   1.090  23.511  0.00  0.00      D     
ATOM    884  HN  VAL D  57     -12.324   1.930  23.036  0.00  0.00      D     
ATOM    885  CA  VAL D  57     -13.179   0.162  23.735  0.00  0.00      D     
ATOM    886  HA  VAL D  57     -12.849  -0.639  24.380  0.00  0.00      D     
ATOM    887  CB  VAL D  57     -14.374   0.777  24.424  0.00  0.00      D     
ATOM    888  HB  VAL D  57     -15.097  -0.064  24.498  0.00  0.00      D     
ATOM    889  CG1 VAL D  57     -13.956   1.189  25.821  0.00  0.00      D     
ATOM    890 HG11 VAL D  57     -14.607   2.022  26.164  0.00  0.00      D     
ATOM    891 HG12 VAL D  57     -13.958   0.279  26.458  0.00  0.00      D     
ATOM    892 HG13 VAL D  57     -12.953   1.667  25.818  0.00  0.00      D     
ATOM    893  CG2 VAL D  57     -15.041   1.963  23.666  0.00  0.00      D     
ATOM    894 HG21 VAL D  57     -15.518   1.575  22.741  0.00  0.00      D     
ATOM    895 HG22 VAL D  57     -15.741   2.474  24.362  0.00  0.00      D     
ATOM    896 HG23 VAL D  57     -14.200   2.672  23.510  0.00  0.00      D     
ATOM    897  C   VAL D  57     -13.559  -0.338  22.358  0.00  0.00      D     
ATOM    898  O   VAL D  57     -13.601   0.400  21.383  0.00  0.00      D     
ATOM    899  N   LEU D  58     -13.666  -1.669  22.285  0.00  0.00      D     
ATOM    900  HN  LEU D  58     -13.548  -2.227  23.103  0.00  0.00      D     
ATOM    901  CA  LEU D  58     -13.959  -2.378  21.075  0.00  0.00      D     
ATOM    902  HA  LEU D  58     -13.174  -2.078  20.397  0.00  0.00      D     
ATOM    903  CB  LEU D  58     -13.855  -3.888  21.245  0.00  0.00      D     
ATOM    904  HB1 LEU D  58     -14.516  -4.283  22.046  0.00  0.00      D     
ATOM    905  HB2 LEU D  58     -14.227  -4.365  20.312  0.00  0.00      D     
ATOM    906  CG  LEU D  58     -12.409  -4.363  21.500  0.00  0.00      D     
ATOM    907  HG  LEU D  58     -12.035  -3.983  22.475  0.00  0.00      D     
ATOM    908  CD1 LEU D  58     -12.352  -5.901  21.587  0.00  0.00      D     
ATOM    909 HD11 LEU D  58     -12.932  -6.321  22.436  0.00  0.00      D     
ATOM    910 HD12 LEU D  58     -12.787  -6.440  20.718  0.00  0.00      D     
ATOM    911 HD13 LEU D  58     -11.273  -6.144  21.686  0.00  0.00      D     
ATOM    912  CD2 LEU D  58     -11.566  -3.919  20.318  0.00  0.00      D     
ATOM    913 HD21 LEU D  58     -12.046  -4.248  19.371  0.00  0.00      D     
ATOM    914 HD22 LEU D  58     -11.250  -2.874  20.528  0.00  0.00      D     
ATOM    915 HD23 LEU D  58     -10.607  -4.475  20.386  0.00  0.00      D     
ATOM    916  C   LEU D  58     -15.299  -1.991  20.412  0.00  0.00      D     
ATOM    917  O   LEU D  58     -16.173  -1.688  21.181  0.00  0.00      D     
ATOM    918  N   PRO D  59     -15.374  -1.889  19.011  0.00  0.00      D     
ATOM    919  CD  PRO D  59     -14.156  -1.834  18.116  0.00  0.00      D     
ATOM    920  HD1 PRO D  59     -13.543  -2.760  18.148  0.00  0.00      D     
ATOM    921  HD2 PRO D  59     -13.475  -1.041  18.491  0.00  0.00      D     
ATOM    922  CA  PRO D  59     -16.577  -1.296  18.445  0.00  0.00      D     
ATOM    923  HA  PRO D  59     -16.902  -0.509  19.108  0.00  0.00      D     
ATOM    924  CB  PRO D  59     -15.999  -0.741  17.122  0.00  0.00      D     
ATOM    925  HB1 PRO D  59     -15.662   0.272  17.429  0.00  0.00      D     
ATOM    926  HB2 PRO D  59     -16.677  -0.613  16.251  0.00  0.00      D     
ATOM    927  CG  PRO D  59     -14.743  -1.573  16.775  0.00  0.00      D     
ATOM    928  HG1 PRO D  59     -14.057  -0.961  16.152  0.00  0.00      D     
ATOM    929  HG2 PRO D  59     -14.942  -2.526  16.239  0.00  0.00      D     
ATOM    930  C   PRO D  59     -17.684  -2.297  18.100  0.00  0.00      D     
ATOM    931  O   PRO D  59     -17.722  -2.921  17.024  0.00  0.00      D     
ATOM    932  N   ASN D  60     -18.678  -2.544  19.010  0.00  0.00      D     
ATOM    933  HN  ASN D  60     -18.663  -1.955  19.813  0.00  0.00      D     
ATOM    934  CA  ASN D  60     -19.755  -3.559  18.909  0.00  0.00      D     
ATOM    935  HA  ASN D  60     -19.611  -4.223  18.070  0.00  0.00      D     
ATOM    936  CB  ASN D  60     -20.005  -4.414  20.224  0.00  0.00      D     
ATOM    937  HB1 ASN D  60     -20.590  -3.944  21.044  0.00  0.00      D     
ATOM    938  HB2 ASN D  60     -20.705  -5.201  19.874  0.00  0.00      D     
ATOM    939  CG  ASN D  60     -18.738  -5.089  20.685  0.00  0.00      D     
ATOM    940  OD1 ASN D  60     -17.840  -5.183  19.829  0.00  0.00      D     
ATOM    941  ND2 ASN D  60     -18.606  -5.501  21.959  0.00  0.00      D     
ATOM    942 HD21 ASN D  60     -17.812  -5.129  22.440  0.00  0.00      D     
ATOM    943 HD22 ASN D  60     -19.454  -5.627  22.474  0.00  0.00      D     
ATOM    944  C   ASN D  60     -21.068  -2.931  18.566  0.00  0.00      D     
ATOM    945  O   ASN D  60     -21.830  -3.473  17.812  0.00  0.00      D     
ATOM    946  N   ASP D  61     -21.381  -1.713  19.034  0.00  0.00      D     
ATOM    947  HN  ASP D  61     -20.847  -1.396  19.813  0.00  0.00      D     
ATOM    948  CA  ASP D  61     -22.479  -0.717  18.740  0.00  0.00      D     
ATOM    949  HA  ASP D  61     -23.349  -1.351  18.649  0.00  0.00      D     
ATOM    950  CB  ASP D  61     -22.555   0.341  19.939  0.00  0.00      D     
ATOM    951  HB1 ASP D  61     -21.629   0.954  19.983  0.00  0.00      D     
ATOM    952  HB2 ASP D  61     -23.428   0.975  19.672  0.00  0.00      D     
ATOM    953  CG  ASP D  61     -22.980  -0.357  21.235  0.00  0.00      D     
ATOM    954  OD1 ASP D  61     -22.660   0.306  22.230  0.00  0.00      D     
ATOM    955  OD2 ASP D  61     -23.677  -1.416  21.373  0.00  0.00      D     
ATOM    956  C   ASP D  61     -22.139  -0.078  17.454  0.00  0.00      D     
ATOM    957  O   ASP D  61     -20.986   0.173  17.191  0.00  0.00      D     
ATOM    958  N   ASP D  62     -23.212   0.217  16.708  0.00  0.00      D     
ATOM    959  HN  ASP D  62     -24.136   0.096  17.062  0.00  0.00      D     
ATOM    960  CA  ASP D  62     -23.192   0.904  15.450  0.00  0.00      D     
ATOM    961  HA  ASP D  62     -22.691   0.310  14.701  0.00  0.00      D     
ATOM    962  CB  ASP D  62     -24.607   1.264  15.074  0.00  0.00      D     
ATOM    963  HB1 ASP D  62     -25.042   1.929  15.850  0.00  0.00      D     
ATOM    964  HB2 ASP D  62     -24.559   1.921  14.179  0.00  0.00      D     
ATOM    965  CG  ASP D  62     -25.608   0.128  14.750  0.00  0.00      D     
ATOM    966  OD1 ASP D  62     -25.195  -1.048  14.711  0.00  0.00      D     
ATOM    967  OD2 ASP D  62     -26.787   0.422  14.400  0.00  0.00      D     
ATOM    968  C   ASP D  62     -22.421   2.251  15.528  0.00  0.00      D     
ATOM    969  O   ASP D  62     -21.487   2.525  14.743  0.00  0.00      D     
ATOM    970  N   THR D  63     -22.593   3.015  16.637  0.00  0.00      D     
ATOM    971  HN  THR D  63     -23.175   2.674  17.372  0.00  0.00      D     
ATOM    972  CA  THR D  63     -22.106   4.324  16.818  0.00  0.00      D     
ATOM    973  HA  THR D  63     -22.507   4.961  16.043  0.00  0.00      D     
ATOM    974  CB  THR D  63     -22.641   4.950  18.158  0.00  0.00      D     
ATOM    975  HB  THR D  63     -22.014   5.863  18.255  0.00  0.00      D     
ATOM    976  OG1 THR D  63     -22.650   4.008  19.184  0.00  0.00      D     
ATOM    977  HG1 THR D  63     -22.620   4.502  20.006  0.00  0.00      D     
ATOM    978  CG2 THR D  63     -24.098   5.378  17.968  0.00  0.00      D     
ATOM    979 HG21 THR D  63     -24.122   6.382  17.493  0.00  0.00      D     
ATOM    980 HG22 THR D  63     -24.731   4.700  17.357  0.00  0.00      D     
ATOM    981 HG23 THR D  63     -24.583   5.524  18.957  0.00  0.00      D     
ATOM    982  C   THR D  63     -20.603   4.383  16.813  0.00  0.00      D     
ATOM    983  O   THR D  63     -19.947   5.260  16.240  0.00  0.00      D     
ATOM    984  N   LEU D  64     -19.928   3.549  17.526  0.00  0.00      D     
ATOM    985  HN  LEU D  64     -20.484   3.001  18.146  0.00  0.00      D     
ATOM    986  CA  LEU D  64     -18.498   3.278  17.559  0.00  0.00      D     
ATOM    987  HA  LEU D  64     -18.019   4.232  17.722  0.00  0.00      D     
ATOM    988  CB  LEU D  64     -18.057   2.365  18.636  0.00  0.00      D     
ATOM    989  HB1 LEU D  64     -18.422   1.347  18.384  0.00  0.00      D     
ATOM    990  HB2 LEU D  64     -16.951   2.261  18.606  0.00  0.00      D     
ATOM    991  CG  LEU D  64     -18.486   2.722  20.133  0.00  0.00      D     
ATOM    992  HG  LEU D  64     -19.588   2.819  20.030  0.00  0.00      D     
ATOM    993  CD1 LEU D  64     -18.252   1.610  21.072  0.00  0.00      D     
ATOM    994 HD11 LEU D  64     -18.758   0.667  20.775  0.00  0.00      D     
ATOM    995 HD12 LEU D  64     -17.169   1.379  21.166  0.00  0.00      D     
ATOM    996 HD13 LEU D  64     -18.493   1.845  22.131  0.00  0.00      D     
ATOM    997  CD2 LEU D  64     -17.873   4.039  20.714  0.00  0.00      D     
ATOM    998 HD21 LEU D  64     -18.299   4.183  21.730  0.00  0.00      D     
ATOM    999 HD22 LEU D  64     -16.778   3.887  20.825  0.00  0.00      D     
ATOM   1000 HD23 LEU D  64     -18.051   4.894  20.028  0.00  0.00      D     
ATOM   1001  C   LEU D  64     -17.878   2.874  16.221  0.00  0.00      D     
ATOM   1002  O   LEU D  64     -16.846   3.409  15.816  0.00  0.00      D     
ATOM   1003  N   ARG D  65     -18.527   1.916  15.517  0.00  0.00      D     
ATOM   1004  HN  ARG D  65     -19.387   1.579  15.892  0.00  0.00      D     
ATOM   1005  CA  ARG D  65     -18.199   1.553  14.133  0.00  0.00      D     
ATOM   1006  HA  ARG D  65     -17.206   1.129  14.146  0.00  0.00      D     
ATOM   1007  CB  ARG D  65     -19.051   0.369  13.699  0.00  0.00      D     
ATOM   1008  HB1 ARG D  65     -20.133   0.553  13.873  0.00  0.00      D     
ATOM   1009  HB2 ARG D  65     -18.936   0.120  12.623  0.00  0.00      D     
ATOM   1010  CG  ARG D  65     -18.765  -0.948  14.480  0.00  0.00      D     
ATOM   1011  HG1 ARG D  65     -17.682  -1.179  14.393  0.00  0.00      D     
ATOM   1012  HG2 ARG D  65     -18.871  -0.788  15.574  0.00  0.00      D     
ATOM   1013  CD  ARG D  65     -19.750  -2.135  14.107  0.00  0.00      D     
ATOM   1014  HD1 ARG D  65     -20.799  -1.781  14.209  0.00  0.00      D     
ATOM   1015  HD2 ARG D  65     -19.635  -2.529  13.074  0.00  0.00      D     
ATOM   1016  NE  ARG D  65     -19.354  -3.178  15.001  0.00  0.00      D     
ATOM   1017  HE  ARG D  65     -18.596  -3.026  15.634  0.00  0.00      D     
ATOM   1018  CZ  ARG D  65     -19.797  -4.436  14.970  0.00  0.00      D     
ATOM   1019  NH1 ARG D  65     -20.667  -4.921  14.169  0.00  0.00      D     
ATOM   1020 HH11 ARG D  65     -20.837  -5.907  14.194  0.00  0.00      D     
ATOM   1021 HH12 ARG D  65     -20.957  -4.331  13.416  0.00  0.00      D     
ATOM   1022  NH2 ARG D  65     -19.215  -5.274  15.800  0.00  0.00      D     
ATOM   1023 HH21 ARG D  65     -19.441  -6.230  15.612  0.00  0.00      D     
ATOM   1024 HH22 ARG D  65     -18.298  -5.104  16.160  0.00  0.00      D     
ATOM   1025  C   ARG D  65     -18.203   2.773  13.102  0.00  0.00      D     
ATOM   1026  O   ARG D  65     -17.405   2.870  12.155  0.00  0.00      D     
ATOM   1027  N   VAL D  66     -19.176   3.733  13.266  0.00  0.00      D     
ATOM   1028  HN  VAL D  66     -19.891   3.425  13.889  0.00  0.00      D     
ATOM   1029  CA  VAL D  66     -19.209   5.052  12.641  0.00  0.00      D     
ATOM   1030  HA  VAL D  66     -18.959   4.827  11.614  0.00  0.00      D     
ATOM   1031  CB  VAL D  66     -20.560   5.847  12.608  0.00  0.00      D     
ATOM   1032  HB  VAL D  66     -20.940   6.027  13.636  0.00  0.00      D     
ATOM   1033  CG1 VAL D  66     -20.272   7.107  11.800  0.00  0.00      D     
ATOM   1034 HG11 VAL D  66     -21.188   7.683  11.547  0.00  0.00      D     
ATOM   1035 HG12 VAL D  66     -19.666   7.771  12.452  0.00  0.00      D     
ATOM   1036 HG13 VAL D  66     -19.784   7.127  10.802  0.00  0.00      D     
ATOM   1037  CG2 VAL D  66     -21.612   4.998  11.834  0.00  0.00      D     
ATOM   1038 HG21 VAL D  66     -22.391   5.724  11.516  0.00  0.00      D     
ATOM   1039 HG22 VAL D  66     -21.084   4.646  10.922  0.00  0.00      D     
ATOM   1040 HG23 VAL D  66     -22.088   4.350  12.600  0.00  0.00      D     
ATOM   1041  C   VAL D  66     -17.979   5.960  13.042  0.00  0.00      D     
ATOM   1042  O   VAL D  66     -17.284   6.454  12.176  0.00  0.00      D     
ATOM   1043  N   GLU D  67     -17.691   6.103  14.359  0.00  0.00      D     
ATOM   1044  HN  GLU D  67     -18.230   5.650  15.065  0.00  0.00      D     
ATOM   1045  CA  GLU D  67     -16.430   6.756  14.775  0.00  0.00      D     
ATOM   1046  HA  GLU D  67     -16.464   7.767  14.397  0.00  0.00      D     
ATOM   1047  CB  GLU D  67     -16.476   6.904  16.283  0.00  0.00      D     
ATOM   1048  HB1 GLU D  67     -16.537   5.919  16.793  0.00  0.00      D     
ATOM   1049  HB2 GLU D  67     -15.477   7.273  16.600  0.00  0.00      D     
ATOM   1050  CG  GLU D  67     -17.557   7.822  16.789  0.00  0.00      D     
ATOM   1051  HG1 GLU D  67     -17.506   8.667  16.070  0.00  0.00      D     
ATOM   1052  HG2 GLU D  67     -18.562   7.362  16.895  0.00  0.00      D     
ATOM   1053  CD  GLU D  67     -17.166   8.403  18.217  0.00  0.00      D     
ATOM   1054  OE1 GLU D  67     -16.141   9.127  18.358  0.00  0.00      D     
ATOM   1055  OE2 GLU D  67     -17.985   8.186  19.171  0.00  0.00      D     
ATOM   1056  C   GLU D  67     -15.132   6.196  14.224  0.00  0.00      D     
ATOM   1057  O   GLU D  67     -14.156   6.846  13.955  0.00  0.00      D     
ATOM   1058  N   ALA D  68     -15.084   4.877  14.114  0.00  0.00      D     
ATOM   1059  HN  ALA D  68     -15.806   4.262  14.423  0.00  0.00      D     
ATOM   1060  CA  ALA D  68     -14.032   4.217  13.448  0.00  0.00      D     
ATOM   1061  HA  ALA D  68     -13.113   4.676  13.779  0.00  0.00      D     
ATOM   1062  CB  ALA D  68     -13.894   2.703  13.782  0.00  0.00      D     
ATOM   1063  HB1 ALA D  68     -14.801   2.191  13.393  0.00  0.00      D     
ATOM   1064  HB2 ALA D  68     -12.992   2.196  13.380  0.00  0.00      D     
ATOM   1065  HB3 ALA D  68     -13.986   2.543  14.878  0.00  0.00      D     
ATOM   1066  C   ALA D  68     -13.961   4.344  11.947  0.00  0.00      D     
ATOM   1067  O   ALA D  68     -12.893   4.535  11.409  0.00  0.00      D     
ATOM   1068  N   PHE D  69     -15.146   4.401  11.290  0.00  0.00      D     
ATOM   1069  HN  PHE D  69     -16.011   4.395  11.785  0.00  0.00      D     
ATOM   1070  CA  PHE D  69     -15.373   4.466   9.860  0.00  0.00      D     
ATOM   1071  HA  PHE D  69     -14.677   3.726   9.494  0.00  0.00      D     
ATOM   1072  CB  PHE D  69     -16.840   4.176   9.326  0.00  0.00      D     
ATOM   1073  HB1 PHE D  69     -17.183   3.135   9.506  0.00  0.00      D     
ATOM   1074  HB2 PHE D  69     -17.456   4.948   9.835  0.00  0.00      D     
ATOM   1075  CG  PHE D  69     -17.016   4.500   7.828  0.00  0.00      D     
ATOM   1076  CD1 PHE D  69     -16.897   3.442   6.934  0.00  0.00      D     
ATOM   1077  HD1 PHE D  69     -16.797   2.462   7.375  0.00  0.00      D     
ATOM   1078  CE1 PHE D  69     -16.963   3.587   5.516  0.00  0.00      D     
ATOM   1079  HE1 PHE D  69     -16.828   2.761   4.832  0.00  0.00      D     
ATOM   1080  CZ  PHE D  69     -17.368   4.899   5.097  0.00  0.00      D     
ATOM   1081  HZ  PHE D  69     -17.402   5.031   4.026  0.00  0.00      D     
ATOM   1082  CD2 PHE D  69     -17.428   5.768   7.387  0.00  0.00      D     
ATOM   1083  HD2 PHE D  69     -17.606   6.589   8.066  0.00  0.00      D     
ATOM   1084  CE2 PHE D  69     -17.520   5.946   6.000  0.00  0.00      D     
ATOM   1085  HE2 PHE D  69     -18.020   6.840   5.659  0.00  0.00      D     
ATOM   1086  C   PHE D  69     -14.904   5.836   9.358  0.00  0.00      D     
ATOM   1087  O   PHE D  69     -14.107   5.904   8.383  0.00  0.00      D     
ATOM   1088  N   GLU D  70     -15.217   6.876  10.115  0.00  0.00      D     
ATOM   1089  HN  GLU D  70     -15.735   6.749  10.957  0.00  0.00      D     
ATOM   1090  CA  GLU D  70     -14.862   8.251   9.819  0.00  0.00      D     
ATOM   1091  HA  GLU D  70     -15.194   8.525   8.828  0.00  0.00      D     
ATOM   1092  CB  GLU D  70     -15.757   9.262  10.663  0.00  0.00      D     
ATOM   1093  HB1 GLU D  70     -15.590   8.959  11.718  0.00  0.00      D     
ATOM   1094  HB2 GLU D  70     -15.361  10.299  10.700  0.00  0.00      D     
ATOM   1095  CG  GLU D  70     -17.170   9.302  10.176  0.00  0.00      D     
ATOM   1096  HG1 GLU D  70     -17.536   8.262  10.041  0.00  0.00      D     
ATOM   1097  HG2 GLU D  70     -17.729   9.703  11.049  0.00  0.00      D     
ATOM   1098  CD  GLU D  70     -17.424  10.130   8.918  0.00  0.00      D     
ATOM   1099  OE1 GLU D  70     -18.574  10.184   8.377  0.00  0.00      D     
ATOM   1100  OE2 GLU D  70     -16.489  10.826   8.458  0.00  0.00      D     
ATOM   1101  C   GLU D  70     -13.418   8.588   9.846  0.00  0.00      D     
ATOM   1102  O   GLU D  70     -12.947   9.446   9.070  0.00  0.00      D     
ATOM   1103  N   TYR D  71     -12.590   7.856  10.669  0.00  0.00      D     
ATOM   1104  HN  TYR D  71     -13.011   7.199  11.289  0.00  0.00      D     
ATOM   1105  CA  TYR D  71     -11.249   8.359  10.873  0.00  0.00      D     
ATOM   1106  HA  TYR D  71     -10.996   9.321  10.452  0.00  0.00      D     
ATOM   1107  CB  TYR D  71     -10.995   8.469  12.385  0.00  0.00      D     
ATOM   1108  HB1 TYR D  71     -11.803   9.151  12.726  0.00  0.00      D     
ATOM   1109  HB2 TYR D  71     -11.156   7.533  12.962  0.00  0.00      D     
ATOM   1110  CG  TYR D  71      -9.661   9.129  12.532  0.00  0.00      D     
ATOM   1111  CD1 TYR D  71      -9.427  10.481  12.102  0.00  0.00      D     
ATOM   1112  HD1 TYR D  71     -10.176  11.005  11.527  0.00  0.00      D     
ATOM   1113  CE1 TYR D  71      -8.163  11.021  12.384  0.00  0.00      D     
ATOM   1114  HE1 TYR D  71      -7.910  11.966  11.927  0.00  0.00      D     
ATOM   1115  CZ  TYR D  71      -7.199  10.335  13.106  0.00  0.00      D     
ATOM   1116  OH  TYR D  71      -5.861  10.695  13.175  0.00  0.00      D     
ATOM   1117  HH  TYR D  71      -5.792  11.511  12.673  0.00  0.00      D     
ATOM   1118  CD2 TYR D  71      -8.743   8.402  13.273  0.00  0.00      D     
ATOM   1119  HD2 TYR D  71      -8.907   7.385  13.598  0.00  0.00      D     
ATOM   1120  CE2 TYR D  71      -7.529   8.979  13.564  0.00  0.00      D     
ATOM   1121  HE2 TYR D  71      -6.809   8.337  14.050  0.00  0.00      D     
ATOM   1122  C   TYR D  71     -10.369   7.290  10.131  0.00  0.00      D     
ATOM   1123  O   TYR D  71      -9.319   7.557   9.478  0.00  0.00      D     
ATOM   1124  N   TYR D  72     -10.759   6.009  10.166  0.00  0.00      D     
ATOM   1125  HN  TYR D  72     -11.577   5.702  10.646  0.00  0.00      D     
ATOM   1126  CA  TYR D  72      -9.786   4.976   9.695  0.00  0.00      D     
ATOM   1127  HA  TYR D  72      -8.729   5.200   9.674  0.00  0.00      D     
ATOM   1128  CB  TYR D  72      -9.797   3.770  10.649  0.00  0.00      D     
ATOM   1129  HB1 TYR D  72     -10.824   3.357  10.742  0.00  0.00      D     
ATOM   1130  HB2 TYR D  72      -9.197   2.901  10.301  0.00  0.00      D     
ATOM   1131  CG  TYR D  72      -9.219   4.083  12.075  0.00  0.00      D     
ATOM   1132  CD1 TYR D  72     -10.146   3.856  13.128  0.00  0.00      D     
ATOM   1133  HD1 TYR D  72     -11.104   3.417  12.890  0.00  0.00      D     
ATOM   1134  CE1 TYR D  72      -9.871   4.158  14.468  0.00  0.00      D     
ATOM   1135  HE1 TYR D  72     -10.543   4.014  15.301  0.00  0.00      D     
ATOM   1136  CZ  TYR D  72      -8.603   4.740  14.723  0.00  0.00      D     
ATOM   1137  OH  TYR D  72      -8.194   5.098  15.994  0.00  0.00      D     
ATOM   1138  HH  TYR D  72      -8.834   4.833  16.658  0.00  0.00      D     
ATOM   1139  CD2 TYR D  72      -7.997   4.609  12.408  0.00  0.00      D     
ATOM   1140  HD2 TYR D  72      -7.255   4.772  11.640  0.00  0.00      D     
ATOM   1141  CE2 TYR D  72      -7.643   4.894  13.746  0.00  0.00      D     
ATOM   1142  HE2 TYR D  72      -6.690   5.342  13.988  0.00  0.00      D     
ATOM   1143  C   TYR D  72     -10.039   4.604   8.224  0.00  0.00      D     
ATOM   1144  O   TYR D  72      -9.444   3.714   7.633  0.00  0.00      D     
ATOM   1145  N   HSE D  73     -11.065   5.212   7.553  0.00  0.00      D     
ATOM   1146  HN  HSE D  73     -11.502   5.933   8.085  0.00  0.00      D     
ATOM   1147  CA  HSE D  73     -11.649   4.883   6.252  0.00  0.00      D     
ATOM   1148  HA  HSE D  73     -12.672   5.216   6.158  0.00  0.00      D     
ATOM   1149  CB  HSE D  73     -10.973   5.610   5.027  0.00  0.00      D     
ATOM   1150  HB1 HSE D  73      -9.899   5.366   4.881  0.00  0.00      D     
ATOM   1151  HB2 HSE D  73     -11.577   5.254   4.165  0.00  0.00      D     
ATOM   1152  ND1 HSE D  73     -11.062   7.955   3.939  0.00  0.00      D     
ATOM   1153  CG  HSE D  73     -11.158   7.129   5.078  0.00  0.00      D     
ATOM   1154  CE1 HSE D  73     -11.181   9.190   4.356  0.00  0.00      D     
ATOM   1155  HE1 HSE D  73     -10.908  10.055   3.751  0.00  0.00      D     
ATOM   1156  NE2 HSE D  73     -11.436   9.236   5.725  0.00  0.00      D     
ATOM   1157  HE2 HSE D  73     -11.644   9.991   6.346  0.00  0.00      D     
ATOM   1158  CD2 HSE D  73     -11.449   7.915   6.127  0.00  0.00      D     
ATOM   1159  HD2 HSE D  73     -11.856   7.474   7.029  0.00  0.00      D     
ATOM   1160  C   HSE D  73     -11.780   3.408   5.911  0.00  0.00      D     
ATOM   1161  O   HSE D  73     -11.365   2.928   4.854  0.00  0.00      D     
ATOM   1162  N   THR D  74     -12.342   2.614   6.839  0.00  0.00      D     
ATOM   1163  HN  THR D  74     -12.805   3.012   7.627  0.00  0.00      D     
ATOM   1164  CA  THR D  74     -12.388   1.130   6.728  0.00  0.00      D     
ATOM   1165  HA  THR D  74     -12.373   0.866   5.681  0.00  0.00      D     
ATOM   1166  CB  THR D  74     -11.233   0.448   7.368  0.00  0.00      D     
ATOM   1167  HB  THR D  74     -10.323   0.879   6.900  0.00  0.00      D     
ATOM   1168  OG1 THR D  74     -11.218  -0.966   7.153  0.00  0.00      D     
ATOM   1169  HG1 THR D  74     -10.326  -1.309   7.244  0.00  0.00      D     
ATOM   1170  CG2 THR D  74     -11.168   0.691   8.912  0.00  0.00      D     
ATOM   1171 HG21 THR D  74     -11.775  -0.026   9.504  0.00  0.00      D     
ATOM   1172 HG22 THR D  74     -10.192   0.239   9.191  0.00  0.00      D     
ATOM   1173 HG23 THR D  74     -11.331   1.720   9.297  0.00  0.00      D     
ATOM   1174  C   THR D  74     -13.697   0.720   7.232  0.00  0.00      D     
ATOM   1175  O   THR D  74     -14.364   1.419   7.972  0.00  0.00      D     
ATOM   1176  N   THR D  75     -14.125  -0.511   6.934  0.00  0.00      D     
ATOM   1177  HN  THR D  75     -13.580  -1.114   6.358  0.00  0.00      D     
ATOM   1178  CA  THR D  75     -15.432  -1.054   7.392  0.00  0.00      D     
ATOM   1179  HA  THR D  75     -16.046  -0.289   7.844  0.00  0.00      D     
ATOM   1180  CB  THR D  75     -16.394  -1.524   6.214  0.00  0.00      D     
ATOM   1181  HB  THR D  75     -17.259  -2.094   6.616  0.00  0.00      D     
ATOM   1182  OG1 THR D  75     -15.710  -2.439   5.321  0.00  0.00      D     
ATOM   1183  HG1 THR D  75     -15.048  -1.945   4.832  0.00  0.00      D     
ATOM   1184  CG2 THR D  75     -16.824  -0.283   5.354  0.00  0.00      D     
ATOM   1185 HG21 THR D  75     -17.563  -0.631   4.601  0.00  0.00      D     
ATOM   1186 HG22 THR D  75     -17.329   0.521   5.930  0.00  0.00      D     
ATOM   1187 HG23 THR D  75     -15.874   0.061   4.891  0.00  0.00      D     
ATOM   1188  C   THR D  75     -15.282  -2.265   8.317  0.00  0.00      D     
ATOM   1189  O   THR D  75     -16.317  -2.879   8.619  0.00  0.00      D     
ATOM   1190  N   ASP D  76     -14.043  -2.660   8.666  0.00  0.00      D     
ATOM   1191  HN  ASP D  76     -13.248  -2.308   8.179  0.00  0.00      D     
ATOM   1192  CA  ASP D  76     -13.770  -3.868   9.502  0.00  0.00      D     
ATOM   1193  HA  ASP D  76     -14.439  -4.623   9.117  0.00  0.00      D     
ATOM   1194  CB  ASP D  76     -12.275  -4.234   9.297  0.00  0.00      D     
ATOM   1195  HB1 ASP D  76     -12.110  -4.354   8.205  0.00  0.00      D     
ATOM   1196  HB2 ASP D  76     -11.607  -3.391   9.574  0.00  0.00      D     
ATOM   1197  CG  ASP D  76     -11.782  -5.513   9.997  0.00  0.00      D     
ATOM   1198  OD1 ASP D  76     -10.593  -5.734   9.925  0.00  0.00      D     
ATOM   1199  OD2 ASP D  76     -12.564  -6.296  10.546  0.00  0.00      D     
ATOM   1200  C   ASP D  76     -14.125  -3.599  11.003  0.00  0.00      D     
ATOM   1201  O   ASP D  76     -13.689  -2.562  11.582  0.00  0.00      D     
ATOM   1202  N   PRO D  77     -14.931  -4.464  11.661  0.00  0.00      D     
ATOM   1203  CD  PRO D  77     -15.757  -5.543  11.064  0.00  0.00      D     
ATOM   1204  HD1 PRO D  77     -15.061  -6.389  10.879  0.00  0.00      D     
ATOM   1205  HD2 PRO D  77     -16.277  -5.381  10.095  0.00  0.00      D     
ATOM   1206  CA  PRO D  77     -15.128  -4.498  13.125  0.00  0.00      D     
ATOM   1207  HA  PRO D  77     -15.610  -3.544  13.283  0.00  0.00      D     
ATOM   1208  CB  PRO D  77     -16.095  -5.650  13.366  0.00  0.00      D     
ATOM   1209  HB1 PRO D  77     -16.847  -5.320  14.115  0.00  0.00      D     
ATOM   1210  HB2 PRO D  77     -15.605  -6.606  13.647  0.00  0.00      D     
ATOM   1211  CG  PRO D  77     -16.818  -5.911  12.038  0.00  0.00      D     
ATOM   1212  HG1 PRO D  77     -17.688  -5.263  11.797  0.00  0.00      D     
ATOM   1213  HG2 PRO D  77     -17.061  -6.995  12.034  0.00  0.00      D     
ATOM   1214  C   PRO D  77     -13.882  -4.797  13.822  0.00  0.00      D     
ATOM   1215  O   PRO D  77     -13.610  -4.342  14.924  0.00  0.00      D     
ATOM   1216  N   SER D  78     -12.984  -5.625  13.270  0.00  0.00      D     
ATOM   1217  HN  SER D  78     -13.126  -6.064  12.385  0.00  0.00      D     
ATOM   1218  CA  SER D  78     -11.861  -6.316  14.044  0.00  0.00      D     
ATOM   1219  HA  SER D  78     -12.166  -6.444  15.072  0.00  0.00      D     
ATOM   1220  CB  SER D  78     -11.500  -7.797  13.552  0.00  0.00      D     
ATOM   1221  HB1 SER D  78     -10.730  -8.290  14.184  0.00  0.00      D     
ATOM   1222  HB2 SER D  78     -12.392  -8.459  13.559  0.00  0.00      D     
ATOM   1223  OG  SER D  78     -11.038  -7.786  12.203  0.00  0.00      D     
ATOM   1224  HG1 SER D  78     -11.673  -7.344  11.634  0.00  0.00      D     
ATOM   1225  C   SER D  78     -10.604  -5.411  14.094  0.00  0.00      D     
ATOM   1226  O   SER D  78      -9.581  -5.650  14.722  0.00  0.00      D     
ATOM   1227  N   PHE D  79     -10.599  -4.337  13.251  0.00  0.00      D     
ATOM   1228  HN  PHE D  79     -11.419  -3.962  12.826  0.00  0.00      D     
ATOM   1229  CA  PHE D  79      -9.495  -3.412  13.141  0.00  0.00      D     
ATOM   1230  HA  PHE D  79      -8.635  -3.888  12.694  0.00  0.00      D     
ATOM   1231  CB  PHE D  79     -10.157  -2.265  12.219  0.00  0.00      D     
ATOM   1232  HB1 PHE D  79     -10.693  -2.758  11.380  0.00  0.00      D     
ATOM   1233  HB2 PHE D  79     -10.891  -1.653  12.785  0.00  0.00      D     
ATOM   1234  CG  PHE D  79      -9.073  -1.390  11.815  0.00  0.00      D     
ATOM   1235  CD1 PHE D  79      -8.320  -1.720  10.638  0.00  0.00      D     
ATOM   1236  HD1 PHE D  79      -8.511  -2.608  10.053  0.00  0.00      D     
ATOM   1237  CE1 PHE D  79      -7.330  -0.879  10.168  0.00  0.00      D     
ATOM   1238  HE1 PHE D  79      -6.635  -1.155   9.389  0.00  0.00      D     
ATOM   1239  CZ  PHE D  79      -7.052   0.303  10.898  0.00  0.00      D     
ATOM   1240  HZ  PHE D  79      -6.149   0.768  10.530  0.00  0.00      D     
ATOM   1241  CD2 PHE D  79      -8.900  -0.183  12.409  0.00  0.00      D     
ATOM   1242  HD2 PHE D  79      -9.541   0.229  13.175  0.00  0.00      D     
ATOM   1243  CE2 PHE D  79      -7.847   0.693  11.989  0.00  0.00      D     
ATOM   1244  HE2 PHE D  79      -7.787   1.587  12.591  0.00  0.00      D     
ATOM   1245  C   PHE D  79      -8.872  -2.776  14.389  0.00  0.00      D     
ATOM   1246  O   PHE D  79      -7.659  -2.701  14.453  0.00  0.00      D     
ATOM   1247  N   LEU D  80      -9.664  -2.248  15.374  0.00  0.00      D     
ATOM   1248  HN  LEU D  80     -10.643  -2.120  15.240  0.00  0.00      D     
ATOM   1249  CA  LEU D  80      -9.120  -1.602  16.577  0.00  0.00      D     
ATOM   1250  HA  LEU D  80      -8.366  -0.930  16.194  0.00  0.00      D     
ATOM   1251  CB  LEU D  80     -10.271  -0.970  17.383  0.00  0.00      D     
ATOM   1252  HB1 LEU D  80     -10.816  -0.265  16.719  0.00  0.00      D     
ATOM   1253  HB2 LEU D  80     -11.056  -1.689  17.701  0.00  0.00      D     
ATOM   1254  CG  LEU D  80      -9.865  -0.186  18.635  0.00  0.00      D     
ATOM   1255  HG  LEU D  80      -9.378  -0.848  19.382  0.00  0.00      D     
ATOM   1256  CD1 LEU D  80      -8.854   0.868  18.285  0.00  0.00      D     
ATOM   1257 HD11 LEU D  80      -9.470   1.613  17.737  0.00  0.00      D     
ATOM   1258 HD12 LEU D  80      -8.451   1.324  19.215  0.00  0.00      D     
ATOM   1259 HD13 LEU D  80      -8.035   0.362  17.731  0.00  0.00      D     
ATOM   1260  CD2 LEU D  80     -11.068   0.437  19.415  0.00  0.00      D     
ATOM   1261 HD21 LEU D  80     -11.839  -0.310  19.703  0.00  0.00      D     
ATOM   1262 HD22 LEU D  80     -10.607   0.890  20.318  0.00  0.00      D     
ATOM   1263 HD23 LEU D  80     -11.535   1.330  18.949  0.00  0.00      D     
ATOM   1264  C   LEU D  80      -8.384  -2.661  17.424  0.00  0.00      D     
ATOM   1265  O   LEU D  80      -7.319  -2.285  17.916  0.00  0.00      D     
ATOM   1266  N   GLY D  81      -8.892  -3.799  17.594  0.00  0.00      D     
ATOM   1267  HN  GLY D  81      -9.811  -3.859  17.211  0.00  0.00      D     
ATOM   1268  CA  GLY D  81      -8.313  -5.010  18.245  0.00  0.00      D     
ATOM   1269  HA1 GLY D  81      -8.953  -5.879  18.199  0.00  0.00      D     
ATOM   1270  HA2 GLY D  81      -8.236  -4.771  19.295  0.00  0.00      D     
ATOM   1271  C   GLY D  81      -7.019  -5.384  17.635  0.00  0.00      D     
ATOM   1272  O   GLY D  81      -6.005  -5.321  18.320  0.00  0.00      D     
ATOM   1273  N   ARG D  82      -6.947  -5.544  16.333  0.00  0.00      D     
ATOM   1274  HN  ARG D  82      -7.856  -5.528  15.924  0.00  0.00      D     
ATOM   1275  CA  ARG D  82      -5.706  -5.837  15.636  0.00  0.00      D     
ATOM   1276  HA  ARG D  82      -5.157  -6.642  16.100  0.00  0.00      D     
ATOM   1277  CB  ARG D  82      -6.060  -6.298  14.195  0.00  0.00      D     
ATOM   1278  HB1 ARG D  82      -6.638  -5.445  13.780  0.00  0.00      D     
ATOM   1279  HB2 ARG D  82      -5.194  -6.479  13.524  0.00  0.00      D     
ATOM   1280  CG  ARG D  82      -6.875  -7.557  14.153  0.00  0.00      D     
ATOM   1281  HG1 ARG D  82      -6.185  -8.369  14.465  0.00  0.00      D     
ATOM   1282  HG2 ARG D  82      -7.767  -7.461  14.807  0.00  0.00      D     
ATOM   1283  CD  ARG D  82      -7.372  -7.957  12.802  0.00  0.00      D     
ATOM   1284  HD1 ARG D  82      -6.609  -8.489  12.194  0.00  0.00      D     
ATOM   1285  HD2 ARG D  82      -8.139  -8.735  13.003  0.00  0.00      D     
ATOM   1286  NE  ARG D  82      -7.924  -6.854  11.981  0.00  0.00      D     
ATOM   1287  HE  ARG D  82      -8.912  -6.900  11.834  0.00  0.00      D     
ATOM   1288  CZ  ARG D  82      -7.274  -6.072  11.073  0.00  0.00      D     
ATOM   1289  NH1 ARG D  82      -5.989  -6.000  10.843  0.00  0.00      D     
ATOM   1290 HH11 ARG D  82      -5.683  -5.684   9.945  0.00  0.00      D     
ATOM   1291 HH12 ARG D  82      -5.385  -6.574  11.397  0.00  0.00      D     
ATOM   1292  NH2 ARG D  82      -7.987  -5.308  10.261  0.00  0.00      D     
ATOM   1293 HH21 ARG D  82      -7.402  -4.999   9.511  0.00  0.00      D     
ATOM   1294 HH22 ARG D  82      -8.981  -5.394  10.209  0.00  0.00      D     
ATOM   1295  C   ARG D  82      -4.674  -4.778  15.530  0.00  0.00      D     
ATOM   1296  O   ARG D  82      -3.498  -5.051  15.388  0.00  0.00      D     
ATOM   1297  N   TYR D  83      -5.140  -3.519  15.395  0.00  0.00      D     
ATOM   1298  HN  TYR D  83      -6.092  -3.474  15.102  0.00  0.00      D     
ATOM   1299  CA  TYR D  83      -4.394  -2.298  15.540  0.00  0.00      D     
ATOM   1300  HA  TYR D  83      -3.540  -2.274  14.880  0.00  0.00      D     
ATOM   1301  CB  TYR D  83      -5.265  -1.087  15.120  0.00  0.00      D     
ATOM   1302  HB1 TYR D  83      -5.656  -1.161  14.082  0.00  0.00      D     
ATOM   1303  HB2 TYR D  83      -6.113  -1.265  15.815  0.00  0.00      D     
ATOM   1304  CG  TYR D  83      -4.752   0.311  15.344  0.00  0.00      D     
ATOM   1305  CD1 TYR D  83      -3.408   0.627  15.236  0.00  0.00      D     
ATOM   1306  HD1 TYR D  83      -2.666  -0.125  15.016  0.00  0.00      D     
ATOM   1307  CE1 TYR D  83      -2.937   1.908  15.418  0.00  0.00      D     
ATOM   1308  HE1 TYR D  83      -1.924   2.233  15.232  0.00  0.00      D     
ATOM   1309  CZ  TYR D  83      -3.880   2.885  15.578  0.00  0.00      D     
ATOM   1310  OH  TYR D  83      -3.540   4.267  15.641  0.00  0.00      D     
ATOM   1311  HH  TYR D  83      -4.358   4.764  15.556  0.00  0.00      D     
ATOM   1312  CD2 TYR D  83      -5.666   1.231  15.614  0.00  0.00      D     
ATOM   1313  HD2 TYR D  83      -6.694   0.975  15.824  0.00  0.00      D     
ATOM   1314  CE2 TYR D  83      -5.284   2.601  15.687  0.00  0.00      D     
ATOM   1315  HE2 TYR D  83      -6.003   3.380  15.894  0.00  0.00      D     
ATOM   1316  C   TYR D  83      -3.752  -2.191  16.870  0.00  0.00      D     
ATOM   1317  O   TYR D  83      -2.535  -2.067  16.935  0.00  0.00      D     
ATOM   1318  N   MET D  84      -4.512  -2.133  17.943  0.00  0.00      D     
ATOM   1319  HN  MET D  84      -5.505  -2.135  17.852  0.00  0.00      D     
ATOM   1320  CA  MET D  84      -3.933  -2.027  19.346  0.00  0.00      D     
ATOM   1321  HA  MET D  84      -3.362  -1.110  19.377  0.00  0.00      D     
ATOM   1322  CB  MET D  84      -5.053  -1.832  20.390  0.00  0.00      D     
ATOM   1323  HB1 MET D  84      -5.804  -2.651  20.411  0.00  0.00      D     
ATOM   1324  HB2 MET D  84      -4.733  -1.919  21.450  0.00  0.00      D     
ATOM   1325  CG  MET D  84      -5.926  -0.577  20.252  0.00  0.00      D     
ATOM   1326  HG1 MET D  84      -6.456  -0.512  19.277  0.00  0.00      D     
ATOM   1327  HG2 MET D  84      -6.729  -0.625  21.018  0.00  0.00      D     
ATOM   1328  SD  MET D  84      -4.944   0.898  20.570  0.00  0.00      D     
ATOM   1329  CE  MET D  84      -4.843   1.623  18.888  0.00  0.00      D     
ATOM   1330  HE1 MET D  84      -4.673   2.720  18.917  0.00  0.00      D     
ATOM   1331  HE2 MET D  84      -3.969   1.168  18.374  0.00  0.00      D     
ATOM   1332  HE3 MET D  84      -5.789   1.471  18.325  0.00  0.00      D     
ATOM   1333  C   MET D  84      -3.114  -3.142  19.815  0.00  0.00      D     
ATOM   1334  O   MET D  84      -2.052  -2.981  20.396  0.00  0.00      D     
ATOM   1335  N   SER D  85      -3.568  -4.393  19.563  0.00  0.00      D     
ATOM   1336  HN  SER D  85      -4.477  -4.554  19.188  0.00  0.00      D     
ATOM   1337  CA  SER D  85      -2.655  -5.544  19.543  0.00  0.00      D     
ATOM   1338  HA  SER D  85      -2.438  -5.708  20.589  0.00  0.00      D     
ATOM   1339  CB  SER D  85      -3.266  -6.820  18.952  0.00  0.00      D     
ATOM   1340  HB1 SER D  85      -3.521  -6.786  17.872  0.00  0.00      D     
ATOM   1341  HB2 SER D  85      -2.495  -7.617  19.012  0.00  0.00      D     
ATOM   1342  OG  SER D  85      -4.359  -7.227  19.770  0.00  0.00      D     
ATOM   1343  HG1 SER D  85      -5.091  -6.673  19.488  0.00  0.00      D     
ATOM   1344  C   SER D  85      -1.281  -5.352  18.935  0.00  0.00      D     
ATOM   1345  O   SER D  85      -0.228  -5.569  19.574  0.00  0.00      D     
ATOM   1346  N   ALA D  86      -1.077  -4.741  17.743  0.00  0.00      D     
ATOM   1347  HN  ALA D  86      -1.851  -4.262  17.335  0.00  0.00      D     
ATOM   1348  CA  ALA D  86       0.241  -4.444  17.194  0.00  0.00      D     
ATOM   1349  HA  ALA D  86       0.797  -5.357  17.352  0.00  0.00      D     
ATOM   1350  CB  ALA D  86       0.087  -4.083  15.650  0.00  0.00      D     
ATOM   1351  HB1 ALA D  86       1.051  -4.134  15.101  0.00  0.00      D     
ATOM   1352  HB2 ALA D  86      -0.534  -4.892  15.211  0.00  0.00      D     
ATOM   1353  HB3 ALA D  86      -0.273  -3.044  15.490  0.00  0.00      D     
ATOM   1354  C   ALA D  86       0.896  -3.320  17.960  0.00  0.00      D     
ATOM   1355  O   ALA D  86       2.080  -3.289  18.185  0.00  0.00      D     
ATOM   1356  N   LEU D  87       0.048  -2.336  18.375  0.00  0.00      D     
ATOM   1357  HN  LEU D  87      -0.880  -2.463  18.035  0.00  0.00      D     
ATOM   1358  CA  LEU D  87       0.513  -1.061  18.974  0.00  0.00      D     
ATOM   1359  HA  LEU D  87       1.170  -0.523  18.307  0.00  0.00      D     
ATOM   1360  CB  LEU D  87      -0.642  -0.083  19.154  0.00  0.00      D     
ATOM   1361  HB1 LEU D  87      -1.115   0.055  18.158  0.00  0.00      D     
ATOM   1362  HB2 LEU D  87      -1.461  -0.524  19.761  0.00  0.00      D     
ATOM   1363  CG  LEU D  87      -0.322   1.307  19.690  0.00  0.00      D     
ATOM   1364  HG  LEU D  87       0.088   1.351  20.722  0.00  0.00      D     
ATOM   1365  CD1 LEU D  87       0.664   1.991  18.861  0.00  0.00      D     
ATOM   1366 HD11 LEU D  87       0.803   3.001  19.303  0.00  0.00      D     
ATOM   1367 HD12 LEU D  87       1.691   1.570  18.913  0.00  0.00      D     
ATOM   1368 HD13 LEU D  87       0.434   2.268  17.810  0.00  0.00      D     
ATOM   1369  CD2 LEU D  87      -1.555   2.241  19.855  0.00  0.00      D     
ATOM   1370 HD21 LEU D  87      -1.945   2.573  18.868  0.00  0.00      D     
ATOM   1371 HD22 LEU D  87      -2.378   1.755  20.421  0.00  0.00      D     
ATOM   1372 HD23 LEU D  87      -1.315   3.180  20.399  0.00  0.00      D     
ATOM   1373  C   LEU D  87       1.218  -1.238  20.302  0.00  0.00      D     
ATOM   1374  O   LEU D  87       2.167  -0.455  20.595  0.00  0.00      D     
ATOM   1375  N   ASN D  88       0.792  -2.216  21.103  0.00  0.00      D     
ATOM   1376  HN  ASN D  88       0.011  -2.768  20.822  0.00  0.00      D     
ATOM   1377  CA  ASN D  88       1.608  -2.753  22.205  0.00  0.00      D     
ATOM   1378  HA  ASN D  88       1.619  -2.000  22.978  0.00  0.00      D     
ATOM   1379  CB  ASN D  88       0.911  -4.001  22.811  0.00  0.00      D     
ATOM   1380  HB1 ASN D  88      -0.185  -3.824  22.784  0.00  0.00      D     
ATOM   1381  HB2 ASN D  88       1.067  -4.917  22.203  0.00  0.00      D     
ATOM   1382  CG  ASN D  88       1.207  -4.173  24.280  0.00  0.00      D     
ATOM   1383  OD1 ASN D  88       1.295  -3.151  24.995  0.00  0.00      D     
ATOM   1384  ND2 ASN D  88       1.405  -5.423  24.797  0.00  0.00      D     
ATOM   1385 HD21 ASN D  88       1.533  -5.528  25.783  0.00  0.00      D     
ATOM   1386 HD22 ASN D  88       1.494  -6.300  24.325  0.00  0.00      D     
ATOM   1387  C   ASN D  88       3.045  -3.159  21.855  0.00  0.00      D     
ATOM   1388  O   ASN D  88       3.976  -2.867  22.568  0.00  0.00      D     
ATOM   1389  N   HSE D  89       3.186  -3.901  20.746  0.00  0.00      D     
ATOM   1390  HN  HSE D  89       2.354  -3.971  20.201  0.00  0.00      D     
ATOM   1391  CA  HSE D  89       4.437  -4.347  20.289  0.00  0.00      D     
ATOM   1392  HA  HSE D  89       5.002  -4.798  21.092  0.00  0.00      D     
ATOM   1393  CB  HSE D  89       4.142  -5.415  19.208  0.00  0.00      D     
ATOM   1394  HB1 HSE D  89       3.677  -4.960  18.308  0.00  0.00      D     
ATOM   1395  HB2 HSE D  89       5.144  -5.685  18.811  0.00  0.00      D     
ATOM   1396  ND1 HSE D  89       3.673  -7.438  20.818  0.00  0.00      D     
ATOM   1397  CG  HSE D  89       3.349  -6.670  19.689  0.00  0.00      D     
ATOM   1398  CE1 HSE D  89       2.759  -8.388  20.854  0.00  0.00      D     
ATOM   1399  HE1 HSE D  89       2.621  -9.231  21.530  0.00  0.00      D     
ATOM   1400  NE2 HSE D  89       1.829  -8.233  19.823  0.00  0.00      D     
ATOM   1401  HE2 HSE D  89       1.020  -8.756  19.552  0.00  0.00      D     
ATOM   1402  CD2 HSE D  89       2.221  -7.124  19.164  0.00  0.00      D     
ATOM   1403  HD2 HSE D  89       1.789  -6.747  18.246  0.00  0.00      D     
ATOM   1404  C   HSE D  89       5.288  -3.208  19.679  0.00  0.00      D     
ATOM   1405  O   HSE D  89       6.486  -3.058  19.903  0.00  0.00      D     
ATOM   1406  N   THR D  90       4.644  -2.307  18.894  0.00  0.00      D     
ATOM   1407  HN  THR D  90       3.659  -2.308  18.740  0.00  0.00      D     
ATOM   1408  CA  THR D  90       5.329  -1.221  18.206  0.00  0.00      D     
ATOM   1409  HA  THR D  90       6.254  -1.588  17.787  0.00  0.00      D     
ATOM   1410  CB  THR D  90       4.584  -0.646  17.121  0.00  0.00      D     
ATOM   1411  HB  THR D  90       5.232   0.102  16.616  0.00  0.00      D     
ATOM   1412  OG1 THR D  90       3.313  -0.054  17.512  0.00  0.00      D     
ATOM   1413  HG1 THR D  90       3.101   0.663  16.909  0.00  0.00      D     
ATOM   1414  CG2 THR D  90       4.356  -1.790  16.091  0.00  0.00      D     
ATOM   1415 HG21 THR D  90       5.260  -2.244  15.632  0.00  0.00      D     
ATOM   1416 HG22 THR D  90       3.916  -2.595  16.718  0.00  0.00      D     
ATOM   1417 HG23 THR D  90       3.703  -1.423  15.271  0.00  0.00      D     
ATOM   1418  C   THR D  90       5.876  -0.230  19.172  0.00  0.00      D     
ATOM   1419  O   THR D  90       6.934   0.210  18.981  0.00  0.00      D     
ATOM   1420  N   LYS D  91       5.133   0.089  20.237  0.00  0.00      D     
ATOM   1421  HN  LYS D  91       4.177  -0.190  20.282  0.00  0.00      D     
ATOM   1422  CA  LYS D  91       5.659   0.817  21.363  0.00  0.00      D     
ATOM   1423  HA  LYS D  91       5.859   1.827  21.037  0.00  0.00      D     
ATOM   1424  CB  LYS D  91       4.693   1.070  22.480  0.00  0.00      D     
ATOM   1425  HB1 LYS D  91       4.292   0.094  22.826  0.00  0.00      D     
ATOM   1426  HB2 LYS D  91       5.150   1.528  23.384  0.00  0.00      D     
ATOM   1427  CG  LYS D  91       3.450   1.940  22.101  0.00  0.00      D     
ATOM   1428  HG1 LYS D  91       3.044   1.758  21.083  0.00  0.00      D     
ATOM   1429  HG2 LYS D  91       2.594   1.571  22.705  0.00  0.00      D     
ATOM   1430  CD  LYS D  91       3.482   3.478  22.195  0.00  0.00      D     
ATOM   1431  HD1 LYS D  91       3.416   3.596  23.298  0.00  0.00      D     
ATOM   1432  HD2 LYS D  91       4.456   3.858  21.817  0.00  0.00      D     
ATOM   1433  CE  LYS D  91       2.418   4.097  21.387  0.00  0.00      D     
ATOM   1434  HE1 LYS D  91       2.616   3.996  20.299  0.00  0.00      D     
ATOM   1435  HE2 LYS D  91       1.399   3.721  21.621  0.00  0.00      D     
ATOM   1436  NZ  LYS D  91       2.428   5.537  21.748  0.00  0.00      D     
ATOM   1437  HZ1 LYS D  91       3.035   6.088  21.107  0.00  0.00      D     
ATOM   1438  HZ2 LYS D  91       1.480   5.961  21.700  0.00  0.00      D     
ATOM   1439  HZ3 LYS D  91       2.886   5.652  22.674  0.00  0.00      D     
ATOM   1440  C   LYS D  91       7.007   0.303  21.954  0.00  0.00      D     
ATOM   1441  O   LYS D  91       7.868   1.066  22.321  0.00  0.00      D     
ATOM   1442  N   LYS D  92       7.243  -1.070  22.052  0.00  0.00      D     
ATOM   1443  HN  LYS D  92       6.535  -1.720  21.788  0.00  0.00      D     
ATOM   1444  CA  LYS D  92       8.455  -1.605  22.494  0.00  0.00      D     
ATOM   1445  HA  LYS D  92       8.648  -1.153  23.456  0.00  0.00      D     
ATOM   1446  CB  LYS D  92       8.313  -3.166  22.665  0.00  0.00      D     
ATOM   1447  HB1 LYS D  92       8.200  -3.532  21.622  0.00  0.00      D     
ATOM   1448  HB2 LYS D  92       9.247  -3.508  23.161  0.00  0.00      D     
ATOM   1449  CG  LYS D  92       7.077  -3.659  23.443  0.00  0.00      D     
ATOM   1450  HG1 LYS D  92       6.169  -3.150  23.054  0.00  0.00      D     
ATOM   1451  HG2 LYS D  92       7.125  -4.749  23.234  0.00  0.00      D     
ATOM   1452  CD  LYS D  92       6.989  -3.362  24.962  0.00  0.00      D     
ATOM   1453  HD1 LYS D  92       7.741  -3.899  25.578  0.00  0.00      D     
ATOM   1454  HD2 LYS D  92       7.155  -2.273  25.111  0.00  0.00      D     
ATOM   1455  CE  LYS D  92       5.590  -3.709  25.554  0.00  0.00      D     
ATOM   1456  HE1 LYS D  92       5.550  -3.405  26.622  0.00  0.00      D     
ATOM   1457  HE2 LYS D  92       4.717  -3.197  25.096  0.00  0.00      D     
ATOM   1458  NZ  LYS D  92       5.404  -5.157  25.578  0.00  0.00      D     
ATOM   1459  HZ1 LYS D  92       6.297  -5.627  25.834  0.00  0.00      D     
ATOM   1460  HZ2 LYS D  92       4.609  -5.502  26.153  0.00  0.00      D     
ATOM   1461  HZ3 LYS D  92       5.233  -5.488  24.607  0.00  0.00      D     
ATOM   1462  C   LYS D  92       9.550  -1.427  21.556  0.00  0.00      D     
ATOM   1463  O   LYS D  92      10.645  -1.393  22.021  0.00  0.00      D     
ATOM   1464  N   TRP D  93       9.300  -1.279  20.200  0.00  0.00      D     
ATOM   1465  HN  TRP D  93       8.328  -1.225  19.985  0.00  0.00      D     
ATOM   1466  CA  TRP D  93      10.278  -0.940  19.197  0.00  0.00      D     
ATOM   1467  HA  TRP D  93      11.177  -1.537  19.157  0.00  0.00      D     
ATOM   1468  CB  TRP D  93       9.761  -1.123  17.702  0.00  0.00      D     
ATOM   1469  HB1 TRP D  93       8.939  -0.389  17.558  0.00  0.00      D     
ATOM   1470  HB2 TRP D  93      10.523  -0.825  16.951  0.00  0.00      D     
ATOM   1471  CG  TRP D  93       9.177  -2.449  17.235  0.00  0.00      D     
ATOM   1472  CD1 TRP D  93       9.413  -3.636  17.869  0.00  0.00      D     
ATOM   1473  HD1 TRP D  93      10.013  -3.716  18.764  0.00  0.00      D     
ATOM   1474  NE1 TRP D  93       8.746  -4.647  17.144  0.00  0.00      D     
ATOM   1475  HE1 TRP D  93       8.732  -5.618  17.245  0.00  0.00      D     
ATOM   1476  CE2 TRP D  93       8.076  -4.150  16.105  0.00  0.00      D     
ATOM   1477  CD2 TRP D  93       8.271  -2.760  16.098  0.00  0.00      D     
ATOM   1478  CE3 TRP D  93       7.810  -1.957  15.131  0.00  0.00      D     
ATOM   1479  HE3 TRP D  93       7.859  -0.878  15.139  0.00  0.00      D     
ATOM   1480  CZ3 TRP D  93       7.261  -2.569  13.981  0.00  0.00      D     
ATOM   1481  HZ3 TRP D  93       6.697  -2.016  13.244  0.00  0.00      D     
ATOM   1482  CZ2 TRP D  93       7.472  -4.726  15.015  0.00  0.00      D     
ATOM   1483  HZ2 TRP D  93       7.268  -5.781  14.909  0.00  0.00      D     
ATOM   1484  CH2 TRP D  93       6.943  -3.928  13.971  0.00  0.00      D     
ATOM   1485  HH2 TRP D  93       6.377  -4.362  13.160  0.00  0.00      D     
ATOM   1486  C   TRP D  93      10.902   0.485  19.457  0.00  0.00      D     
ATOM   1487  O   TRP D  93      10.208   1.354  19.886  0.00  0.00      D     
ATOM   1488  N   LYS D  94      12.201   0.678  19.288  0.00  0.00      D     
ATOM   1489  HN  LYS D  94      12.729  -0.123  19.018  0.00  0.00      D     
ATOM   1490  CA  LYS D  94      12.820   1.977  19.348  0.00  0.00      D     
ATOM   1491  HA  LYS D  94      12.142   2.743  19.695  0.00  0.00      D     
ATOM   1492  CB  LYS D  94      14.115   1.909  20.183  0.00  0.00      D     
ATOM   1493  HB1 LYS D  94      14.904   1.276  19.724  0.00  0.00      D     
ATOM   1494  HB2 LYS D  94      14.396   2.956  20.425  0.00  0.00      D     
ATOM   1495  CG  LYS D  94      13.915   1.292  21.514  0.00  0.00      D     
ATOM   1496  HG1 LYS D  94      13.869   0.182  21.517  0.00  0.00      D     
ATOM   1497  HG2 LYS D  94      14.917   1.366  21.989  0.00  0.00      D     
ATOM   1498  CD  LYS D  94      12.765   1.917  22.372  0.00  0.00      D     
ATOM   1499  HD1 LYS D  94      12.835   3.026  22.395  0.00  0.00      D     
ATOM   1500  HD2 LYS D  94      11.766   1.713  21.933  0.00  0.00      D     
ATOM   1501  CE  LYS D  94      12.835   1.264  23.750  0.00  0.00      D     
ATOM   1502  HE1 LYS D  94      13.906   1.021  23.918  0.00  0.00      D     
ATOM   1503  HE2 LYS D  94      12.400   1.891  24.557  0.00  0.00      D     
ATOM   1504  NZ  LYS D  94      12.206  -0.137  23.810  0.00  0.00      D     
ATOM   1505  HZ1 LYS D  94      11.208   0.016  23.558  0.00  0.00      D     
ATOM   1506  HZ2 LYS D  94      12.678  -0.739  23.107  0.00  0.00      D     
ATOM   1507  HZ3 LYS D  94      12.137  -0.557  24.759  0.00  0.00      D     
ATOM   1508  C   LYS D  94      13.211   2.407  17.937  0.00  0.00      D     
ATOM   1509  O   LYS D  94      13.582   1.565  17.118  0.00  0.00      D     
ATOM   1510  N   TYR D  95      13.109   3.700  17.635  0.00  0.00      D     
ATOM   1511  HN  TYR D  95      12.888   4.379  18.330  0.00  0.00      D     
ATOM   1512  CA  TYR D  95      13.204   4.225  16.290  0.00  0.00      D     
ATOM   1513  HA  TYR D  95      13.389   3.350  15.684  0.00  0.00      D     
ATOM   1514  CB  TYR D  95      11.851   4.739  15.684  0.00  0.00      D     
ATOM   1515  HB1 TYR D  95      11.496   5.653  16.206  0.00  0.00      D     
ATOM   1516  HB2 TYR D  95      12.107   4.923  14.619  0.00  0.00      D     
ATOM   1517  CG  TYR D  95      10.612   3.803  15.879  0.00  0.00      D     
ATOM   1518  CD1 TYR D  95      10.209   2.915  14.871  0.00  0.00      D     
ATOM   1519  HD1 TYR D  95      10.679   3.063  13.910  0.00  0.00      D     
ATOM   1520  CE1 TYR D  95       9.125   2.091  15.037  0.00  0.00      D     
ATOM   1521  HE1 TYR D  95       8.731   1.525  14.206  0.00  0.00      D     
ATOM   1522  CZ  TYR D  95       8.414   2.043  16.210  0.00  0.00      D     
ATOM   1523  OH  TYR D  95       7.315   1.176  16.355  0.00  0.00      D     
ATOM   1524  HH  TYR D  95       7.343   0.883  17.269  0.00  0.00      D     
ATOM   1525  CD2 TYR D  95       9.816   3.804  17.100  0.00  0.00      D     
ATOM   1526  HD2 TYR D  95      10.055   4.537  17.857  0.00  0.00      D     
ATOM   1527  CE2 TYR D  95       8.693   2.977  17.241  0.00  0.00      D     
ATOM   1528  HE2 TYR D  95       8.290   2.985  18.243  0.00  0.00      D     
ATOM   1529  C   TYR D  95      14.238   5.253  15.981  0.00  0.00      D     
ATOM   1530  O   TYR D  95      14.104   6.433  16.308  0.00  0.00      D     
ATOM   1531  N   PRO D  96      15.351   4.878  15.357  0.00  0.00      D     
ATOM   1532  CD  PRO D  96      15.828   3.499  15.402  0.00  0.00      D     
ATOM   1533  HD1 PRO D  96      15.291   3.012  14.560  0.00  0.00      D     
ATOM   1534  HD2 PRO D  96      15.572   2.870  16.282  0.00  0.00      D     
ATOM   1535  CA  PRO D  96      16.301   5.822  14.801  0.00  0.00      D     
ATOM   1536  HA  PRO D  96      16.631   6.471  15.598  0.00  0.00      D     
ATOM   1537  CB  PRO D  96      17.351   4.911  14.202  0.00  0.00      D     
ATOM   1538  HB1 PRO D  96      18.387   5.292  14.078  0.00  0.00      D     
ATOM   1539  HB2 PRO D  96      17.028   4.593  13.188  0.00  0.00      D     
ATOM   1540  CG  PRO D  96      17.306   3.660  15.129  0.00  0.00      D     
ATOM   1541  HG1 PRO D  96      17.955   3.893  16.000  0.00  0.00      D     
ATOM   1542  HG2 PRO D  96      17.680   2.754  14.605  0.00  0.00      D     
ATOM   1543  C   PRO D  96      15.788   6.826  13.724  0.00  0.00      D     
ATOM   1544  O   PRO D  96      14.870   6.485  12.918  0.00  0.00      D     
ATOM   1545  N   GLN D  97      16.425   8.002  13.643  0.00  0.00      D     
ATOM   1546  HN  GLN D  97      16.922   8.277  14.462  0.00  0.00      D     
ATOM   1547  CA  GLN D  97      16.447   8.843  12.441  0.00  0.00      D     
ATOM   1548  HA  GLN D  97      15.578   8.519  11.888  0.00  0.00      D     
ATOM   1549  CB  GLN D  97      16.371  10.335  12.816  0.00  0.00      D     
ATOM   1550  HB1 GLN D  97      17.367  10.766  13.052  0.00  0.00      D     
ATOM   1551  HB2 GLN D  97      16.095  11.029  11.994  0.00  0.00      D     
ATOM   1552  CG  GLN D  97      15.433  10.683  13.989  0.00  0.00      D     
ATOM   1553  HG1 GLN D  97      15.581  10.020  14.868  0.00  0.00      D     
ATOM   1554  HG2 GLN D  97      15.510  11.769  14.211  0.00  0.00      D     
ATOM   1555  CD  GLN D  97      13.997  10.510  13.533  0.00  0.00      D     
ATOM   1556  OE1 GLN D  97      13.397  11.446  13.002  0.00  0.00      D     
ATOM   1557  NE2 GLN D  97      13.465   9.265  13.681  0.00  0.00      D     
ATOM   1558 HE21 GLN D  97      12.594   9.106  13.216  0.00  0.00      D     
ATOM   1559 HE22 GLN D  97      13.992   8.456  13.942  0.00  0.00      D     
ATOM   1560  C   GLN D  97      17.760   8.563  11.655  0.00  0.00      D     
ATOM   1561  O   GLN D  97      18.841   8.683  12.193  0.00  0.00      D     
ATOM   1562  N   VAL D  98      17.615   8.203  10.396  0.00  0.00      D     
ATOM   1563  HN  VAL D  98      16.800   8.060   9.840  0.00  0.00      D     
ATOM   1564  CA  VAL D  98      18.787   7.828   9.563  0.00  0.00      D     
ATOM   1565  HA  VAL D  98      19.689   8.153  10.059  0.00  0.00      D     
ATOM   1566  CB  VAL D  98      19.035   6.309   9.441  0.00  0.00      D     
ATOM   1567  HB  VAL D  98      18.162   5.807   8.973  0.00  0.00      D     
ATOM   1568  CG1 VAL D  98      20.327   5.954   8.661  0.00  0.00      D     
ATOM   1569 HG11 VAL D  98      20.509   4.858   8.653  0.00  0.00      D     
ATOM   1570 HG12 VAL D  98      20.157   6.096   7.572  0.00  0.00      D     
ATOM   1571 HG13 VAL D  98      21.203   6.475   9.104  0.00  0.00      D     
ATOM   1572  CG2 VAL D  98      19.288   5.617  10.859  0.00  0.00      D     
ATOM   1573 HG21 VAL D  98      18.381   5.740  11.489  0.00  0.00      D     
ATOM   1574 HG22 VAL D  98      19.459   4.544  10.629  0.00  0.00      D     
ATOM   1575 HG23 VAL D  98      20.178   5.950  11.434  0.00  0.00      D     
ATOM   1576  C   VAL D  98      18.651   8.436   8.244  0.00  0.00      D     
ATOM   1577  O   VAL D  98      17.676   8.170   7.520  0.00  0.00      D     
ATOM   1578  N   ASN D  99      19.598   9.246   7.777  0.00  0.00      D     
ATOM   1579  HN  ASN D  99      20.323   9.389   8.447  0.00  0.00      D     
ATOM   1580  CA  ASN D  99      19.572   9.914   6.499  0.00  0.00      D     
ATOM   1581  HA  ASN D  99      20.398  10.606   6.576  0.00  0.00      D     
ATOM   1582  CB  ASN D  99      19.920   8.879   5.403  0.00  0.00      D     
ATOM   1583  HB1 ASN D  99      20.689   8.111   5.634  0.00  0.00      D     
ATOM   1584  HB2 ASN D  99      18.965   8.406   5.088  0.00  0.00      D     
ATOM   1585  CG  ASN D  99      20.434   9.592   4.106  0.00  0.00      D     
ATOM   1586  OD1 ASN D  99      19.635   9.711   3.224  0.00  0.00      D     
ATOM   1587  ND2 ASN D  99      21.662  10.172   4.109  0.00  0.00      D     
ATOM   1588 HD21 ASN D  99      21.936  10.658   3.279  0.00  0.00      D     
ATOM   1589 HD22 ASN D  99      22.390   9.951   4.758  0.00  0.00      D     
ATOM   1590  C   ASN D  99      18.409  10.762   6.212  0.00  0.00      D     
ATOM   1591  O   ASN D  99      18.037  11.124   5.091  0.00  0.00      D     
ATOM   1592  N   GLY D 100      17.759  11.150   7.278  0.00  0.00      D     
ATOM   1593  HN  GLY D 100      18.182  11.003   8.169  0.00  0.00      D     
ATOM   1594  CA  GLY D 100      16.582  12.001   7.324  0.00  0.00      D     
ATOM   1595  HA1 GLY D 100      16.474  12.672   6.485  0.00  0.00      D     
ATOM   1596  HA2 GLY D 100      16.724  12.597   8.213  0.00  0.00      D     
ATOM   1597  C   GLY D 100      15.288  11.243   7.474  0.00  0.00      D     
ATOM   1598  O   GLY D 100      14.255  11.866   7.424  0.00  0.00      D     
ATOM   1599  N   LEU D 101      15.287   9.867   7.512  0.00  0.00      D     
ATOM   1600  HN  LEU D 101      16.105   9.344   7.283  0.00  0.00      D     
ATOM   1601  CA  LEU D 101      14.156   9.023   7.445  0.00  0.00      D     
ATOM   1602  HA  LEU D 101      13.266   9.568   7.169  0.00  0.00      D     
ATOM   1603  CB  LEU D 101      14.250   7.952   6.293  0.00  0.00      D     
ATOM   1604  HB1 LEU D 101      14.976   7.172   6.606  0.00  0.00      D     
ATOM   1605  HB2 LEU D 101      13.277   7.417   6.299  0.00  0.00      D     
ATOM   1606  CG  LEU D 101      14.643   8.525   4.909  0.00  0.00      D     
ATOM   1607  HG  LEU D 101      15.723   8.777   4.970  0.00  0.00      D     
ATOM   1608  CD1 LEU D 101      14.380   7.462   3.856  0.00  0.00      D     
ATOM   1609 HD11 LEU D 101      14.753   7.836   2.878  0.00  0.00      D     
ATOM   1610 HD12 LEU D 101      14.866   6.539   4.237  0.00  0.00      D     
ATOM   1611 HD13 LEU D 101      13.298   7.212   3.835  0.00  0.00      D     
ATOM   1612  CD2 LEU D 101      13.735   9.707   4.480  0.00  0.00      D     
ATOM   1613 HD21 LEU D 101      13.837   9.890   3.389  0.00  0.00      D     
ATOM   1614 HD22 LEU D 101      12.657   9.497   4.650  0.00  0.00      D     
ATOM   1615 HD23 LEU D 101      13.900  10.628   5.080  0.00  0.00      D     
ATOM   1616  C   LEU D 101      14.048   8.299   8.772  0.00  0.00      D     
ATOM   1617  O   LEU D 101      15.078   7.849   9.263  0.00  0.00      D     
ATOM   1618  N   THR D 102      12.875   8.114   9.364  0.00  0.00      D     
ATOM   1619  HN  THR D 102      12.140   8.713   9.055  0.00  0.00      D     
ATOM   1620  CA  THR D 102      12.665   7.150  10.450  0.00  0.00      D     
ATOM   1621  HA  THR D 102      13.362   7.448  11.219  0.00  0.00      D     
ATOM   1622  CB  THR D 102      11.255   7.373  11.095  0.00  0.00      D     
ATOM   1623  HB  THR D 102      10.448   7.232  10.345  0.00  0.00      D     
ATOM   1624  OG1 THR D 102      11.320   8.738  11.505  0.00  0.00      D     
ATOM   1625  HG1 THR D 102      10.443   9.108  11.383  0.00  0.00      D     
ATOM   1626  CG2 THR D 102      11.044   6.432  12.277  0.00  0.00      D     
ATOM   1627 HG21 THR D 102      11.120   5.390  11.899  0.00  0.00      D     
ATOM   1628 HG22 THR D 102      11.928   6.559  12.938  0.00  0.00      D     
ATOM   1629 HG23 THR D 102      10.099   6.639  12.823  0.00  0.00      D     
ATOM   1630  C   THR D 102      12.914   5.659  10.029  0.00  0.00      D     
ATOM   1631  O   THR D 102      12.473   5.272   9.008  0.00  0.00      D     
ATOM   1632  N   SER D 103      13.582   4.932  10.928  0.00  0.00      D     
ATOM   1633  HN  SER D 103      13.935   5.381  11.746  0.00  0.00      D     
ATOM   1634  CA  SER D 103      14.051   3.533  10.737  0.00  0.00      D     
ATOM   1635  HA  SER D 103      13.568   3.003   9.929  0.00  0.00      D     
ATOM   1636  CB  SER D 103      15.562   3.481  10.591  0.00  0.00      D     
ATOM   1637  HB1 SER D 103      15.782   4.192   9.767  0.00  0.00      D     
ATOM   1638  HB2 SER D 103      16.044   3.918  11.492  0.00  0.00      D     
ATOM   1639  OG  SER D 103      16.087   2.227  10.289  0.00  0.00      D     
ATOM   1640  HG1 SER D 103      16.660   2.005  11.027  0.00  0.00      D     
ATOM   1641  C   SER D 103      13.667   2.788  12.028  0.00  0.00      D     
ATOM   1642  O   SER D 103      13.079   3.330  12.972  0.00  0.00      D     
ATOM   1643  N   ILE D 104      13.838   1.507  12.070  0.00  0.00      D     
ATOM   1644  HN  ILE D 104      14.228   1.028  11.288  0.00  0.00      D     
ATOM   1645  CA  ILE D 104      13.392   0.682  13.178  0.00  0.00      D     
ATOM   1646  HA  ILE D 104      12.975   1.324  13.939  0.00  0.00      D     
ATOM   1647  CB  ILE D 104      12.248  -0.367  12.878  0.00  0.00      D     
ATOM   1648  HB  ILE D 104      12.646  -1.299  12.423  0.00  0.00      D     
ATOM   1649  CG2 ILE D 104      11.585  -0.813  14.188  0.00  0.00      D     
ATOM   1650 HG21 ILE D 104      10.847  -0.158  14.699  0.00  0.00      D     
ATOM   1651 HG22 ILE D 104      11.057  -1.774  14.010  0.00  0.00      D     
ATOM   1652 HG23 ILE D 104      12.386  -0.968  14.942  0.00  0.00      D     
ATOM   1653  CG1 ILE D 104      11.234   0.337  11.904  0.00  0.00      D     
ATOM   1654 HG11 ILE D 104      10.780   1.265  12.312  0.00  0.00      D     
ATOM   1655 HG12 ILE D 104      11.786   0.619  10.982  0.00  0.00      D     
ATOM   1656  CD  ILE D 104      10.025  -0.608  11.584  0.00  0.00      D     
ATOM   1657  HD1 ILE D 104      10.339  -1.654  11.379  0.00  0.00      D     
ATOM   1658  HD2 ILE D 104       9.295  -0.570  12.420  0.00  0.00      D     
ATOM   1659  HD3 ILE D 104       9.477  -0.261  10.682  0.00  0.00      D     
ATOM   1660  C   ILE D 104      14.636  -0.043  13.731  0.00  0.00      D     
ATOM   1661  O   ILE D 104      15.311  -0.742  12.988  0.00  0.00      D     
ATOM   1662  N   LYS D 105      14.983   0.027  14.998  0.00  0.00      D     
ATOM   1663  HN  LYS D 105      14.454   0.649  15.569  0.00  0.00      D     
ATOM   1664  CA  LYS D 105      15.956  -0.703  15.717  0.00  0.00      D     
ATOM   1665  HA  LYS D 105      16.854  -0.796  15.124  0.00  0.00      D     
ATOM   1666  CB  LYS D 105      16.298  -0.103  17.121  0.00  0.00      D     
ATOM   1667  HB1 LYS D 105      16.461   0.994  17.063  0.00  0.00      D     
ATOM   1668  HB2 LYS D 105      15.440  -0.329  17.790  0.00  0.00      D     
ATOM   1669  CG  LYS D 105      17.469  -0.744  17.878  0.00  0.00      D     
ATOM   1670  HG1 LYS D 105      17.353  -1.848  17.923  0.00  0.00      D     
ATOM   1671  HG2 LYS D 105      18.442  -0.532  17.385  0.00  0.00      D     
ATOM   1672  CD  LYS D 105      17.528  -0.061  19.278  0.00  0.00      D     
ATOM   1673  HD1 LYS D 105      17.451   1.046  19.238  0.00  0.00      D     
ATOM   1674  HD2 LYS D 105      16.565  -0.342  19.757  0.00  0.00      D     
ATOM   1675  CE  LYS D 105      18.863  -0.406  20.078  0.00  0.00      D     
ATOM   1676  HE1 LYS D 105      19.637  -0.109  19.338  0.00  0.00      D     
ATOM   1677  HE2 LYS D 105      18.968   0.183  21.013  0.00  0.00      D     
ATOM   1678  NZ  LYS D 105      18.983  -1.818  20.344  0.00  0.00      D     
ATOM   1679  HZ1 LYS D 105      18.767  -2.426  19.529  0.00  0.00      D     
ATOM   1680  HZ2 LYS D 105      19.868  -2.240  20.691  0.00  0.00      D     
ATOM   1681  HZ3 LYS D 105      18.220  -2.022  21.021  0.00  0.00      D     
ATOM   1682  C   LYS D 105      15.457  -2.156  15.759  0.00  0.00      D     
ATOM   1683  O   LYS D 105      14.294  -2.436  16.073  0.00  0.00      D     
ATOM   1684  N   TRP D 106      16.421  -3.088  15.466  0.00  0.00      D     
ATOM   1685  HN  TRP D 106      17.389  -2.870  15.375  0.00  0.00      D     
ATOM   1686  CA  TRP D 106      16.005  -4.442  15.310  0.00  0.00      D     
ATOM   1687  HA  TRP D 106      15.210  -4.338  14.585  0.00  0.00      D     
ATOM   1688  CB  TRP D 106      17.303  -5.256  14.813  0.00  0.00      D     
ATOM   1689  HB1 TRP D 106      17.717  -4.697  13.946  0.00  0.00      D     
ATOM   1690  HB2 TRP D 106      18.139  -5.142  15.536  0.00  0.00      D     
ATOM   1691  CG  TRP D 106      17.312  -6.715  14.423  0.00  0.00      D     
ATOM   1692  CD1 TRP D 106      17.552  -7.200  13.142  0.00  0.00      D     
ATOM   1693  HD1 TRP D 106      17.845  -6.682  12.241  0.00  0.00      D     
ATOM   1694  NE1 TRP D 106      17.465  -8.534  13.168  0.00  0.00      D     
ATOM   1695  HE1 TRP D 106      17.676  -9.089  12.393  0.00  0.00      D     
ATOM   1696  CE2 TRP D 106      17.052  -8.976  14.381  0.00  0.00      D     
ATOM   1697  CD2 TRP D 106      17.021  -7.896  15.239  0.00  0.00      D     
ATOM   1698  CE3 TRP D 106      16.827  -8.095  16.575  0.00  0.00      D     
ATOM   1699  HE3 TRP D 106      17.098  -7.295  17.247  0.00  0.00      D     
ATOM   1700  CZ3 TRP D 106      16.497  -9.408  17.041  0.00  0.00      D     
ATOM   1701  HZ3 TRP D 106      16.507  -9.693  18.083  0.00  0.00      D     
ATOM   1702  CZ2 TRP D 106      16.639 -10.237  14.752  0.00  0.00      D     
ATOM   1703  HZ2 TRP D 106      16.809 -11.086  14.106  0.00  0.00      D     
ATOM   1704  CH2 TRP D 106      16.303 -10.437  16.121  0.00  0.00      D     
ATOM   1705  HH2 TRP D 106      16.076 -11.420  16.508  0.00  0.00      D     
ATOM   1706  C   TRP D 106      15.368  -5.192  16.468  0.00  0.00      D     
ATOM   1707  O   TRP D 106      15.902  -5.168  17.621  0.00  0.00      D     
ATOM   1708  N   ALA D 107      14.294  -5.918  16.153  0.00  0.00      D     
ATOM   1709  HN  ALA D 107      13.839  -5.752  15.281  0.00  0.00      D     
ATOM   1710  CA  ALA D 107      13.562  -6.764  17.044  0.00  0.00      D     
ATOM   1711  HA  ALA D 107      14.220  -7.140  17.813  0.00  0.00      D     
ATOM   1712  CB  ALA D 107      12.497  -6.021  17.806  0.00  0.00      D     
ATOM   1713  HB1 ALA D 107      12.987  -5.150  18.291  0.00  0.00      D     
ATOM   1714  HB2 ALA D 107      11.829  -5.588  17.031  0.00  0.00      D     
ATOM   1715  HB3 ALA D 107      11.910  -6.438  18.652  0.00  0.00      D     
ATOM   1716  C   ALA D 107      13.006  -7.888  16.130  0.00  0.00      D     
ATOM   1717  O   ALA D 107      13.361  -8.019  14.950  0.00  0.00      D     
ATOM   1718  N   ASP D 108      12.161  -8.786  16.746  0.00  0.00      D     
ATOM   1719  HN  ASP D 108      11.825  -8.587  17.664  0.00  0.00      D     
ATOM   1720  CA  ASP D 108      11.659  -9.926  16.022  0.00  0.00      D     
ATOM   1721  HA  ASP D 108      12.404 -10.659  15.751  0.00  0.00      D     
ATOM   1722  CB  ASP D 108      10.832 -10.831  16.880  0.00  0.00      D     
ATOM   1723  HB1 ASP D 108       9.906 -10.298  17.184  0.00  0.00      D     
ATOM   1724  HB2 ASP D 108      10.468 -11.730  16.339  0.00  0.00      D     
ATOM   1725  CG  ASP D 108      11.518 -11.175  18.128  0.00  0.00      D     
ATOM   1726  OD1 ASP D 108      12.613 -11.769  18.059  0.00  0.00      D     
ATOM   1727  OD2 ASP D 108      11.070 -10.819  19.217  0.00  0.00      D     
ATOM   1728  C   ASP D 108      10.919  -9.745  14.746  0.00  0.00      D     
ATOM   1729  O   ASP D 108       9.838  -9.151  14.653  0.00  0.00      D     
ATOM   1730  N   ASN D 109      11.423 -10.312  13.673  0.00  0.00      D     
ATOM   1731  HN  ASN D 109      12.249 -10.866  13.728  0.00  0.00      D     
ATOM   1732  CA  ASN D 109      10.855 -10.245  12.314  0.00  0.00      D     
ATOM   1733  HA  ASN D 109      11.594 -10.508  11.572  0.00  0.00      D     
ATOM   1734  CB  ASN D 109       9.744 -11.317  12.098  0.00  0.00      D     
ATOM   1735  HB1 ASN D 109       8.920 -11.203  12.834  0.00  0.00      D     
ATOM   1736  HB2 ASN D 109       9.393 -11.463  11.054  0.00  0.00      D     
ATOM   1737  CG  ASN D 109      10.244 -12.691  12.559  0.00  0.00      D     
ATOM   1738  OD1 ASN D 109       9.655 -13.307  13.489  0.00  0.00      D     
ATOM   1739  ND2 ASN D 109      11.143 -13.359  11.785  0.00  0.00      D     
ATOM   1740 HD21 ASN D 109      11.300 -14.298  12.092  0.00  0.00      D     
ATOM   1741 HD22 ASN D 109      11.624 -12.897  11.041  0.00  0.00      D     
ATOM   1742  C   ASN D 109      10.292  -8.928  11.855  0.00  0.00      D     
ATOM   1743  O   ASN D 109       9.169  -8.867  11.348  0.00  0.00      D     
ATOM   1744  N   ASN D 110      10.931  -7.793  12.164  0.00  0.00      D     
ATOM   1745  HN  ASN D 110      11.747  -7.825  12.736  0.00  0.00      D     
ATOM   1746  CA  ASN D 110      10.328  -6.457  11.898  0.00  0.00      D     
ATOM   1747  HA  ASN D 110       9.287  -6.532  11.620  0.00  0.00      D     
ATOM   1748  CB  ASN D 110      10.242  -5.742  13.283  0.00  0.00      D     
ATOM   1749  HB1 ASN D 110       9.464  -4.948  13.291  0.00  0.00      D     
ATOM   1750  HB2 ASN D 110       9.794  -6.455  14.007  0.00  0.00      D     
ATOM   1751  CG  ASN D 110      11.556  -5.238  13.747  0.00  0.00      D     
ATOM   1752  OD1 ASN D 110      12.622  -5.540  13.292  0.00  0.00      D     
ATOM   1753  ND2 ASN D 110      11.571  -4.257  14.614  0.00  0.00      D     
ATOM   1754 HD21 ASN D 110      12.459  -3.805  14.699  0.00  0.00      D     
ATOM   1755 HD22 ASN D 110      10.706  -3.881  14.946  0.00  0.00      D     
ATOM   1756  C   ASN D 110      11.005  -5.783  10.707  0.00  0.00      D     
ATOM   1757  O   ASN D 110      10.588  -4.683  10.273  0.00  0.00      D     
ATOM   1758  N   CYS D 111      12.021  -6.422  10.072  0.00  0.00      D     
ATOM   1759  HN  CYS D 111      12.368  -7.250  10.504  0.00  0.00      D     
ATOM   1760  CA  CYS D 111      12.835  -5.865   8.929  0.00  0.00      D     
ATOM   1761  HA  CYS D 111      13.279  -5.041   9.468  0.00  0.00      D     
ATOM   1762  CB  CYS D 111      13.909  -6.880   8.592  0.00  0.00      D     
ATOM   1763  HB1 CYS D 111      14.640  -6.520   7.837  0.00  0.00      D     
ATOM   1764  HB2 CYS D 111      14.477  -7.025   9.536  0.00  0.00      D     
ATOM   1765  SG  CYS D 111      13.321  -8.580   8.201  0.00  0.00      D     
ATOM   1766  HG1 CYS D 111      14.337  -9.292   8.666  0.00  0.00      D     
ATOM   1767  C   CYS D 111      12.169  -5.473   7.688  0.00  0.00      D     
ATOM   1768  O   CYS D 111      12.538  -4.515   7.022  0.00  0.00      D     
ATOM   1769  N   TYR D 112      11.112  -6.234   7.270  0.00  0.00      D     
ATOM   1770  HN  TYR D 112      11.049  -7.126   7.710  0.00  0.00      D     
ATOM   1771  CA  TYR D 112      10.297  -5.919   6.086  0.00  0.00      D     
ATOM   1772  HA  TYR D 112      10.883  -5.662   5.216  0.00  0.00      D     
ATOM   1773  CB  TYR D 112       9.455  -7.193   5.833  0.00  0.00      D     
ATOM   1774  HB1 TYR D 112       9.187  -7.048   4.765  0.00  0.00      D     
ATOM   1775  HB2 TYR D 112      10.024  -8.147   5.786  0.00  0.00      D     
ATOM   1776  CG  TYR D 112       8.307  -7.413   6.673  0.00  0.00      D     
ATOM   1777  CD1 TYR D 112       6.974  -7.154   6.173  0.00  0.00      D     
ATOM   1778  HD1 TYR D 112       6.819  -6.855   5.147  0.00  0.00      D     
ATOM   1779  CE1 TYR D 112       5.809  -7.044   6.989  0.00  0.00      D     
ATOM   1780  HE1 TYR D 112       4.883  -6.660   6.588  0.00  0.00      D     
ATOM   1781  CZ  TYR D 112       5.938  -7.410   8.325  0.00  0.00      D     
ATOM   1782  OH  TYR D 112       4.808  -7.174   9.174  0.00  0.00      D     
ATOM   1783  HH  TYR D 112       5.133  -7.312  10.067  0.00  0.00      D     
ATOM   1784  CD2 TYR D 112       8.365  -7.790   8.026  0.00  0.00      D     
ATOM   1785  HD2 TYR D 112       9.310  -7.941   8.526  0.00  0.00      D     
ATOM   1786  CE2 TYR D 112       7.183  -7.775   8.836  0.00  0.00      D     
ATOM   1787  HE2 TYR D 112       7.290  -7.913   9.902  0.00  0.00      D     
ATOM   1788  C   TYR D 112       9.471  -4.672   6.300  0.00  0.00      D     
ATOM   1789  O   TYR D 112       9.442  -3.828   5.443  0.00  0.00      D     
ATOM   1790  N   LEU D 113       8.852  -4.473   7.428  0.00  0.00      D     
ATOM   1791  HN  LEU D 113       8.877  -5.228   8.078  0.00  0.00      D     
ATOM   1792  CA  LEU D 113       8.189  -3.287   7.849  0.00  0.00      D     
ATOM   1793  HA  LEU D 113       7.621  -3.017   6.971  0.00  0.00      D     
ATOM   1794  CB  LEU D 113       7.240  -3.512   8.987  0.00  0.00      D     
ATOM   1795  HB1 LEU D 113       6.499  -4.226   8.568  0.00  0.00      D     
ATOM   1796  HB2 LEU D 113       7.760  -4.136   9.745  0.00  0.00      D     
ATOM   1797  CG  LEU D 113       6.398  -2.400   9.574  0.00  0.00      D     
ATOM   1798  HG  LEU D 113       7.158  -1.784  10.099  0.00  0.00      D     
ATOM   1799  CD1 LEU D 113       5.813  -1.516   8.499  0.00  0.00      D     
ATOM   1800 HD11 LEU D 113       6.620  -0.930   8.010  0.00  0.00      D     
ATOM   1801 HD12 LEU D 113       5.184  -2.137   7.826  0.00  0.00      D     
ATOM   1802 HD13 LEU D 113       5.248  -0.707   9.010  0.00  0.00      D     
ATOM   1803  CD2 LEU D 113       5.334  -3.013  10.483  0.00  0.00      D     
ATOM   1804 HD21 LEU D 113       5.854  -3.531  11.317  0.00  0.00      D     
ATOM   1805 HD22 LEU D 113       4.666  -2.234  10.910  0.00  0.00      D     
ATOM   1806 HD23 LEU D 113       4.610  -3.712  10.013  0.00  0.00      D     
ATOM   1807  C   LEU D 113       9.158  -2.090   7.999  0.00  0.00      D     
ATOM   1808  O   LEU D 113       8.856  -1.033   7.487  0.00  0.00      D     
ATOM   1809  N   ALA D 114      10.396  -2.313   8.511  0.00  0.00      D     
ATOM   1810  HN  ALA D 114      10.735  -3.205   8.798  0.00  0.00      D     
ATOM   1811  CA  ALA D 114      11.445  -1.308   8.586  0.00  0.00      D     
ATOM   1812  HA  ALA D 114      11.107  -0.388   9.039  0.00  0.00      D     
ATOM   1813  CB  ALA D 114      12.637  -1.974   9.314  0.00  0.00      D     
ATOM   1814  HB1 ALA D 114      12.245  -2.418  10.254  0.00  0.00      D     
ATOM   1815  HB2 ALA D 114      13.103  -2.746   8.665  0.00  0.00      D     
ATOM   1816  HB3 ALA D 114      13.352  -1.179   9.616  0.00  0.00      D     
ATOM   1817  C   ALA D 114      11.968  -0.808   7.216  0.00  0.00      D     
ATOM   1818  O   ALA D 114      12.138   0.411   7.005  0.00  0.00      D     
ATOM   1819  N   THR D 115      12.178  -1.764   6.319  0.00  0.00      D     
ATOM   1820  HN  THR D 115      12.059  -2.707   6.620  0.00  0.00      D     
ATOM   1821  CA  THR D 115      12.481  -1.464   4.917  0.00  0.00      D     
ATOM   1822  HA  THR D 115      13.260  -0.718   4.848  0.00  0.00      D     
ATOM   1823  CB  THR D 115      12.741  -2.682   3.999  0.00  0.00      D     
ATOM   1824  HB  THR D 115      11.924  -3.433   4.041  0.00  0.00      D     
ATOM   1825  OG1 THR D 115      13.862  -3.388   4.559  0.00  0.00      D     
ATOM   1826  HG1 THR D 115      13.785  -3.496   5.510  0.00  0.00      D     
ATOM   1827  CG2 THR D 115      13.131  -2.313   2.617  0.00  0.00      D     
ATOM   1828 HG21 THR D 115      12.331  -1.806   2.035  0.00  0.00      D     
ATOM   1829 HG22 THR D 115      13.957  -1.571   2.654  0.00  0.00      D     
ATOM   1830 HG23 THR D 115      13.446  -3.261   2.132  0.00  0.00      D     
ATOM   1831  C   THR D 115      11.279  -0.716   4.252  0.00  0.00      D     
ATOM   1832  O   THR D 115      11.450   0.317   3.582  0.00  0.00      D     
ATOM   1833  N   ALA D 116      10.044  -1.229   4.497  0.00  0.00      D     
ATOM   1834  HN  ALA D 116       9.922  -2.039   5.066  0.00  0.00      D     
ATOM   1835  CA  ALA D 116       8.862  -0.587   3.972  0.00  0.00      D     
ATOM   1836  HA  ALA D 116       8.874  -0.580   2.892  0.00  0.00      D     
ATOM   1837  CB  ALA D 116       7.602  -1.388   4.309  0.00  0.00      D     
ATOM   1838  HB1 ALA D 116       6.753  -0.911   3.773  0.00  0.00      D     
ATOM   1839  HB2 ALA D 116       7.742  -2.401   3.873  0.00  0.00      D     
ATOM   1840  HB3 ALA D 116       7.541  -1.684   5.378  0.00  0.00      D     
ATOM   1841  C   ALA D 116       8.585   0.842   4.480  0.00  0.00      D     
ATOM   1842  O   ALA D 116       8.434   1.807   3.687  0.00  0.00      D     
ATOM   1843  N   LEU D 117       8.791   1.115   5.769  0.00  0.00      D     
ATOM   1844  HN  LEU D 117       8.946   0.426   6.473  0.00  0.00      D     
ATOM   1845  CA  LEU D 117       8.880   2.425   6.394  0.00  0.00      D     
ATOM   1846  HA  LEU D 117       7.998   3.024   6.222  0.00  0.00      D     
ATOM   1847  CB  LEU D 117       9.072   2.422   7.926  0.00  0.00      D     
ATOM   1848  HB1 LEU D 117       8.137   2.119   8.443  0.00  0.00      D     
ATOM   1849  HB2 LEU D 117       9.777   1.600   8.171  0.00  0.00      D     
ATOM   1850  CG  LEU D 117       9.268   3.727   8.611  0.00  0.00      D     
ATOM   1851  HG  LEU D 117      10.187   4.208   8.213  0.00  0.00      D     
ATOM   1852  CD1 LEU D 117       8.140   4.724   8.416  0.00  0.00      D     
ATOM   1853 HD11 LEU D 117       7.918   4.825   7.332  0.00  0.00      D     
ATOM   1854 HD12 LEU D 117       7.227   4.283   8.869  0.00  0.00      D     
ATOM   1855 HD13 LEU D 117       8.449   5.689   8.873  0.00  0.00      D     
ATOM   1856  CD2 LEU D 117       9.545   3.490  10.071  0.00  0.00      D     
ATOM   1857 HD21 LEU D 117       9.626   4.496  10.535  0.00  0.00      D     
ATOM   1858 HD22 LEU D 117       8.709   2.971  10.588  0.00  0.00      D     
ATOM   1859 HD23 LEU D 117      10.535   3.022  10.258  0.00  0.00      D     
ATOM   1860  C   LEU D 117       9.949   3.415   5.800  0.00  0.00      D     
ATOM   1861  O   LEU D 117       9.659   4.585   5.555  0.00  0.00      D     
ATOM   1862  N   LEU D 118      11.173   2.880   5.657  0.00  0.00      D     
ATOM   1863  HN  LEU D 118      11.341   1.953   5.982  0.00  0.00      D     
ATOM   1864  CA  LEU D 118      12.222   3.592   4.943  0.00  0.00      D     
ATOM   1865  HA  LEU D 118      12.273   4.575   5.388  0.00  0.00      D     
ATOM   1866  CB  LEU D 118      13.568   2.882   5.023  0.00  0.00      D     
ATOM   1867  HB1 LEU D 118      13.510   1.814   4.720  0.00  0.00      D     
ATOM   1868  HB2 LEU D 118      14.323   3.398   4.392  0.00  0.00      D     
ATOM   1869  CG  LEU D 118      14.158   3.030   6.386  0.00  0.00      D     
ATOM   1870  HG  LEU D 118      13.453   2.713   7.183  0.00  0.00      D     
ATOM   1871  CD1 LEU D 118      15.356   2.039   6.559  0.00  0.00      D     
ATOM   1872 HD11 LEU D 118      15.770   2.238   7.571  0.00  0.00      D     
ATOM   1873 HD12 LEU D 118      15.017   0.982   6.533  0.00  0.00      D     
ATOM   1874 HD13 LEU D 118      16.080   2.081   5.717  0.00  0.00      D     
ATOM   1875  CD2 LEU D 118      14.690   4.453   6.692  0.00  0.00      D     
ATOM   1876 HD21 LEU D 118      13.945   5.180   7.081  0.00  0.00      D     
ATOM   1877 HD22 LEU D 118      15.536   4.362   7.405  0.00  0.00      D     
ATOM   1878 HD23 LEU D 118      15.277   4.745   5.795  0.00  0.00      D     
ATOM   1879  C   LEU D 118      11.874   3.914   3.465  0.00  0.00      D     
ATOM   1880  O   LEU D 118      12.116   5.020   2.946  0.00  0.00      D     
ATOM   1881  N   THR D 119      11.343   2.975   2.717  0.00  0.00      D     
ATOM   1882  HN  THR D 119      11.307   2.051   3.089  0.00  0.00      D     
ATOM   1883  CA  THR D 119      10.862   3.163   1.365  0.00  0.00      D     
ATOM   1884  HA  THR D 119      11.659   3.496   0.717  0.00  0.00      D     
ATOM   1885  CB  THR D 119      10.450   1.808   0.809  0.00  0.00      D     
ATOM   1886  HB  THR D 119       9.795   1.313   1.558  0.00  0.00      D     
ATOM   1887  OG1 THR D 119      11.553   0.971   0.705  0.00  0.00      D     
ATOM   1888  HG1 THR D 119      11.809   0.734   1.600  0.00  0.00      D     
ATOM   1889  CG2 THR D 119       9.793   1.781  -0.579  0.00  0.00      D     
ATOM   1890 HG21 THR D 119      10.541   2.290  -1.223  0.00  0.00      D     
ATOM   1891 HG22 THR D 119       9.660   0.715  -0.864  0.00  0.00      D     
ATOM   1892 HG23 THR D 119       8.845   2.358  -0.532  0.00  0.00      D     
ATOM   1893  C   THR D 119       9.736   4.211   1.242  0.00  0.00      D     
ATOM   1894  O   THR D 119       9.764   5.107   0.391  0.00  0.00      D     
ATOM   1895  N   LEU D 120       8.796   4.150   2.152  0.00  0.00      D     
ATOM   1896  HN  LEU D 120       8.857   3.598   2.980  0.00  0.00      D     
ATOM   1897  CA  LEU D 120       7.618   5.039   2.209  0.00  0.00      D     
ATOM   1898  HA  LEU D 120       7.013   4.791   1.350  0.00  0.00      D     
ATOM   1899  CB  LEU D 120       6.617   4.698   3.378  0.00  0.00      D     
ATOM   1900  HB1 LEU D 120       7.156   4.499   4.329  0.00  0.00      D     
ATOM   1901  HB2 LEU D 120       5.907   5.537   3.538  0.00  0.00      D     
ATOM   1902  CG  LEU D 120       5.781   3.436   3.174  0.00  0.00      D     
ATOM   1903  HG  LEU D 120       6.442   2.693   2.678  0.00  0.00      D     
ATOM   1904  CD1 LEU D 120       5.010   2.926   4.416  0.00  0.00      D     
ATOM   1905 HD11 LEU D 120       5.576   2.956   5.372  0.00  0.00      D     
ATOM   1906 HD12 LEU D 120       4.119   3.518   4.716  0.00  0.00      D     
ATOM   1907 HD13 LEU D 120       4.584   1.906   4.307  0.00  0.00      D     
ATOM   1908  CD2 LEU D 120       4.656   3.774   2.115  0.00  0.00      D     
ATOM   1909 HD21 LEU D 120       4.977   3.743   1.052  0.00  0.00      D     
ATOM   1910 HD22 LEU D 120       3.891   2.969   2.105  0.00  0.00      D     
ATOM   1911 HD23 LEU D 120       4.182   4.763   2.295  0.00  0.00      D     
ATOM   1912  C   LEU D 120       7.935   6.527   2.210  0.00  0.00      D     
ATOM   1913  O   LEU D 120       7.200   7.289   1.548  0.00  0.00      D     
ATOM   1914  N   GLN D 121       9.024   6.925   2.916  0.00  0.00      D     
ATOM   1915  HN  GLN D 121       9.549   6.201   3.357  0.00  0.00      D     
ATOM   1916  CA  GLN D 121       9.357   8.265   3.112  0.00  0.00      D     
ATOM   1917  HA  GLN D 121       8.508   8.931   3.057  0.00  0.00      D     
ATOM   1918  CB  GLN D 121      10.013   8.604   4.501  0.00  0.00      D     
ATOM   1919  HB1 GLN D 121      11.030   8.172   4.622  0.00  0.00      D     
ATOM   1920  HB2 GLN D 121      10.109   9.710   4.468  0.00  0.00      D     
ATOM   1921  CG  GLN D 121       9.254   8.220   5.794  0.00  0.00      D     
ATOM   1922  HG1 GLN D 121       8.515   9.034   5.958  0.00  0.00      D     
ATOM   1923  HG2 GLN D 121       8.608   7.316   5.763  0.00  0.00      D     
ATOM   1924  CD  GLN D 121      10.184   8.058   7.039  0.00  0.00      D     
ATOM   1925  OE1 GLN D 121      10.328   8.956   7.827  0.00  0.00      D     
ATOM   1926  NE2 GLN D 121      10.705   6.803   7.228  0.00  0.00      D     
ATOM   1927 HE21 GLN D 121      11.433   6.599   7.882  0.00  0.00      D     
ATOM   1928 HE22 GLN D 121      10.468   6.043   6.623  0.00  0.00      D     
ATOM   1929  C   GLN D 121      10.271   8.635   2.001  0.00  0.00      D     
ATOM   1930  O   GLN D 121      10.767   9.767   2.027  0.00  0.00      D     
ATOM   1931  N   GLN D 122      10.587   7.776   1.009  0.00  0.00      D     
ATOM   1932  HN  GLN D 122      10.251   6.838   0.972  0.00  0.00      D     
ATOM   1933  CA  GLN D 122      11.312   8.195  -0.170  0.00  0.00      D     
ATOM   1934  HA  GLN D 122      11.765   9.165  -0.029  0.00  0.00      D     
ATOM   1935  CB  GLN D 122      12.412   7.247  -0.652  0.00  0.00      D     
ATOM   1936  HB1 GLN D 122      11.934   6.244  -0.661  0.00  0.00      D     
ATOM   1937  HB2 GLN D 122      12.720   7.460  -1.698  0.00  0.00      D     
ATOM   1938  CG  GLN D 122      13.693   7.261   0.271  0.00  0.00      D     
ATOM   1939  HG1 GLN D 122      13.816   8.292   0.665  0.00  0.00      D     
ATOM   1940  HG2 GLN D 122      13.387   6.671   1.161  0.00  0.00      D     
ATOM   1941  CD  GLN D 122      14.957   6.695  -0.336  0.00  0.00      D     
ATOM   1942  OE1 GLN D 122      15.465   5.713   0.254  0.00  0.00      D     
ATOM   1943  NE2 GLN D 122      15.437   7.291  -1.455  0.00  0.00      D     
ATOM   1944 HE21 GLN D 122      16.318   7.020  -1.843  0.00  0.00      D     
ATOM   1945 HE22 GLN D 122      14.972   8.098  -1.818  0.00  0.00      D     
ATOM   1946  C   GLN D 122      10.344   8.488  -1.328  0.00  0.00      D     
ATOM   1947  O   GLN D 122      10.216   9.576  -1.838  0.00  0.00      D     
ATOM   1948  N   ILE D 123       9.671   7.459  -1.692  0.00  0.00      D     
ATOM   1949  HN  ILE D 123       9.919   6.600  -1.252  0.00  0.00      D     
ATOM   1950  CA  ILE D 123       8.658   7.532  -2.768  0.00  0.00      D     
ATOM   1951  HA  ILE D 123       9.159   7.796  -3.688  0.00  0.00      D     
ATOM   1952  CB  ILE D 123       7.961   6.202  -3.038  0.00  0.00      D     
ATOM   1953  HB  ILE D 123       7.291   6.244  -3.923  0.00  0.00      D     
ATOM   1954  CG2 ILE D 123       9.112   5.301  -3.497  0.00  0.00      D     
ATOM   1955 HG21 ILE D 123       9.631   4.896  -2.601  0.00  0.00      D     
ATOM   1956 HG22 ILE D 123       8.648   4.458  -4.053  0.00  0.00      D     
ATOM   1957 HG23 ILE D 123       9.849   5.823  -4.144  0.00  0.00      D     
ATOM   1958  CG1 ILE D 123       7.175   5.669  -1.857  0.00  0.00      D     
ATOM   1959 HG11 ILE D 123       7.934   5.782  -1.053  0.00  0.00      D     
ATOM   1960 HG12 ILE D 123       6.313   6.362  -1.746  0.00  0.00      D     
ATOM   1961  CD  ILE D 123       6.588   4.256  -2.017  0.00  0.00      D     
ATOM   1962  HD1 ILE D 123       5.788   4.244  -2.788  0.00  0.00      D     
ATOM   1963  HD2 ILE D 123       7.413   3.611  -2.387  0.00  0.00      D     
ATOM   1964  HD3 ILE D 123       6.114   3.888  -1.081  0.00  0.00      D     
ATOM   1965  C   ILE D 123       7.537   8.583  -2.549  0.00  0.00      D     
ATOM   1966  O   ILE D 123       7.145   8.888  -1.424  0.00  0.00      D     
ATOM   1967  N   GLU D 124       7.036   9.257  -3.587  0.00  0.00      D     
ATOM   1968  HN  GLU D 124       7.257   8.965  -4.515  0.00  0.00      D     
ATOM   1969  CA  GLU D 124       6.142  10.431  -3.420  0.00  0.00      D     
ATOM   1970  HA  GLU D 124       6.353  10.837  -2.441  0.00  0.00      D     
ATOM   1971  CB  GLU D 124       6.425  11.518  -4.410  0.00  0.00      D     
ATOM   1972  HB1 GLU D 124       6.499  11.050  -5.415  0.00  0.00      D     
ATOM   1973  HB2 GLU D 124       5.702  12.357  -4.497  0.00  0.00      D     
ATOM   1974  CG  GLU D 124       7.775  12.245  -4.296  0.00  0.00      D     
ATOM   1975  HG1 GLU D 124       7.807  13.099  -3.586  0.00  0.00      D     
ATOM   1976  HG2 GLU D 124       8.643  11.567  -4.145  0.00  0.00      D     
ATOM   1977  CD  GLU D 124       8.246  12.850  -5.580  0.00  0.00      D     
ATOM   1978  OE1 GLU D 124       9.041  12.209  -6.269  0.00  0.00      D     
ATOM   1979  OE2 GLU D 124       7.789  13.979  -5.907  0.00  0.00      D     
ATOM   1980  C   GLU D 124       4.632  10.026  -3.484  0.00  0.00      D     
ATOM   1981  O   GLU D 124       4.090   9.915  -4.538  0.00  0.00      D     
ATOM   1982  N   LEU D 125       4.029   9.820  -2.244  0.00  0.00      D     
ATOM   1983  HN  LEU D 125       4.631   9.918  -1.456  0.00  0.00      D     
ATOM   1984  CA  LEU D 125       2.717   9.293  -1.936  0.00  0.00      D     
ATOM   1985  HA  LEU D 125       2.144   9.166  -2.842  0.00  0.00      D     
ATOM   1986  CB  LEU D 125       2.713   8.024  -1.018  0.00  0.00      D     
ATOM   1987  HB1 LEU D 125       3.393   8.217  -0.161  0.00  0.00      D     
ATOM   1988  HB2 LEU D 125       1.660   7.940  -0.675  0.00  0.00      D     
ATOM   1989  CG  LEU D 125       3.209   6.677  -1.629  0.00  0.00      D     
ATOM   1990  HG  LEU D 125       4.120   6.768  -2.260  0.00  0.00      D     
ATOM   1991  CD1 LEU D 125       3.598   5.656  -0.509  0.00  0.00      D     
ATOM   1992 HD11 LEU D 125       4.155   4.802  -0.950  0.00  0.00      D     
ATOM   1993 HD12 LEU D 125       4.271   6.213   0.178  0.00  0.00      D     
ATOM   1994 HD13 LEU D 125       2.689   5.329   0.040  0.00  0.00      D     
ATOM   1995  CD2 LEU D 125       2.194   6.051  -2.549  0.00  0.00      D     
ATOM   1996 HD21 LEU D 125       2.030   6.799  -3.354  0.00  0.00      D     
ATOM   1997 HD22 LEU D 125       2.523   5.031  -2.845  0.00  0.00      D     
ATOM   1998 HD23 LEU D 125       1.192   5.993  -2.073  0.00  0.00      D     
ATOM   1999  C   LEU D 125       1.913  10.353  -1.176  0.00  0.00      D     
ATOM   2000  O   LEU D 125       2.331  11.380  -0.544  0.00  0.00      D     
ATOM   2001  N   LYS D 126       0.581  10.154  -1.328  0.00  0.00      D     
ATOM   2002  HN  LYS D 126       0.236   9.527  -2.021  0.00  0.00      D     
ATOM   2003  CA  LYS D 126      -0.427  10.855  -0.610  0.00  0.00      D     
ATOM   2004  HA  LYS D 126       0.060  11.522   0.086  0.00  0.00      D     
ATOM   2005  CB  LYS D 126      -1.190  11.726  -1.560  0.00  0.00      D     
ATOM   2006  HB1 LYS D 126      -0.477  12.448  -2.013  0.00  0.00      D     
ATOM   2007  HB2 LYS D 126      -1.639  11.123  -2.378  0.00  0.00      D     
ATOM   2008  CG  LYS D 126      -2.275  12.642  -1.046  0.00  0.00      D     
ATOM   2009  HG1 LYS D 126      -2.570  13.307  -1.885  0.00  0.00      D     
ATOM   2010  HG2 LYS D 126      -3.205  12.083  -0.807  0.00  0.00      D     
ATOM   2011  CD  LYS D 126      -1.995  13.532   0.252  0.00  0.00      D     
ATOM   2012  HD1 LYS D 126      -1.669  12.905   1.109  0.00  0.00      D     
ATOM   2013  HD2 LYS D 126      -1.269  14.347   0.045  0.00  0.00      D     
ATOM   2014  CE  LYS D 126      -3.215  14.312   0.789  0.00  0.00      D     
ATOM   2015  HE1 LYS D 126      -3.002  14.963   1.664  0.00  0.00      D     
ATOM   2016  HE2 LYS D 126      -3.527  14.824  -0.147  0.00  0.00      D     
ATOM   2017  NZ  LYS D 126      -4.313  13.443   1.145  0.00  0.00      D     
ATOM   2018  HZ1 LYS D 126      -4.606  13.005   0.248  0.00  0.00      D     
ATOM   2019  HZ2 LYS D 126      -3.959  12.687   1.766  0.00  0.00      D     
ATOM   2020  HZ3 LYS D 126      -5.047  14.007   1.620  0.00  0.00      D     
ATOM   2021  C   LYS D 126      -1.412   9.813   0.022  0.00  0.00      D     
ATOM   2022  O   LYS D 126      -2.110   9.039  -0.634  0.00  0.00      D     
ATOM   2023  N   PHE D 127      -1.522   9.727   1.334  0.00  0.00      D     
ATOM   2024  HN  PHE D 127      -0.968  10.411   1.802  0.00  0.00      D     
ATOM   2025  CA  PHE D 127      -2.535   8.913   2.033  0.00  0.00      D     
ATOM   2026  HA  PHE D 127      -2.745   8.017   1.468  0.00  0.00      D     
ATOM   2027  CB  PHE D 127      -2.069   8.607   3.481  0.00  0.00      D     
ATOM   2028  HB1 PHE D 127      -1.947   9.531   4.085  0.00  0.00      D     
ATOM   2029  HB2 PHE D 127      -2.823   7.995   4.022  0.00  0.00      D     
ATOM   2030  CG  PHE D 127      -0.782   7.864   3.429  0.00  0.00      D     
ATOM   2031  CD1 PHE D 127      -0.733   6.550   2.800  0.00  0.00      D     
ATOM   2032  HD1 PHE D 127      -1.599   6.187   2.267  0.00  0.00      D     
ATOM   2033  CE1 PHE D 127       0.423   5.844   2.847  0.00  0.00      D     
ATOM   2034  HE1 PHE D 127       0.450   4.825   2.492  0.00  0.00      D     
ATOM   2035  CZ  PHE D 127       1.612   6.431   3.363  0.00  0.00      D     
ATOM   2036  HZ  PHE D 127       2.407   5.717   3.515  0.00  0.00      D     
ATOM   2037  CD2 PHE D 127       0.394   8.382   3.955  0.00  0.00      D     
ATOM   2038  HD2 PHE D 127       0.409   9.393   4.334  0.00  0.00      D     
ATOM   2039  CE2 PHE D 127       1.555   7.633   3.962  0.00  0.00      D     
ATOM   2040  HE2 PHE D 127       2.475   7.968   4.418  0.00  0.00      D     
ATOM   2041  C   PHE D 127      -3.910   9.557   2.137  0.00  0.00      D     
ATOM   2042  O   PHE D 127      -4.106  10.660   2.643  0.00  0.00      D     
ATOM   2043  N   ASN D 128      -4.982   8.922   1.681  0.00  0.00      D     
ATOM   2044  HN  ASN D 128      -4.763   8.072   1.208  0.00  0.00      D     
ATOM   2045  CA  ASN D 128      -6.391   9.232   1.855  0.00  0.00      D     
ATOM   2046  HA  ASN D 128      -6.677  10.210   1.497  0.00  0.00      D     
ATOM   2047  CB  ASN D 128      -7.397   8.448   0.916  0.00  0.00      D     
ATOM   2048  HB1 ASN D 128      -7.440   7.353   1.097  0.00  0.00      D     
ATOM   2049  HB2 ASN D 128      -8.450   8.748   1.104  0.00  0.00      D     
ATOM   2050  CG  ASN D 128      -7.018   8.770  -0.533  0.00  0.00      D     
ATOM   2051  OD1 ASN D 128      -6.804   9.927  -0.861  0.00  0.00      D     
ATOM   2052  ND2 ASN D 128      -6.956   7.721  -1.354  0.00  0.00      D     
ATOM   2053 HD21 ASN D 128      -6.964   7.973  -2.322  0.00  0.00      D     
ATOM   2054 HD22 ASN D 128      -7.126   6.816  -0.965  0.00  0.00      D     
ATOM   2055  C   ASN D 128      -6.908   9.124   3.322  0.00  0.00      D     
ATOM   2056  O   ASN D 128      -7.481  10.093   3.720  0.00  0.00      D     
ATOM   2057  N   PRO D 129      -6.785   8.061   4.103  0.00  0.00      D     
ATOM   2058  CD  PRO D 129      -6.119   6.793   3.742  0.00  0.00      D     
ATOM   2059  HD1 PRO D 129      -5.044   7.031   3.886  0.00  0.00      D     
ATOM   2060  HD2 PRO D 129      -6.321   6.384   2.729  0.00  0.00      D     
ATOM   2061  CA  PRO D 129      -7.231   7.989   5.494  0.00  0.00      D     
ATOM   2062  HA  PRO D 129      -8.302   8.123   5.446  0.00  0.00      D     
ATOM   2063  CB  PRO D 129      -6.913   6.646   6.025  0.00  0.00      D     
ATOM   2064  HB1 PRO D 129      -7.791   6.267   6.590  0.00  0.00      D     
ATOM   2065  HB2 PRO D 129      -6.004   6.653   6.663  0.00  0.00      D     
ATOM   2066  CG  PRO D 129      -6.690   5.791   4.739  0.00  0.00      D     
ATOM   2067  HG1 PRO D 129      -7.659   5.548   4.254  0.00  0.00      D     
ATOM   2068  HG2 PRO D 129      -6.265   4.788   4.958  0.00  0.00      D     
ATOM   2069  C   PRO D 129      -6.611   9.151   6.319  0.00  0.00      D     
ATOM   2070  O   PRO D 129      -5.432   9.378   6.253  0.00  0.00      D     
ATOM   2071  N   PRO D 130      -7.294   9.934   7.135  0.00  0.00      D     
ATOM   2072  CD  PRO D 130      -8.775  10.008   7.029  0.00  0.00      D     
ATOM   2073  HD1 PRO D 130      -9.061   8.935   7.079  0.00  0.00      D     
ATOM   2074  HD2 PRO D 130      -9.131  10.495   6.096  0.00  0.00      D     
ATOM   2075  CA  PRO D 130      -6.706  10.963   7.927  0.00  0.00      D     
ATOM   2076  HA  PRO D 130      -6.084  11.501   7.227  0.00  0.00      D     
ATOM   2077  CB  PRO D 130      -7.999  11.763   8.411  0.00  0.00      D     
ATOM   2078  HB1 PRO D 130      -8.125  12.637   7.737  0.00  0.00      D     
ATOM   2079  HB2 PRO D 130      -7.907  12.199   9.429  0.00  0.00      D     
ATOM   2080  CG  PRO D 130      -9.216  10.825   8.255  0.00  0.00      D     
ATOM   2081  HG1 PRO D 130     -10.233  11.251   8.119  0.00  0.00      D     
ATOM   2082  HG2 PRO D 130      -9.180  10.174   9.154  0.00  0.00      D     
ATOM   2083  C   PRO D 130      -5.890  10.290   9.015  0.00  0.00      D     
ATOM   2084  O   PRO D 130      -4.901  10.879   9.503  0.00  0.00      D     
ATOM   2085  N   ALA D 131      -6.323   9.125   9.419  0.00  0.00      D     
ATOM   2086  HN  ALA D 131      -7.148   8.735   9.016  0.00  0.00      D     
ATOM   2087  CA  ALA D 131      -5.515   8.358  10.362  0.00  0.00      D     
ATOM   2088  HA  ALA D 131      -5.430   8.830  11.330  0.00  0.00      D     
ATOM   2089  CB  ALA D 131      -6.210   7.015  10.495  0.00  0.00      D     
ATOM   2090  HB1 ALA D 131      -7.254   7.138  10.853  0.00  0.00      D     
ATOM   2091  HB2 ALA D 131      -6.316   6.446   9.547  0.00  0.00      D     
ATOM   2092  HB3 ALA D 131      -5.678   6.300  11.158  0.00  0.00      D     
ATOM   2093  C   ALA D 131      -4.091   8.049   9.876  0.00  0.00      D     
ATOM   2094  O   ALA D 131      -3.150   8.237  10.682  0.00  0.00      D     
ATOM   2095  N   LEU D 132      -3.931   7.749   8.609  0.00  0.00      D     
ATOM   2096  HN  LEU D 132      -4.687   7.575   7.982  0.00  0.00      D     
ATOM   2097  CA  LEU D 132      -2.621   7.477   8.063  0.00  0.00      D     
ATOM   2098  HA  LEU D 132      -2.065   6.854   8.747  0.00  0.00      D     
ATOM   2099  CB  LEU D 132      -2.825   6.868   6.700  0.00  0.00      D     
ATOM   2100  HB1 LEU D 132      -3.694   7.285   6.147  0.00  0.00      D     
ATOM   2101  HB2 LEU D 132      -1.864   6.819   6.144  0.00  0.00      D     
ATOM   2102  CG  LEU D 132      -3.242   5.381   6.813  0.00  0.00      D     
ATOM   2103  HG  LEU D 132      -4.243   5.278   7.284  0.00  0.00      D     
ATOM   2104  CD1 LEU D 132      -3.157   4.714   5.484  0.00  0.00      D     
ATOM   2105 HD11 LEU D 132      -2.165   4.899   5.017  0.00  0.00      D     
ATOM   2106 HD12 LEU D 132      -3.186   3.609   5.592  0.00  0.00      D     
ATOM   2107 HD13 LEU D 132      -4.038   5.004   4.872  0.00  0.00      D     
ATOM   2108  CD2 LEU D 132      -2.127   4.645   7.604  0.00  0.00      D     
ATOM   2109 HD21 LEU D 132      -2.466   3.587   7.615  0.00  0.00      D     
ATOM   2110 HD22 LEU D 132      -1.072   4.712   7.263  0.00  0.00      D     
ATOM   2111 HD23 LEU D 132      -1.975   5.058   8.624  0.00  0.00      D     
ATOM   2112  C   LEU D 132      -1.734   8.684   7.825  0.00  0.00      D     
ATOM   2113  O   LEU D 132      -0.500   8.674   7.904  0.00  0.00      D     
ATOM   2114  N   GLN D 133      -2.324   9.871   7.452  0.00  0.00      D     
ATOM   2115  HN  GLN D 133      -3.308   9.941   7.310  0.00  0.00      D     
ATOM   2116  CA  GLN D 133      -1.669  11.169   7.382  0.00  0.00      D     
ATOM   2117  HA  GLN D 133      -0.729  11.073   6.858  0.00  0.00      D     
ATOM   2118  CB  GLN D 133      -2.747  12.155   6.720  0.00  0.00      D     
ATOM   2119  HB1 GLN D 133      -3.648  12.039   7.359  0.00  0.00      D     
ATOM   2120  HB2 GLN D 133      -2.315  13.172   6.834  0.00  0.00      D     
ATOM   2121  CG  GLN D 133      -2.986  11.731   5.319  0.00  0.00      D     
ATOM   2122  HG1 GLN D 133      -2.126  11.769   4.616  0.00  0.00      D     
ATOM   2123  HG2 GLN D 133      -3.328  10.675   5.274  0.00  0.00      D     
ATOM   2124  CD  GLN D 133      -4.138  12.596   4.692  0.00  0.00      D     
ATOM   2125  OE1 GLN D 133      -3.908  13.482   3.940  0.00  0.00      D     
ATOM   2126  NE2 GLN D 133      -5.452  12.127   4.944  0.00  0.00      D     
ATOM   2127 HE21 GLN D 133      -6.234  12.502   4.446  0.00  0.00      D     
ATOM   2128 HE22 GLN D 133      -5.497  11.216   5.353  0.00  0.00      D     
ATOM   2129  C   GLN D 133      -1.114  11.639   8.696  0.00  0.00      D     
ATOM   2130  O   GLN D 133       0.070  12.046   8.797  0.00  0.00      D     
ATOM   2131  N   ASP D 134      -1.964  11.575   9.791  0.00  0.00      D     
ATOM   2132  HN  ASP D 134      -2.875  11.253   9.545  0.00  0.00      D     
ATOM   2133  CA  ASP D 134      -1.600  12.011  11.110  0.00  0.00      D     
ATOM   2134  HA  ASP D 134      -1.199  13.010  11.031  0.00  0.00      D     
ATOM   2135  CB  ASP D 134      -2.821  12.080  12.013  0.00  0.00      D     
ATOM   2136  HB1 ASP D 134      -3.447  11.167  11.915  0.00  0.00      D     
ATOM   2137  HB2 ASP D 134      -2.435  12.396  13.006  0.00  0.00      D     
ATOM   2138  CG  ASP D 134      -3.802  13.235  11.673  0.00  0.00      D     
ATOM   2139  OD1 ASP D 134      -3.506  14.332  11.230  0.00  0.00      D     
ATOM   2140  OD2 ASP D 134      -4.938  12.943  12.107  0.00  0.00      D     
ATOM   2141  C   ASP D 134      -0.492  11.120  11.642  0.00  0.00      D     
ATOM   2142  O   ASP D 134       0.481  11.539  12.237  0.00  0.00      D     
ATOM   2143  N   ALA D 135      -0.672   9.798  11.415  0.00  0.00      D     
ATOM   2144  HN  ALA D 135      -1.506   9.352  11.099  0.00  0.00      D     
ATOM   2145  CA  ALA D 135       0.406   8.820  11.691  0.00  0.00      D     
ATOM   2146  HA  ALA D 135       0.625   9.020  12.729  0.00  0.00      D     
ATOM   2147  CB  ALA D 135      -0.038   7.326  11.537  0.00  0.00      D     
ATOM   2148  HB1 ALA D 135      -0.848   7.166  12.280  0.00  0.00      D     
ATOM   2149  HB2 ALA D 135      -0.513   7.235  10.537  0.00  0.00      D     
ATOM   2150  HB3 ALA D 135       0.765   6.560  11.586  0.00  0.00      D     
ATOM   2151  C   ALA D 135       1.682   9.127  10.942  0.00  0.00      D     
ATOM   2152  O   ALA D 135       2.784   9.032  11.480  0.00  0.00      D     
ATOM   2153  N   TYR D 136       1.578   9.336   9.618  0.00  0.00      D     
ATOM   2154  HN  TYR D 136       0.723   9.168   9.133  0.00  0.00      D     
ATOM   2155  CA  TYR D 136       2.751   9.591   8.759  0.00  0.00      D     
ATOM   2156  HA  TYR D 136       3.351   8.709   8.932  0.00  0.00      D     
ATOM   2157  CB  TYR D 136       2.317   9.827   7.300  0.00  0.00      D     
ATOM   2158  HB1 TYR D 136       1.748   9.059   6.735  0.00  0.00      D     
ATOM   2159  HB2 TYR D 136       1.534  10.615   7.272  0.00  0.00      D     
ATOM   2160  CG  TYR D 136       3.452  10.148   6.426  0.00  0.00      D     
ATOM   2161  CD1 TYR D 136       4.278   9.031   6.055  0.00  0.00      D     
ATOM   2162  HD1 TYR D 136       4.075   8.038   6.428  0.00  0.00      D     
ATOM   2163  CE1 TYR D 136       5.446   9.218   5.252  0.00  0.00      D     
ATOM   2164  HE1 TYR D 136       6.119   8.392   5.080  0.00  0.00      D     
ATOM   2165  CZ  TYR D 136       5.741  10.495   4.841  0.00  0.00      D     
ATOM   2166  OH  TYR D 136       6.952  10.866   4.105  0.00  0.00      D     
ATOM   2167  HH  TYR D 136       7.064  11.818   4.065  0.00  0.00      D     
ATOM   2168  CD2 TYR D 136       3.746  11.370   5.854  0.00  0.00      D     
ATOM   2169  HD2 TYR D 136       3.156  12.224   6.154  0.00  0.00      D     
ATOM   2170  CE2 TYR D 136       4.903  11.575   5.055  0.00  0.00      D     
ATOM   2171  HE2 TYR D 136       5.089  12.547   4.622  0.00  0.00      D     
ATOM   2172  C   TYR D 136       3.527  10.867   9.271  0.00  0.00      D     
ATOM   2173  O   TYR D 136       4.709  10.815   9.558  0.00  0.00      D     
ATOM   2174  N   TYR D 137       2.833  11.937   9.557  0.00  0.00      D     
ATOM   2175  HN  TYR D 137       1.848  12.014   9.423  0.00  0.00      D     
ATOM   2176  CA  TYR D 137       3.424  13.221  10.112  0.00  0.00      D     
ATOM   2177  HA  TYR D 137       4.187  13.592   9.443  0.00  0.00      D     
ATOM   2178  CB  TYR D 137       2.287  14.228  10.212  0.00  0.00      D     
ATOM   2179  HB1 TYR D 137       1.449  13.837  10.828  0.00  0.00      D     
ATOM   2180  HB2 TYR D 137       2.655  15.167  10.679  0.00  0.00      D     
ATOM   2181  CG  TYR D 137       1.782  14.620   8.857  0.00  0.00      D     
ATOM   2182  CD1 TYR D 137       2.502  14.462   7.640  0.00  0.00      D     
ATOM   2183  HD1 TYR D 137       3.499  14.050   7.593  0.00  0.00      D     
ATOM   2184  CE1 TYR D 137       2.026  15.008   6.459  0.00  0.00      D     
ATOM   2185  HE1 TYR D 137       2.608  14.844   5.564  0.00  0.00      D     
ATOM   2186  CZ  TYR D 137       0.890  15.831   6.447  0.00  0.00      D     
ATOM   2187  OH  TYR D 137       0.488  16.434   5.211  0.00  0.00      D     
ATOM   2188  HH  TYR D 137      -0.406  16.771   5.298  0.00  0.00      D     
ATOM   2189  CD2 TYR D 137       0.643  15.503   8.854  0.00  0.00      D     
ATOM   2190  HD2 TYR D 137       0.029  15.715   9.717  0.00  0.00      D     
ATOM   2191  CE2 TYR D 137       0.181  16.052   7.596  0.00  0.00      D     
ATOM   2192  HE2 TYR D 137      -0.723  16.633   7.490  0.00  0.00      D     
ATOM   2193  C   TYR D 137       4.067  12.999  11.414  0.00  0.00      D     
ATOM   2194  O   TYR D 137       5.181  13.501  11.653  0.00  0.00      D     
ATOM   2195  N   ARG D 138       3.427  12.107  12.229  0.00  0.00      D     
ATOM   2196  HN  ARG D 138       2.667  11.508  11.986  0.00  0.00      D     
ATOM   2197  CA  ARG D 138       4.075  11.664  13.440  0.00  0.00      D     
ATOM   2198  HA  ARG D 138       4.114  12.591  13.992  0.00  0.00      D     
ATOM   2199  CB  ARG D 138       3.160  10.705  14.280  0.00  0.00      D     
ATOM   2200  HB1 ARG D 138       2.546  10.111  13.571  0.00  0.00      D     
ATOM   2201  HB2 ARG D 138       3.669  10.049  15.019  0.00  0.00      D     
ATOM   2202  CG  ARG D 138       2.098  11.514  15.069  0.00  0.00      D     
ATOM   2203  HG1 ARG D 138       2.497  11.991  15.990  0.00  0.00      D     
ATOM   2204  HG2 ARG D 138       1.653  12.294  14.414  0.00  0.00      D     
ATOM   2205  CD  ARG D 138       0.990  10.634  15.592  0.00  0.00      D     
ATOM   2206  HD1 ARG D 138       0.482  10.076  14.777  0.00  0.00      D     
ATOM   2207  HD2 ARG D 138       1.293   9.779  16.235  0.00  0.00      D     
ATOM   2208  NE  ARG D 138       0.009  11.373  16.351  0.00  0.00      D     
ATOM   2209  HE  ARG D 138      -0.952  11.293  16.088  0.00  0.00      D     
ATOM   2210  CZ  ARG D 138       0.108  11.931  17.540  0.00  0.00      D     
ATOM   2211  NH1 ARG D 138       1.175  11.822  18.211  0.00  0.00      D     
ATOM   2212 HH11 ARG D 138       1.108  11.872  19.208  0.00  0.00      D     
ATOM   2213 HH12 ARG D 138       1.858  11.131  17.971  0.00  0.00      D     
ATOM   2214  NH2 ARG D 138      -0.874  12.655  18.058  0.00  0.00      D     
ATOM   2215 HH21 ARG D 138      -0.775  13.087  18.955  0.00  0.00      D     
ATOM   2216 HH22 ARG D 138      -1.730  12.772  17.555  0.00  0.00      D     
ATOM   2217  C   ARG D 138       5.396  10.918  13.254  0.00  0.00      D     
ATOM   2218  O   ARG D 138       6.403  11.173  13.969  0.00  0.00      D     
ATOM   2219  N   ALA D 139       5.479   9.964  12.317  0.00  0.00      D     
ATOM   2220  HN  ALA D 139       4.729   9.729  11.703  0.00  0.00      D     
ATOM   2221  CA  ALA D 139       6.643   9.103  12.005  0.00  0.00      D     
ATOM   2222  HA  ALA D 139       7.043   8.734  12.938  0.00  0.00      D     
ATOM   2223  CB  ALA D 139       6.158   7.906  11.135  0.00  0.00      D     
ATOM   2224  HB1 ALA D 139       5.497   7.168  11.637  0.00  0.00      D     
ATOM   2225  HB2 ALA D 139       5.440   8.280  10.374  0.00  0.00      D     
ATOM   2226  HB3 ALA D 139       6.909   7.226  10.680  0.00  0.00      D     
ATOM   2227  C   ALA D 139       7.789   9.946  11.312  0.00  0.00      D     
ATOM   2228  O   ALA D 139       8.942   9.791  11.671  0.00  0.00      D     
ATOM   2229  N   ARG D 140       7.525  10.984  10.524  0.00  0.00      D     
ATOM   2230  HN  ARG D 140       6.597  11.298  10.338  0.00  0.00      D     
ATOM   2231  CA  ARG D 140       8.532  12.047  10.189  0.00  0.00      D     
ATOM   2232  HA  ARG D 140       9.390  11.591   9.717  0.00  0.00      D     
ATOM   2233  CB  ARG D 140       7.888  12.950   9.075  0.00  0.00      D     
ATOM   2234  HB1 ARG D 140       6.915  13.326   9.458  0.00  0.00      D     
ATOM   2235  HB2 ARG D 140       8.663  13.745   9.129  0.00  0.00      D     
ATOM   2236  CG  ARG D 140       7.539  12.460   7.685  0.00  0.00      D     
ATOM   2237  HG1 ARG D 140       6.846  11.600   7.802  0.00  0.00      D     
ATOM   2238  HG2 ARG D 140       7.079  13.313   7.141  0.00  0.00      D     
ATOM   2239  CD  ARG D 140       8.618  11.755   6.919  0.00  0.00      D     
ATOM   2240  HD1 ARG D 140       8.838  10.816   7.469  0.00  0.00      D     
ATOM   2241  HD2 ARG D 140       8.383  11.597   5.845  0.00  0.00      D     
ATOM   2242  NE  ARG D 140       9.744  12.761   6.980  0.00  0.00      D     
ATOM   2243  HE  ARG D 140       9.576  13.743   7.063  0.00  0.00      D     
ATOM   2244  CZ  ARG D 140      10.967  12.505   7.270  0.00  0.00      D     
ATOM   2245  NH1 ARG D 140      11.445  11.300   7.436  0.00  0.00      D     
ATOM   2246 HH11 ARG D 140      12.280  11.302   7.987  0.00  0.00      D     
ATOM   2247 HH12 ARG D 140      10.806  10.534   7.502  0.00  0.00      D     
ATOM   2248  NH2 ARG D 140      11.780  13.542   7.348  0.00  0.00      D     
ATOM   2249 HH21 ARG D 140      12.653  13.336   7.791  0.00  0.00      D     
ATOM   2250 HH22 ARG D 140      11.371  14.440   7.191  0.00  0.00      D     
ATOM   2251  C   ARG D 140       9.139  12.861  11.369  0.00  0.00      D     
ATOM   2252  O   ARG D 140      10.367  12.886  11.479  0.00  0.00      D     
ATOM   2253  N   ALA D 141       8.306  13.429  12.299  0.00  0.00      D     
ATOM   2254  HN  ALA D 141       7.346  13.540  12.052  0.00  0.00      D     
ATOM   2255  CA  ALA D 141       8.593  13.965  13.562  0.00  0.00      D     
ATOM   2256  HA  ALA D 141       9.275  14.792  13.436  0.00  0.00      D     
ATOM   2257  CB  ALA D 141       7.335  14.363  14.432  0.00  0.00      D     
ATOM   2258  HB1 ALA D 141       6.834  15.220  13.934  0.00  0.00      D     
ATOM   2259  HB2 ALA D 141       6.682  13.465  14.395  0.00  0.00      D     
ATOM   2260  HB3 ALA D 141       7.568  14.719  15.458  0.00  0.00      D     
ATOM   2261  C   ALA D 141       9.514  13.027  14.403  0.00  0.00      D     
ATOM   2262  O   ALA D 141      10.541  13.432  15.006  0.00  0.00      D     
ATOM   2263  N   GLY D 142       9.094  11.720  14.441  0.00  0.00      D     
ATOM   2264  HN  GLY D 142       8.181  11.505  14.105  0.00  0.00      D     
ATOM   2265  CA  GLY D 142       9.970  10.567  14.886  0.00  0.00      D     
ATOM   2266  HA1 GLY D 142      10.647  10.917  15.650  0.00  0.00      D     
ATOM   2267  HA2 GLY D 142      10.328  10.062  14.001  0.00  0.00      D     
ATOM   2268  C   GLY D 142       9.259   9.448  15.521  0.00  0.00      D     
ATOM   2269  O   GLY D 142       9.700   8.358  15.714  0.00  0.00      D     
ATOM   2270  N   GLU D 143       8.006   9.731  15.937  0.00  0.00      D     
ATOM   2271  HN  GLU D 143       7.649  10.660  16.005  0.00  0.00      D     
ATOM   2272  CA  GLU D 143       7.181   8.676  16.537  0.00  0.00      D     
ATOM   2273  HA  GLU D 143       7.805   8.153  17.246  0.00  0.00      D     
ATOM   2274  CB  GLU D 143       6.191   9.454  17.453  0.00  0.00      D     
ATOM   2275  HB1 GLU D 143       5.711  10.313  16.937  0.00  0.00      D     
ATOM   2276  HB2 GLU D 143       5.357   8.771  17.722  0.00  0.00      D     
ATOM   2277  CG  GLU D 143       6.794   9.866  18.866  0.00  0.00      D     
ATOM   2278  HG1 GLU D 143       6.882   8.874  19.358  0.00  0.00      D     
ATOM   2279  HG2 GLU D 143       7.799  10.278  18.631  0.00  0.00      D     
ATOM   2280  CD  GLU D 143       6.117  10.946  19.698  0.00  0.00      D     
ATOM   2281  OE1 GLU D 143       6.663  12.040  20.028  0.00  0.00      D     
ATOM   2282  OE2 GLU D 143       4.954  10.564  20.060  0.00  0.00      D     
ATOM   2283  C   GLU D 143       6.377   7.846  15.588  0.00  0.00      D     
ATOM   2284  O   GLU D 143       5.313   8.285  15.129  0.00  0.00      D     
ATOM   2285  N   ALA D 144       6.770   6.656  15.303  0.00  0.00      D     
ATOM   2286  HN  ALA D 144       7.614   6.360  15.744  0.00  0.00      D     
ATOM   2287  CA  ALA D 144       6.216   5.781  14.220  0.00  0.00      D     
ATOM   2288  HA  ALA D 144       5.498   6.211  13.537  0.00  0.00      D     
ATOM   2289  CB  ALA D 144       7.348   5.302  13.411  0.00  0.00      D     
ATOM   2290  HB1 ALA D 144       7.893   4.502  13.957  0.00  0.00      D     
ATOM   2291  HB2 ALA D 144       7.029   4.749  12.502  0.00  0.00      D     
ATOM   2292  HB3 ALA D 144       8.023   6.062  12.962  0.00  0.00      D     
ATOM   2293  C   ALA D 144       5.343   4.652  14.726  0.00  0.00      D     
ATOM   2294  O   ALA D 144       4.778   3.908  13.920  0.00  0.00      D     
ATOM   2295  N   ALA D 145       5.160   4.490  16.039  0.00  0.00      D     
ATOM   2296  HN  ALA D 145       5.636   5.094  16.673  0.00  0.00      D     
ATOM   2297  CA  ALA D 145       4.521   3.347  16.620  0.00  0.00      D     
ATOM   2298  HA  ALA D 145       5.107   2.508  16.276  0.00  0.00      D     
ATOM   2299  CB  ALA D 145       4.576   3.436  18.110  0.00  0.00      D     
ATOM   2300  HB1 ALA D 145       4.068   2.586  18.614  0.00  0.00      D     
ATOM   2301  HB2 ALA D 145       5.616   3.605  18.464  0.00  0.00      D     
ATOM   2302  HB3 ALA D 145       3.969   4.340  18.327  0.00  0.00      D     
ATOM   2303  C   ALA D 145       3.034   3.172  16.189  0.00  0.00      D     
ATOM   2304  O   ALA D 145       2.645   2.056  15.972  0.00  0.00      D     
ATOM   2305  N   ASN D 146       2.217   4.275  16.169  0.00  0.00      D     
ATOM   2306  HN  ASN D 146       2.514   5.067  16.697  0.00  0.00      D     
ATOM   2307  CA  ASN D 146       0.908   4.269  15.584  0.00  0.00      D     
ATOM   2308  HA  ASN D 146       0.426   3.454  16.104  0.00  0.00      D     
ATOM   2309  CB  ASN D 146       0.094   5.606  15.757  0.00  0.00      D     
ATOM   2310  HB1 ASN D 146       0.725   6.503  15.579  0.00  0.00      D     
ATOM   2311  HB2 ASN D 146      -0.790   5.607  15.084  0.00  0.00      D     
ATOM   2312  CG  ASN D 146      -0.366   5.601  17.148  0.00  0.00      D     
ATOM   2313  OD1 ASN D 146       0.187   6.295  18.038  0.00  0.00      D     
ATOM   2314  ND2 ASN D 146      -1.471   4.902  17.451  0.00  0.00      D     
ATOM   2315 HD21 ASN D 146      -1.780   4.991  18.398  0.00  0.00      D     
ATOM   2316 HD22 ASN D 146      -2.142   4.656  16.752  0.00  0.00      D     
ATOM   2317  C   ASN D 146       0.980   3.940  14.106  0.00  0.00      D     
ATOM   2318  O   ASN D 146       0.183   3.114  13.649  0.00  0.00      D     
ATOM   2319  N   PHE D 147       1.950   4.569  13.362  0.00  0.00      D     
ATOM   2320  HN  PHE D 147       2.560   5.185  13.855  0.00  0.00      D     
ATOM   2321  CA  PHE D 147       2.095   4.354  11.918  0.00  0.00      D     
ATOM   2322  HA  PHE D 147       1.179   4.534  11.374  0.00  0.00      D     
ATOM   2323  CB  PHE D 147       3.128   5.288  11.353  0.00  0.00      D     
ATOM   2324  HB1 PHE D 147       2.996   6.330  11.715  0.00  0.00      D     
ATOM   2325  HB2 PHE D 147       4.152   5.060  11.718  0.00  0.00      D     
ATOM   2326  CG  PHE D 147       3.150   5.489   9.867  0.00  0.00      D     
ATOM   2327  CD1 PHE D 147       1.990   5.708   9.123  0.00  0.00      D     
ATOM   2328  HD1 PHE D 147       1.033   5.728   9.623  0.00  0.00      D     
ATOM   2329  CE1 PHE D 147       2.047   5.664   7.742  0.00  0.00      D     
ATOM   2330  HE1 PHE D 147       1.130   5.556   7.182  0.00  0.00      D     
ATOM   2331  CZ  PHE D 147       3.332   5.585   7.032  0.00  0.00      D     
ATOM   2332  HZ  PHE D 147       3.319   5.742   5.964  0.00  0.00      D     
ATOM   2333  CD2 PHE D 147       4.398   5.428   9.184  0.00  0.00      D     
ATOM   2334  HD2 PHE D 147       5.314   5.369   9.752  0.00  0.00      D     
ATOM   2335  CE2 PHE D 147       4.515   5.441   7.788  0.00  0.00      D     
ATOM   2336  HE2 PHE D 147       5.505   5.321   7.374  0.00  0.00      D     
ATOM   2337  C   PHE D 147       2.414   2.942  11.498  0.00  0.00      D     
ATOM   2338  O   PHE D 147       1.728   2.311  10.708  0.00  0.00      D     
ATOM   2339  N   CYS D 148       3.329   2.277  12.218  0.00  0.00      D     
ATOM   2340  HN  CYS D 148       3.846   2.849  12.850  0.00  0.00      D     
ATOM   2341  CA  CYS D 148       3.759   0.896  12.087  0.00  0.00      D     
ATOM   2342  HA  CYS D 148       4.030   0.760  11.050  0.00  0.00      D     
ATOM   2343  CB  CYS D 148       5.039   0.547  12.825  0.00  0.00      D     
ATOM   2344  HB1 CYS D 148       4.821   0.645  13.910  0.00  0.00      D     
ATOM   2345  HB2 CYS D 148       5.201  -0.540  12.664  0.00  0.00      D     
ATOM   2346  SG  CYS D 148       6.517   1.488  12.402  0.00  0.00      D     
ATOM   2347  HG1 CYS D 148       6.164   2.524  13.149  0.00  0.00      D     
ATOM   2348  C   CYS D 148       2.650  -0.034  12.422  0.00  0.00      D     
ATOM   2349  O   CYS D 148       2.416  -0.901  11.662  0.00  0.00      D     
ATOM   2350  N   ALA D 149       1.922   0.167  13.512  0.00  0.00      D     
ATOM   2351  HN  ALA D 149       2.229   0.963  14.028  0.00  0.00      D     
ATOM   2352  CA  ALA D 149       0.708  -0.544  13.944  0.00  0.00      D     
ATOM   2353  HA  ALA D 149       1.029  -1.573  14.005  0.00  0.00      D     
ATOM   2354  CB  ALA D 149       0.302  -0.010  15.339  0.00  0.00      D     
ATOM   2355  HB1 ALA D 149       1.108   0.112  16.094  0.00  0.00      D     
ATOM   2356  HB2 ALA D 149      -0.193   0.980  15.251  0.00  0.00      D     
ATOM   2357  HB3 ALA D 149      -0.402  -0.698  15.855  0.00  0.00      D     
ATOM   2358  C   ALA D 149      -0.356  -0.363  12.929  0.00  0.00      D     
ATOM   2359  O   ALA D 149      -1.182  -1.269  12.711  0.00  0.00      D     
ATOM   2360  N   LEU D 150      -0.522   0.818  12.319  0.00  0.00      D     
ATOM   2361  HN  LEU D 150       0.083   1.605  12.412  0.00  0.00      D     
ATOM   2362  CA  LEU D 150      -1.452   0.936  11.265  0.00  0.00      D     
ATOM   2363  HA  LEU D 150      -2.347   0.381  11.504  0.00  0.00      D     
ATOM   2364  CB  LEU D 150      -1.795   2.410  10.910  0.00  0.00      D     
ATOM   2365  HB1 LEU D 150      -0.854   2.999  10.942  0.00  0.00      D     
ATOM   2366  HB2 LEU D 150      -2.344   2.498   9.948  0.00  0.00      D     
ATOM   2367  CG  LEU D 150      -2.761   3.013  11.942  0.00  0.00      D     
ATOM   2368  HG  LEU D 150      -2.282   2.923  12.941  0.00  0.00      D     
ATOM   2369  CD1 LEU D 150      -2.883   4.506  11.758  0.00  0.00      D     
ATOM   2370 HD11 LEU D 150      -3.277   4.826  10.770  0.00  0.00      D     
ATOM   2371 HD12 LEU D 150      -3.458   4.967  12.590  0.00  0.00      D     
ATOM   2372 HD13 LEU D 150      -1.887   4.971  11.920  0.00  0.00      D     
ATOM   2373  CD2 LEU D 150      -4.133   2.427  11.932  0.00  0.00      D     
ATOM   2374 HD21 LEU D 150      -4.125   1.367  12.266  0.00  0.00      D     
ATOM   2375 HD22 LEU D 150      -4.715   2.983  12.698  0.00  0.00      D     
ATOM   2376 HD23 LEU D 150      -4.692   2.525  10.977  0.00  0.00      D     
ATOM   2377  C   LEU D 150      -1.163   0.153  10.034  0.00  0.00      D     
ATOM   2378  O   LEU D 150      -1.991  -0.454   9.346  0.00  0.00      D     
ATOM   2379  N   ILE D 151       0.093   0.235   9.641  0.00  0.00      D     
ATOM   2380  HN  ILE D 151       0.735   0.727  10.223  0.00  0.00      D     
ATOM   2381  CA  ILE D 151       0.523  -0.409   8.357  0.00  0.00      D     
ATOM   2382  HA  ILE D 151      -0.151  -0.012   7.612  0.00  0.00      D     
ATOM   2383  CB  ILE D 151       2.008  -0.148   8.110  0.00  0.00      D     
ATOM   2384  HB  ILE D 151       2.611  -0.483   8.981  0.00  0.00      D     
ATOM   2385  CG2 ILE D 151       2.429  -1.207   7.111  0.00  0.00      D     
ATOM   2386 HG21 ILE D 151       3.323  -0.825   6.573  0.00  0.00      D     
ATOM   2387 HG22 ILE D 151       2.845  -2.120   7.586  0.00  0.00      D     
ATOM   2388 HG23 ILE D 151       1.691  -1.384   6.299  0.00  0.00      D     
ATOM   2389  CG1 ILE D 151       2.297   1.287   7.551  0.00  0.00      D     
ATOM   2390 HG11 ILE D 151       2.082   1.650   6.523  0.00  0.00      D     
ATOM   2391 HG12 ILE D 151       1.769   2.084   8.118  0.00  0.00      D     
ATOM   2392  CD  ILE D 151       3.843   1.524   7.845  0.00  0.00      D     
ATOM   2393  HD1 ILE D 151       4.100   2.600   7.743  0.00  0.00      D     
ATOM   2394  HD2 ILE D 151       4.042   1.266   8.907  0.00  0.00      D     
ATOM   2395  HD3 ILE D 151       4.441   0.860   7.185  0.00  0.00      D     
ATOM   2396  C   ILE D 151       0.224  -1.894   8.479  0.00  0.00      D     
ATOM   2397  O   ILE D 151      -0.421  -2.610   7.730  0.00  0.00      D     
ATOM   2398  N   LEU D 152       0.612  -2.551   9.631  0.00  0.00      D     
ATOM   2399  HN  LEU D 152       1.306  -2.172  10.239  0.00  0.00      D     
ATOM   2400  CA  LEU D 152       0.011  -3.801  10.066  0.00  0.00      D     
ATOM   2401  HA  LEU D 152       0.433  -4.496   9.356  0.00  0.00      D     
ATOM   2402  CB  LEU D 152       0.588  -4.178  11.460  0.00  0.00      D     
ATOM   2403  HB1 LEU D 152       0.330  -3.347  12.150  0.00  0.00      D     
ATOM   2404  HB2 LEU D 152       0.164  -5.153  11.784  0.00  0.00      D     
ATOM   2405  CG  LEU D 152       2.126  -4.286  11.431  0.00  0.00      D     
ATOM   2406  HG  LEU D 152       2.626  -3.461  10.878  0.00  0.00      D     
ATOM   2407  CD1 LEU D 152       2.656  -4.334  12.863  0.00  0.00      D     
ATOM   2408 HD11 LEU D 152       2.523  -3.278  13.181  0.00  0.00      D     
ATOM   2409 HD12 LEU D 152       2.123  -5.015  13.560  0.00  0.00      D     
ATOM   2410 HD13 LEU D 152       3.733  -4.604  12.825  0.00  0.00      D     
ATOM   2411  CD2 LEU D 152       2.618  -5.541  10.746  0.00  0.00      D     
ATOM   2412 HD21 LEU D 152       2.405  -5.524   9.656  0.00  0.00      D     
ATOM   2413 HD22 LEU D 152       3.722  -5.616  10.848  0.00  0.00      D     
ATOM   2414 HD23 LEU D 152       2.222  -6.491  11.165  0.00  0.00      D     
ATOM   2415  C   LEU D 152      -1.483  -3.955  10.113  0.00  0.00      D     
ATOM   2416  O   LEU D 152      -1.916  -4.956   9.592  0.00  0.00      D     
ATOM   2417  N   ALA D 153      -2.239  -3.087  10.750  0.00  0.00      D     
ATOM   2418  HN  ALA D 153      -1.958  -2.389  11.404  0.00  0.00      D     
ATOM   2419  CA  ALA D 153      -3.723  -3.221  10.677  0.00  0.00      D     
ATOM   2420  HA  ALA D 153      -3.907  -4.245  10.967  0.00  0.00      D     
ATOM   2421  CB  ALA D 153      -4.381  -2.348  11.759  0.00  0.00      D     
ATOM   2422  HB1 ALA D 153      -5.454  -2.585  11.922  0.00  0.00      D     
ATOM   2423  HB2 ALA D 153      -3.969  -2.383  12.790  0.00  0.00      D     
ATOM   2424  HB3 ALA D 153      -4.268  -1.269  11.519  0.00  0.00      D     
ATOM   2425  C   ALA D 153      -4.376  -3.087   9.306  0.00  0.00      D     
ATOM   2426  O   ALA D 153      -5.310  -3.856   9.042  0.00  0.00      D     
ATOM   2427  N   TYR D 154      -3.894  -2.229   8.410  0.00  0.00      D     
ATOM   2428  HN  TYR D 154      -3.172  -1.602   8.694  0.00  0.00      D     
ATOM   2429  CA  TYR D 154      -4.289  -2.184   7.033  0.00  0.00      D     
ATOM   2430  HA  TYR D 154      -5.366  -2.236   6.968  0.00  0.00      D     
ATOM   2431  CB  TYR D 154      -3.937  -0.789   6.392  0.00  0.00      D     
ATOM   2432  HB1 TYR D 154      -2.865  -0.527   6.522  0.00  0.00      D     
ATOM   2433  HB2 TYR D 154      -4.088  -0.850   5.293  0.00  0.00      D     
ATOM   2434  CG  TYR D 154      -4.702   0.458   6.995  0.00  0.00      D     
ATOM   2435  CD1 TYR D 154      -6.025   0.536   6.660  0.00  0.00      D     
ATOM   2436  HD1 TYR D 154      -6.485  -0.252   6.083  0.00  0.00      D     
ATOM   2437  CE1 TYR D 154      -6.772   1.593   7.048  0.00  0.00      D     
ATOM   2438  HE1 TYR D 154      -7.804   1.626   6.731  0.00  0.00      D     
ATOM   2439  CZ  TYR D 154      -6.234   2.592   7.846  0.00  0.00      D     
ATOM   2440  OH  TYR D 154      -6.896   3.754   8.442  0.00  0.00      D     
ATOM   2441  HH  TYR D 154      -7.776   3.636   8.077  0.00  0.00      D     
ATOM   2442  CD2 TYR D 154      -4.106   1.440   7.790  0.00  0.00      D     
ATOM   2443  HD2 TYR D 154      -3.064   1.415   8.073  0.00  0.00      D     
ATOM   2444  CE2 TYR D 154      -4.929   2.495   8.237  0.00  0.00      D     
ATOM   2445  HE2 TYR D 154      -4.471   3.258   8.849  0.00  0.00      D     
ATOM   2446  C   TYR D 154      -3.904  -3.311   6.177  0.00  0.00      D     
ATOM   2447  O   TYR D 154      -4.568  -3.581   5.187  0.00  0.00      D     
ATOM   2448  N   CYS D 155      -2.784  -3.974   6.365  0.00  0.00      D     
ATOM   2449  HN  CYS D 155      -2.239  -3.762   7.173  0.00  0.00      D     
ATOM   2450  CA  CYS D 155      -2.239  -5.077   5.522  0.00  0.00      D     
ATOM   2451  HA  CYS D 155      -2.812  -5.148   4.609  0.00  0.00      D     
ATOM   2452  CB  CYS D 155      -0.761  -4.787   5.293  0.00  0.00      D     
ATOM   2453  HB1 CYS D 155      -0.163  -4.720   6.227  0.00  0.00      D     
ATOM   2454  HB2 CYS D 155      -0.218  -5.515   4.653  0.00  0.00      D     
ATOM   2455  SG  CYS D 155      -0.686  -3.036   4.597  0.00  0.00      D     
ATOM   2456  HG1 CYS D 155      -0.540  -2.400   5.751  0.00  0.00      D     
ATOM   2457  C   CYS D 155      -2.461  -6.463   6.167  0.00  0.00      D     
ATOM   2458  O   CYS D 155      -2.315  -7.554   5.638  0.00  0.00      D     
ATOM   2459  N   ASN D 156      -3.063  -6.420   7.404  0.00  0.00      D     
ATOM   2460  HN  ASN D 156      -3.402  -5.522   7.675  0.00  0.00      D     
ATOM   2461  CA  ASN D 156      -3.487  -7.625   8.237  0.00  0.00      D     
ATOM   2462  HA  ASN D 156      -3.809  -7.199   9.175  0.00  0.00      D     
ATOM   2463  CB  ASN D 156      -4.654  -8.479   7.627  0.00  0.00      D     
ATOM   2464  HB1 ASN D 156      -4.367  -8.695   6.576  0.00  0.00      D     
ATOM   2465  HB2 ASN D 156      -4.765  -9.435   8.183  0.00  0.00      D     
ATOM   2466  CG  ASN D 156      -6.029  -7.785   7.636  0.00  0.00      D     
ATOM   2467  OD1 ASN D 156      -6.097  -6.582   7.837  0.00  0.00      D     
ATOM   2468  ND2 ASN D 156      -7.106  -8.518   7.307  0.00  0.00      D     
ATOM   2469 HD21 ASN D 156      -7.930  -7.969   7.168  0.00  0.00      D     
ATOM   2470 HD22 ASN D 156      -7.055  -9.514   7.229  0.00  0.00      D     
ATOM   2471  C   ASN D 156      -2.341  -8.403   8.694  0.00  0.00      D     
ATOM   2472  O   ASN D 156      -2.371  -9.613   8.784  0.00  0.00      D     
ATOM   2473  N   LYS D 157      -1.202  -7.779   9.038  0.00  0.00      D     
ATOM   2474  HN  LYS D 157      -1.105  -6.787   9.024  0.00  0.00      D     
ATOM   2475  CA  LYS D 157       0.067  -8.459   9.523  0.00  0.00      D     
ATOM   2476  HA  LYS D 157       0.101  -9.464   9.129  0.00  0.00      D     
ATOM   2477  CB  LYS D 157       1.315  -7.819   8.783  0.00  0.00      D     
ATOM   2478  HB1 LYS D 157       1.201  -6.737   8.556  0.00  0.00      D     
ATOM   2479  HB2 LYS D 157       2.219  -8.079   9.375  0.00  0.00      D     
ATOM   2480  CG  LYS D 157       1.679  -8.455   7.418  0.00  0.00      D     
ATOM   2481  HG1 LYS D 157       2.692  -8.205   7.037  0.00  0.00      D     
ATOM   2482  HG2 LYS D 157       1.582  -9.560   7.488  0.00  0.00      D     
ATOM   2483  CD  LYS D 157       0.839  -7.918   6.268  0.00  0.00      D     
ATOM   2484  HD1 LYS D 157      -0.238  -8.111   6.462  0.00  0.00      D     
ATOM   2485  HD2 LYS D 157       1.075  -6.835   6.344  0.00  0.00      D     
ATOM   2486  CE  LYS D 157       1.274  -8.414   4.912  0.00  0.00      D     
ATOM   2487  HE1 LYS D 157       0.594  -7.914   4.189  0.00  0.00      D     
ATOM   2488  HE2 LYS D 157       2.268  -8.049   4.578  0.00  0.00      D     
ATOM   2489  NZ  LYS D 157       1.191  -9.823   4.845  0.00  0.00      D     
ATOM   2490  HZ1 LYS D 157       1.354 -10.060   3.845  0.00  0.00      D     
ATOM   2491  HZ2 LYS D 157       1.920 -10.338   5.378  0.00  0.00      D     
ATOM   2492  HZ3 LYS D 157       0.216 -10.156   4.982  0.00  0.00      D     
ATOM   2493  C   LYS D 157       0.092  -8.432  11.030  0.00  0.00      D     
ATOM   2494  O   LYS D 157      -0.670  -7.612  11.661  0.00  0.00      D     
ATOM   2495  N   THR D 158       0.870  -9.368  11.558  0.00  0.00      D     
ATOM   2496  HN  THR D 158       1.400  -9.967  10.962  0.00  0.00      D     
ATOM   2497  CA  THR D 158       1.123  -9.560  13.015  0.00  0.00      D     
ATOM   2498  HA  THR D 158       0.596  -8.773  13.533  0.00  0.00      D     
ATOM   2499  CB  THR D 158       0.437 -10.891  13.457  0.00  0.00      D     
ATOM   2500  HB  THR D 158       0.774 -11.713  12.790  0.00  0.00      D     
ATOM   2501  OG1 THR D 158      -0.959 -10.820  13.351  0.00  0.00      D     
ATOM   2502  HG1 THR D 158      -1.154 -10.985  12.426  0.00  0.00      D     
ATOM   2503  CG2 THR D 158       0.693 -11.264  14.928  0.00  0.00      D     
ATOM   2504 HG21 THR D 158       1.746 -11.574  15.099  0.00  0.00      D     
ATOM   2505 HG22 THR D 158       0.424 -10.445  15.628  0.00  0.00      D     
ATOM   2506 HG23 THR D 158       0.130 -12.195  15.156  0.00  0.00      D     
ATOM   2507  C   THR D 158       2.553  -9.491  13.389  0.00  0.00      D     
ATOM   2508  O   THR D 158       3.452  -9.889  12.628  0.00  0.00      D     
ATOM   2509  N   VAL D 159       2.960  -8.909  14.509  0.00  0.00      D     
ATOM   2510  HN  VAL D 159       2.293  -8.465  15.102  0.00  0.00      D     
ATOM   2511  CA  VAL D 159       4.357  -8.946  15.076  0.00  0.00      D     
ATOM   2512  HA  VAL D 159       4.941  -8.639  14.221  0.00  0.00      D     
ATOM   2513  CB  VAL D 159       4.502  -7.925  16.200  0.00  0.00      D     
ATOM   2514  HB  VAL D 159       3.939  -8.174  17.125  0.00  0.00      D     
ATOM   2515  CG1 VAL D 159       5.990  -7.789  16.695  0.00  0.00      D     
ATOM   2516 HG11 VAL D 159       6.231  -8.614  17.398  0.00  0.00      D     
ATOM   2517 HG12 VAL D 159       6.729  -7.878  15.870  0.00  0.00      D     
ATOM   2518 HG13 VAL D 159       6.084  -6.835  17.255  0.00  0.00      D     
ATOM   2519  CG2 VAL D 159       3.968  -6.547  15.710  0.00  0.00      D     
ATOM   2520 HG21 VAL D 159       4.190  -5.673  16.358  0.00  0.00      D     
ATOM   2521 HG22 VAL D 159       4.566  -6.298  14.807  0.00  0.00      D     
ATOM   2522 HG23 VAL D 159       2.903  -6.576  15.392  0.00  0.00      D     
ATOM   2523  C   VAL D 159       4.836 -10.311  15.557  0.00  0.00      D     
ATOM   2524  O   VAL D 159       4.076 -11.148  16.100  0.00  0.00      D     
ATOM   2525  N   GLY D 160       6.160 -10.643  15.283  0.00  0.00      D     
ATOM   2526  HN  GLY D 160       6.787  -9.892  15.094  0.00  0.00      D     
ATOM   2527  CA  GLY D 160       6.672 -11.953  15.412  0.00  0.00      D     
ATOM   2528  HA1 GLY D 160       6.365 -12.491  16.297  0.00  0.00      D     
ATOM   2529  HA2 GLY D 160       7.741 -11.818  15.338  0.00  0.00      D     
ATOM   2530  C   GLY D 160       6.480 -12.777  14.194  0.00  0.00      D     
ATOM   2531  O   GLY D 160       6.532 -14.061  14.353  0.00  0.00      D     
ATOM   2532  N   GLU D 161       6.183 -12.212  13.084  0.00  0.00      D     
ATOM   2533  HN  GLU D 161       5.981 -11.237  13.031  0.00  0.00      D     
ATOM   2534  CA  GLU D 161       5.981 -12.967  11.832  0.00  0.00      D     
ATOM   2535  HA  GLU D 161       6.466 -13.931  11.853  0.00  0.00      D     
ATOM   2536  CB  GLU D 161       4.431 -13.098  11.542  0.00  0.00      D     
ATOM   2537  HB1 GLU D 161       4.034 -12.064  11.454  0.00  0.00      D     
ATOM   2538  HB2 GLU D 161       4.273 -13.550  10.540  0.00  0.00      D     
ATOM   2539  CG  GLU D 161       3.675 -13.775  12.586  0.00  0.00      D     
ATOM   2540  HG1 GLU D 161       4.334 -14.550  13.033  0.00  0.00      D     
ATOM   2541  HG2 GLU D 161       3.277 -13.104  13.377  0.00  0.00      D     
ATOM   2542  CD  GLU D 161       2.393 -14.591  12.147  0.00  0.00      D     
ATOM   2543  OE1 GLU D 161       2.455 -15.848  11.993  0.00  0.00      D     
ATOM   2544  OE2 GLU D 161       1.257 -14.013  12.038  0.00  0.00      D     
ATOM   2545  C   GLU D 161       6.568 -12.236  10.615  0.00  0.00      D     
ATOM   2546  O   GLU D 161       6.345 -11.070  10.571  0.00  0.00      D     
ATOM   2547  N   LEU D 162       7.386 -12.908   9.812  0.00  0.00      D     
ATOM   2548  HN  LEU D 162       7.534 -13.888   9.914  0.00  0.00      D     
ATOM   2549  CA  LEU D 162       8.033 -12.346   8.625  0.00  0.00      D     
ATOM   2550  HA  LEU D 162       8.345 -11.353   8.913  0.00  0.00      D     
ATOM   2551  CB  LEU D 162       9.325 -13.163   8.191  0.00  0.00      D     
ATOM   2552  HB1 LEU D 162      10.096 -13.282   8.982  0.00  0.00      D     
ATOM   2553  HB2 LEU D 162       8.938 -14.175   7.945  0.00  0.00      D     
ATOM   2554  CG  LEU D 162      10.071 -12.663   6.941  0.00  0.00      D     
ATOM   2555  HG  LEU D 162       9.327 -12.652   6.117  0.00  0.00      D     
ATOM   2556  CD1 LEU D 162      10.775 -11.301   7.190  0.00  0.00      D     
ATOM   2557 HD11 LEU D 162      11.316 -11.047   6.254  0.00  0.00      D     
ATOM   2558 HD12 LEU D 162      10.108 -10.503   7.580  0.00  0.00      D     
ATOM   2559 HD13 LEU D 162      11.481 -11.525   8.018  0.00  0.00      D     
ATOM   2560  CD2 LEU D 162      11.156 -13.615   6.539  0.00  0.00      D     
ATOM   2561 HD21 LEU D 162      11.884 -13.171   5.827  0.00  0.00      D     
ATOM   2562 HD22 LEU D 162      11.699 -13.937   7.453  0.00  0.00      D     
ATOM   2563 HD23 LEU D 162      10.677 -14.546   6.165  0.00  0.00      D     
ATOM   2564  C   LEU D 162       7.077 -12.209   7.451  0.00  0.00      D     
ATOM   2565  O   LEU D 162       6.176 -12.994   7.238  0.00  0.00      D     
ATOM   2566  N   GLY D 163       7.325 -11.190   6.584  0.00  0.00      D     
ATOM   2567  HN  GLY D 163       8.066 -10.543   6.746  0.00  0.00      D     
ATOM   2568  CA  GLY D 163       6.775 -10.972   5.307  0.00  0.00      D     
ATOM   2569  HA1 GLY D 163       6.098 -10.144   5.459  0.00  0.00      D     
ATOM   2570  HA2 GLY D 163       6.276 -11.829   4.879  0.00  0.00      D     
ATOM   2571  C   GLY D 163       7.732 -10.481   4.277  0.00  0.00      D     
ATOM   2572  O   GLY D 163       8.943 -10.412   4.588  0.00  0.00      D     
ATOM   2573  N   ASP D 164       7.194 -10.116   3.056  0.00  0.00      D     
ATOM   2574  HN  ASP D 164       6.241 -10.397   2.978  0.00  0.00      D     
ATOM   2575  CA  ASP D 164       7.855  -9.363   1.982  0.00  0.00      D     
ATOM   2576  HA  ASP D 164       8.918  -9.464   2.146  0.00  0.00      D     
ATOM   2577  CB  ASP D 164       7.640 -10.004   0.596  0.00  0.00      D     
ATOM   2578  HB1 ASP D 164       8.370  -9.627  -0.151  0.00  0.00      D     
ATOM   2579  HB2 ASP D 164       7.857 -11.079   0.775  0.00  0.00      D     
ATOM   2580  CG  ASP D 164       6.283  -9.754   0.005  0.00  0.00      D     
ATOM   2581  OD1 ASP D 164       6.231 -10.241  -1.183  0.00  0.00      D     
ATOM   2582  OD2 ASP D 164       5.261  -9.238   0.596  0.00  0.00      D     
ATOM   2583  C   ASP D 164       7.616  -7.879   2.090  0.00  0.00      D     
ATOM   2584  O   ASP D 164       6.920  -7.412   2.962  0.00  0.00      D     
ATOM   2585  N   VAL D 165       8.216  -7.075   1.228  0.00  0.00      D     
ATOM   2586  HN  VAL D 165       8.910  -7.454   0.620  0.00  0.00      D     
ATOM   2587  CA  VAL D 165       7.887  -5.728   1.044  0.00  0.00      D     
ATOM   2588  HA  VAL D 165       7.567  -5.231   1.948  0.00  0.00      D     
ATOM   2589  CB  VAL D 165       9.156  -4.922   0.671  0.00  0.00      D     
ATOM   2590  HB  VAL D 165       9.805  -5.456  -0.056  0.00  0.00      D     
ATOM   2591  CG1 VAL D 165       8.780  -3.503   0.195  0.00  0.00      D     
ATOM   2592 HG11 VAL D 165       8.400  -3.006   1.113  0.00  0.00      D     
ATOM   2593 HG12 VAL D 165       9.662  -2.988  -0.243  0.00  0.00      D     
ATOM   2594 HG13 VAL D 165       7.968  -3.509  -0.564  0.00  0.00      D     
ATOM   2595  CG2 VAL D 165      10.061  -4.894   1.924  0.00  0.00      D     
ATOM   2596 HG21 VAL D 165      10.220  -5.958   2.201  0.00  0.00      D     
ATOM   2597 HG22 VAL D 165      11.099  -4.555   1.719  0.00  0.00      D     
ATOM   2598 HG23 VAL D 165       9.599  -4.457   2.835  0.00  0.00      D     
ATOM   2599  C   VAL D 165       6.642  -5.544   0.226  0.00  0.00      D     
ATOM   2600  O   VAL D 165       5.765  -4.796   0.615  0.00  0.00      D     
ATOM   2601  N   ARG D 166       6.588  -6.232  -0.855  0.00  0.00      D     
ATOM   2602  HN  ARG D 166       7.458  -6.629  -1.136  0.00  0.00      D     
ATOM   2603  CA  ARG D 166       5.606  -6.151  -1.961  0.00  0.00      D     
ATOM   2604  HA  ARG D 166       5.853  -5.212  -2.434  0.00  0.00      D     
ATOM   2605  CB  ARG D 166       5.942  -7.114  -3.120  0.00  0.00      D     
ATOM   2606  HB1 ARG D 166       7.044  -7.091  -3.257  0.00  0.00      D     
ATOM   2607  HB2 ARG D 166       5.673  -8.123  -2.740  0.00  0.00      D     
ATOM   2608  CG  ARG D 166       5.188  -6.868  -4.381  0.00  0.00      D     
ATOM   2609  HG1 ARG D 166       4.124  -6.775  -4.074  0.00  0.00      D     
ATOM   2610  HG2 ARG D 166       5.548  -5.910  -4.815  0.00  0.00      D     
ATOM   2611  CD  ARG D 166       5.396  -7.881  -5.490  0.00  0.00      D     
ATOM   2612  HD1 ARG D 166       5.135  -7.526  -6.510  0.00  0.00      D     
ATOM   2613  HD2 ARG D 166       6.471  -8.158  -5.539  0.00  0.00      D     
ATOM   2614  NE  ARG D 166       4.612  -9.081  -5.040  0.00  0.00      D     
ATOM   2615  HE  ARG D 166       5.066  -9.633  -4.340  0.00  0.00      D     
ATOM   2616  CZ  ARG D 166       3.542  -9.566  -5.587  0.00  0.00      D     
ATOM   2617  NH1 ARG D 166       2.948  -8.842  -6.564  0.00  0.00      D     
ATOM   2618 HH11 ARG D 166       2.014  -9.149  -6.745  0.00  0.00      D     
ATOM   2619 HH12 ARG D 166       3.451  -8.154  -7.087  0.00  0.00      D     
ATOM   2620  NH2 ARG D 166       2.866 -10.554  -5.131  0.00  0.00      D     
ATOM   2621 HH21 ARG D 166       1.933 -10.789  -5.407  0.00  0.00      D     
ATOM   2622 HH22 ARG D 166       3.301 -10.850  -4.281  0.00  0.00      D     
ATOM   2623  C   ARG D 166       4.137  -6.300  -1.576  0.00  0.00      D     
ATOM   2624  O   ARG D 166       3.295  -5.472  -1.922  0.00  0.00      D     
ATOM   2625  N   GLU D 167       3.677  -7.408  -0.936  0.00  0.00      D     
ATOM   2626  HN  GLU D 167       4.254  -8.154  -0.612  0.00  0.00      D     
ATOM   2627  CA  GLU D 167       2.288  -7.477  -0.474  0.00  0.00      D     
ATOM   2628  HA  GLU D 167       1.568  -7.309  -1.261  0.00  0.00      D     
ATOM   2629  CB  GLU D 167       1.968  -8.860   0.278  0.00  0.00      D     
ATOM   2630  HB1 GLU D 167       2.178  -9.636  -0.489  0.00  0.00      D     
ATOM   2631  HB2 GLU D 167       2.717  -9.053   1.076  0.00  0.00      D     
ATOM   2632  CG  GLU D 167       0.563  -9.077   0.852  0.00  0.00      D     
ATOM   2633  HG1 GLU D 167       0.234  -8.392   1.663  0.00  0.00      D     
ATOM   2634  HG2 GLU D 167      -0.238  -9.008   0.085  0.00  0.00      D     
ATOM   2635  CD  GLU D 167       0.419 -10.604   1.319  0.00  0.00      D     
ATOM   2636  OE1 GLU D 167       0.366 -11.551   0.497  0.00  0.00      D     
ATOM   2637  OE2 GLU D 167       0.323 -10.724   2.552  0.00  0.00      D     
ATOM   2638  C   GLU D 167       1.842  -6.460   0.541  0.00  0.00      D     
ATOM   2639  O   GLU D 167       0.749  -5.847   0.427  0.00  0.00      D     
ATOM   2640  N   THR D 168       2.644  -6.084   1.554  0.00  0.00      D     
ATOM   2641  HN  THR D 168       3.534  -6.525   1.631  0.00  0.00      D     
ATOM   2642  CA  THR D 168       2.347  -4.916   2.418  0.00  0.00      D     
ATOM   2643  HA  THR D 168       1.355  -5.002   2.837  0.00  0.00      D     
ATOM   2644  CB  THR D 168       3.439  -4.778   3.467  0.00  0.00      D     
ATOM   2645  HB  THR D 168       4.407  -4.935   2.945  0.00  0.00      D     
ATOM   2646  OG1 THR D 168       3.261  -5.781   4.402  0.00  0.00      D     
ATOM   2647  HG1 THR D 168       3.572  -6.596   4.001  0.00  0.00      D     
ATOM   2648  CG2 THR D 168       3.422  -3.518   4.342  0.00  0.00      D     
ATOM   2649 HG21 THR D 168       4.172  -3.566   5.161  0.00  0.00      D     
ATOM   2650 HG22 THR D 168       3.657  -2.616   3.739  0.00  0.00      D     
ATOM   2651 HG23 THR D 168       2.469  -3.392   4.900  0.00  0.00      D     
ATOM   2652  C   THR D 168       2.298  -3.525   1.660  0.00  0.00      D     
ATOM   2653  O   THR D 168       1.328  -2.770   1.837  0.00  0.00      D     
ATOM   2654  N   MET D 169       3.256  -3.279   0.772  0.00  0.00      D     
ATOM   2655  HN  MET D 169       4.058  -3.867   0.703  0.00  0.00      D     
ATOM   2656  CA  MET D 169       3.199  -2.072  -0.043  0.00  0.00      D     
ATOM   2657  HA  MET D 169       3.152  -1.195   0.586  0.00  0.00      D     
ATOM   2658  CB  MET D 169       4.485  -1.980  -0.940  0.00  0.00      D     
ATOM   2659  HB1 MET D 169       4.674  -2.922  -1.498  0.00  0.00      D     
ATOM   2660  HB2 MET D 169       4.392  -1.265  -1.785  0.00  0.00      D     
ATOM   2661  CG  MET D 169       5.709  -1.626  -0.080  0.00  0.00      D     
ATOM   2662  HG1 MET D 169       5.866  -2.530   0.547  0.00  0.00      D     
ATOM   2663  HG2 MET D 169       6.619  -1.444  -0.690  0.00  0.00      D     
ATOM   2664  SD  MET D 169       5.568  -0.248   1.088  0.00  0.00      D     
ATOM   2665  CE  MET D 169       6.097   1.011  -0.090  0.00  0.00      D     
ATOM   2666  HE1 MET D 169       6.423   1.926   0.448  0.00  0.00      D     
ATOM   2667  HE2 MET D 169       6.976   0.614  -0.642  0.00  0.00      D     
ATOM   2668  HE3 MET D 169       5.378   1.298  -0.887  0.00  0.00      D     
ATOM   2669  C   MET D 169       1.943  -1.984  -0.984  0.00  0.00      D     
ATOM   2670  O   MET D 169       1.399  -0.903  -1.104  0.00  0.00      D     
ATOM   2671  N   SER D 170       1.374  -3.099  -1.506  0.00  0.00      D     
ATOM   2672  HN  SER D 170       1.784  -3.991  -1.331  0.00  0.00      D     
ATOM   2673  CA  SER D 170       0.110  -3.180  -2.324  0.00  0.00      D     
ATOM   2674  HA  SER D 170       0.151  -2.396  -3.066  0.00  0.00      D     
ATOM   2675  CB  SER D 170      -0.193  -4.565  -2.819  0.00  0.00      D     
ATOM   2676  HB1 SER D 170      -1.081  -4.440  -3.474  0.00  0.00      D     
ATOM   2677  HB2 SER D 170       0.657  -4.941  -3.428  0.00  0.00      D     
ATOM   2678  OG  SER D 170      -0.555  -5.468  -1.816  0.00  0.00      D     
ATOM   2679  HG1 SER D 170       0.206  -5.753  -1.306  0.00  0.00      D     
ATOM   2680  C   SER D 170      -1.129  -2.616  -1.667  0.00  0.00      D     
ATOM   2681  O   SER D 170      -1.881  -1.804  -2.196  0.00  0.00      D     
ATOM   2682  N   TYR D 171      -1.391  -3.036  -0.444  0.00  0.00      D     
ATOM   2683  HN  TYR D 171      -0.857  -3.742   0.013  0.00  0.00      D     
ATOM   2684  CA  TYR D 171      -2.547  -2.666   0.355  0.00  0.00      D     
ATOM   2685  HA  TYR D 171      -3.436  -2.573  -0.252  0.00  0.00      D     
ATOM   2686  CB  TYR D 171      -2.760  -3.544   1.705  0.00  0.00      D     
ATOM   2687  HB1 TYR D 171      -1.755  -3.434   2.164  0.00  0.00      D     
ATOM   2688  HB2 TYR D 171      -3.627  -3.135   2.266  0.00  0.00      D     
ATOM   2689  CG  TYR D 171      -2.976  -5.062   1.522  0.00  0.00      D     
ATOM   2690  CD1 TYR D 171      -2.067  -6.044   1.985  0.00  0.00      D     
ATOM   2691  HD1 TYR D 171      -1.061  -5.795   2.289  0.00  0.00      D     
ATOM   2692  CE1 TYR D 171      -2.450  -7.400   2.079  0.00  0.00      D     
ATOM   2693  HE1 TYR D 171      -1.822  -8.204   2.433  0.00  0.00      D     
ATOM   2694  CZ  TYR D 171      -3.780  -7.719   1.822  0.00  0.00      D     
ATOM   2695  OH  TYR D 171      -4.171  -9.052   1.985  0.00  0.00      D     
ATOM   2696  HH  TYR D 171      -3.418  -9.587   2.248  0.00  0.00      D     
ATOM   2697  CD2 TYR D 171      -4.294  -5.468   1.136  0.00  0.00      D     
ATOM   2698  HD2 TYR D 171      -5.097  -4.772   0.947  0.00  0.00      D     
ATOM   2699  CE2 TYR D 171      -4.659  -6.811   1.251  0.00  0.00      D     
ATOM   2700  HE2 TYR D 171      -5.674  -7.057   0.977  0.00  0.00      D     
ATOM   2701  C   TYR D 171      -2.400  -1.227   0.760  0.00  0.00      D     
ATOM   2702  O   TYR D 171      -3.365  -0.433   0.728  0.00  0.00      D     
ATOM   2703  N   LEU D 172      -1.173  -0.707   1.186  0.00  0.00      D     
ATOM   2704  HN  LEU D 172      -0.392  -1.314   1.315  0.00  0.00      D     
ATOM   2705  CA  LEU D 172      -0.993   0.763   1.370  0.00  0.00      D     
ATOM   2706  HA  LEU D 172      -1.656   1.059   2.169  0.00  0.00      D     
ATOM   2707  CB  LEU D 172       0.493   1.019   1.718  0.00  0.00      D     
ATOM   2708  HB1 LEU D 172       1.190   0.457   1.061  0.00  0.00      D     
ATOM   2709  HB2 LEU D 172       0.689   2.106   1.597  0.00  0.00      D     
ATOM   2710  CG  LEU D 172       0.807   0.473   3.231  0.00  0.00      D     
ATOM   2711  HG  LEU D 172       0.236  -0.452   3.461  0.00  0.00      D     
ATOM   2712  CD1 LEU D 172       2.326   0.328   3.414  0.00  0.00      D     
ATOM   2713 HD11 LEU D 172       2.434   0.406   4.517  0.00  0.00      D     
ATOM   2714 HD12 LEU D 172       2.479  -0.675   2.962  0.00  0.00      D     
ATOM   2715 HD13 LEU D 172       2.792   1.109   2.775  0.00  0.00      D     
ATOM   2716  CD2 LEU D 172       0.230   1.593   4.210  0.00  0.00      D     
ATOM   2717 HD21 LEU D 172       0.231   1.251   5.267  0.00  0.00      D     
ATOM   2718 HD22 LEU D 172       0.795   2.550   4.232  0.00  0.00      D     
ATOM   2719 HD23 LEU D 172      -0.832   1.832   3.989  0.00  0.00      D     
ATOM   2720  C   LEU D 172      -1.293   1.610   0.183  0.00  0.00      D     
ATOM   2721  O   LEU D 172      -1.790   2.704   0.390  0.00  0.00      D     
ATOM   2722  N   PHE D 173      -0.930   1.134  -1.043  0.00  0.00      D     
ATOM   2723  HN  PHE D 173      -0.494   0.249  -1.183  0.00  0.00      D     
ATOM   2724  CA  PHE D 173      -1.253   1.820  -2.258  0.00  0.00      D     
ATOM   2725  HA  PHE D 173      -0.941   2.851  -2.178  0.00  0.00      D     
ATOM   2726  CB  PHE D 173      -0.506   1.214  -3.483  0.00  0.00      D     
ATOM   2727  HB1 PHE D 173      -0.992   0.216  -3.520  0.00  0.00      D     
ATOM   2728  HB2 PHE D 173      -0.835   1.689  -4.432  0.00  0.00      D     
ATOM   2729  CG  PHE D 173       0.947   1.153  -3.433  0.00  0.00      D     
ATOM   2730  CD1 PHE D 173       1.595   0.355  -4.352  0.00  0.00      D     
ATOM   2731  HD1 PHE D 173       1.009  -0.381  -4.881  0.00  0.00      D     
ATOM   2732  CE1 PHE D 173       2.956   0.343  -4.485  0.00  0.00      D     
ATOM   2733  HE1 PHE D 173       3.398  -0.317  -5.218  0.00  0.00      D     
ATOM   2734  CZ  PHE D 173       3.790   1.198  -3.665  0.00  0.00      D     
ATOM   2735  HZ  PHE D 173       4.865   1.096  -3.633  0.00  0.00      D     
ATOM   2736  CD2 PHE D 173       1.749   2.034  -2.658  0.00  0.00      D     
ATOM   2737  HD2 PHE D 173       1.247   2.869  -2.192  0.00  0.00      D     
ATOM   2738  CE2 PHE D 173       3.147   1.999  -2.683  0.00  0.00      D     
ATOM   2739  HE2 PHE D 173       3.727   2.684  -2.083  0.00  0.00      D     
ATOM   2740  C   PHE D 173      -2.704   1.881  -2.529  0.00  0.00      D     
ATOM   2741  O   PHE D 173      -3.251   2.792  -3.084  0.00  0.00      D     
ATOM   2742  N   GLN D 174      -3.515   0.910  -1.902  0.00  0.00      D     
ATOM   2743  HN  GLN D 174      -3.155   0.097  -1.452  0.00  0.00      D     
ATOM   2744  CA  GLN D 174      -4.966   0.995  -2.011  0.00  0.00      D     
ATOM   2745  HA  GLN D 174      -5.261   1.469  -2.936  0.00  0.00      D     
ATOM   2746  CB  GLN D 174      -5.483  -0.439  -2.028  0.00  0.00      D     
ATOM   2747  HB1 GLN D 174      -4.793  -0.966  -2.722  0.00  0.00      D     
ATOM   2748  HB2 GLN D 174      -5.299  -0.875  -1.023  0.00  0.00      D     
ATOM   2749  CG  GLN D 174      -6.849  -0.800  -2.580  0.00  0.00      D     
ATOM   2750  HG1 GLN D 174      -6.976  -1.886  -2.780  0.00  0.00      D     
ATOM   2751  HG2 GLN D 174      -7.585  -0.672  -1.758  0.00  0.00      D     
ATOM   2752  CD  GLN D 174      -7.175  -0.012  -3.844  0.00  0.00      D     
ATOM   2753  OE1 GLN D 174      -6.437   0.187  -4.742  0.00  0.00      D     
ATOM   2754  NE2 GLN D 174      -8.393   0.590  -3.858  0.00  0.00      D     
ATOM   2755 HE21 GLN D 174      -8.547   1.314  -4.531  0.00  0.00      D     
ATOM   2756 HE22 GLN D 174      -9.129   0.405  -3.207  0.00  0.00      D     
ATOM   2757  C   GLN D 174      -5.656   1.871  -0.836  0.00  0.00      D     
ATOM   2758  O   GLN D 174      -6.900   1.939  -0.699  0.00  0.00      D     
ATOM   2759  N   HSE D 175      -4.808   2.564  -0.030  0.00  0.00      D     
ATOM   2760  HN  HSE D 175      -3.822   2.488  -0.156  0.00  0.00      D     
ATOM   2761  CA  HSE D 175      -5.212   3.593   0.880  0.00  0.00      D     
ATOM   2762  HA  HSE D 175      -6.273   3.725   0.724  0.00  0.00      D     
ATOM   2763  CB  HSE D 175      -4.983   3.215   2.328  0.00  0.00      D     
ATOM   2764  HB1 HSE D 175      -3.935   2.967   2.602  0.00  0.00      D     
ATOM   2765  HB2 HSE D 175      -5.258   4.120   2.909  0.00  0.00      D     
ATOM   2766  ND1 HSE D 175      -7.150   2.490   3.164  0.00  0.00      D     
ATOM   2767  CG  HSE D 175      -5.863   2.150   2.797  0.00  0.00      D     
ATOM   2768  CE1 HSE D 175      -7.696   1.389   3.582  0.00  0.00      D     
ATOM   2769  HE1 HSE D 175      -8.651   1.313   4.101  0.00  0.00      D     
ATOM   2770  NE2 HSE D 175      -6.834   0.350   3.395  0.00  0.00      D     
ATOM   2771  HE2 HSE D 175      -7.034  -0.612   3.584  0.00  0.00      D     
ATOM   2772  CD2 HSE D 175      -5.686   0.822   2.826  0.00  0.00      D     
ATOM   2773  HD2 HSE D 175      -4.723   0.384   2.593  0.00  0.00      D     
ATOM   2774  C   HSE D 175      -4.584   4.953   0.466  0.00  0.00      D     
ATOM   2775  O   HSE D 175      -4.685   5.927   1.206  0.00  0.00      D     
ATOM   2776  N   ALA D 176      -4.132   5.131  -0.755  0.00  0.00      D     
ATOM   2777  HN  ALA D 176      -4.061   4.377  -1.404  0.00  0.00      D     
ATOM   2778  CA  ALA D 176      -3.432   6.332  -1.206  0.00  0.00      D     
ATOM   2779  HA  ALA D 176      -3.767   7.134  -0.564  0.00  0.00      D     
ATOM   2780  CB  ALA D 176      -1.908   6.011  -1.093  0.00  0.00      D     
ATOM   2781  HB1 ALA D 176      -1.852   5.361  -0.194  0.00  0.00      D     
ATOM   2782  HB2 ALA D 176      -1.629   5.420  -1.991  0.00  0.00      D     
ATOM   2783  HB3 ALA D 176      -1.309   6.924  -0.886  0.00  0.00      D     
ATOM   2784  C   ALA D 176      -3.850   6.843  -2.595  0.00  0.00      D     
ATOM   2785  O   ALA D 176      -4.498   6.060  -3.250  0.00  0.00      D     
ATOM   2786  N   ASN D 177      -3.389   8.044  -2.931  0.00  0.00      D     
ATOM   2787  HN  ASN D 177      -2.734   8.501  -2.333  0.00  0.00      D     
ATOM   2788  CA  ASN D 177      -3.942   8.760  -4.080  0.00  0.00      D     
ATOM   2789  HA  ASN D 177      -4.896   8.328  -4.342  0.00  0.00      D     
ATOM   2790  CB  ASN D 177      -4.182  10.274  -3.716  0.00  0.00      D     
ATOM   2791  HB1 ASN D 177      -4.841  10.157  -2.829  0.00  0.00      D     
ATOM   2792  HB2 ASN D 177      -3.268  10.823  -3.406  0.00  0.00      D     
ATOM   2793  CG  ASN D 177      -4.990  11.066  -4.735  0.00  0.00      D     
ATOM   2794  OD1 ASN D 177      -4.471  11.971  -5.361  0.00  0.00      D     
ATOM   2795  ND2 ASN D 177      -6.244  10.699  -4.930  0.00  0.00      D     
ATOM   2796 HD21 ASN D 177      -6.664  11.035  -5.772  0.00  0.00      D     
ATOM   2797 HD22 ASN D 177      -6.656   9.885  -4.521  0.00  0.00      D     
ATOM   2798  C   ASN D 177      -3.160   8.623  -5.360  0.00  0.00      D     
ATOM   2799  O   ASN D 177      -2.259   9.377  -5.663  0.00  0.00      D     
ATOM   2800  N   LEU D 178      -3.618   7.586  -6.121  0.00  0.00      D     
ATOM   2801  HN  LEU D 178      -4.353   7.039  -5.728  0.00  0.00      D     
ATOM   2802  CA  LEU D 178      -2.968   7.231  -7.347  0.00  0.00      D     
ATOM   2803  HA  LEU D 178      -2.155   7.923  -7.508  0.00  0.00      D     
ATOM   2804  CB  LEU D 178      -2.462   5.796  -7.257  0.00  0.00      D     
ATOM   2805  HB1 LEU D 178      -3.384   5.230  -7.002  0.00  0.00      D     
ATOM   2806  HB2 LEU D 178      -2.088   5.462  -8.248  0.00  0.00      D     
ATOM   2807  CG  LEU D 178      -1.316   5.577  -6.317  0.00  0.00      D     
ATOM   2808  HG  LEU D 178      -1.591   6.155  -5.409  0.00  0.00      D     
ATOM   2809  CD1 LEU D 178      -1.251   4.127  -5.759  0.00  0.00      D     
ATOM   2810 HD11 LEU D 178      -0.686   3.408  -6.391  0.00  0.00      D     
ATOM   2811 HD12 LEU D 178      -0.711   4.135  -4.788  0.00  0.00      D     
ATOM   2812 HD13 LEU D 178      -2.310   3.899  -5.515  0.00  0.00      D     
ATOM   2813  CD2 LEU D 178       0.071   5.947  -6.844  0.00  0.00      D     
ATOM   2814 HD21 LEU D 178       0.893   5.929  -6.098  0.00  0.00      D     
ATOM   2815 HD22 LEU D 178       0.272   5.188  -7.630  0.00  0.00      D     
ATOM   2816 HD23 LEU D 178      -0.017   6.936  -7.342  0.00  0.00      D     
ATOM   2817  C   LEU D 178      -3.883   7.247  -8.604  0.00  0.00      D     
ATOM   2818  O   LEU D 178      -3.559   6.771  -9.673  0.00  0.00      D     
ATOM   2819  N   ASP D 179      -4.959   8.006  -8.390  0.00  0.00      D     
ATOM   2820  HN  ASP D 179      -4.979   8.674  -7.650  0.00  0.00      D     
ATOM   2821  CA  ASP D 179      -6.148   8.067  -9.297  0.00  0.00      D     
ATOM   2822  HA  ASP D 179      -6.347   7.068  -9.657  0.00  0.00      D     
ATOM   2823  CB  ASP D 179      -7.378   8.569  -8.501  0.00  0.00      D     
ATOM   2824  HB1 ASP D 179      -8.206   8.434  -9.229  0.00  0.00      D     
ATOM   2825  HB2 ASP D 179      -7.664   7.929  -7.639  0.00  0.00      D     
ATOM   2826  CG  ASP D 179      -7.381   9.901  -7.861  0.00  0.00      D     
ATOM   2827  OD1 ASP D 179      -6.397  10.615  -7.949  0.00  0.00      D     
ATOM   2828  OD2 ASP D 179      -8.436  10.342  -7.300  0.00  0.00      D     
ATOM   2829  C   ASP D 179      -5.865   8.950 -10.551  0.00  0.00      D     
ATOM   2830  O   ASP D 179      -6.570   8.797 -11.557  0.00  0.00      D     
ATOM   2831  N   SER D 180      -4.881   9.892 -10.511  0.00  0.00      D     
ATOM   2832  HN  SER D 180      -4.490  10.108  -9.619  0.00  0.00      D     
ATOM   2833  CA  SER D 180      -4.474  10.592 -11.744  0.00  0.00      D     
ATOM   2834  HA  SER D 180      -5.405  10.636 -12.290  0.00  0.00      D     
ATOM   2835  CB  SER D 180      -3.814  12.007 -11.451  0.00  0.00      D     
ATOM   2836  HB1 SER D 180      -3.341  12.518 -12.317  0.00  0.00      D     
ATOM   2837  HB2 SER D 180      -4.511  12.737 -10.988  0.00  0.00      D     
ATOM   2838  OG  SER D 180      -2.639  11.899 -10.630  0.00  0.00      D     
ATOM   2839  HG1 SER D 180      -3.025  11.781  -9.759  0.00  0.00      D     
ATOM   2840  C   SER D 180      -3.361   9.761 -12.455  0.00  0.00      D     
ATOM   2841  O   SER D 180      -2.755  10.322 -13.367  0.00  0.00      D     
ATOM   2842  N   CYS D 181      -3.075   8.481 -12.147  0.00  0.00      D     
ATOM   2843  HN  CYS D 181      -3.549   8.060 -11.378  0.00  0.00      D     
ATOM   2844  CA  CYS D 181      -1.950   7.752 -12.744  0.00  0.00      D     
ATOM   2845  HA  CYS D 181      -1.297   8.502 -13.165  0.00  0.00      D     
ATOM   2846  CB  CYS D 181      -1.114   6.997 -11.704  0.00  0.00      D     
ATOM   2847  HB1 CYS D 181      -1.705   6.106 -11.401  0.00  0.00      D     
ATOM   2848  HB2 CYS D 181      -0.202   6.677 -12.251  0.00  0.00      D     
ATOM   2849  SG  CYS D 181      -0.611   8.077 -10.248  0.00  0.00      D     
ATOM   2850  HG1 CYS D 181       0.469   8.560 -10.845  0.00  0.00      D     
ATOM   2851  C   CYS D 181      -2.401   6.736 -13.774  0.00  0.00      D     
ATOM   2852  O   CYS D 181      -3.448   6.167 -13.640  0.00  0.00      D     
ATOM   2853  N   LYS D 182      -1.697   6.322 -14.796  0.00  0.00      D     
ATOM   2854  HN  LYS D 182      -0.779   6.711 -14.809  0.00  0.00      D     
ATOM   2855  CA  LYS D 182      -2.131   5.319 -15.712  0.00  0.00      D     
ATOM   2856  HA  LYS D 182      -2.577   4.503 -15.163  0.00  0.00      D     
ATOM   2857  CB  LYS D 182      -3.217   5.740 -16.624  0.00  0.00      D     
ATOM   2858  HB1 LYS D 182      -3.427   4.873 -17.287  0.00  0.00      D     
ATOM   2859  HB2 LYS D 182      -4.119   6.021 -16.039  0.00  0.00      D     
ATOM   2860  CG  LYS D 182      -2.835   6.886 -17.614  0.00  0.00      D     
ATOM   2861  HG1 LYS D 182      -2.482   7.723 -16.975  0.00  0.00      D     
ATOM   2862  HG2 LYS D 182      -2.053   6.505 -18.305  0.00  0.00      D     
ATOM   2863  CD  LYS D 182      -3.981   7.286 -18.563  0.00  0.00      D     
ATOM   2864  HD1 LYS D 182      -4.249   6.429 -19.217  0.00  0.00      D     
ATOM   2865  HD2 LYS D 182      -4.860   7.472 -17.908  0.00  0.00      D     
ATOM   2866  CE  LYS D 182      -3.738   8.505 -19.461  0.00  0.00      D     
ATOM   2867  HE1 LYS D 182      -2.748   8.397 -19.954  0.00  0.00      D     
ATOM   2868  HE2 LYS D 182      -4.533   8.731 -20.204  0.00  0.00      D     
ATOM   2869  NZ  LYS D 182      -3.588   9.769 -18.669  0.00  0.00      D     
ATOM   2870  HZ1 LYS D 182      -3.427   9.511 -17.674  0.00  0.00      D     
ATOM   2871  HZ2 LYS D 182      -2.764  10.353 -18.916  0.00  0.00      D     
ATOM   2872  HZ3 LYS D 182      -4.488  10.291 -18.677  0.00  0.00      D     
ATOM   2873  C   LYS D 182      -0.985   4.677 -16.430  0.00  0.00      D     
ATOM   2874  O   LYS D 182       0.015   5.328 -16.663  0.00  0.00      D     
ATOM   2875  N   ARG D 183      -1.068   3.362 -16.799  0.00  0.00      D     
ATOM   2876  HN  ARG D 183      -1.799   2.816 -16.398  0.00  0.00      D     
ATOM   2877  CA  ARG D 183       0.006   2.809 -17.554  0.00  0.00      D     
ATOM   2878  HA  ARG D 183       0.608   3.625 -17.927  0.00  0.00      D     
ATOM   2879  CB  ARG D 183       1.013   1.976 -16.656  0.00  0.00      D     
ATOM   2880  HB1 ARG D 183       2.010   2.326 -17.000  0.00  0.00      D     
ATOM   2881  HB2 ARG D 183       0.905   2.305 -15.601  0.00  0.00      D     
ATOM   2882  CG  ARG D 183       0.971   0.430 -16.834  0.00  0.00      D     
ATOM   2883  HG1 ARG D 183      -0.070   0.054 -16.728  0.00  0.00      D     
ATOM   2884  HG2 ARG D 183       1.410   0.137 -17.812  0.00  0.00      D     
ATOM   2885  CD  ARG D 183       1.770  -0.278 -15.703  0.00  0.00      D     
ATOM   2886  HD1 ARG D 183       1.364   0.094 -14.738  0.00  0.00      D     
ATOM   2887  HD2 ARG D 183       1.561  -1.369 -15.684  0.00  0.00      D     
ATOM   2888  NE  ARG D 183       3.168   0.065 -15.842  0.00  0.00      D     
ATOM   2889  HE  ARG D 183       3.338   1.008 -16.128  0.00  0.00      D     
ATOM   2890  CZ  ARG D 183       4.061  -0.502 -15.043  0.00  0.00      D     
ATOM   2891  NH1 ARG D 183       3.865  -1.616 -14.423  0.00  0.00      D     
ATOM   2892 HH11 ARG D 183       4.555  -1.949 -13.781  0.00  0.00      D     
ATOM   2893 HH12 ARG D 183       3.073  -2.179 -14.661  0.00  0.00      D     
ATOM   2894  NH2 ARG D 183       5.209   0.141 -14.886  0.00  0.00      D     
ATOM   2895 HH21 ARG D 183       5.817   0.001 -14.105  0.00  0.00      D     
ATOM   2896 HH22 ARG D 183       5.165   1.061 -15.277  0.00  0.00      D     
ATOM   2897  C   ARG D 183      -0.457   2.091 -18.823  0.00  0.00      D     
ATOM   2898  O   ARG D 183      -1.491   1.447 -18.705  0.00  0.00      D     
ATOM   2899  N   VAL D 184       0.223   2.135 -20.016  0.00  0.00      D     
ATOM   2900  HN  VAL D 184       1.069   2.660 -20.071  0.00  0.00      D     
ATOM   2901  CA  VAL D 184      -0.300   1.375 -21.159  0.00  0.00      D     
ATOM   2902  HA  VAL D 184      -1.293   1.002 -20.956  0.00  0.00      D     
ATOM   2903  CB  VAL D 184      -0.476   2.330 -22.314  0.00  0.00      D     
ATOM   2904  HB  VAL D 184       0.384   2.972 -22.605  0.00  0.00      D     
ATOM   2905  CG1 VAL D 184      -1.002   1.508 -23.552  0.00  0.00      D     
ATOM   2906 HG11 VAL D 184      -1.125   2.085 -24.493  0.00  0.00      D     
ATOM   2907 HG12 VAL D 184      -0.372   0.651 -23.872  0.00  0.00      D     
ATOM   2908 HG13 VAL D 184      -2.043   1.208 -23.306  0.00  0.00      D     
ATOM   2909  CG2 VAL D 184      -1.437   3.404 -21.900  0.00  0.00      D     
ATOM   2910 HG21 VAL D 184      -1.053   4.177 -21.200  0.00  0.00      D     
ATOM   2911 HG22 VAL D 184      -1.686   4.005 -22.800  0.00  0.00      D     
ATOM   2912 HG23 VAL D 184      -2.412   3.047 -21.506  0.00  0.00      D     
ATOM   2913  C   VAL D 184       0.713   0.239 -21.531  0.00  0.00      D     
ATOM   2914  O   VAL D 184       1.865   0.475 -21.808  0.00  0.00      D     
ATOM   2915  N   LEU D 185       0.266  -1.021 -21.450  0.00  0.00      D     
ATOM   2916  HN  LEU D 185      -0.693  -1.121 -21.197  0.00  0.00      D     
ATOM   2917  CA  LEU D 185       1.082  -2.153 -21.732  0.00  0.00      D     
ATOM   2918  HA  LEU D 185       2.099  -1.828 -21.896  0.00  0.00      D     
ATOM   2919  CB  LEU D 185       0.993  -3.332 -20.755  0.00  0.00      D     
ATOM   2920  HB1 LEU D 185      -0.034  -3.736 -20.624  0.00  0.00      D     
ATOM   2921  HB2 LEU D 185       1.658  -4.156 -21.092  0.00  0.00      D     
ATOM   2922  CG  LEU D 185       1.407  -2.960 -19.307  0.00  0.00      D     
ATOM   2923  HG  LEU D 185       0.607  -2.281 -18.942  0.00  0.00      D     
ATOM   2924  CD1 LEU D 185       1.423  -4.201 -18.440  0.00  0.00      D     
ATOM   2925 HD11 LEU D 185       2.274  -4.910 -18.527  0.00  0.00      D     
ATOM   2926 HD12 LEU D 185       1.476  -3.895 -17.373  0.00  0.00      D     
ATOM   2927 HD13 LEU D 185       0.482  -4.766 -18.616  0.00  0.00      D     
ATOM   2928  CD2 LEU D 185       2.717  -2.159 -19.201  0.00  0.00      D     
ATOM   2929 HD21 LEU D 185       3.665  -2.675 -19.466  0.00  0.00      D     
ATOM   2930 HD22 LEU D 185       2.652  -1.157 -19.677  0.00  0.00      D     
ATOM   2931 HD23 LEU D 185       2.849  -2.048 -18.103  0.00  0.00      D     
ATOM   2932  C   LEU D 185       0.616  -2.694 -23.061  0.00  0.00      D     
ATOM   2933  O   LEU D 185      -0.613  -2.721 -23.439  0.00  0.00      D     
ATOM   2934  N   ASN D 186       1.525  -3.220 -23.920  0.00  0.00      D     
ATOM   2935  HN  ASN D 186       2.512  -3.164 -23.788  0.00  0.00      D     
ATOM   2936  CA  ASN D 186       1.101  -3.851 -25.118  0.00  0.00      D     
ATOM   2937  HA  ASN D 186       0.026  -3.892 -25.210  0.00  0.00      D     
ATOM   2938  CB  ASN D 186       1.562  -3.011 -26.355  0.00  0.00      D     
ATOM   2939  HB1 ASN D 186       1.121  -1.993 -26.293  0.00  0.00      D     
ATOM   2940  HB2 ASN D 186       2.669  -2.916 -26.385  0.00  0.00      D     
ATOM   2941  CG  ASN D 186       1.014  -3.560 -27.697  0.00  0.00      D     
ATOM   2942  OD1 ASN D 186       0.031  -4.255 -27.899  0.00  0.00      D     
ATOM   2943  ND2 ASN D 186       1.642  -3.051 -28.770  0.00  0.00      D     
ATOM   2944 HD21 ASN D 186       1.113  -3.205 -29.604  0.00  0.00      D     
ATOM   2945 HD22 ASN D 186       2.555  -2.667 -28.632  0.00  0.00      D     
ATOM   2946  C   ASN D 186       1.639  -5.316 -25.069  0.00  0.00      D     
ATOM   2947  O   ASN D 186       2.776  -5.472 -24.657  0.00  0.00      D     
ATOM   2948  N   VAL D 187       0.779  -6.328 -25.573  0.00  0.00      D     
ATOM   2949  HN  VAL D 187      -0.131  -6.092 -25.907  0.00  0.00      D     
ATOM   2950  CA  VAL D 187       1.235  -7.666 -25.881  0.00  0.00      D     
ATOM   2951  HA  VAL D 187       2.310  -7.720 -25.797  0.00  0.00      D     
ATOM   2952  CB  VAL D 187       0.527  -8.817 -25.140  0.00  0.00      D     
ATOM   2953  HB  VAL D 187      -0.581  -8.735 -25.178  0.00  0.00      D     
ATOM   2954  CG1 VAL D 187       0.959 -10.229 -25.528  0.00  0.00      D     
ATOM   2955 HG11 VAL D 187       0.443 -10.949 -24.858  0.00  0.00      D     
ATOM   2956 HG12 VAL D 187       0.677 -10.577 -26.545  0.00  0.00      D     
ATOM   2957 HG13 VAL D 187       2.067 -10.273 -25.466  0.00  0.00      D     
ATOM   2958  CG2 VAL D 187       0.951  -8.808 -23.662  0.00  0.00      D     
ATOM   2959 HG21 VAL D 187       0.556  -7.823 -23.334  0.00  0.00      D     
ATOM   2960 HG22 VAL D 187       0.507  -9.667 -23.114  0.00  0.00      D     
ATOM   2961 HG23 VAL D 187       2.046  -8.947 -23.543  0.00  0.00      D     
ATOM   2962  C   VAL D 187       1.106  -7.929 -27.355  0.00  0.00      D     
ATOM   2963  O   VAL D 187      -0.013  -7.879 -27.916  0.00  0.00      D     
ATOM   2964  N   VAL D 188       2.173  -8.302 -28.005  0.00  0.00      D     
ATOM   2965  HN  VAL D 188       3.030  -8.269 -27.495  0.00  0.00      D     
ATOM   2966  CA  VAL D 188       2.258  -8.729 -29.368  0.00  0.00      D     
ATOM   2967  HA  VAL D 188       1.318  -8.515 -29.853  0.00  0.00      D     
ATOM   2968  CB  VAL D 188       3.344  -7.952 -30.109  0.00  0.00      D     
ATOM   2969  HB  VAL D 188       4.334  -8.265 -29.713  0.00  0.00      D     
ATOM   2970  CG1 VAL D 188       3.385  -8.397 -31.596  0.00  0.00      D     
ATOM   2971 HG11 VAL D 188       4.044  -7.742 -32.205  0.00  0.00      D     
ATOM   2972 HG12 VAL D 188       3.827  -9.401 -31.768  0.00  0.00      D     
ATOM   2973 HG13 VAL D 188       2.354  -8.261 -31.987  0.00  0.00      D     
ATOM   2974  CG2 VAL D 188       2.969  -6.494 -30.019  0.00  0.00      D     
ATOM   2975 HG21 VAL D 188       2.050  -6.169 -30.552  0.00  0.00      D     
ATOM   2976 HG22 VAL D 188       2.974  -6.056 -28.998  0.00  0.00      D     
ATOM   2977 HG23 VAL D 188       3.684  -5.840 -30.562  0.00  0.00      D     
ATOM   2978  C   VAL D 188       2.502 -10.243 -29.462  0.00  0.00      D     
ATOM   2979  O   VAL D 188       3.568 -10.777 -29.075  0.00  0.00      D     
ATOM   2980  CB  CYS D 189       0.294 -13.109 -30.107  0.00  0.00      D     
ATOM   2981  HB1 CYS D 189       0.160 -12.941 -29.017  0.00  0.00      D     
ATOM   2982  HB2 CYS D 189      -0.592 -12.611 -30.556  0.00  0.00      D     
ATOM   2983  SG  CYS D 189       0.305 -14.963 -30.397  0.00  0.00      D     
ATOM   2984  N   CYS D 189       1.496 -10.922 -30.091  0.00  0.00      D     
ATOM   2985  HN  CYS D 189       0.661 -10.425 -30.316  0.00  0.00      D     
ATOM   2986  CA  CYS D 189       1.539 -12.282 -30.642  0.00  0.00      D     
ATOM   2987  HA  CYS D 189       2.419 -12.795 -30.282  0.00  0.00      D     
ATOM   2988  C   CYS D 189       1.689 -12.164 -32.209  0.00  0.00      D     
ATOM   2989  O   CYS D 189       1.321 -11.163 -32.911  0.00  0.00      D     
ATOM   2990  N   LYS D 190       2.338 -13.267 -32.770  0.00  0.00      D     
ATOM   2991  HN  LYS D 190       2.636 -13.959 -32.118  0.00  0.00      D     
ATOM   2992  CA  LYS D 190       2.382 -13.643 -34.123  0.00  0.00      D     
ATOM   2993  HA  LYS D 190       2.641 -12.816 -34.768  0.00  0.00      D     
ATOM   2994  CB  LYS D 190       3.481 -14.663 -34.344  0.00  0.00      D     
ATOM   2995  HB1 LYS D 190       3.221 -15.699 -34.039  0.00  0.00      D     
ATOM   2996  HB2 LYS D 190       3.592 -14.676 -35.449  0.00  0.00      D     
ATOM   2997  CG  LYS D 190       4.863 -14.309 -33.776  0.00  0.00      D     
ATOM   2998  HG1 LYS D 190       5.152 -13.432 -34.395  0.00  0.00      D     
ATOM   2999  HG2 LYS D 190       4.887 -14.036 -32.700  0.00  0.00      D     
ATOM   3000  CD  LYS D 190       5.873 -15.466 -34.050  0.00  0.00      D     
ATOM   3001  HD1 LYS D 190       5.830 -15.767 -35.118  0.00  0.00      D     
ATOM   3002  HD2 LYS D 190       6.948 -15.202 -33.950  0.00  0.00      D     
ATOM   3003  CE  LYS D 190       5.601 -16.697 -33.131  0.00  0.00      D     
ATOM   3004  HE1 LYS D 190       4.568 -17.048 -33.336  0.00  0.00      D     
ATOM   3005  HE2 LYS D 190       6.442 -17.392 -33.340  0.00  0.00      D     
ATOM   3006  NZ  LYS D 190       5.776 -16.270 -31.782  0.00  0.00      D     
ATOM   3007  HZ1 LYS D 190       6.466 -15.492 -31.756  0.00  0.00      D     
ATOM   3008  HZ2 LYS D 190       4.871 -16.047 -31.322  0.00  0.00      D     
ATOM   3009  HZ3 LYS D 190       6.220 -17.048 -31.255  0.00  0.00      D     
ATOM   3010  C   LYS D 190       1.067 -14.201 -34.625  0.00  0.00      D     
ATOM   3011  O   LYS D 190       0.801 -14.065 -35.827  0.00  0.00      D     
ATOM   3012  N   THR D 191       0.183 -14.905 -33.855  0.00  0.00      D     
ATOM   3013  HN  THR D 191       0.376 -15.202 -32.923  0.00  0.00      D     
ATOM   3014  CA  THR D 191      -1.271 -15.127 -34.232  0.00  0.00      D     
ATOM   3015  HA  THR D 191      -1.266 -15.383 -35.282  0.00  0.00      D     
ATOM   3016  CB  THR D 191      -1.818 -16.371 -33.567  0.00  0.00      D     
ATOM   3017  HB  THR D 191      -1.862 -16.362 -32.457  0.00  0.00      D     
ATOM   3018  OG1 THR D 191      -0.819 -17.364 -33.890  0.00  0.00      D     
ATOM   3019  HG1 THR D 191      -0.493 -17.260 -34.787  0.00  0.00      D     
ATOM   3020  CG2 THR D 191      -3.178 -16.792 -34.226  0.00  0.00      D     
ATOM   3021 HG21 THR D 191      -3.996 -16.083 -33.977  0.00  0.00      D     
ATOM   3022 HG22 THR D 191      -3.037 -16.842 -35.327  0.00  0.00      D     
ATOM   3023 HG23 THR D 191      -3.471 -17.772 -33.792  0.00  0.00      D     
ATOM   3024  C   THR D 191      -2.197 -13.943 -33.923  0.00  0.00      D     
ATOM   3025  O   THR D 191      -2.878 -13.487 -34.791  0.00  0.00      D     
ATOM   3026  CB  CYS D 192      -3.492 -12.900 -30.657  0.00  0.00      D     
ATOM   3027  HB1 CYS D 192      -2.695 -12.389 -30.076  0.00  0.00      D     
ATOM   3028  HB2 CYS D 192      -4.385 -12.368 -30.265  0.00  0.00      D     
ATOM   3029  SG  CYS D 192      -3.379 -14.630 -30.158  0.00  0.00      D     
ATOM   3030  N   CYS D 192      -2.323 -13.352 -32.712  0.00  0.00      D     
ATOM   3031  HN  CYS D 192      -1.817 -13.617 -31.895  0.00  0.00      D     
ATOM   3032  CA  CYS D 192      -3.395 -12.554 -32.244  0.00  0.00      D     
ATOM   3033  HA  CYS D 192      -4.302 -12.788 -32.781  0.00  0.00      D     
ATOM   3034  C   CYS D 192      -3.243 -11.005 -32.397  0.00  0.00      D     
ATOM   3035  O   CYS D 192      -4.156 -10.213 -32.106  0.00  0.00      D     
ATOM   3036  N   GLY D 193      -2.067 -10.565 -32.934  0.00  0.00      D     
ATOM   3037  HN  GLY D 193      -1.251 -11.130 -33.029  0.00  0.00      D     
ATOM   3038  CA  GLY D 193      -1.768  -9.115 -33.173  0.00  0.00      D     
ATOM   3039  HA1 GLY D 193      -2.676  -8.687 -33.572  0.00  0.00      D     
ATOM   3040  HA2 GLY D 193      -0.896  -9.139 -33.810  0.00  0.00      D     
ATOM   3041  C   GLY D 193      -1.417  -8.406 -31.986  0.00  0.00      D     
ATOM   3042  O   GLY D 193      -0.874  -8.971 -31.034  0.00  0.00      D     
ATOM   3043  N   GLN D 194      -1.664  -7.035 -31.931  0.00  0.00      D     
ATOM   3044  HN  GLN D 194      -2.038  -6.641 -32.766  0.00  0.00      D     
ATOM   3045  CA  GLN D 194      -1.286  -6.183 -30.829  0.00  0.00      D     
ATOM   3046  HA  GLN D 194      -0.505  -6.652 -30.248  0.00  0.00      D     
ATOM   3047  CB  GLN D 194      -0.682  -4.805 -31.262  0.00  0.00      D     
ATOM   3048  HB1 GLN D 194      -0.459  -4.140 -30.400  0.00  0.00      D     
ATOM   3049  HB2 GLN D 194       0.363  -5.004 -31.583  0.00  0.00      D     
ATOM   3050  CG  GLN D 194      -1.601  -3.990 -32.208  0.00  0.00      D     
ATOM   3051  HG1 GLN D 194      -1.733  -4.558 -33.154  0.00  0.00      D     
ATOM   3052  HG2 GLN D 194      -2.586  -3.887 -31.704  0.00  0.00      D     
ATOM   3053  CD  GLN D 194      -0.910  -2.664 -32.531  0.00  0.00      D     
ATOM   3054  OE1 GLN D 194      -0.360  -2.025 -31.606  0.00  0.00      D     
ATOM   3055  NE2 GLN D 194      -0.901  -2.206 -33.766  0.00  0.00      D     
ATOM   3056 HE21 GLN D 194      -0.572  -1.272 -33.905  0.00  0.00      D     
ATOM   3057 HE22 GLN D 194      -1.124  -2.825 -34.519  0.00  0.00      D     
ATOM   3058  C   GLN D 194      -2.517  -6.031 -29.871  0.00  0.00      D     
ATOM   3059  O   GLN D 194      -3.608  -5.725 -30.341  0.00  0.00      D     
ATOM   3060  N   GLN D 195      -2.270  -6.254 -28.573  0.00  0.00      D     
ATOM   3061  HN  GLN D 195      -1.417  -6.620 -28.211  0.00  0.00      D     
ATOM   3062  CA  GLN D 195      -3.279  -6.263 -27.541  0.00  0.00      D     
ATOM   3063  HA  GLN D 195      -4.243  -6.127 -28.009  0.00  0.00      D     
ATOM   3064  CB  GLN D 195      -3.299  -7.661 -26.756  0.00  0.00      D     
ATOM   3065  HB1 GLN D 195      -2.263  -7.872 -26.416  0.00  0.00      D     
ATOM   3066  HB2 GLN D 195      -3.949  -7.447 -25.881  0.00  0.00      D     
ATOM   3067  CG  GLN D 195      -3.766  -8.839 -27.586  0.00  0.00      D     
ATOM   3068  HG1 GLN D 195      -4.862  -8.729 -27.732  0.00  0.00      D     
ATOM   3069  HG2 GLN D 195      -3.283  -9.001 -28.573  0.00  0.00      D     
ATOM   3070  CD  GLN D 195      -3.695 -10.219 -26.883  0.00  0.00      D     
ATOM   3071  OE1 GLN D 195      -4.281 -10.478 -25.836  0.00  0.00      D     
ATOM   3072  NE2 GLN D 195      -2.822 -11.094 -27.402  0.00  0.00      D     
ATOM   3073 HE21 GLN D 195      -2.720 -11.964 -26.919  0.00  0.00      D     
ATOM   3074 HE22 GLN D 195      -2.309 -10.808 -28.211  0.00  0.00      D     
ATOM   3075  C   GLN D 195      -3.076  -5.122 -26.549  0.00  0.00      D     
ATOM   3076  O   GLN D 195      -2.743  -5.349 -25.379  0.00  0.00      D     
ATOM   3077  N   GLN D 196      -3.416  -3.874 -26.929  0.00  0.00      D     
ATOM   3078  HN  GLN D 196      -3.718  -3.817 -27.878  0.00  0.00      D     
ATOM   3079  CA  GLN D 196      -3.272  -2.645 -26.171  0.00  0.00      D     
ATOM   3080  HA  GLN D 196      -2.242  -2.711 -25.853  0.00  0.00      D     
ATOM   3081  CB  GLN D 196      -3.392  -1.400 -27.036  0.00  0.00      D     
ATOM   3082  HB1 GLN D 196      -4.336  -1.273 -27.607  0.00  0.00      D     
ATOM   3083  HB2 GLN D 196      -3.270  -0.513 -26.377  0.00  0.00      D     
ATOM   3084  CG  GLN D 196      -2.245  -1.382 -28.107  0.00  0.00      D     
ATOM   3085  HG1 GLN D 196      -1.269  -1.275 -27.586  0.00  0.00      D     
ATOM   3086  HG2 GLN D 196      -2.367  -2.286 -28.741  0.00  0.00      D     
ATOM   3087  CD  GLN D 196      -2.457  -0.136 -28.948  0.00  0.00      D     
ATOM   3088  OE1 GLN D 196      -3.177   0.773 -28.545  0.00  0.00      D     
ATOM   3089  NE2 GLN D 196      -1.741   0.026 -30.094  0.00  0.00      D     
ATOM   3090 HE21 GLN D 196      -1.876   0.865 -30.621  0.00  0.00      D     
ATOM   3091 HE22 GLN D 196      -1.218  -0.728 -30.492  0.00  0.00      D     
ATOM   3092  C   GLN D 196      -4.109  -2.620 -24.872  0.00  0.00      D     
ATOM   3093  O   GLN D 196      -5.343  -2.735 -24.834  0.00  0.00      D     
ATOM   3094  N   THR D 197      -3.434  -2.619 -23.689  0.00  0.00      D     
ATOM   3095  HN  THR D 197      -2.444  -2.643 -23.803  0.00  0.00      D     
ATOM   3096  CA  THR D 197      -3.969  -2.836 -22.419  0.00  0.00      D     
ATOM   3097  HA  THR D 197      -5.038  -2.978 -22.486  0.00  0.00      D     
ATOM   3098  CB  THR D 197      -3.396  -4.066 -21.792  0.00  0.00      D     
ATOM   3099  HB  THR D 197      -2.287  -4.052 -21.725  0.00  0.00      D     
ATOM   3100  OG1 THR D 197      -3.548  -5.209 -22.627  0.00  0.00      D     
ATOM   3101  HG1 THR D 197      -3.181  -5.130 -23.511  0.00  0.00      D     
ATOM   3102  CG2 THR D 197      -4.103  -4.433 -20.431  0.00  0.00      D     
ATOM   3103 HG21 THR D 197      -3.786  -3.774 -19.594  0.00  0.00      D     
ATOM   3104 HG22 THR D 197      -5.188  -4.291 -20.626  0.00  0.00      D     
ATOM   3105 HG23 THR D 197      -3.830  -5.472 -20.148  0.00  0.00      D     
ATOM   3106  C   THR D 197      -3.623  -1.596 -21.592  0.00  0.00      D     
ATOM   3107  O   THR D 197      -2.460  -1.207 -21.601  0.00  0.00      D     
ATOM   3108  N   THR D 198      -4.579  -0.862 -20.976  0.00  0.00      D     
ATOM   3109  HN  THR D 198      -5.467  -1.315 -20.943  0.00  0.00      D     
ATOM   3110  CA  THR D 198      -4.460   0.281 -20.097  0.00  0.00      D     
ATOM   3111  HA  THR D 198      -3.438   0.623 -20.171  0.00  0.00      D     
ATOM   3112  CB  THR D 198      -5.328   1.507 -20.392  0.00  0.00      D     
ATOM   3113  HB  THR D 198      -6.395   1.366 -20.666  0.00  0.00      D     
ATOM   3114  OG1 THR D 198      -4.975   2.141 -21.654  0.00  0.00      D     
ATOM   3115  HG1 THR D 198      -5.227   1.508 -22.331  0.00  0.00      D     
ATOM   3116  CG2 THR D 198      -5.153   2.539 -19.352  0.00  0.00      D     
ATOM   3117 HG21 THR D 198      -5.504   3.508 -19.766  0.00  0.00      D     
ATOM   3118 HG22 THR D 198      -5.764   2.328 -18.448  0.00  0.00      D     
ATOM   3119 HG23 THR D 198      -4.116   2.561 -18.953  0.00  0.00      D     
ATOM   3120  C   THR D 198      -4.660  -0.200 -18.721  0.00  0.00      D     
ATOM   3121  O   THR D 198      -5.734  -0.709 -18.354  0.00  0.00      D     
ATOM   3122  N   LEU D 199      -3.640   0.001 -17.824  0.00  0.00      D     
ATOM   3123  HN  LEU D 199      -2.823   0.477 -18.141  0.00  0.00      D     
ATOM   3124  CA  LEU D 199      -3.697  -0.380 -16.407  0.00  0.00      D     
ATOM   3125  HA  LEU D 199      -4.580  -0.975 -16.226  0.00  0.00      D     
ATOM   3126  CB  LEU D 199      -2.593  -1.341 -15.872  0.00  0.00      D     
ATOM   3127  HB1 LEU D 199      -1.662  -0.744 -15.764  0.00  0.00      D     
ATOM   3128  HB2 LEU D 199      -2.935  -1.670 -14.868  0.00  0.00      D     
ATOM   3129  CG  LEU D 199      -2.349  -2.592 -16.671  0.00  0.00      D     
ATOM   3130  HG  LEU D 199      -2.097  -2.285 -17.709  0.00  0.00      D     
ATOM   3131  CD1 LEU D 199      -1.214  -3.448 -16.096  0.00  0.00      D     
ATOM   3132 HD11 LEU D 199      -1.540  -3.763 -15.082  0.00  0.00      D     
ATOM   3133 HD12 LEU D 199      -1.032  -4.372 -16.686  0.00  0.00      D     
ATOM   3134 HD13 LEU D 199      -0.264  -2.877 -16.025  0.00  0.00      D     
ATOM   3135  CD2 LEU D 199      -3.601  -3.542 -16.745  0.00  0.00      D     
ATOM   3136 HD21 LEU D 199      -3.414  -4.359 -17.474  0.00  0.00      D     
ATOM   3137 HD22 LEU D 199      -3.731  -4.010 -15.746  0.00  0.00      D     
ATOM   3138 HD23 LEU D 199      -4.533  -2.972 -16.945  0.00  0.00      D     
ATOM   3139  C   LEU D 199      -3.742   0.945 -15.553  0.00  0.00      D     
ATOM   3140  O   LEU D 199      -3.126   1.964 -15.979  0.00  0.00      D     
ATOM   3141  N   LYS D 200      -4.390   0.873 -14.380  0.00  0.00      D     
ATOM   3142  HN  LYS D 200      -4.717   0.019 -13.982  0.00  0.00      D     
ATOM   3143  CA  LYS D 200      -4.734   1.994 -13.488  0.00  0.00      D     
ATOM   3144  HA  LYS D 200      -3.850   2.610 -13.550  0.00  0.00      D     
ATOM   3145  CB  LYS D 200      -6.038   2.811 -13.882  0.00  0.00      D     
ATOM   3146  HB1 LYS D 200      -6.832   2.033 -13.879  0.00  0.00      D     
ATOM   3147  HB2 LYS D 200      -6.358   3.462 -13.040  0.00  0.00      D     
ATOM   3148  CG  LYS D 200      -6.032   3.761 -15.164  0.00  0.00      D     
ATOM   3149  HG1 LYS D 200      -5.243   4.519 -14.970  0.00  0.00      D     
ATOM   3150  HG2 LYS D 200      -5.727   3.173 -16.055  0.00  0.00      D     
ATOM   3151  CD  LYS D 200      -7.389   4.337 -15.354  0.00  0.00      D     
ATOM   3152  HD1 LYS D 200      -8.130   3.510 -15.344  0.00  0.00      D     
ATOM   3153  HD2 LYS D 200      -7.510   4.916 -14.413  0.00  0.00      D     
ATOM   3154  CE  LYS D 200      -7.443   5.187 -16.566  0.00  0.00      D     
ATOM   3155  HE1 LYS D 200      -6.822   6.109 -16.587  0.00  0.00      D     
ATOM   3156  HE2 LYS D 200      -7.224   4.606 -17.487  0.00  0.00      D     
ATOM   3157  NZ  LYS D 200      -8.878   5.648 -16.880  0.00  0.00      D     
ATOM   3158  HZ1 LYS D 200      -9.403   4.831 -17.251  0.00  0.00      D     
ATOM   3159  HZ2 LYS D 200      -9.431   5.986 -16.067  0.00  0.00      D     
ATOM   3160  HZ3 LYS D 200      -8.876   6.398 -17.600  0.00  0.00      D     
ATOM   3161  C   LYS D 200      -4.686   1.636 -12.011  0.00  0.00      D     
ATOM   3162  O   LYS D 200      -4.916   0.456 -11.756  0.00  0.00      D     
ATOM   3163  N   GLY D 201      -4.484   2.597 -11.083  0.00  0.00      D     
ATOM   3164  HN  GLY D 201      -4.215   3.550 -11.201  0.00  0.00      D     
ATOM   3165  CA  GLY D 201      -4.535   2.249  -9.620  0.00  0.00      D     
ATOM   3166  HA1 GLY D 201      -5.296   1.483  -9.588  0.00  0.00      D     
ATOM   3167  HA2 GLY D 201      -4.775   3.181  -9.131  0.00  0.00      D     
ATOM   3168  C   GLY D 201      -3.219   1.651  -9.134  0.00  0.00      D     
ATOM   3169  O   GLY D 201      -2.080   2.138  -9.282  0.00  0.00      D     
ATOM   3170  N   VAL D 202      -3.321   0.423  -8.589  0.00  0.00      D     
ATOM   3171  HN  VAL D 202      -4.187   0.002  -8.332  0.00  0.00      D     
ATOM   3172  CA  VAL D 202      -2.207  -0.370  -8.134  0.00  0.00      D     
ATOM   3173  HA  VAL D 202      -1.451   0.306  -7.761  0.00  0.00      D     
ATOM   3174  CB  VAL D 202      -2.788  -1.315  -7.009  0.00  0.00      D     
ATOM   3175  HB  VAL D 202      -3.637  -1.940  -7.359  0.00  0.00      D     
ATOM   3176  CG1 VAL D 202      -1.539  -2.058  -6.515  0.00  0.00      D     
ATOM   3177 HG11 VAL D 202      -1.823  -2.659  -5.625  0.00  0.00      D     
ATOM   3178 HG12 VAL D 202      -0.905  -2.741  -7.120  0.00  0.00      D     
ATOM   3179 HG13 VAL D 202      -0.819  -1.334  -6.078  0.00  0.00      D     
ATOM   3180  CG2 VAL D 202      -3.140  -0.314  -5.854  0.00  0.00      D     
ATOM   3181 HG21 VAL D 202      -2.230   0.294  -5.662  0.00  0.00      D     
ATOM   3182 HG22 VAL D 202      -4.030   0.262  -6.185  0.00  0.00      D     
ATOM   3183 HG23 VAL D 202      -3.468  -0.836  -4.930  0.00  0.00      D     
ATOM   3184  C   VAL D 202      -1.513  -1.151  -9.246  0.00  0.00      D     
ATOM   3185  O   VAL D 202      -0.298  -1.201  -9.283  0.00  0.00      D     
ATOM   3186  N   GLU D 203      -2.310  -1.509 -10.295  0.00  0.00      D     
ATOM   3187  HN  GLU D 203      -3.302  -1.421 -10.243  0.00  0.00      D     
ATOM   3188  CA  GLU D 203      -1.633  -1.926 -11.508  0.00  0.00      D     
ATOM   3189  HA  GLU D 203      -0.902  -2.674 -11.237  0.00  0.00      D     
ATOM   3190  CB  GLU D 203      -2.638  -2.661 -12.477  0.00  0.00      D     
ATOM   3191  HB1 GLU D 203      -3.459  -1.949 -12.708  0.00  0.00      D     
ATOM   3192  HB2 GLU D 203      -2.055  -3.041 -13.344  0.00  0.00      D     
ATOM   3193  CG  GLU D 203      -3.392  -3.853 -11.783  0.00  0.00      D     
ATOM   3194  HG1 GLU D 203      -2.603  -4.552 -11.433  0.00  0.00      D     
ATOM   3195  HG2 GLU D 203      -4.064  -3.497 -10.973  0.00  0.00      D     
ATOM   3196  CD  GLU D 203      -4.176  -4.672 -12.866  0.00  0.00      D     
ATOM   3197  OE1 GLU D 203      -5.148  -4.221 -13.429  0.00  0.00      D     
ATOM   3198  OE2 GLU D 203      -3.860  -5.911 -12.926  0.00  0.00      D     
ATOM   3199  C   GLU D 203      -0.862  -0.919 -12.277  0.00  0.00      D     
ATOM   3200  O   GLU D 203      -0.083  -1.264 -13.158  0.00  0.00      D     
ATOM   3201  N   ALA D 204      -1.010   0.418 -12.021  0.00  0.00      D     
ATOM   3202  HN  ALA D 204      -1.616   0.733 -11.295  0.00  0.00      D     
ATOM   3203  CA  ALA D 204      -0.168   1.356 -12.675  0.00  0.00      D     
ATOM   3204  HA  ALA D 204      -0.189   1.251 -13.750  0.00  0.00      D     
ATOM   3205  CB  ALA D 204      -0.609   2.786 -12.294  0.00  0.00      D     
ATOM   3206  HB1 ALA D 204      -1.639   2.990 -12.655  0.00  0.00      D     
ATOM   3207  HB2 ALA D 204      -0.635   2.811 -11.184  0.00  0.00      D     
ATOM   3208  HB3 ALA D 204      -0.011   3.624 -12.712  0.00  0.00      D     
ATOM   3209  C   ALA D 204       1.237   1.313 -12.194  0.00  0.00      D     
ATOM   3210  O   ALA D 204       2.147   1.734 -12.942  0.00  0.00      D     
ATOM   3211  N   VAL D 205       1.403   0.906 -10.922  0.00  0.00      D     
ATOM   3212  HN  VAL D 205       0.643   0.534 -10.394  0.00  0.00      D     
ATOM   3213  CA  VAL D 205       2.642   1.127 -10.188  0.00  0.00      D     
ATOM   3214  HA  VAL D 205       3.279   1.755 -10.793  0.00  0.00      D     
ATOM   3215  CB  VAL D 205       2.581   1.960  -8.938  0.00  0.00      D     
ATOM   3216  HB  VAL D 205       3.538   1.969  -8.373  0.00  0.00      D     
ATOM   3217  CG1 VAL D 205       2.332   3.441  -9.394  0.00  0.00      D     
ATOM   3218 HG11 VAL D 205       2.596   4.163  -8.592  0.00  0.00      D     
ATOM   3219 HG12 VAL D 205       2.875   3.679 -10.333  0.00  0.00      D     
ATOM   3220 HG13 VAL D 205       1.250   3.562  -9.613  0.00  0.00      D     
ATOM   3221  CG2 VAL D 205       1.546   1.525  -7.970  0.00  0.00      D     
ATOM   3222 HG21 VAL D 205       0.598   1.667  -8.531  0.00  0.00      D     
ATOM   3223 HG22 VAL D 205       1.643   0.529  -7.487  0.00  0.00      D     
ATOM   3224 HG23 VAL D 205       1.508   2.194  -7.084  0.00  0.00      D     
ATOM   3225  C   VAL D 205       3.498  -0.093  -9.904  0.00  0.00      D     
ATOM   3226  O   VAL D 205       4.683  -0.045  -9.790  0.00  0.00      D     
ATOM   3227  N   MET D 206       2.920  -1.294  -9.729  0.00  0.00      D     
ATOM   3228  HN  MET D 206       1.962  -1.369  -9.994  0.00  0.00      D     
ATOM   3229  CA  MET D 206       3.607  -2.475  -9.480  0.00  0.00      D     
ATOM   3230  HA  MET D 206       4.546  -2.259  -8.994  0.00  0.00      D     
ATOM   3231  CB  MET D 206       2.858  -3.392  -8.350  0.00  0.00      D     
ATOM   3232  HB1 MET D 206       1.963  -3.939  -8.717  0.00  0.00      D     
ATOM   3233  HB2 MET D 206       3.589  -4.150  -7.994  0.00  0.00      D     
ATOM   3234  CG  MET D 206       2.348  -2.494  -7.178  0.00  0.00      D     
ATOM   3235  HG1 MET D 206       3.174  -1.836  -6.833  0.00  0.00      D     
ATOM   3236  HG2 MET D 206       1.609  -1.777  -7.594  0.00  0.00      D     
ATOM   3237  SD  MET D 206       1.667  -3.268  -5.714  0.00  0.00      D     
ATOM   3238  CE  MET D 206       3.230  -3.650  -4.956  0.00  0.00      D     
ATOM   3239  HE1 MET D 206       3.144  -4.372  -4.116  0.00  0.00      D     
ATOM   3240  HE2 MET D 206       4.047  -3.909  -5.663  0.00  0.00      D     
ATOM   3241  HE3 MET D 206       3.779  -2.733  -4.653  0.00  0.00      D     
ATOM   3242  C   MET D 206       3.798  -3.225 -10.786  0.00  0.00      D     
ATOM   3243  O   MET D 206       3.055  -3.175 -11.763  0.00  0.00      D     
ATOM   3244  N   TYR D 207       4.838  -4.025 -10.877  0.00  0.00      D     
ATOM   3245  HN  TYR D 207       5.444  -4.147 -10.095  0.00  0.00      D     
ATOM   3246  CA  TYR D 207       4.946  -5.019 -11.919  0.00  0.00      D     
ATOM   3247  HA  TYR D 207       3.995  -5.401 -12.260  0.00  0.00      D     
ATOM   3248  CB  TYR D 207       5.670  -4.526 -13.166  0.00  0.00      D     
ATOM   3249  HB1 TYR D 207       5.109  -3.624 -13.492  0.00  0.00      D     
ATOM   3250  HB2 TYR D 207       6.681  -4.109 -12.974  0.00  0.00      D     
ATOM   3251  CG  TYR D 207       5.811  -5.489 -14.296  0.00  0.00      D     
ATOM   3252  CD1 TYR D 207       4.775  -5.624 -15.193  0.00  0.00      D     
ATOM   3253  HD1 TYR D 207       3.900  -5.002 -15.077  0.00  0.00      D     
ATOM   3254  CE1 TYR D 207       4.870  -6.578 -16.171  0.00  0.00      D     
ATOM   3255  HE1 TYR D 207       4.079  -6.765 -16.882  0.00  0.00      D     
ATOM   3256  CZ  TYR D 207       5.971  -7.354 -16.397  0.00  0.00      D     
ATOM   3257  OH  TYR D 207       5.999  -8.330 -17.471  0.00  0.00      D     
ATOM   3258  HH  TYR D 207       6.794  -8.867 -17.426  0.00  0.00      D     
ATOM   3259  CD2 TYR D 207       7.043  -6.246 -14.496  0.00  0.00      D     
ATOM   3260  HD2 TYR D 207       7.944  -6.155 -13.908  0.00  0.00      D     
ATOM   3261  CE2 TYR D 207       7.108  -7.163 -15.603  0.00  0.00      D     
ATOM   3262  HE2 TYR D 207       8.011  -7.734 -15.761  0.00  0.00      D     
ATOM   3263  C   TYR D 207       5.742  -6.281 -11.380  0.00  0.00      D     
ATOM   3264  O   TYR D 207       6.598  -6.182 -10.470  0.00  0.00      D     
ATOM   3265  N   MET D 208       5.429  -7.535 -11.947  0.00  0.00      D     
ATOM   3266  HN  MET D 208       4.738  -7.641 -12.658  0.00  0.00      D     
ATOM   3267  CA  MET D 208       6.114  -8.715 -11.615  0.00  0.00      D     
ATOM   3268  HA  MET D 208       6.769  -8.465 -10.794  0.00  0.00      D     
ATOM   3269  CB  MET D 208       5.190  -9.811 -10.971  0.00  0.00      D     
ATOM   3270  HB1 MET D 208       4.702  -9.524 -10.015  0.00  0.00      D     
ATOM   3271  HB2 MET D 208       4.321  -9.916 -11.655  0.00  0.00      D     
ATOM   3272  CG  MET D 208       5.670 -11.226 -10.729  0.00  0.00      D     
ATOM   3273  HG1 MET D 208       4.859 -11.945 -10.488  0.00  0.00      D     
ATOM   3274  HG2 MET D 208       5.916 -11.607 -11.743  0.00  0.00      D     
ATOM   3275  SD  MET D 208       6.992 -11.444  -9.579  0.00  0.00      D     
ATOM   3276  CE  MET D 208       6.287 -10.910  -7.975  0.00  0.00      D     
ATOM   3277  HE1 MET D 208       5.268 -11.351  -7.935  0.00  0.00      D     
ATOM   3278  HE2 MET D 208       6.917 -11.322  -7.158  0.00  0.00      D     
ATOM   3279  HE3 MET D 208       6.361  -9.806  -7.868  0.00  0.00      D     
ATOM   3280  C   MET D 208       6.934  -9.397 -12.723  0.00  0.00      D     
ATOM   3281  O   MET D 208       6.469  -9.797 -13.788  0.00  0.00      D     
ATOM   3282  N   GLY D 209       8.268  -9.557 -12.559  0.00  0.00      D     
ATOM   3283  HN  GLY D 209       8.704  -9.054 -11.817  0.00  0.00      D     
ATOM   3284  CA  GLY D 209       9.045 -10.491 -13.434  0.00  0.00      D     
ATOM   3285  HA1 GLY D 209       8.476 -10.743 -14.317  0.00  0.00      D     
ATOM   3286  HA2 GLY D 209       9.385 -11.403 -12.965  0.00  0.00      D     
ATOM   3287  C   GLY D 209      10.167  -9.824 -14.168  0.00  0.00      D     
ATOM   3288  O   GLY D 209      10.661 -10.360 -15.140  0.00  0.00      D     
ATOM   3289  N   THR D 210      10.577  -8.652 -13.767  0.00  0.00      D     
ATOM   3290  HN  THR D 210       9.957  -8.170 -13.153  0.00  0.00      D     
ATOM   3291  CA  THR D 210      11.911  -8.262 -14.182  0.00  0.00      D     
ATOM   3292  HA  THR D 210      12.531  -9.118 -13.960  0.00  0.00      D     
ATOM   3293  CB  THR D 210      12.087  -7.725 -15.655  0.00  0.00      D     
ATOM   3294  HB  THR D 210      11.830  -8.538 -16.366  0.00  0.00      D     
ATOM   3295  OG1 THR D 210      13.438  -7.396 -15.911  0.00  0.00      D     
ATOM   3296  HG1 THR D 210      13.865  -8.250 -16.015  0.00  0.00      D     
ATOM   3297  CG2 THR D 210      11.299  -6.459 -15.977  0.00  0.00      D     
ATOM   3298 HG21 THR D 210      10.215  -6.632 -15.805  0.00  0.00      D     
ATOM   3299 HG22 THR D 210      11.546  -5.535 -15.412  0.00  0.00      D     
ATOM   3300 HG23 THR D 210      11.487  -6.200 -17.041  0.00  0.00      D     
ATOM   3301  C   THR D 210      12.212  -7.190 -13.197  0.00  0.00      D     
ATOM   3302  O   THR D 210      11.248  -6.540 -12.690  0.00  0.00      D     
ATOM   3303  N   LEU D 211      13.502  -6.842 -12.856  0.00  0.00      D     
ATOM   3304  HN  LEU D 211      14.243  -7.445 -13.144  0.00  0.00      D     
ATOM   3305  CA  LEU D 211      13.843  -5.750 -11.973  0.00  0.00      D     
ATOM   3306  HA  LEU D 211      12.950  -5.492 -11.425  0.00  0.00      D     
ATOM   3307  CB  LEU D 211      15.026  -6.114 -10.993  0.00  0.00      D     
ATOM   3308  HB1 LEU D 211      15.796  -6.410 -11.737  0.00  0.00      D     
ATOM   3309  HB2 LEU D 211      15.274  -5.195 -10.421  0.00  0.00      D     
ATOM   3310  CG  LEU D 211      14.729  -7.103  -9.864  0.00  0.00      D     
ATOM   3311  HG  LEU D 211      14.597  -8.130 -10.266  0.00  0.00      D     
ATOM   3312  CD1 LEU D 211      15.978  -7.100  -8.985  0.00  0.00      D     
ATOM   3313 HD11 LEU D 211      16.839  -7.676  -9.387  0.00  0.00      D     
ATOM   3314 HD12 LEU D 211      16.240  -6.045  -8.760  0.00  0.00      D     
ATOM   3315 HD13 LEU D 211      15.602  -7.633  -8.085  0.00  0.00      D     
ATOM   3316  CD2 LEU D 211      13.380  -6.819  -9.123  0.00  0.00      D     
ATOM   3317 HD21 LEU D 211      12.515  -6.655  -9.801  0.00  0.00      D     
ATOM   3318 HD22 LEU D 211      13.110  -7.747  -8.574  0.00  0.00      D     
ATOM   3319 HD23 LEU D 211      13.593  -5.990  -8.414  0.00  0.00      D     
ATOM   3320  C   LEU D 211      14.218  -4.522 -12.732  0.00  0.00      D     
ATOM   3321  O   LEU D 211      14.257  -3.436 -12.175  0.00  0.00      D     
ATOM   3322  N   SER D 212      14.593  -4.621 -14.050  0.00  0.00      D     
ATOM   3323  HN  SER D 212      14.490  -5.497 -14.516  0.00  0.00      D     
ATOM   3324  CA  SER D 212      15.013  -3.561 -14.847  0.00  0.00      D     
ATOM   3325  HA  SER D 212      15.610  -2.876 -14.263  0.00  0.00      D     
ATOM   3326  CB  SER D 212      15.886  -4.078 -15.997  0.00  0.00      D     
ATOM   3327  HB1 SER D 212      16.685  -4.441 -15.315  0.00  0.00      D     
ATOM   3328  HB2 SER D 212      15.530  -4.985 -16.530  0.00  0.00      D     
ATOM   3329  OG  SER D 212      16.340  -3.000 -16.911  0.00  0.00      D     
ATOM   3330  HG1 SER D 212      17.003  -2.499 -16.431  0.00  0.00      D     
ATOM   3331  C   SER D 212      13.862  -2.767 -15.493  0.00  0.00      D     
ATOM   3332  O   SER D 212      13.101  -3.267 -16.340  0.00  0.00      D     
ATOM   3333  N   TYR D 213      13.666  -1.457 -15.185  0.00  0.00      D     
ATOM   3334  HN  TYR D 213      14.156  -1.026 -14.432  0.00  0.00      D     
ATOM   3335  CA  TYR D 213      12.733  -0.578 -15.819  0.00  0.00      D     
ATOM   3336  HA  TYR D 213      11.760  -1.044 -15.763  0.00  0.00      D     
ATOM   3337  CB  TYR D 213      12.810   0.766 -15.160  0.00  0.00      D     
ATOM   3338  HB1 TYR D 213      12.605   0.618 -14.078  0.00  0.00      D     
ATOM   3339  HB2 TYR D 213      13.832   1.202 -15.159  0.00  0.00      D     
ATOM   3340  CG  TYR D 213      11.775   1.794 -15.642  0.00  0.00      D     
ATOM   3341  CD1 TYR D 213      10.481   1.362 -15.968  0.00  0.00      D     
ATOM   3342  HD1 TYR D 213      10.227   0.317 -16.071  0.00  0.00      D     
ATOM   3343  CE1 TYR D 213       9.485   2.238 -16.197  0.00  0.00      D     
ATOM   3344  HE1 TYR D 213       8.475   1.922 -16.413  0.00  0.00      D     
ATOM   3345  CZ  TYR D 213       9.703   3.620 -16.270  0.00  0.00      D     
ATOM   3346  OH  TYR D 213       8.684   4.532 -16.498  0.00  0.00      D     
ATOM   3347  HH  TYR D 213       8.901   5.445 -16.294  0.00  0.00      D     
ATOM   3348  CD2 TYR D 213      12.015   3.195 -15.497  0.00  0.00      D     
ATOM   3349  HD2 TYR D 213      12.976   3.539 -15.146  0.00  0.00      D     
ATOM   3350  CE2 TYR D 213      10.964   4.032 -15.879  0.00  0.00      D     
ATOM   3351  HE2 TYR D 213      11.175   5.088 -15.791  0.00  0.00      D     
ATOM   3352  C   TYR D 213      13.009  -0.367 -17.311  0.00  0.00      D     
ATOM   3353  O   TYR D 213      12.149  -0.466 -18.191  0.00  0.00      D     
ATOM   3354  N   GLU D 214      14.306  -0.289 -17.722  0.00  0.00      D     
ATOM   3355  HN  GLU D 214      15.077  -0.471 -17.117  0.00  0.00      D     
ATOM   3356  CA  GLU D 214      14.670  -0.190 -19.094  0.00  0.00      D     
ATOM   3357  HA  GLU D 214      14.287   0.709 -19.554  0.00  0.00      D     
ATOM   3358  CB  GLU D 214      16.186   0.015 -19.006  0.00  0.00      D     
ATOM   3359  HB1 GLU D 214      16.721  -0.726 -18.375  0.00  0.00      D     
ATOM   3360  HB2 GLU D 214      16.512  -0.265 -20.031  0.00  0.00      D     
ATOM   3361  CG  GLU D 214      16.552   1.521 -18.770  0.00  0.00      D     
ATOM   3362  HG1 GLU D 214      16.098   1.885 -17.824  0.00  0.00      D     
ATOM   3363  HG2 GLU D 214      17.659   1.616 -18.739  0.00  0.00      D     
ATOM   3364  CD  GLU D 214      16.123   2.455 -19.901  0.00  0.00      D     
ATOM   3365  OE1 GLU D 214      15.113   3.198 -19.679  0.00  0.00      D     
ATOM   3366  OE2 GLU D 214      16.840   2.623 -20.926  0.00  0.00      D     
ATOM   3367  C   GLU D 214      14.300  -1.391 -19.989  0.00  0.00      D     
ATOM   3368  O   GLU D 214      13.791  -1.237 -21.053  0.00  0.00      D     
ATOM   3369  N   GLN D 215      14.526  -2.631 -19.469  0.00  0.00      D     
ATOM   3370  HN  GLN D 215      14.967  -2.636 -18.575  0.00  0.00      D     
ATOM   3371  CA  GLN D 215      14.135  -3.889 -20.092  0.00  0.00      D     
ATOM   3372  HA  GLN D 215      14.449  -3.705 -21.109  0.00  0.00      D     
ATOM   3373  CB  GLN D 215      14.765  -5.115 -19.343  0.00  0.00      D     
ATOM   3374  HB1 GLN D 215      15.865  -4.979 -19.258  0.00  0.00      D     
ATOM   3375  HB2 GLN D 215      14.415  -5.038 -18.292  0.00  0.00      D     
ATOM   3376  CG  GLN D 215      14.323  -6.520 -19.767  0.00  0.00      D     
ATOM   3377  HG1 GLN D 215      14.697  -7.350 -19.130  0.00  0.00      D     
ATOM   3378  HG2 GLN D 215      13.220  -6.648 -19.796  0.00  0.00      D     
ATOM   3379  CD  GLN D 215      14.830  -6.833 -21.154  0.00  0.00      D     
ATOM   3380  OE1 GLN D 215      15.859  -7.489 -21.322  0.00  0.00      D     
ATOM   3381  NE2 GLN D 215      14.087  -6.432 -22.203  0.00  0.00      D     
ATOM   3382 HE21 GLN D 215      14.617  -6.532 -23.045  0.00  0.00      D     
ATOM   3383 HE22 GLN D 215      13.172  -6.049 -22.078  0.00  0.00      D     
ATOM   3384  C   GLN D 215      12.665  -4.001 -20.180  0.00  0.00      D     
ATOM   3385  O   GLN D 215      12.081  -4.486 -21.181  0.00  0.00      D     
ATOM   3386  N   PHE D 216      11.969  -3.552 -19.149  0.00  0.00      D     
ATOM   3387  HN  PHE D 216      12.414  -3.140 -18.358  0.00  0.00      D     
ATOM   3388  CA  PHE D 216      10.471  -3.463 -19.287  0.00  0.00      D     
ATOM   3389  HA  PHE D 216      10.184  -4.440 -19.645  0.00  0.00      D     
ATOM   3390  CB  PHE D 216       9.800  -3.285 -17.874  0.00  0.00      D     
ATOM   3391  HB1 PHE D 216      10.196  -4.011 -17.133  0.00  0.00      D     
ATOM   3392  HB2 PHE D 216      10.126  -2.280 -17.530  0.00  0.00      D     
ATOM   3393  CG  PHE D 216       8.338  -3.531 -17.887  0.00  0.00      D     
ATOM   3394  CD1 PHE D 216       7.495  -2.670 -17.121  0.00  0.00      D     
ATOM   3395  HD1 PHE D 216       7.948  -1.936 -16.472  0.00  0.00      D     
ATOM   3396  CE1 PHE D 216       6.082  -2.900 -17.026  0.00  0.00      D     
ATOM   3397  HE1 PHE D 216       5.541  -2.222 -16.383  0.00  0.00      D     
ATOM   3398  CZ  PHE D 216       5.531  -3.831 -17.865  0.00  0.00      D     
ATOM   3399  HZ  PHE D 216       4.478  -4.043 -17.753  0.00  0.00      D     
ATOM   3400  CD2 PHE D 216       7.678  -4.531 -18.636  0.00  0.00      D     
ATOM   3401  HD2 PHE D 216       8.270  -5.134 -19.309  0.00  0.00      D     
ATOM   3402  CE2 PHE D 216       6.324  -4.619 -18.704  0.00  0.00      D     
ATOM   3403  HE2 PHE D 216       5.866  -5.241 -19.459  0.00  0.00      D     
ATOM   3404  C   PHE D 216      10.025  -2.540 -20.357  0.00  0.00      D     
ATOM   3405  O   PHE D 216       9.073  -2.841 -21.094  0.00  0.00      D     
ATOM   3406  N   LYS D 217      10.734  -1.437 -20.628  0.00  0.00      D     
ATOM   3407  HN  LYS D 217      11.389  -1.177 -19.922  0.00  0.00      D     
ATOM   3408  CA  LYS D 217      10.512  -0.613 -21.829  0.00  0.00      D     
ATOM   3409  HA  LYS D 217       9.462  -0.378 -21.928  0.00  0.00      D     
ATOM   3410  CB  LYS D 217      11.254   0.720 -21.905  0.00  0.00      D     
ATOM   3411  HB1 LYS D 217      12.309   0.511 -22.181  0.00  0.00      D     
ATOM   3412  HB2 LYS D 217      10.938   1.223 -22.844  0.00  0.00      D     
ATOM   3413  CG  LYS D 217      11.108   1.660 -20.689  0.00  0.00      D     
ATOM   3414  HG1 LYS D 217      10.092   2.106 -20.733  0.00  0.00      D     
ATOM   3415  HG2 LYS D 217      11.362   1.198 -19.711  0.00  0.00      D     
ATOM   3416  CD  LYS D 217      12.072   2.911 -20.913  0.00  0.00      D     
ATOM   3417  HD1 LYS D 217      13.121   2.548 -20.947  0.00  0.00      D     
ATOM   3418  HD2 LYS D 217      11.946   3.172 -21.985  0.00  0.00      D     
ATOM   3419  CE  LYS D 217      11.898   4.012 -19.947  0.00  0.00      D     
ATOM   3420  HE1 LYS D 217      11.035   4.675 -20.172  0.00  0.00      D     
ATOM   3421  HE2 LYS D 217      11.883   3.610 -18.912  0.00  0.00      D     
ATOM   3422  NZ  LYS D 217      13.057   4.992 -19.976  0.00  0.00      D     
ATOM   3423  HZ1 LYS D 217      13.122   5.569 -20.838  0.00  0.00      D     
ATOM   3424  HZ2 LYS D 217      12.994   5.728 -19.245  0.00  0.00      D     
ATOM   3425  HZ3 LYS D 217      13.917   4.410 -19.924  0.00  0.00      D     
ATOM   3426  C   LYS D 217      10.879  -1.332 -23.140  0.00  0.00      D     
ATOM   3427  O   LYS D 217      10.101  -1.285 -24.025  0.00  0.00      D     
ATOM   3428  N   LYS D 218      11.985  -2.020 -23.105  0.00  0.00      D     
ATOM   3429  HN  LYS D 218      12.621  -2.010 -22.338  0.00  0.00      D     
ATOM   3430  CA  LYS D 218      12.269  -2.831 -24.323  0.00  0.00      D     
ATOM   3431  HA  LYS D 218      12.219  -2.113 -25.128  0.00  0.00      D     
ATOM   3432  CB  LYS D 218      13.596  -3.507 -24.235  0.00  0.00      D     
ATOM   3433  HB1 LYS D 218      13.653  -4.207 -23.375  0.00  0.00      D     
ATOM   3434  HB2 LYS D 218      13.785  -4.020 -25.203  0.00  0.00      D     
ATOM   3435  CG  LYS D 218      14.737  -2.436 -24.215  0.00  0.00      D     
ATOM   3436  HG1 LYS D 218      14.734  -1.872 -25.172  0.00  0.00      D     
ATOM   3437  HG2 LYS D 218      14.712  -1.739 -23.350  0.00  0.00      D     
ATOM   3438  CD  LYS D 218      16.109  -3.177 -24.082  0.00  0.00      D     
ATOM   3439  HD1 LYS D 218      16.114  -3.990 -23.325  0.00  0.00      D     
ATOM   3440  HD2 LYS D 218      16.410  -3.663 -25.035  0.00  0.00      D     
ATOM   3441  CE  LYS D 218      17.164  -2.162 -23.587  0.00  0.00      D     
ATOM   3442  HE1 LYS D 218      17.019  -1.267 -24.230  0.00  0.00      D     
ATOM   3443  HE2 LYS D 218      17.117  -1.690 -22.583  0.00  0.00      D     
ATOM   3444  NZ  LYS D 218      18.549  -2.714 -23.705  0.00  0.00      D     
ATOM   3445  HZ1 LYS D 218      18.703  -3.051 -24.677  0.00  0.00      D     
ATOM   3446  HZ2 LYS D 218      19.214  -1.951 -23.465  0.00  0.00      D     
ATOM   3447  HZ3 LYS D 218      18.706  -3.498 -23.040  0.00  0.00      D     
ATOM   3448  C   LYS D 218      11.283  -3.906 -24.652  0.00  0.00      D     
ATOM   3449  O   LYS D 218      10.841  -4.065 -25.807  0.00  0.00      D     
ATOM   3450  N   GLY D 219      10.896  -4.705 -23.664  0.00  0.00      D     
ATOM   3451  HN  GLY D 219      11.251  -4.654 -22.734  0.00  0.00      D     
ATOM   3452  CA  GLY D 219       9.914  -5.729 -23.924  0.00  0.00      D     
ATOM   3453  HA1 GLY D 219       9.525  -5.792 -24.930  0.00  0.00      D     
ATOM   3454  HA2 GLY D 219       9.123  -5.559 -23.209  0.00  0.00      D     
ATOM   3455  C   GLY D 219      10.468  -7.133 -23.493  0.00  0.00      D     
ATOM   3456  O   GLY D 219      11.664  -7.453 -23.646  0.00  0.00      D     
ATOM   3457  N   VAL D 220       9.605  -7.961 -22.885  0.00  0.00      D     
ATOM   3458  HN  VAL D 220       8.669  -7.744 -22.617  0.00  0.00      D     
ATOM   3459  CA  VAL D 220       9.939  -9.368 -22.528  0.00  0.00      D     
ATOM   3460  HA  VAL D 220      10.892  -9.611 -22.974  0.00  0.00      D     
ATOM   3461  CB  VAL D 220      10.032  -9.445 -20.978  0.00  0.00      D     
ATOM   3462  HB  VAL D 220      10.059 -10.503 -20.637  0.00  0.00      D     
ATOM   3463  CG1 VAL D 220      11.365  -8.811 -20.620  0.00  0.00      D     
ATOM   3464 HG11 VAL D 220      11.580  -8.724 -19.534  0.00  0.00      D     
ATOM   3465 HG12 VAL D 220      12.245  -9.322 -21.065  0.00  0.00      D     
ATOM   3466 HG13 VAL D 220      11.315  -7.784 -21.042  0.00  0.00      D     
ATOM   3467  CG2 VAL D 220       8.838  -8.878 -20.239  0.00  0.00      D     
ATOM   3468 HG21 VAL D 220       9.052  -9.125 -19.177  0.00  0.00      D     
ATOM   3469 HG22 VAL D 220       8.616  -7.797 -20.367  0.00  0.00      D     
ATOM   3470 HG23 VAL D 220       7.877  -9.326 -20.571  0.00  0.00      D     
ATOM   3471  C   VAL D 220       8.938 -10.397 -23.011  0.00  0.00      D     
ATOM   3472  O   VAL D 220       7.793 -10.124 -23.334  0.00  0.00      D     
ATOM   3473  N   GLN D 221       9.299 -11.683 -23.031  0.00  0.00      D     
ATOM   3474  HN  GLN D 221      10.172 -11.935 -22.620  0.00  0.00      D     
ATOM   3475  CA  GLN D 221       8.473 -12.743 -23.566  0.00  0.00      D     
ATOM   3476  HA  GLN D 221       7.745 -12.280 -24.215  0.00  0.00      D     
ATOM   3477  CB  GLN D 221       9.357 -13.776 -24.333  0.00  0.00      D     
ATOM   3478  HB1 GLN D 221       9.912 -14.477 -23.674  0.00  0.00      D     
ATOM   3479  HB2 GLN D 221       8.568 -14.323 -24.893  0.00  0.00      D     
ATOM   3480  CG  GLN D 221      10.318 -13.264 -25.417  0.00  0.00      D     
ATOM   3481  HG1 GLN D 221      11.257 -12.962 -24.906  0.00  0.00      D     
ATOM   3482  HG2 GLN D 221      10.557 -14.109 -26.098  0.00  0.00      D     
ATOM   3483  CD  GLN D 221       9.735 -12.215 -26.376  0.00  0.00      D     
ATOM   3484  OE1 GLN D 221       8.799 -12.427 -27.141  0.00  0.00      D     
ATOM   3485  NE2 GLN D 221      10.438 -11.090 -26.434  0.00  0.00      D     
ATOM   3486 HE21 GLN D 221      10.312 -10.436 -27.180  0.00  0.00      D     
ATOM   3487 HE22 GLN D 221      11.186 -10.827 -25.824  0.00  0.00      D     
ATOM   3488  C   GLN D 221       7.780 -13.480 -22.387  0.00  0.00      D     
ATOM   3489  O   GLN D 221       8.383 -13.868 -21.389  0.00  0.00      D     
ATOM   3490  N   ILE D 222       6.451 -13.623 -22.564  0.00  0.00      D     
ATOM   3491  HN  ILE D 222       5.999 -13.185 -23.337  0.00  0.00      D     
ATOM   3492  CA  ILE D 222       5.544 -14.392 -21.702  0.00  0.00      D     
ATOM   3493  HA  ILE D 222       6.172 -14.961 -21.033  0.00  0.00      D     
ATOM   3494  CB  ILE D 222       4.431 -13.616 -20.903  0.00  0.00      D     
ATOM   3495  HB  ILE D 222       3.797 -14.381 -20.406  0.00  0.00      D     
ATOM   3496  CG2 ILE D 222       5.270 -12.717 -19.825  0.00  0.00      D     
ATOM   3497 HG21 ILE D 222       5.817 -13.400 -19.141  0.00  0.00      D     
ATOM   3498 HG22 ILE D 222       5.997 -12.083 -20.377  0.00  0.00      D     
ATOM   3499 HG23 ILE D 222       4.576 -12.029 -19.296  0.00  0.00      D     
ATOM   3500  CG1 ILE D 222       3.530 -12.680 -21.788  0.00  0.00      D     
ATOM   3501 HG11 ILE D 222       3.951 -11.651 -21.784  0.00  0.00      D     
ATOM   3502 HG12 ILE D 222       3.545 -13.056 -22.834  0.00  0.00      D     
ATOM   3503  CD  ILE D 222       2.138 -12.608 -21.262  0.00  0.00      D     
ATOM   3504  HD1 ILE D 222       1.676 -13.598 -21.061  0.00  0.00      D     
ATOM   3505  HD2 ILE D 222       2.233 -12.174 -20.243  0.00  0.00      D     
ATOM   3506  HD3 ILE D 222       1.511 -11.998 -21.946  0.00  0.00      D     
ATOM   3507  C   ILE D 222       4.799 -15.429 -22.654  0.00  0.00      D     
ATOM   3508  O   ILE D 222       4.528 -15.139 -23.793  0.00  0.00      D     
ATOM   3509  N   PRO D 223       4.578 -16.692 -22.335  0.00  0.00      D     
ATOM   3510  CD  PRO D 223       5.299 -17.447 -21.331  0.00  0.00      D     
ATOM   3511  HD1 PRO D 223       4.962 -17.069 -20.343  0.00  0.00      D     
ATOM   3512  HD2 PRO D 223       6.364 -17.252 -21.583  0.00  0.00      D     
ATOM   3513  CA  PRO D 223       3.584 -17.508 -22.997  0.00  0.00      D     
ATOM   3514  HA  PRO D 223       3.980 -17.828 -23.950  0.00  0.00      D     
ATOM   3515  CB  PRO D 223       3.512 -18.806 -22.138  0.00  0.00      D     
ATOM   3516  HB1 PRO D 223       3.112 -19.678 -22.699  0.00  0.00      D     
ATOM   3517  HB2 PRO D 223       2.869 -18.543 -21.271  0.00  0.00      D     
ATOM   3518  CG  PRO D 223       4.951 -18.933 -21.598  0.00  0.00      D     
ATOM   3519  HG1 PRO D 223       5.579 -19.373 -22.403  0.00  0.00      D     
ATOM   3520  HG2 PRO D 223       4.936 -19.524 -20.658  0.00  0.00      D     
ATOM   3521  C   PRO D 223       2.223 -16.877 -23.314  0.00  0.00      D     
ATOM   3522  O   PRO D 223       1.663 -16.187 -22.461  0.00  0.00      D     
ATOM   3523  CB  CYS D 224       0.323 -16.217 -26.444  0.00  0.00      D     
ATOM   3524  HB1 CYS D 224       1.199 -15.574 -26.674  0.00  0.00      D     
ATOM   3525  HB2 CYS D 224       0.338 -17.109 -27.107  0.00  0.00      D     
ATOM   3526  SG  CYS D 224      -1.134 -15.068 -26.642  0.00  0.00      D     
ATOM   3527  N   CYS D 224       1.753 -17.089 -24.577  0.00  0.00      D     
ATOM   3528  HN  CYS D 224       2.342 -17.508 -25.264  0.00  0.00      D     
ATOM   3529  CA  CYS D 224       0.379 -16.845 -24.966  0.00  0.00      D     
ATOM   3530  HA  CYS D 224      -0.059 -16.103 -24.315  0.00  0.00      D     
ATOM   3531  C   CYS D 224      -0.493 -18.088 -24.822  0.00  0.00      D     
ATOM   3532  O   CYS D 224       0.083 -19.184 -24.787  0.00  0.00      D     
ATOM   3533  N   THR D 225      -1.857 -17.901 -24.867  0.00  0.00      D     
ATOM   3534  HN  THR D 225      -2.100 -16.953 -25.057  0.00  0.00      D     
ATOM   3535  CA  THR D 225      -2.902 -18.933 -24.797  0.00  0.00      D     
ATOM   3536  HA  THR D 225      -2.793 -19.421 -23.840  0.00  0.00      D     
ATOM   3537  CB  THR D 225      -4.362 -18.483 -24.785  0.00  0.00      D     
ATOM   3538  HB  THR D 225      -5.113 -19.301 -24.795  0.00  0.00      D     
ATOM   3539  OG1 THR D 225      -4.538 -17.589 -25.935  0.00  0.00      D     
ATOM   3540  HG1 THR D 225      -5.484 -17.437 -25.879  0.00  0.00      D     
ATOM   3541  CG2 THR D 225      -4.558 -17.615 -23.568  0.00  0.00      D     
ATOM   3542 HG21 THR D 225      -5.642 -17.380 -23.501  0.00  0.00      D     
ATOM   3543 HG22 THR D 225      -4.390 -18.177 -22.624  0.00  0.00      D     
ATOM   3544 HG23 THR D 225      -3.963 -16.677 -23.575  0.00  0.00      D     
ATOM   3545  C   THR D 225      -2.743 -20.052 -25.830  0.00  0.00      D     
ATOM   3546  O   THR D 225      -2.941 -21.185 -25.522  0.00  0.00      D     
ATOM   3547  CB  CYS D 226      -1.630 -19.834 -29.458  0.00  0.00      D     
ATOM   3548  HB1 CYS D 226      -1.277 -20.570 -30.212  0.00  0.00      D     
ATOM   3549  HB2 CYS D 226      -2.651 -19.578 -29.813  0.00  0.00      D     
ATOM   3550  SG  CYS D 226      -0.616 -18.303 -29.589  0.00  0.00      D     
ATOM   3551  N   CYS D 226      -2.224 -19.723 -27.032  0.00  0.00      D     
ATOM   3552  HN  CYS D 226      -2.157 -18.818 -27.445  0.00  0.00      D     
ATOM   3553  CA  CYS D 226      -1.797 -20.634 -28.099  0.00  0.00      D     
ATOM   3554  HA  CYS D 226      -2.608 -21.346 -28.145  0.00  0.00      D     
ATOM   3555  C   CYS D 226      -0.545 -21.474 -27.792  0.00  0.00      D     
ATOM   3556  O   CYS D 226      -0.267 -22.428 -28.498  0.00  0.00      D     
ATOM   3557  N   GLY D 227       0.134 -21.135 -26.750  0.00  0.00      D     
ATOM   3558  HN  GLY D 227      -0.140 -20.369 -26.173  0.00  0.00      D     
ATOM   3559  CA  GLY D 227       1.309 -21.876 -26.203  0.00  0.00      D     
ATOM   3560  HA1 GLY D 227       1.404 -22.882 -26.583  0.00  0.00      D     
ATOM   3561  HA2 GLY D 227       1.248 -21.800 -25.127  0.00  0.00      D     
ATOM   3562  C   GLY D 227       2.607 -21.137 -26.624  0.00  0.00      D     
ATOM   3563  O   GLY D 227       3.669 -21.506 -26.126  0.00  0.00      D     
ATOM   3564  N   LYS D 228       2.446 -20.193 -27.562  0.00  0.00      D     
ATOM   3565  HN  LYS D 228       1.538 -20.013 -27.935  0.00  0.00      D     
ATOM   3566  CA  LYS D 228       3.572 -19.626 -28.289  0.00  0.00      D     
ATOM   3567  HA  LYS D 228       4.361 -20.340 -28.105  0.00  0.00      D     
ATOM   3568  CB  LYS D 228       3.192 -19.441 -29.783  0.00  0.00      D     
ATOM   3569  HB1 LYS D 228       2.518 -18.570 -29.934  0.00  0.00      D     
ATOM   3570  HB2 LYS D 228       4.124 -19.297 -30.371  0.00  0.00      D     
ATOM   3571  CG  LYS D 228       2.641 -20.736 -30.428  0.00  0.00      D     
ATOM   3572  HG1 LYS D 228       3.278 -21.622 -30.219  0.00  0.00      D     
ATOM   3573  HG2 LYS D 228       1.634 -21.079 -30.106  0.00  0.00      D     
ATOM   3574  CD  LYS D 228       2.625 -20.698 -32.018  0.00  0.00      D     
ATOM   3575  HD1 LYS D 228       3.655 -20.643 -32.431  0.00  0.00      D     
ATOM   3576  HD2 LYS D 228       2.275 -21.689 -32.377  0.00  0.00      D     
ATOM   3577  CE  LYS D 228       1.992 -19.488 -32.662  0.00  0.00      D     
ATOM   3578  HE1 LYS D 228       2.483 -18.508 -32.480  0.00  0.00      D     
ATOM   3579  HE2 LYS D 228       1.946 -19.655 -33.759  0.00  0.00      D     
ATOM   3580  NZ  LYS D 228       0.571 -19.422 -32.293  0.00  0.00      D     
ATOM   3581  HZ1 LYS D 228       0.193 -18.613 -32.826  0.00  0.00      D     
ATOM   3582  HZ2 LYS D 228       0.077 -20.329 -32.414  0.00  0.00      D     
ATOM   3583  HZ3 LYS D 228       0.400 -19.287 -31.276  0.00  0.00      D     
ATOM   3584  C   LYS D 228       3.960 -18.265 -27.664  0.00  0.00      D     
ATOM   3585  O   LYS D 228       3.080 -17.562 -27.168  0.00  0.00      D     
ATOM   3586  N   GLN D 229       5.237 -17.975 -27.584  0.00  0.00      D     
ATOM   3587  HN  GLN D 229       5.976 -18.543 -27.937  0.00  0.00      D     
ATOM   3588  CA  GLN D 229       5.769 -16.752 -26.976  0.00  0.00      D     
ATOM   3589  HA  GLN D 229       5.366 -16.781 -25.974  0.00  0.00      D     
ATOM   3590  CB  GLN D 229       7.375 -16.876 -27.072  0.00  0.00      D     
ATOM   3591  HB1 GLN D 229       7.499 -17.161 -28.139  0.00  0.00      D     
ATOM   3592  HB2 GLN D 229       7.893 -15.921 -26.839  0.00  0.00      D     
ATOM   3593  CG  GLN D 229       7.899 -18.008 -26.227  0.00  0.00      D     
ATOM   3594  HG1 GLN D 229       7.804 -17.782 -25.144  0.00  0.00      D     
ATOM   3595  HG2 GLN D 229       7.398 -18.969 -26.472  0.00  0.00      D     
ATOM   3596  CD  GLN D 229       9.390 -18.280 -26.580  0.00  0.00      D     
ATOM   3597  OE1 GLN D 229       9.770 -19.110 -27.403  0.00  0.00      D     
ATOM   3598  NE2 GLN D 229      10.309 -17.571 -25.871  0.00  0.00      D     
ATOM   3599 HE21 GLN D 229      11.239 -17.898 -26.041  0.00  0.00      D     
ATOM   3600 HE22 GLN D 229      10.052 -17.254 -24.958  0.00  0.00      D     
ATOM   3601  C   GLN D 229       5.391 -15.412 -27.552  0.00  0.00      D     
ATOM   3602  O   GLN D 229       5.386 -15.220 -28.801  0.00  0.00      D     
ATOM   3603  N   ALA D 230       5.046 -14.447 -26.653  0.00  0.00      D     
ATOM   3604  HN  ALA D 230       5.012 -14.623 -25.672  0.00  0.00      D     
ATOM   3605  CA  ALA D 230       4.576 -13.180 -27.128  0.00  0.00      D     
ATOM   3606  HA  ALA D 230       4.789 -13.012 -28.174  0.00  0.00      D     
ATOM   3607  CB  ALA D 230       3.060 -13.111 -26.872  0.00  0.00      D     
ATOM   3608  HB1 ALA D 230       2.511 -13.830 -27.516  0.00  0.00      D     
ATOM   3609  HB2 ALA D 230       2.875 -13.369 -25.807  0.00  0.00      D     
ATOM   3610  HB3 ALA D 230       2.689 -12.082 -27.068  0.00  0.00      D     
ATOM   3611  C   ALA D 230       5.162 -12.115 -26.344  0.00  0.00      D     
ATOM   3612  O   ALA D 230       5.315 -12.178 -25.130  0.00  0.00      D     
ATOM   3613  N   THR D 231       5.619 -10.972 -26.984  0.00  0.00      D     
ATOM   3614  HN  THR D 231       5.446 -10.927 -27.965  0.00  0.00      D     
ATOM   3615  CA  THR D 231       6.263  -9.813 -26.306  0.00  0.00      D     
ATOM   3616  HA  THR D 231       6.945 -10.179 -25.552  0.00  0.00      D     
ATOM   3617  CB  THR D 231       7.016  -9.000 -27.358  0.00  0.00      D     
ATOM   3618  HB  THR D 231       6.285  -8.567 -28.074  0.00  0.00      D     
ATOM   3619  OG1 THR D 231       7.934  -9.815 -28.115  0.00  0.00      D     
ATOM   3620  HG1 THR D 231       8.160 -10.633 -27.666  0.00  0.00      D     
ATOM   3621  CG2 THR D 231       7.706  -7.776 -26.745  0.00  0.00      D     
ATOM   3622 HG21 THR D 231       8.251  -7.894 -25.784  0.00  0.00      D     
ATOM   3623 HG22 THR D 231       8.419  -7.367 -27.493  0.00  0.00      D     
ATOM   3624 HG23 THR D 231       6.915  -7.023 -26.539  0.00  0.00      D     
ATOM   3625  C   THR D 231       5.436  -8.834 -25.649  0.00  0.00      D     
ATOM   3626  O   THR D 231       4.617  -8.110 -26.242  0.00  0.00      D     
ATOM   3627  N   LYS D 232       5.733  -8.606 -24.337  0.00  0.00      D     
ATOM   3628  HN  LYS D 232       6.351  -9.170 -23.795  0.00  0.00      D     
ATOM   3629  CA  LYS D 232       4.927  -7.724 -23.581  0.00  0.00      D     
ATOM   3630  HA  LYS D 232       4.038  -7.452 -24.131  0.00  0.00      D     
ATOM   3631  CB  LYS D 232       4.470  -8.252 -22.232  0.00  0.00      D     
ATOM   3632  HB1 LYS D 232       4.003  -9.252 -22.358  0.00  0.00      D     
ATOM   3633  HB2 LYS D 232       5.330  -8.420 -21.549  0.00  0.00      D     
ATOM   3634  CG  LYS D 232       3.554  -7.328 -21.423  0.00  0.00      D     
ATOM   3635  HG1 LYS D 232       3.967  -6.296 -21.439  0.00  0.00      D     
ATOM   3636  HG2 LYS D 232       2.561  -7.170 -21.897  0.00  0.00      D     
ATOM   3637  CD  LYS D 232       3.423  -7.631 -19.952  0.00  0.00      D     
ATOM   3638  HD1 LYS D 232       4.404  -7.346 -19.517  0.00  0.00      D     
ATOM   3639  HD2 LYS D 232       2.621  -7.018 -19.487  0.00  0.00      D     
ATOM   3640  CE  LYS D 232       2.965  -9.041 -19.631  0.00  0.00      D     
ATOM   3641  HE1 LYS D 232       1.958  -9.159 -20.085  0.00  0.00      D     
ATOM   3642  HE2 LYS D 232       3.585  -9.882 -20.008  0.00  0.00      D     
ATOM   3643  NZ  LYS D 232       2.850  -9.187 -18.172  0.00  0.00      D     
ATOM   3644  HZ1 LYS D 232       3.764  -9.183 -17.675  0.00  0.00      D     
ATOM   3645  HZ2 LYS D 232       2.168  -8.512 -17.771  0.00  0.00      D     
ATOM   3646  HZ3 LYS D 232       2.493 -10.157 -18.057  0.00  0.00      D     
ATOM   3647  C   LYS D 232       5.854  -6.549 -23.299  0.00  0.00      D     
ATOM   3648  O   LYS D 232       7.015  -6.720 -22.921  0.00  0.00      D     
ATOM   3649  N   TYR D 233       5.463  -5.234 -23.469  0.00  0.00      D     
ATOM   3650  HN  TYR D 233       4.615  -5.100 -23.976  0.00  0.00      D     
ATOM   3651  CA  TYR D 233       6.298  -4.117 -23.093  0.00  0.00      D     
ATOM   3652  HA  TYR D 233       6.881  -4.363 -22.217  0.00  0.00      D     
ATOM   3653  CB  TYR D 233       7.194  -3.761 -24.365  0.00  0.00      D     
ATOM   3654  HB1 TYR D 233       8.002  -3.025 -24.168  0.00  0.00      D     
ATOM   3655  HB2 TYR D 233       7.689  -4.688 -24.725  0.00  0.00      D     
ATOM   3656  CG  TYR D 233       6.367  -3.344 -25.600  0.00  0.00      D     
ATOM   3657  CD1 TYR D 233       5.761  -4.282 -26.489  0.00  0.00      D     
ATOM   3658  HD1 TYR D 233       5.734  -5.342 -26.279  0.00  0.00      D     
ATOM   3659  CE1 TYR D 233       5.105  -3.757 -27.653  0.00  0.00      D     
ATOM   3660  HE1 TYR D 233       4.622  -4.431 -28.346  0.00  0.00      D     
ATOM   3661  CZ  TYR D 233       5.023  -2.384 -27.854  0.00  0.00      D     
ATOM   3662  OH  TYR D 233       4.469  -1.848 -29.056  0.00  0.00      D     
ATOM   3663  HH  TYR D 233       4.553  -0.896 -28.968  0.00  0.00      D     
ATOM   3664  CD2 TYR D 233       6.313  -1.941 -25.901  0.00  0.00      D     
ATOM   3665  HD2 TYR D 233       6.770  -1.193 -25.270  0.00  0.00      D     
ATOM   3666  CE2 TYR D 233       5.652  -1.467 -27.040  0.00  0.00      D     
ATOM   3667  HE2 TYR D 233       5.673  -0.396 -27.181  0.00  0.00      D     
ATOM   3668  C   TYR D 233       5.450  -2.824 -22.753  0.00  0.00      D     
ATOM   3669  O   TYR D 233       4.311  -2.755 -23.063  0.00  0.00      D     
ATOM   3670  N   LEU D 234       6.108  -1.892 -22.080  0.00  0.00      D     
ATOM   3671  HN  LEU D 234       7.058  -2.017 -21.805  0.00  0.00      D     
ATOM   3672  CA  LEU D 234       5.588  -0.546 -21.641  0.00  0.00      D     
ATOM   3673  HA  LEU D 234       4.598  -0.685 -21.232  0.00  0.00      D     
ATOM   3674  CB  LEU D 234       6.394  -0.038 -20.508  0.00  0.00      D     
ATOM   3675  HB1 LEU D 234       6.325  -0.743 -19.652  0.00  0.00      D     
ATOM   3676  HB2 LEU D 234       7.452  -0.064 -20.845  0.00  0.00      D     
ATOM   3677  CG  LEU D 234       6.021   1.328 -19.911  0.00  0.00      D     
ATOM   3678  HG  LEU D 234       6.187   2.131 -20.662  0.00  0.00      D     
ATOM   3679  CD1 LEU D 234       4.605   1.376 -19.310  0.00  0.00      D     
ATOM   3680 HD11 LEU D 234       3.827   1.429 -20.101  0.00  0.00      D     
ATOM   3681 HD12 LEU D 234       4.533   0.431 -18.729  0.00  0.00      D     
ATOM   3682 HD13 LEU D 234       4.407   2.132 -18.521  0.00  0.00      D     
ATOM   3683  CD2 LEU D 234       7.059   1.582 -18.870  0.00  0.00      D     
ATOM   3684 HD21 LEU D 234       8.087   1.475 -19.278  0.00  0.00      D     
ATOM   3685 HD22 LEU D 234       7.020   2.647 -18.556  0.00  0.00      D     
ATOM   3686 HD23 LEU D 234       6.960   0.993 -17.933  0.00  0.00      D     
ATOM   3687  C   LEU D 234       5.462   0.338 -22.874  0.00  0.00      D     
ATOM   3688  O   LEU D 234       6.344   0.631 -23.609  0.00  0.00      D     
ATOM   3689  N   VAL D 235       4.240   0.822 -23.019  0.00  0.00      D     
ATOM   3690  HN  VAL D 235       3.461   0.588 -22.441  0.00  0.00      D     
ATOM   3691  CA  VAL D 235       3.999   1.782 -24.012  0.00  0.00      D     
ATOM   3692  HA  VAL D 235       4.776   1.652 -24.751  0.00  0.00      D     
ATOM   3693  CB  VAL D 235       2.689   1.580 -24.791  0.00  0.00      D     
ATOM   3694  HB  VAL D 235       1.842   1.886 -24.141  0.00  0.00      D     
ATOM   3695  CG1 VAL D 235       2.690   2.604 -25.982  0.00  0.00      D     
ATOM   3696 HG11 VAL D 235       1.667   2.656 -26.412  0.00  0.00      D     
ATOM   3697 HG12 VAL D 235       2.751   3.669 -25.671  0.00  0.00      D     
ATOM   3698 HG13 VAL D 235       3.534   2.262 -26.619  0.00  0.00      D     
ATOM   3699  CG2 VAL D 235       2.592   0.190 -25.324  0.00  0.00      D     
ATOM   3700 HG21 VAL D 235       2.755  -0.577 -24.537  0.00  0.00      D     
ATOM   3701 HG22 VAL D 235       1.669  -0.058 -25.890  0.00  0.00      D     
ATOM   3702 HG23 VAL D 235       3.401  -0.126 -26.016  0.00  0.00      D     
ATOM   3703  C   VAL D 235       4.127   3.233 -23.541  0.00  0.00      D     
ATOM   3704  O   VAL D 235       4.902   4.030 -24.067  0.00  0.00      D     
ATOM   3705  N   GLN D 236       3.311   3.624 -22.506  0.00  0.00      D     
ATOM   3706  HN  GLN D 236       2.702   2.927 -22.137  0.00  0.00      D     
ATOM   3707  CA  GLN D 236       3.154   4.948 -21.943  0.00  0.00      D     
ATOM   3708  HA  GLN D 236       4.034   5.536 -22.157  0.00  0.00      D     
ATOM   3709  CB  GLN D 236       1.926   5.707 -22.406  0.00  0.00      D     
ATOM   3710  HB1 GLN D 236       1.100   5.070 -22.024  0.00  0.00      D     
ATOM   3711  HB2 GLN D 236       1.989   6.676 -21.865  0.00  0.00      D     
ATOM   3712  CG  GLN D 236       1.714   5.992 -23.909  0.00  0.00      D     
ATOM   3713  HG1 GLN D 236       2.723   6.409 -24.113  0.00  0.00      D     
ATOM   3714  HG2 GLN D 236       1.472   5.037 -24.423  0.00  0.00      D     
ATOM   3715  CD  GLN D 236       0.726   7.058 -24.219  0.00  0.00      D     
ATOM   3716  OE1 GLN D 236      -0.478   6.798 -24.458  0.00  0.00      D     
ATOM   3717  NE2 GLN D 236       1.174   8.337 -24.148  0.00  0.00      D     
ATOM   3718 HE21 GLN D 236       0.520   9.076 -24.312  0.00  0.00      D     
ATOM   3719 HE22 GLN D 236       2.153   8.526 -24.074  0.00  0.00      D     
ATOM   3720  C   GLN D 236       3.068   4.827 -20.460  0.00  0.00      D     
ATOM   3721  O   GLN D 236       2.362   3.984 -19.930  0.00  0.00      D     
ATOM   3722  N   GLN D 237       3.756   5.687 -19.679  0.00  0.00      D     
ATOM   3723  HN  GLN D 237       4.186   6.425 -20.195  0.00  0.00      D     
ATOM   3724  CA  GLN D 237       3.652   5.590 -18.255  0.00  0.00      D     
ATOM   3725  HA  GLN D 237       2.929   4.926 -17.804  0.00  0.00      D     
ATOM   3726  CB  GLN D 237       5.013   5.089 -17.687  0.00  0.00      D     
ATOM   3727  HB1 GLN D 237       5.317   4.140 -18.179  0.00  0.00      D     
ATOM   3728  HB2 GLN D 237       5.748   5.839 -18.052  0.00  0.00      D     
ATOM   3729  CG  GLN D 237       5.181   5.010 -16.112  0.00  0.00      D     
ATOM   3730  HG1 GLN D 237       6.236   4.781 -15.847  0.00  0.00      D     
ATOM   3731  HG2 GLN D 237       4.815   5.961 -15.670  0.00  0.00      D     
ATOM   3732  CD  GLN D 237       4.313   3.843 -15.640  0.00  0.00      D     
ATOM   3733  OE1 GLN D 237       4.204   2.712 -16.153  0.00  0.00      D     
ATOM   3734  NE2 GLN D 237       3.555   4.119 -14.530  0.00  0.00      D     
ATOM   3735 HE21 GLN D 237       2.873   3.461 -14.210  0.00  0.00      D     
ATOM   3736 HE22 GLN D 237       3.734   4.960 -14.018  0.00  0.00      D     
ATOM   3737  C   GLN D 237       3.399   6.911 -17.624  0.00  0.00      D     
ATOM   3738  O   GLN D 237       4.131   7.932 -17.770  0.00  0.00      D     
ATOM   3739  N   GLU D 238       2.325   7.081 -16.819  0.00  0.00      D     
ATOM   3740  HN  GLU D 238       1.675   6.351 -16.621  0.00  0.00      D     
ATOM   3741  CA  GLU D 238       2.040   8.200 -15.958  0.00  0.00      D     
ATOM   3742  HA  GLU D 238       2.774   8.977 -16.115  0.00  0.00      D     
ATOM   3743  CB  GLU D 238       0.705   8.865 -16.261  0.00  0.00      D     
ATOM   3744  HB1 GLU D 238      -0.075   8.122 -16.533  0.00  0.00      D     
ATOM   3745  HB2 GLU D 238       0.235   9.499 -15.480  0.00  0.00      D     
ATOM   3746  CG  GLU D 238       0.910   9.933 -17.440  0.00  0.00      D     
ATOM   3747  HG1 GLU D 238       1.790  10.608 -17.362  0.00  0.00      D     
ATOM   3748  HG2 GLU D 238       1.062   9.176 -18.239  0.00  0.00      D     
ATOM   3749  CD  GLU D 238      -0.373  10.656 -17.926  0.00  0.00      D     
ATOM   3750  OE1 GLU D 238      -0.971  10.313 -18.960  0.00  0.00      D     
ATOM   3751  OE2 GLU D 238      -0.880  11.513 -17.126  0.00  0.00      D     
ATOM   3752  C   GLU D 238       2.055   7.822 -14.545  0.00  0.00      D     
ATOM   3753  O   GLU D 238       1.141   7.260 -13.950  0.00  0.00      D     
ATOM   3754  N   SER D 239       3.138   8.213 -13.797  0.00  0.00      D     
ATOM   3755  HN  SER D 239       3.785   8.769 -14.313  0.00  0.00      D     
ATOM   3756  CA  SER D 239       3.247   7.877 -12.417  0.00  0.00      D     
ATOM   3757  HA  SER D 239       2.297   8.207 -12.023  0.00  0.00      D     
ATOM   3758  CB  SER D 239       3.330   6.363 -12.069  0.00  0.00      D     
ATOM   3759  HB1 SER D 239       3.046   6.092 -11.029  0.00  0.00      D     
ATOM   3760  HB2 SER D 239       2.607   5.730 -12.627  0.00  0.00      D     
ATOM   3761  OG  SER D 239       4.599   5.813 -12.408  0.00  0.00      D     
ATOM   3762  HG1 SER D 239       5.034   5.603 -11.578  0.00  0.00      D     
ATOM   3763  C   SER D 239       4.359   8.696 -11.783  0.00  0.00      D     
ATOM   3764  O   SER D 239       5.189   9.261 -12.504  0.00  0.00      D     
ATOM   3765  N   PRO D 240       4.391   8.960 -10.424  0.00  0.00      D     
ATOM   3766  CD  PRO D 240       3.158   8.866  -9.738  0.00  0.00      D     
ATOM   3767  HD1 PRO D 240       2.767   7.826  -9.724  0.00  0.00      D     
ATOM   3768  HD2 PRO D 240       2.349   9.425 -10.255  0.00  0.00      D     
ATOM   3769  CA  PRO D 240       5.416   9.768  -9.779  0.00  0.00      D     
ATOM   3770  HA  PRO D 240       5.904  10.427 -10.482  0.00  0.00      D     
ATOM   3771  CB  PRO D 240       4.513  10.467  -8.689  0.00  0.00      D     
ATOM   3772  HB1 PRO D 240       3.991  11.355  -9.106  0.00  0.00      D     
ATOM   3773  HB2 PRO D 240       5.190  10.894  -7.918  0.00  0.00      D     
ATOM   3774  CG  PRO D 240       3.410   9.431  -8.366  0.00  0.00      D     
ATOM   3775  HG1 PRO D 240       2.510   9.913  -7.927  0.00  0.00      D     
ATOM   3776  HG2 PRO D 240       3.692   8.598  -7.688  0.00  0.00      D     
ATOM   3777  C   PRO D 240       6.494   8.835  -9.179  0.00  0.00      D     
ATOM   3778  O   PRO D 240       7.596   9.317  -8.838  0.00  0.00      D     
ATOM   3779  N   PHE D 241       6.291   7.556  -9.015  0.00  0.00      D     
ATOM   3780  HN  PHE D 241       5.344   7.245  -9.034  0.00  0.00      D     
ATOM   3781  CA  PHE D 241       7.290   6.533  -8.788  0.00  0.00      D     
ATOM   3782  HA  PHE D 241       8.256   6.877  -9.127  0.00  0.00      D     
ATOM   3783  CB  PHE D 241       7.412   6.254  -7.268  0.00  0.00      D     
ATOM   3784  HB1 PHE D 241       8.249   5.549  -7.076  0.00  0.00      D     
ATOM   3785  HB2 PHE D 241       7.533   7.214  -6.722  0.00  0.00      D     
ATOM   3786  CG  PHE D 241       6.157   5.733  -6.648  0.00  0.00      D     
ATOM   3787  CD1 PHE D 241       5.945   4.329  -6.623  0.00  0.00      D     
ATOM   3788  HD1 PHE D 241       6.678   3.649  -7.031  0.00  0.00      D     
ATOM   3789  CE1 PHE D 241       4.677   3.834  -6.181  0.00  0.00      D     
ATOM   3790  HE1 PHE D 241       4.516   2.769  -6.251  0.00  0.00      D     
ATOM   3791  CZ  PHE D 241       3.767   4.699  -5.597  0.00  0.00      D     
ATOM   3792  HZ  PHE D 241       2.921   4.235  -5.111  0.00  0.00      D     
ATOM   3793  CD2 PHE D 241       5.214   6.625  -6.080  0.00  0.00      D     
ATOM   3794  HD2 PHE D 241       5.297   7.701  -6.120  0.00  0.00      D     
ATOM   3795  CE2 PHE D 241       4.032   6.132  -5.517  0.00  0.00      D     
ATOM   3796  HE2 PHE D 241       3.393   6.827  -4.993  0.00  0.00      D     
ATOM   3797  C   PHE D 241       6.844   5.356  -9.591  0.00  0.00      D     
ATOM   3798  O   PHE D 241       5.709   5.334 -10.104  0.00  0.00      D     
ATOM   3799  N   VAL D 242       7.717   4.389  -9.766  0.00  0.00      D     
ATOM   3800  HN  VAL D 242       8.663   4.483  -9.465  0.00  0.00      D     
ATOM   3801  CA  VAL D 242       7.545   3.185 -10.497  0.00  0.00      D     
ATOM   3802  HA  VAL D 242       6.499   2.991 -10.683  0.00  0.00      D     
ATOM   3803  CB  VAL D 242       8.351   3.219 -11.803  0.00  0.00      D     
ATOM   3804  HB  VAL D 242       9.264   3.812 -11.579  0.00  0.00      D     
ATOM   3805  CG1 VAL D 242       8.751   1.821 -12.329  0.00  0.00      D     
ATOM   3806 HG11 VAL D 242       9.286   2.051 -13.276  0.00  0.00      D     
ATOM   3807 HG12 VAL D 242       9.456   1.231 -11.705  0.00  0.00      D     
ATOM   3808 HG13 VAL D 242       7.902   1.230 -12.734  0.00  0.00      D     
ATOM   3809  CG2 VAL D 242       7.532   3.891 -12.889  0.00  0.00      D     
ATOM   3810 HG21 VAL D 242       7.185   4.886 -12.536  0.00  0.00      D     
ATOM   3811 HG22 VAL D 242       8.113   4.028 -13.826  0.00  0.00      D     
ATOM   3812 HG23 VAL D 242       6.621   3.337 -13.200  0.00  0.00      D     
ATOM   3813  C   VAL D 242       8.047   2.082  -9.562  0.00  0.00      D     
ATOM   3814  O   VAL D 242       9.123   2.241  -9.063  0.00  0.00      D     
ATOM   3815  N   MET D 243       7.365   0.940  -9.299  0.00  0.00      D     
ATOM   3816  HN  MET D 243       6.444   0.694  -9.589  0.00  0.00      D     
ATOM   3817  CA  MET D 243       7.897  -0.130  -8.471  0.00  0.00      D     
ATOM   3818  HA  MET D 243       8.945   0.011  -8.249  0.00  0.00      D     
ATOM   3819  CB  MET D 243       7.068  -0.336  -7.274  0.00  0.00      D     
ATOM   3820  HB1 MET D 243       7.069   0.625  -6.716  0.00  0.00      D     
ATOM   3821  HB2 MET D 243       6.006  -0.442  -7.583  0.00  0.00      D     
ATOM   3822  CG  MET D 243       7.329  -1.615  -6.537  0.00  0.00      D     
ATOM   3823  HG1 MET D 243       7.125  -2.515  -7.157  0.00  0.00      D     
ATOM   3824  HG2 MET D 243       8.398  -1.612  -6.236  0.00  0.00      D     
ATOM   3825  SD  MET D 243       6.173  -1.729  -5.111  0.00  0.00      D     
ATOM   3826  CE  MET D 243       7.086  -3.186  -4.357  0.00  0.00      D     
ATOM   3827  HE1 MET D 243       6.921  -3.443  -3.289  0.00  0.00      D     
ATOM   3828  HE2 MET D 243       6.757  -4.091  -4.911  0.00  0.00      D     
ATOM   3829  HE3 MET D 243       8.191  -3.163  -4.475  0.00  0.00      D     
ATOM   3830  C   MET D 243       7.954  -1.356  -9.330  0.00  0.00      D     
ATOM   3831  O   MET D 243       7.028  -1.738 -10.046  0.00  0.00      D     
ATOM   3832  N   MET D 244       9.129  -2.118  -9.360  0.00  0.00      D     
ATOM   3833  HN  MET D 244       9.947  -1.810  -8.880  0.00  0.00      D     
ATOM   3834  CA  MET D 244       9.257  -3.397 -10.138  0.00  0.00      D     
ATOM   3835  HA  MET D 244       8.373  -3.579 -10.730  0.00  0.00      D     
ATOM   3836  CB  MET D 244      10.431  -3.204 -11.145  0.00  0.00      D     
ATOM   3837  HB1 MET D 244      11.325  -2.857 -10.585  0.00  0.00      D     
ATOM   3838  HB2 MET D 244      10.617  -4.152 -11.695  0.00  0.00      D     
ATOM   3839  CG  MET D 244      10.209  -2.070 -12.219  0.00  0.00      D     
ATOM   3840  HG1 MET D 244      10.208  -1.072 -11.731  0.00  0.00      D     
ATOM   3841  HG2 MET D 244      11.015  -2.054 -12.983  0.00  0.00      D     
ATOM   3842  SD  MET D 244       8.757  -2.384 -13.202  0.00  0.00      D     
ATOM   3843  CE  MET D 244       9.417  -3.791 -14.134  0.00  0.00      D     
ATOM   3844  HE1 MET D 244       9.480  -4.730 -13.543  0.00  0.00      D     
ATOM   3845  HE2 MET D 244       8.575  -4.054 -14.809  0.00  0.00      D     
ATOM   3846  HE3 MET D 244      10.337  -3.474 -14.670  0.00  0.00      D     
ATOM   3847  C   MET D 244       9.724  -4.547  -9.281  0.00  0.00      D     
ATOM   3848  O   MET D 244      10.405  -4.326  -8.253  0.00  0.00      D     
ATOM   3849  N   SER D 245       9.441  -5.798  -9.644  0.00  0.00      D     
ATOM   3850  HN  SER D 245       8.967  -6.025 -10.491  0.00  0.00      D     
ATOM   3851  CA  SER D 245       9.591  -6.888  -8.666  0.00  0.00      D     
ATOM   3852  HA  SER D 245      10.443  -6.701  -8.030  0.00  0.00      D     
ATOM   3853  CB  SER D 245       8.322  -7.221  -7.805  0.00  0.00      D     
ATOM   3854  HB1 SER D 245       7.432  -7.163  -8.468  0.00  0.00      D     
ATOM   3855  HB2 SER D 245       8.428  -8.211  -7.312  0.00  0.00      D     
ATOM   3856  OG  SER D 245       8.235  -6.153  -6.841  0.00  0.00      D     
ATOM   3857  HG1 SER D 245       8.837  -6.162  -6.093  0.00  0.00      D     
ATOM   3858  C   SER D 245       9.961  -8.189  -9.342  0.00  0.00      D     
ATOM   3859  O   SER D 245       9.495  -8.452 -10.459  0.00  0.00      D     
ATOM   3860  N   ALA D 246      10.787  -9.017  -8.662  0.00  0.00      D     
ATOM   3861  HN  ALA D 246      11.202  -8.796  -7.782  0.00  0.00      D     
ATOM   3862  CA  ALA D 246      11.159 -10.330  -9.119  0.00  0.00      D     
ATOM   3863  HA  ALA D 246      10.261 -10.793  -9.502  0.00  0.00      D     
ATOM   3864  CB  ALA D 246      12.157 -10.135 -10.208  0.00  0.00      D     
ATOM   3865  HB1 ALA D 246      12.434 -11.141 -10.589  0.00  0.00      D     
ATOM   3866  HB2 ALA D 246      11.868  -9.480 -11.058  0.00  0.00      D     
ATOM   3867  HB3 ALA D 246      13.026  -9.585  -9.788  0.00  0.00      D     
ATOM   3868  C   ALA D 246      11.770 -11.169  -7.938  0.00  0.00      D     
ATOM   3869  O   ALA D 246      12.252 -10.544  -6.986  0.00  0.00      D     
ATOM   3870  N   PRO D 247      11.710 -12.465  -7.848  0.00  0.00      D     
ATOM   3871  CD  PRO D 247      10.648 -13.246  -8.470  0.00  0.00      D     
ATOM   3872  HD1 PRO D 247      10.478 -12.956  -9.529  0.00  0.00      D     
ATOM   3873  HD2 PRO D 247       9.795 -12.944  -7.826  0.00  0.00      D     
ATOM   3874  CA  PRO D 247      12.616 -13.321  -7.032  0.00  0.00      D     
ATOM   3875  HA  PRO D 247      12.093 -13.369  -6.089  0.00  0.00      D     
ATOM   3876  CB  PRO D 247      12.492 -14.678  -7.716  0.00  0.00      D     
ATOM   3877  HB1 PRO D 247      12.625 -15.496  -6.976  0.00  0.00      D     
ATOM   3878  HB2 PRO D 247      13.221 -14.640  -8.554  0.00  0.00      D     
ATOM   3879  CG  PRO D 247      11.046 -14.671  -8.268  0.00  0.00      D     
ATOM   3880  HG1 PRO D 247      10.379 -15.105  -7.492  0.00  0.00      D     
ATOM   3881  HG2 PRO D 247      11.007 -15.314  -9.173  0.00  0.00      D     
ATOM   3882  C   PRO D 247      14.004 -12.849  -6.620  0.00  0.00      D     
ATOM   3883  O   PRO D 247      14.729 -12.398  -7.506  0.00  0.00      D     
ATOM   3884  N   PRO D 248      14.552 -12.910  -5.385  0.00  0.00      D     
ATOM   3885  CD  PRO D 248      13.766 -13.393  -4.281  0.00  0.00      D     
ATOM   3886  HD1 PRO D 248      13.230 -14.322  -4.572  0.00  0.00      D     
ATOM   3887  HD2 PRO D 248      13.111 -12.591  -3.877  0.00  0.00      D     
ATOM   3888  CA  PRO D 248      15.920 -12.522  -5.007  0.00  0.00      D     
ATOM   3889  HA  PRO D 248      16.034 -11.481  -5.272  0.00  0.00      D     
ATOM   3890  CB  PRO D 248      15.981 -12.681  -3.474  0.00  0.00      D     
ATOM   3891  HB1 PRO D 248      15.861 -11.742  -2.893  0.00  0.00      D     
ATOM   3892  HB2 PRO D 248      16.896 -13.214  -3.138  0.00  0.00      D     
ATOM   3893  CG  PRO D 248      14.815 -13.683  -3.168  0.00  0.00      D     
ATOM   3894  HG1 PRO D 248      14.445 -13.649  -2.121  0.00  0.00      D     
ATOM   3895  HG2 PRO D 248      15.139 -14.720  -3.402  0.00  0.00      D     
ATOM   3896  C   PRO D 248      17.022 -13.235  -5.794  0.00  0.00      D     
ATOM   3897  O   PRO D 248      17.191 -14.437  -5.645  0.00  0.00      D     
ATOM   3898  N   ALA D 249      17.786 -12.574  -6.695  0.00  0.00      D     
ATOM   3899  HN  ALA D 249      17.651 -11.599  -6.855  0.00  0.00      D     
ATOM   3900  CA  ALA D 249      18.856 -13.173  -7.323  0.00  0.00      D     
ATOM   3901  HA  ALA D 249      19.214 -13.972  -6.691  0.00  0.00      D     
ATOM   3902  CB  ALA D 249      18.455 -13.713  -8.621  0.00  0.00      D     
ATOM   3903  HB1 ALA D 249      17.768 -14.544  -8.354  0.00  0.00      D     
ATOM   3904  HB2 ALA D 249      17.977 -12.948  -9.271  0.00  0.00      D     
ATOM   3905  HB3 ALA D 249      19.381 -14.151  -9.052  0.00  0.00      D     
ATOM   3906  C   ALA D 249      19.864 -12.058  -7.416  0.00  0.00      D     
ATOM   3907  O   ALA D 249      19.547 -10.876  -7.229  0.00  0.00      D     
ATOM   3908  N   GLN D 250      21.087 -12.360  -7.770  0.00  0.00      D     
ATOM   3909  HN  GLN D 250      21.348 -13.302  -7.969  0.00  0.00      D     
ATOM   3910  CA  GLN D 250      22.114 -11.325  -8.018  0.00  0.00      D     
ATOM   3911  HA  GLN D 250      22.112 -10.826  -7.060  0.00  0.00      D     
ATOM   3912  CB  GLN D 250      23.521 -12.026  -8.204  0.00  0.00      D     
ATOM   3913  HB1 GLN D 250      23.466 -12.701  -9.085  0.00  0.00      D     
ATOM   3914  HB2 GLN D 250      24.251 -11.233  -8.474  0.00  0.00      D     
ATOM   3915  CG  GLN D 250      24.032 -12.962  -7.033  0.00  0.00      D     
ATOM   3916  HG1 GLN D 250      23.251 -13.744  -6.919  0.00  0.00      D     
ATOM   3917  HG2 GLN D 250      25.046 -13.300  -7.338  0.00  0.00      D     
ATOM   3918  CD  GLN D 250      24.081 -12.138  -5.726  0.00  0.00      D     
ATOM   3919  OE1 GLN D 250      24.654 -11.048  -5.753  0.00  0.00      D     
ATOM   3920  NE2 GLN D 250      23.476 -12.614  -4.591  0.00  0.00      D     
ATOM   3921 HE21 GLN D 250      23.696 -12.157  -3.729  0.00  0.00      D     
ATOM   3922 HE22 GLN D 250      22.963 -13.471  -4.547  0.00  0.00      D     
ATOM   3923  C   GLN D 250      21.838 -10.288  -9.146  0.00  0.00      D     
ATOM   3924  O   GLN D 250      21.518 -10.478 -10.325  0.00  0.00      D     
ATOM   3925  N   TYR D 251      21.744  -8.964  -8.676  0.00  0.00      D     
ATOM   3926  HN  TYR D 251      21.915  -8.718  -7.725  0.00  0.00      D     
ATOM   3927  CA  TYR D 251      21.386  -7.829  -9.542  0.00  0.00      D     
ATOM   3928  HA  TYR D 251      21.478  -8.137 -10.573  0.00  0.00      D     
ATOM   3929  CB  TYR D 251      19.873  -7.415  -9.299  0.00  0.00      D     
ATOM   3930  HB1 TYR D 251      19.185  -8.287  -9.306  0.00  0.00      D     
ATOM   3931  HB2 TYR D 251      19.778  -7.157  -8.223  0.00  0.00      D     
ATOM   3932  CG  TYR D 251      19.336  -6.381 -10.217  0.00  0.00      D     
ATOM   3933  CD1 TYR D 251      19.152  -6.593 -11.575  0.00  0.00      D     
ATOM   3934  HD1 TYR D 251      19.289  -7.571 -12.013  0.00  0.00      D     
ATOM   3935  CE1 TYR D 251      18.602  -5.588 -12.380  0.00  0.00      D     
ATOM   3936  HE1 TYR D 251      18.337  -5.726 -13.418  0.00  0.00      D     
ATOM   3937  CZ  TYR D 251      18.222  -4.374 -11.865  0.00  0.00      D     
ATOM   3938  OH  TYR D 251      17.850  -3.419 -12.753  0.00  0.00      D     
ATOM   3939  HH  TYR D 251      18.307  -3.537 -13.588  0.00  0.00      D     
ATOM   3940  CD2 TYR D 251      18.987  -5.082  -9.660  0.00  0.00      D     
ATOM   3941  HD2 TYR D 251      19.106  -4.852  -8.612  0.00  0.00      D     
ATOM   3942  CE2 TYR D 251      18.468  -4.091 -10.534  0.00  0.00      D     
ATOM   3943  HE2 TYR D 251      18.291  -3.069 -10.231  0.00  0.00      D     
ATOM   3944  C   TYR D 251      22.369  -6.721  -9.255  0.00  0.00      D     
ATOM   3945  O   TYR D 251      22.726  -6.545  -8.102  0.00  0.00      D     
ATOM   3946  N   GLU D 252      22.886  -5.965 -10.358  0.00  0.00      D     
ATOM   3947  HN  GLU D 252      22.411  -6.069 -11.228  0.00  0.00      D     
ATOM   3948  CA  GLU D 252      23.695  -4.848 -10.221  0.00  0.00      D     
ATOM   3949  HA  GLU D 252      24.261  -5.017  -9.317  0.00  0.00      D     
ATOM   3950  CB  GLU D 252      24.555  -4.726 -11.527  0.00  0.00      D     
ATOM   3951  HB1 GLU D 252      25.224  -5.611 -11.585  0.00  0.00      D     
ATOM   3952  HB2 GLU D 252      23.846  -4.764 -12.381  0.00  0.00      D     
ATOM   3953  CG  GLU D 252      25.415  -3.446 -11.645  0.00  0.00      D     
ATOM   3954  HG1 GLU D 252      24.879  -2.510 -11.380  0.00  0.00      D     
ATOM   3955  HG2 GLU D 252      26.226  -3.441 -10.885  0.00  0.00      D     
ATOM   3956  CD  GLU D 252      25.918  -3.279 -13.042  0.00  0.00      D     
ATOM   3957  OE1 GLU D 252      27.156  -2.975 -13.179  0.00  0.00      D     
ATOM   3958  OE2 GLU D 252      25.120  -3.240 -14.021  0.00  0.00      D     
ATOM   3959  C   GLU D 252      22.922  -3.541 -10.039  0.00  0.00      D     
ATOM   3960  O   GLU D 252      21.888  -3.324 -10.648  0.00  0.00      D     
ATOM   3961  N   LEU D 253      23.391  -2.610  -9.218  0.00  0.00      D     
ATOM   3962  HN  LEU D 253      24.202  -2.920  -8.727  0.00  0.00      D     
ATOM   3963  CA  LEU D 253      22.780  -1.314  -9.108  0.00  0.00      D     
ATOM   3964  HA  LEU D 253      21.980  -1.156  -9.816  0.00  0.00      D     
ATOM   3965  CB  LEU D 253      22.096  -1.066  -7.743  0.00  0.00      D     
ATOM   3966  HB1 LEU D 253      22.806  -1.277  -6.915  0.00  0.00      D     
ATOM   3967  HB2 LEU D 253      21.775  -0.011  -7.607  0.00  0.00      D     
ATOM   3968  CG  LEU D 253      20.747  -1.920  -7.486  0.00  0.00      D     
ATOM   3969  HG  LEU D 253      21.048  -2.970  -7.689  0.00  0.00      D     
ATOM   3970  CD1 LEU D 253      20.506  -1.700  -5.970  0.00  0.00      D     
ATOM   3971 HD11 LEU D 253      20.170  -0.656  -5.792  0.00  0.00      D     
ATOM   3972 HD12 LEU D 253      19.727  -2.429  -5.661  0.00  0.00      D     
ATOM   3973 HD13 LEU D 253      21.454  -2.023  -5.488  0.00  0.00      D     
ATOM   3974  CD2 LEU D 253      19.576  -1.444  -8.327  0.00  0.00      D     
ATOM   3975 HD21 LEU D 253      18.665  -2.065  -8.188  0.00  0.00      D     
ATOM   3976 HD22 LEU D 253      19.267  -0.459  -7.917  0.00  0.00      D     
ATOM   3977 HD23 LEU D 253      19.764  -1.254  -9.406  0.00  0.00      D     
ATOM   3978  C   LEU D 253      23.816  -0.207  -9.204  0.00  0.00      D     
ATOM   3979  O   LEU D 253      24.872  -0.286  -8.580  0.00  0.00      D     
ATOM   3980  N   LYS D 254      23.555   0.771 -10.152  0.00  0.00      D     
ATOM   3981  HN  LYS D 254      22.728   0.649 -10.695  0.00  0.00      D     
ATOM   3982  CA  LYS D 254      24.469   1.924 -10.332  0.00  0.00      D     
ATOM   3983  HA  LYS D 254      25.423   1.739  -9.861  0.00  0.00      D     
ATOM   3984  CB  LYS D 254      24.864   2.228 -11.777  0.00  0.00      D     
ATOM   3985  HB1 LYS D 254      23.993   2.581 -12.370  0.00  0.00      D     
ATOM   3986  HB2 LYS D 254      25.598   3.054 -11.656  0.00  0.00      D     
ATOM   3987  CG  LYS D 254      25.600   1.127 -12.597  0.00  0.00      D     
ATOM   3988  HG1 LYS D 254      26.418   0.806 -11.917  0.00  0.00      D     
ATOM   3989  HG2 LYS D 254      24.941   0.252 -12.780  0.00  0.00      D     
ATOM   3990  CD  LYS D 254      26.298   1.485 -13.879  0.00  0.00      D     
ATOM   3991  HD1 LYS D 254      25.665   2.104 -14.550  0.00  0.00      D     
ATOM   3992  HD2 LYS D 254      27.205   2.077 -13.631  0.00  0.00      D     
ATOM   3993  CE  LYS D 254      26.723   0.246 -14.688  0.00  0.00      D     
ATOM   3994  HE1 LYS D 254      27.433  -0.395 -14.123  0.00  0.00      D     
ATOM   3995  HE2 LYS D 254      25.870  -0.451 -14.829  0.00  0.00      D     
ATOM   3996  NZ  LYS D 254      27.303   0.458 -16.009  0.00  0.00      D     
ATOM   3997  HZ1 LYS D 254      28.086   1.138 -15.933  0.00  0.00      D     
ATOM   3998  HZ2 LYS D 254      27.709  -0.434 -16.358  0.00  0.00      D     
ATOM   3999  HZ3 LYS D 254      26.700   0.989 -16.669  0.00  0.00      D     
ATOM   4000  C   LYS D 254      23.850   3.262  -9.823  0.00  0.00      D     
ATOM   4001  O   LYS D 254      22.632   3.443  -9.724  0.00  0.00      D     
ATOM   4002  N   HSE D 255      24.732   4.168  -9.416  0.00  0.00      D     
ATOM   4003  HN  HSE D 255      25.692   3.907  -9.486  0.00  0.00      D     
ATOM   4004  CA  HSE D 255      24.481   5.448  -8.880  0.00  0.00      D     
ATOM   4005  HA  HSE D 255      23.954   5.275  -7.953  0.00  0.00      D     
ATOM   4006  CB  HSE D 255      25.846   6.123  -8.521  0.00  0.00      D     
ATOM   4007  HB1 HSE D 255      26.308   5.387  -7.829  0.00  0.00      D     
ATOM   4008  HB2 HSE D 255      26.454   6.189  -9.448  0.00  0.00      D     
ATOM   4009  ND1 HSE D 255      27.125   8.319  -7.921  0.00  0.00      D     
ATOM   4010  CG  HSE D 255      25.926   7.594  -7.857  0.00  0.00      D     
ATOM   4011  CE1 HSE D 255      26.913   9.392  -7.291  0.00  0.00      D     
ATOM   4012  HE1 HSE D 255      27.578  10.249  -7.174  0.00  0.00      D     
ATOM   4013  NE2 HSE D 255      25.672   9.407  -6.749  0.00  0.00      D     
ATOM   4014  HE2 HSE D 255      25.335  10.078  -6.089  0.00  0.00      D     
ATOM   4015  CD2 HSE D 255      25.005   8.250  -7.072  0.00  0.00      D     
ATOM   4016  HD2 HSE D 255      23.984   7.977  -6.840  0.00  0.00      D     
ATOM   4017  C   HSE D 255      23.585   6.330  -9.768  0.00  0.00      D     
ATOM   4018  O   HSE D 255      23.773   6.751 -10.942  0.00  0.00      D     
ATOM   4019  N   GLY D 256      22.525   6.782  -9.149  0.00  0.00      D     
ATOM   4020  HN  GLY D 256      22.266   6.483  -8.234  0.00  0.00      D     
ATOM   4021  CA  GLY D 256      21.633   7.790  -9.732  0.00  0.00      D     
ATOM   4022  HA1 GLY D 256      22.259   8.554 -10.169  0.00  0.00      D     
ATOM   4023  HA2 GLY D 256      21.061   8.114  -8.875  0.00  0.00      D     
ATOM   4024  C   GLY D 256      20.723   7.324 -10.820  0.00  0.00      D     
ATOM   4025  O   GLY D 256      20.251   8.144 -11.681  0.00  0.00      D     
ATOM   4026  N   THR D 257      20.513   5.986 -10.862  0.00  0.00      D     
ATOM   4027  HN  THR D 257      20.904   5.386 -10.168  0.00  0.00      D     
ATOM   4028  CA  THR D 257      19.798   5.326 -12.019  0.00  0.00      D     
ATOM   4029  HA  THR D 257      19.354   5.959 -12.773  0.00  0.00      D     
ATOM   4030  CB  THR D 257      20.743   4.299 -12.693  0.00  0.00      D     
ATOM   4031  HB  THR D 257      20.195   3.895 -13.571  0.00  0.00      D     
ATOM   4032  OG1 THR D 257      21.134   3.203 -11.849  0.00  0.00      D     
ATOM   4033  HG1 THR D 257      21.816   3.555 -11.273  0.00  0.00      D     
ATOM   4034  CG2 THR D 257      21.995   5.027 -13.238  0.00  0.00      D     
ATOM   4035 HG21 THR D 257      22.752   4.427 -13.787  0.00  0.00      D     
ATOM   4036 HG22 THR D 257      21.583   5.747 -13.977  0.00  0.00      D     
ATOM   4037 HG23 THR D 257      22.643   5.585 -12.528  0.00  0.00      D     
ATOM   4038  C   THR D 257      18.625   4.584 -11.421  0.00  0.00      D     
ATOM   4039  O   THR D 257      17.945   3.894 -12.150  0.00  0.00      D     
ATOM   4040  N   PHE D 258      18.310   4.661 -10.135  0.00  0.00      D     
ATOM   4041  HN  PHE D 258      18.944   5.172  -9.560  0.00  0.00      D     
ATOM   4042  CA  PHE D 258      17.130   4.082  -9.469  0.00  0.00      D     
ATOM   4043  HA  PHE D 258      16.292   4.220 -10.136  0.00  0.00      D     
ATOM   4044  CB  PHE D 258      17.421   2.615  -8.987  0.00  0.00      D     
ATOM   4045  HB1 PHE D 258      16.436   2.220  -8.659  0.00  0.00      D     
ATOM   4046  HB2 PHE D 258      17.717   1.982  -9.851  0.00  0.00      D     
ATOM   4047  CG  PHE D 258      18.480   2.392  -7.915  0.00  0.00      D     
ATOM   4048  CD1 PHE D 258      18.007   1.786  -6.663  0.00  0.00      D     
ATOM   4049  HD1 PHE D 258      16.976   1.565  -6.430  0.00  0.00      D     
ATOM   4050  CE1 PHE D 258      18.934   1.672  -5.695  0.00  0.00      D     
ATOM   4051  HE1 PHE D 258      18.777   1.045  -4.830  0.00  0.00      D     
ATOM   4052  CZ  PHE D 258      20.249   1.976  -5.889  0.00  0.00      D     
ATOM   4053  HZ  PHE D 258      20.973   1.649  -5.157  0.00  0.00      D     
ATOM   4054  CD2 PHE D 258      19.785   2.598  -8.174  0.00  0.00      D     
ATOM   4055  HD2 PHE D 258      20.244   2.743  -9.141  0.00  0.00      D     
ATOM   4056  CE2 PHE D 258      20.741   2.342  -7.172  0.00  0.00      D     
ATOM   4057  HE2 PHE D 258      21.768   2.475  -7.479  0.00  0.00      D     
ATOM   4058  C   PHE D 258      16.852   4.925  -8.219  0.00  0.00      D     
ATOM   4059  O   PHE D 258      17.703   5.682  -7.800  0.00  0.00      D     
ATOM   4060  N   THR D 259      15.634   4.679  -7.586  0.00  0.00      D     
ATOM   4061  HN  THR D 259      14.889   4.093  -7.895  0.00  0.00      D     
ATOM   4062  CA  THR D 259      15.397   5.390  -6.264  0.00  0.00      D     
ATOM   4063  HA  THR D 259      15.943   6.320  -6.218  0.00  0.00      D     
ATOM   4064  CB  THR D 259      13.982   5.931  -5.989  0.00  0.00      D     
ATOM   4065  HB  THR D 259      13.201   5.142  -5.983  0.00  0.00      D     
ATOM   4066  OG1 THR D 259      13.637   6.858  -7.023  0.00  0.00      D     
ATOM   4067  HG1 THR D 259      12.824   7.184  -6.632  0.00  0.00      D     
ATOM   4068  CG2 THR D 259      13.963   6.792  -4.695  0.00  0.00      D     
ATOM   4069 HG21 THR D 259      12.989   7.302  -4.535  0.00  0.00      D     
ATOM   4070 HG22 THR D 259      14.228   6.212  -3.785  0.00  0.00      D     
ATOM   4071 HG23 THR D 259      14.699   7.619  -4.780  0.00  0.00      D     
ATOM   4072  C   THR D 259      15.755   4.561  -5.075  0.00  0.00      D     
ATOM   4073  O   THR D 259      16.552   4.974  -4.232  0.00  0.00      D     
ATOM   4074  N   CYS D 260      15.260   3.292  -4.994  0.00  0.00      D     
ATOM   4075  HN  CYS D 260      14.800   2.881  -5.777  0.00  0.00      D     
ATOM   4076  CA  CYS D 260      15.653   2.498  -3.873  0.00  0.00      D     
ATOM   4077  HA  CYS D 260      16.711   2.677  -3.750  0.00  0.00      D     
ATOM   4078  CB  CYS D 260      14.914   2.905  -2.532  0.00  0.00      D     
ATOM   4079  HB1 CYS D 260      15.299   2.132  -1.832  0.00  0.00      D     
ATOM   4080  HB2 CYS D 260      15.351   3.885  -2.245  0.00  0.00      D     
ATOM   4081  SG  CYS D 260      13.067   2.969  -2.523  0.00  0.00      D     
ATOM   4082  HG1 CYS D 260      12.868   1.661  -2.457  0.00  0.00      D     
ATOM   4083  C   CYS D 260      15.328   1.072  -4.329  0.00  0.00      D     
ATOM   4084  O   CYS D 260      14.696   0.833  -5.363  0.00  0.00      D     
ATOM   4085  N   ALA D 261      15.757   0.134  -3.535  0.00  0.00      D     
ATOM   4086  HN  ALA D 261      16.357   0.448  -2.803  0.00  0.00      D     
ATOM   4087  CA  ALA D 261      15.670  -1.309  -3.673  0.00  0.00      D     
ATOM   4088  HA  ALA D 261      14.754  -1.435  -4.232  0.00  0.00      D     
ATOM   4089  CB  ALA D 261      16.898  -1.831  -4.589  0.00  0.00      D     
ATOM   4090  HB1 ALA D 261      16.825  -2.895  -4.900  0.00  0.00      D     
ATOM   4091  HB2 ALA D 261      16.832  -1.218  -5.514  0.00  0.00      D     
ATOM   4092  HB3 ALA D 261      17.882  -1.644  -4.109  0.00  0.00      D     
ATOM   4093  C   ALA D 261      15.672  -2.005  -2.393  0.00  0.00      D     
ATOM   4094  O   ALA D 261      16.240  -1.544  -1.395  0.00  0.00      D     
ATOM   4095  N   SER D 262      14.974  -3.104  -2.343  0.00  0.00      D     
ATOM   4096  HN  SER D 262      14.439  -3.267  -3.168  0.00  0.00      D     
ATOM   4097  CA  SER D 262      14.883  -3.919  -1.152  0.00  0.00      D     
ATOM   4098  HA  SER D 262      15.201  -3.392  -0.265  0.00  0.00      D     
ATOM   4099  CB  SER D 262      13.377  -4.239  -0.935  0.00  0.00      D     
ATOM   4100  HB1 SER D 262      12.959  -4.856  -1.758  0.00  0.00      D     
ATOM   4101  HB2 SER D 262      13.410  -4.866  -0.018  0.00  0.00      D     
ATOM   4102  OG  SER D 262      12.522  -3.146  -0.755  0.00  0.00      D     
ATOM   4103  HG1 SER D 262      13.071  -2.416  -1.050  0.00  0.00      D     
ATOM   4104  C   SER D 262      15.738  -5.146  -1.410  0.00  0.00      D     
ATOM   4105  O   SER D 262      15.467  -5.934  -2.279  0.00  0.00      D     
ATOM   4106  N   GLU D 263      16.780  -5.334  -0.498  0.00  0.00      D     
ATOM   4107  HN  GLU D 263      16.929  -4.748   0.294  0.00  0.00      D     
ATOM   4108  CA  GLU D 263      17.655  -6.494  -0.523  0.00  0.00      D     
ATOM   4109  HA  GLU D 263      17.613  -6.916  -1.517  0.00  0.00      D     
ATOM   4110  CB  GLU D 263      19.119  -6.123  -0.160  0.00  0.00      D     
ATOM   4111  HB1 GLU D 263      19.529  -5.495  -0.980  0.00  0.00      D     
ATOM   4112  HB2 GLU D 263      19.148  -5.562   0.799  0.00  0.00      D     
ATOM   4113  CG  GLU D 263      20.102  -7.280  -0.036  0.00  0.00      D     
ATOM   4114  HG1 GLU D 263      19.803  -7.972   0.780  0.00  0.00      D     
ATOM   4115  HG2 GLU D 263      20.154  -7.826  -1.002  0.00  0.00      D     
ATOM   4116  CD  GLU D 263      21.525  -6.897   0.427  0.00  0.00      D     
ATOM   4117  OE1 GLU D 263      22.131  -7.680   1.247  0.00  0.00      D     
ATOM   4118  OE2 GLU D 263      22.062  -5.898  -0.064  0.00  0.00      D     
ATOM   4119  C   GLU D 263      17.077  -7.489   0.494  0.00  0.00      D     
ATOM   4120  O   GLU D 263      16.708  -7.191   1.664  0.00  0.00      D     
ATOM   4121  N   TYR D 264      17.125  -8.821   0.138  0.00  0.00      D     
ATOM   4122  HN  TYR D 264      17.549  -9.197  -0.682  0.00  0.00      D     
ATOM   4123  CA  TYR D 264      16.535  -9.874   0.982  0.00  0.00      D     
ATOM   4124  HA  TYR D 264      16.445  -9.574   2.016  0.00  0.00      D     
ATOM   4125  CB  TYR D 264      15.167 -10.321   0.470  0.00  0.00      D     
ATOM   4126  HB1 TYR D 264      14.519  -9.476   0.786  0.00  0.00      D     
ATOM   4127  HB2 TYR D 264      15.002 -10.506  -0.613  0.00  0.00      D     
ATOM   4128  CG  TYR D 264      14.531 -11.498   1.293  0.00  0.00      D     
ATOM   4129  CD1 TYR D 264      14.513 -12.742   0.726  0.00  0.00      D     
ATOM   4130  HD1 TYR D 264      15.034 -12.874  -0.211  0.00  0.00      D     
ATOM   4131  CE1 TYR D 264      14.071 -13.815   1.489  0.00  0.00      D     
ATOM   4132  HE1 TYR D 264      13.936 -14.799   1.065  0.00  0.00      D     
ATOM   4133  CZ  TYR D 264      13.578 -13.595   2.799  0.00  0.00      D     
ATOM   4134  OH  TYR D 264      12.766 -14.505   3.414  0.00  0.00      D     
ATOM   4135  HH  TYR D 264      12.889 -15.393   3.071  0.00  0.00      D     
ATOM   4136  CD2 TYR D 264      14.119 -11.297   2.597  0.00  0.00      D     
ATOM   4137  HD2 TYR D 264      14.348 -10.380   3.120  0.00  0.00      D     
ATOM   4138  CE2 TYR D 264      13.553 -12.352   3.370  0.00  0.00      D     
ATOM   4139  HE2 TYR D 264      13.141 -12.207   4.358  0.00  0.00      D     
ATOM   4140  C   TYR D 264      17.438 -11.124   1.016  0.00  0.00      D     
ATOM   4141  O   TYR D 264      17.666 -11.717   0.008  0.00  0.00      D     
ATOM   4142  N   THR D 265      17.895 -11.541   2.192  0.00  0.00      D     
ATOM   4143  HN  THR D 265      17.523 -11.131   3.021  0.00  0.00      D     
ATOM   4144  CA  THR D 265      18.862 -12.608   2.265  0.00  0.00      D     
ATOM   4145  HA  THR D 265      19.001 -13.025   1.278  0.00  0.00      D     
ATOM   4146  CB  THR D 265      20.144 -12.220   2.976  0.00  0.00      D     
ATOM   4147  HB  THR D 265      20.674 -13.038   3.510  0.00  0.00      D     
ATOM   4148  OG1 THR D 265      19.905 -11.246   3.972  0.00  0.00      D     
ATOM   4149  HG1 THR D 265      19.958 -11.617   4.856  0.00  0.00      D     
ATOM   4150  CG2 THR D 265      21.122 -11.726   1.873  0.00  0.00      D     
ATOM   4151 HG21 THR D 265      22.096 -11.433   2.320  0.00  0.00      D     
ATOM   4152 HG22 THR D 265      21.302 -12.510   1.106  0.00  0.00      D     
ATOM   4153 HG23 THR D 265      20.607 -10.910   1.322  0.00  0.00      D     
ATOM   4154  C   THR D 265      18.163 -13.610   3.045  0.00  0.00      D     
ATOM   4155  O   THR D 265      17.589 -13.378   4.135  0.00  0.00      D     
ATOM   4156  N   GLY D 266      18.126 -14.851   2.543  0.00  0.00      D     
ATOM   4157  HN  GLY D 266      18.420 -14.987   1.600  0.00  0.00      D     
ATOM   4158  CA  GLY D 266      17.402 -16.043   3.092  0.00  0.00      D     
ATOM   4159  HA1 GLY D 266      16.741 -15.726   3.886  0.00  0.00      D     
ATOM   4160  HA2 GLY D 266      18.170 -16.675   3.511  0.00  0.00      D     
ATOM   4161  C   GLY D 266      16.574 -16.777   2.053  0.00  0.00      D     
ATOM   4162  O   GLY D 266      16.709 -16.489   0.902  0.00  0.00      D     
ATOM   4163  N   ASN D 267      15.724 -17.734   2.439  0.00  0.00      D     
ATOM   4164  HN  ASN D 267      15.662 -17.831   3.430  0.00  0.00      D     
ATOM   4165  CA  ASN D 267      14.880 -18.499   1.601  0.00  0.00      D     
ATOM   4166  HA  ASN D 267      15.142 -18.337   0.566  0.00  0.00      D     
ATOM   4167  CB  ASN D 267      15.151 -19.976   1.943  0.00  0.00      D     
ATOM   4168  HB1 ASN D 267      14.772 -20.568   1.083  0.00  0.00      D     
ATOM   4169  HB2 ASN D 267      16.252 -20.131   1.935  0.00  0.00      D     
ATOM   4170  CG  ASN D 267      14.598 -20.543   3.206  0.00  0.00      D     
ATOM   4171  OD1 ASN D 267      13.972 -19.840   3.997  0.00  0.00      D     
ATOM   4172  ND2 ASN D 267      14.839 -21.850   3.505  0.00  0.00      D     
ATOM   4173 HD21 ASN D 267      14.213 -22.405   4.052  0.00  0.00      D     
ATOM   4174 HD22 ASN D 267      15.663 -22.221   3.077  0.00  0.00      D     
ATOM   4175  C   ASN D 267      13.459 -18.008   1.793  0.00  0.00      D     
ATOM   4176  O   ASN D 267      13.219 -16.844   2.003  0.00  0.00      D     
ATOM   4177  N   TYR D 268      12.505 -18.955   1.638  0.00  0.00      D     
ATOM   4178  HN  TYR D 268      12.731 -19.907   1.448  0.00  0.00      D     
ATOM   4179  CA  TYR D 268      11.140 -18.533   1.447  0.00  0.00      D     
ATOM   4180  HA  TYR D 268      11.111 -17.537   1.030  0.00  0.00      D     
ATOM   4181  CB  TYR D 268      10.569 -19.529   0.464  0.00  0.00      D     
ATOM   4182  HB1 TYR D 268      10.504 -20.616   0.688  0.00  0.00      D     
ATOM   4183  HB2 TYR D 268      11.147 -19.558  -0.484  0.00  0.00      D     
ATOM   4184  CG  TYR D 268       9.170 -19.143   0.006  0.00  0.00      D     
ATOM   4185  CD1 TYR D 268       9.081 -18.324  -1.183  0.00  0.00      D     
ATOM   4186  HD1 TYR D 268       9.993 -18.088  -1.710  0.00  0.00      D     
ATOM   4187  CE1 TYR D 268       7.831 -17.843  -1.540  0.00  0.00      D     
ATOM   4188  HE1 TYR D 268       7.835 -17.274  -2.458  0.00  0.00      D     
ATOM   4189  CZ  TYR D 268       6.699 -17.958  -0.706  0.00  0.00      D     
ATOM   4190  OH  TYR D 268       5.459 -17.345  -1.166  0.00  0.00      D     
ATOM   4191  HH  TYR D 268       5.776 -16.671  -1.772  0.00  0.00      D     
ATOM   4192  CD2 TYR D 268       7.977 -19.467   0.692  0.00  0.00      D     
ATOM   4193  HD2 TYR D 268       7.977 -20.129   1.546  0.00  0.00      D     
ATOM   4194  CE2 TYR D 268       6.782 -18.886   0.368  0.00  0.00      D     
ATOM   4195  HE2 TYR D 268       5.925 -19.121   0.982  0.00  0.00      D     
ATOM   4196  C   TYR D 268      10.419 -18.650   2.773  0.00  0.00      D     
ATOM   4197  O   TYR D 268       9.392 -18.012   2.943  0.00  0.00      D     
ATOM   4198  N   GLN D 269      10.977 -19.283   3.841  0.00  0.00      D     
ATOM   4199  HN  GLN D 269      11.813 -19.783   3.627  0.00  0.00      D     
ATOM   4200  CA  GLN D 269      10.490 -19.429   5.124  0.00  0.00      D     
ATOM   4201  HA  GLN D 269       9.424 -19.262   5.170  0.00  0.00      D     
ATOM   4202  CB  GLN D 269      10.708 -20.845   5.822  0.00  0.00      D     
ATOM   4203  HB1 GLN D 269      11.687 -21.320   5.597  0.00  0.00      D     
ATOM   4204  HB2 GLN D 269      10.621 -20.696   6.919  0.00  0.00      D     
ATOM   4205  CG  GLN D 269       9.705 -22.056   5.374  0.00  0.00      D     
ATOM   4206  HG1 GLN D 269      10.096 -22.911   5.966  0.00  0.00      D     
ATOM   4207  HG2 GLN D 269       8.704 -21.875   5.820  0.00  0.00      D     
ATOM   4208  CD  GLN D 269       9.665 -22.338   3.860  0.00  0.00      D     
ATOM   4209  OE1 GLN D 269      10.631 -22.904   3.346  0.00  0.00      D     
ATOM   4210  NE2 GLN D 269       8.605 -22.014   3.125  0.00  0.00      D     
ATOM   4211 HE21 GLN D 269       8.633 -22.140   2.133  0.00  0.00      D     
ATOM   4212 HE22 GLN D 269       7.842 -21.500   3.517  0.00  0.00      D     
ATOM   4213  C   GLN D 269      11.161 -18.448   6.075  0.00  0.00      D     
ATOM   4214  O   GLN D 269      10.590 -18.132   7.060  0.00  0.00      D     
ATOM   4215  N   CYS D 270      12.426 -18.049   5.781  0.00  0.00      D     
ATOM   4216  HN  CYS D 270      12.991 -18.347   5.016  0.00  0.00      D     
ATOM   4217  CA  CYS D 270      13.187 -17.225   6.726  0.00  0.00      D     
ATOM   4218  HA  CYS D 270      12.463 -16.525   7.115  0.00  0.00      D     
ATOM   4219  CB  CYS D 270      13.860 -18.042   7.826  0.00  0.00      D     
ATOM   4220  HB1 CYS D 270      13.223 -18.861   8.222  0.00  0.00      D     
ATOM   4221  HB2 CYS D 270      14.809 -18.481   7.451  0.00  0.00      D     
ATOM   4222  SG  CYS D 270      14.461 -17.042   9.250  0.00  0.00      D     
ATOM   4223  HG1 CYS D 270      15.543 -16.606   8.620  0.00  0.00      D     
ATOM   4224  C   CYS D 270      14.152 -16.244   6.000  0.00  0.00      D     
ATOM   4225  O   CYS D 270      14.688 -16.419   4.909  0.00  0.00      D     
ATOM   4226  N   GLY D 271      14.371 -15.101   6.594  0.00  0.00      D     
ATOM   4227  HN  GLY D 271      14.245 -14.929   7.567  0.00  0.00      D     
ATOM   4228  CA  GLY D 271      15.382 -14.237   6.014  0.00  0.00      D     
ATOM   4229  HA1 GLY D 271      15.126 -14.036   4.984  0.00  0.00      D     
ATOM   4230  HA2 GLY D 271      16.349 -14.695   6.157  0.00  0.00      D     
ATOM   4231  C   GLY D 271      15.342 -12.914   6.787  0.00  0.00      D     
ATOM   4232  O   GLY D 271      14.736 -12.721   7.860  0.00  0.00      D     
ATOM   4233  N   HSE D 272      16.059 -11.948   6.139  0.00  0.00      D     
ATOM   4234  HN  HSE D 272      16.501 -12.220   5.287  0.00  0.00      D     
ATOM   4235  CA  HSE D 272      16.282 -10.659   6.536  0.00  0.00      D     
ATOM   4236  HA  HSE D 272      15.476 -10.332   7.177  0.00  0.00      D     
ATOM   4237  CB  HSE D 272      17.567 -10.457   7.385  0.00  0.00      D     
ATOM   4238  HB1 HSE D 272      17.649 -11.262   8.146  0.00  0.00      D     
ATOM   4239  HB2 HSE D 272      18.554 -10.626   6.904  0.00  0.00      D     
ATOM   4240  ND1 HSE D 272      16.884  -8.640   8.861  0.00  0.00      D     
ATOM   4241  CG  HSE D 272      17.790  -9.080   7.984  0.00  0.00      D     
ATOM   4242  CE1 HSE D 272      17.405  -7.467   9.382  0.00  0.00      D     
ATOM   4243  HE1 HSE D 272      17.014  -6.584   9.887  0.00  0.00      D     
ATOM   4244  NE2 HSE D 272      18.637  -7.241   8.881  0.00  0.00      D     
ATOM   4245  HE2 HSE D 272      19.075  -6.342   8.873  0.00  0.00      D     
ATOM   4246  CD2 HSE D 272      18.908  -8.250   8.023  0.00  0.00      D     
ATOM   4247  HD2 HSE D 272      19.706  -8.354   7.298  0.00  0.00      D     
ATOM   4248  C   HSE D 272      16.271  -9.692   5.344  0.00  0.00      D     
ATOM   4249  O   HSE D 272      16.740  -9.977   4.233  0.00  0.00      D     
ATOM   4250  N   TYR D 273      15.752  -8.511   5.641  0.00  0.00      D     
ATOM   4251  HN  TYR D 273      15.780  -8.114   6.556  0.00  0.00      D     
ATOM   4252  CA  TYR D 273      15.426  -7.448   4.630  0.00  0.00      D     
ATOM   4253  HA  TYR D 273      15.799  -7.820   3.687  0.00  0.00      D     
ATOM   4254  CB  TYR D 273      13.897  -6.931   4.640  0.00  0.00      D     
ATOM   4255  HB1 TYR D 273      13.445  -7.268   5.597  0.00  0.00      D     
ATOM   4256  HB2 TYR D 273      13.810  -5.830   4.516  0.00  0.00      D     
ATOM   4257  CG  TYR D 273      13.144  -7.579   3.488  0.00  0.00      D     
ATOM   4258  CD1 TYR D 273      12.345  -8.741   3.613  0.00  0.00      D     
ATOM   4259  HD1 TYR D 273      12.270  -9.206   4.584  0.00  0.00      D     
ATOM   4260  CE1 TYR D 273      11.540  -9.310   2.536  0.00  0.00      D     
ATOM   4261  HE1 TYR D 273      10.855 -10.113   2.764  0.00  0.00      D     
ATOM   4262  CZ  TYR D 273      11.583  -8.673   1.322  0.00  0.00      D     
ATOM   4263  OH  TYR D 273      10.783  -9.229   0.346  0.00  0.00      D     
ATOM   4264  HH  TYR D 273      10.473  -8.577  -0.286  0.00  0.00      D     
ATOM   4265  CD2 TYR D 273      13.172  -7.001   2.210  0.00  0.00      D     
ATOM   4266  HD2 TYR D 273      13.844  -6.167   2.070  0.00  0.00      D     
ATOM   4267  CE2 TYR D 273      12.464  -7.536   1.112  0.00  0.00      D     
ATOM   4268  HE2 TYR D 273      12.609  -7.110   0.131  0.00  0.00      D     
ATOM   4269  C   TYR D 273      16.252  -6.226   5.006  0.00  0.00      D     
ATOM   4270  O   TYR D 273      16.489  -5.961   6.172  0.00  0.00      D     
ATOM   4271  N   LYS D 274      16.626  -5.501   3.935  0.00  0.00      D     
ATOM   4272  HN  LYS D 274      16.400  -5.831   3.022  0.00  0.00      D     
ATOM   4273  CA  LYS D 274      17.487  -4.290   3.995  0.00  0.00      D     
ATOM   4274  HA  LYS D 274      17.442  -3.790   4.951  0.00  0.00      D     
ATOM   4275  CB  LYS D 274      19.004  -4.546   3.889  0.00  0.00      D     
ATOM   4276  HB1 LYS D 274      19.241  -4.949   2.881  0.00  0.00      D     
ATOM   4277  HB2 LYS D 274      19.485  -3.555   4.030  0.00  0.00      D     
ATOM   4278  CG  LYS D 274      19.590  -5.496   5.002  0.00  0.00      D     
ATOM   4279  HG1 LYS D 274      19.232  -5.215   6.015  0.00  0.00      D     
ATOM   4280  HG2 LYS D 274      19.274  -6.555   4.884  0.00  0.00      D     
ATOM   4281  CD  LYS D 274      21.049  -5.560   5.086  0.00  0.00      D     
ATOM   4282  HD1 LYS D 274      21.430  -4.522   5.194  0.00  0.00      D     
ATOM   4283  HD2 LYS D 274      21.410  -6.153   5.953  0.00  0.00      D     
ATOM   4284  CE  LYS D 274      21.768  -6.209   3.882  0.00  0.00      D     
ATOM   4285  HE1 LYS D 274      21.532  -5.736   2.906  0.00  0.00      D     
ATOM   4286  HE2 LYS D 274      22.852  -5.970   3.943  0.00  0.00      D     
ATOM   4287  NZ  LYS D 274      21.455  -7.681   3.770  0.00  0.00      D     
ATOM   4288  HZ1 LYS D 274      20.422  -7.739   3.876  0.00  0.00      D     
ATOM   4289  HZ2 LYS D 274      21.701  -7.997   2.810  0.00  0.00      D     
ATOM   4290  HZ3 LYS D 274      21.926  -8.200   4.538  0.00  0.00      D     
ATOM   4291  C   LYS D 274      17.077  -3.219   2.988  0.00  0.00      D     
ATOM   4292  O   LYS D 274      16.534  -3.515   1.929  0.00  0.00      D     
ATOM   4293  N   HSE D 275      17.347  -1.934   3.214  0.00  0.00      D     
ATOM   4294  HN  HSE D 275      17.925  -1.721   3.998  0.00  0.00      D     
ATOM   4295  CA  HSE D 275      16.919  -0.861   2.427  0.00  0.00      D     
ATOM   4296  HA  HSE D 275      16.185  -1.114   1.675  0.00  0.00      D     
ATOM   4297  CB  HSE D 275      16.227   0.271   3.266  0.00  0.00      D     
ATOM   4298  HB1 HSE D 275      15.363  -0.029   3.896  0.00  0.00      D     
ATOM   4299  HB2 HSE D 275      17.116   0.654   3.811  0.00  0.00      D     
ATOM   4300  ND1 HSE D 275      14.468   0.976   1.618  0.00  0.00      D     
ATOM   4301  CG  HSE D 275      15.648   1.274   2.303  0.00  0.00      D     
ATOM   4302  CE1 HSE D 275      14.191   2.117   0.960  0.00  0.00      D     
ATOM   4303  HE1 HSE D 275      13.411   2.348   0.235  0.00  0.00      D     
ATOM   4304  NE2 HSE D 275      15.093   3.111   1.198  0.00  0.00      D     
ATOM   4305  HE2 HSE D 275      15.100   4.062   0.888  0.00  0.00      D     
ATOM   4306  CD2 HSE D 275      15.989   2.563   2.077  0.00  0.00      D     
ATOM   4307  HD2 HSE D 275      16.823   3.075   2.541  0.00  0.00      D     
ATOM   4308  C   HSE D 275      18.175  -0.331   1.684  0.00  0.00      D     
ATOM   4309  O   HSE D 275      19.165   0.011   2.336  0.00  0.00      D     
ATOM   4310  N   ILE D 276      18.095  -0.220   0.336  0.00  0.00      D     
ATOM   4311  HN  ILE D 276      17.278  -0.537  -0.141  0.00  0.00      D     
ATOM   4312  CA  ILE D 276      19.297   0.059  -0.488  0.00  0.00      D     
ATOM   4313  HA  ILE D 276      20.173   0.333   0.082  0.00  0.00      D     
ATOM   4314  CB  ILE D 276      19.790  -1.121  -1.383  0.00  0.00      D     
ATOM   4315  HB  ILE D 276      19.038  -1.200  -2.198  0.00  0.00      D     
ATOM   4316  CG2 ILE D 276      21.136  -0.780  -1.983  0.00  0.00      D     
ATOM   4317 HG21 ILE D 276      21.881  -0.766  -1.159  0.00  0.00      D     
ATOM   4318 HG22 ILE D 276      21.530  -1.540  -2.692  0.00  0.00      D     
ATOM   4319 HG23 ILE D 276      21.167   0.283  -2.303  0.00  0.00      D     
ATOM   4320  CG1 ILE D 276      19.781  -2.489  -0.664  0.00  0.00      D     
ATOM   4321 HG11 ILE D 276      18.732  -2.740  -0.398  0.00  0.00      D     
ATOM   4322 HG12 ILE D 276      20.086  -3.285  -1.377  0.00  0.00      D     
ATOM   4323  CD  ILE D 276      20.723  -2.573   0.507  0.00  0.00      D     
ATOM   4324  HD1 ILE D 276      20.709  -1.657   1.135  0.00  0.00      D     
ATOM   4325  HD2 ILE D 276      20.495  -3.500   1.075  0.00  0.00      D     
ATOM   4326  HD3 ILE D 276      21.752  -2.586   0.089  0.00  0.00      D     
ATOM   4327  C   ILE D 276      18.890   1.324  -1.187  0.00  0.00      D     
ATOM   4328  O   ILE D 276      17.889   1.281  -1.914  0.00  0.00      D     
ATOM   4329  N   THR D 277      19.598   2.460  -1.115  0.00  0.00      D     
ATOM   4330  HN  THR D 277      20.462   2.412  -0.619  0.00  0.00      D     
ATOM   4331  CA  THR D 277      19.120   3.831  -1.483  0.00  0.00      D     
ATOM   4332  HA  THR D 277      18.250   3.688  -2.106  0.00  0.00      D     
ATOM   4333  CB  THR D 277      18.538   4.696  -0.366  0.00  0.00      D     
ATOM   4334  HB  THR D 277      17.686   4.274   0.208  0.00  0.00      D     
ATOM   4335  OG1 THR D 277      18.013   5.949  -0.869  0.00  0.00      D     
ATOM   4336  HG1 THR D 277      17.297   6.054  -0.238  0.00  0.00      D     
ATOM   4337  CG2 THR D 277      19.611   5.081   0.679  0.00  0.00      D     
ATOM   4338 HG21 THR D 277      20.004   4.205   1.238  0.00  0.00      D     
ATOM   4339 HG22 THR D 277      20.418   5.621   0.140  0.00  0.00      D     
ATOM   4340 HG23 THR D 277      19.107   5.722   1.434  0.00  0.00      D     
ATOM   4341  C   THR D 277      20.123   4.585  -2.290  0.00  0.00      D     
ATOM   4342  O   THR D 277      21.300   4.569  -1.906  0.00  0.00      D     
ATOM   4343  N   SER D 278      19.763   5.253  -3.450  0.00  0.00      D     
ATOM   4344  HN  SER D 278      18.822   5.168  -3.766  0.00  0.00      D     
ATOM   4345  CA  SER D 278      20.798   6.072  -4.102  0.00  0.00      D     
ATOM   4346  HA  SER D 278      21.785   5.926  -3.689  0.00  0.00      D     
ATOM   4347  CB  SER D 278      20.613   5.744  -5.536  0.00  0.00      D     
ATOM   4348  HB1 SER D 278      20.932   4.682  -5.601  0.00  0.00      D     
ATOM   4349  HB2 SER D 278      19.561   5.672  -5.883  0.00  0.00      D     
ATOM   4350  OG  SER D 278      21.417   6.484  -6.388  0.00  0.00      D     
ATOM   4351  HG1 SER D 278      21.165   7.398  -6.236  0.00  0.00      D     
ATOM   4352  C   SER D 278      20.431   7.538  -3.884  0.00  0.00      D     
ATOM   4353  O   SER D 278      19.458   8.017  -4.415  0.00  0.00      D     
ATOM   4354  N   LYS D 279      21.196   8.281  -3.061  0.00  0.00      D     
ATOM   4355  HN  LYS D 279      22.055   7.888  -2.742  0.00  0.00      D     
ATOM   4356  CA  LYS D 279      20.912   9.628  -2.618  0.00  0.00      D     
ATOM   4357  HA  LYS D 279      19.848   9.744  -2.762  0.00  0.00      D     
ATOM   4358  CB  LYS D 279      21.258   9.715  -1.143  0.00  0.00      D     
ATOM   4359  HB1 LYS D 279      22.255   9.299  -0.883  0.00  0.00      D     
ATOM   4360  HB2 LYS D 279      21.320  10.771  -0.802  0.00  0.00      D     
ATOM   4361  CG  LYS D 279      20.317   9.018  -0.175  0.00  0.00      D     
ATOM   4362  HG1 LYS D 279      20.455   7.916  -0.191  0.00  0.00      D     
ATOM   4363  HG2 LYS D 279      20.738   9.359   0.795  0.00  0.00      D     
ATOM   4364  CD  LYS D 279      18.856   9.431  -0.088  0.00  0.00      D     
ATOM   4365  HD1 LYS D 279      18.306   8.941  -0.919  0.00  0.00      D     
ATOM   4366  HD2 LYS D 279      18.382   8.955   0.797  0.00  0.00      D     
ATOM   4367  CE  LYS D 279      18.575  10.949  -0.092  0.00  0.00      D     
ATOM   4368  HE1 LYS D 279      19.085  11.393  -0.973  0.00  0.00      D     
ATOM   4369  HE2 LYS D 279      17.487  11.154  -0.187  0.00  0.00      D     
ATOM   4370  NZ  LYS D 279      19.172  11.672   1.124  0.00  0.00      D     
ATOM   4371  HZ1 LYS D 279      18.318  11.769   1.710  0.00  0.00      D     
ATOM   4372  HZ2 LYS D 279      19.756  11.046   1.716  0.00  0.00      D     
ATOM   4373  HZ3 LYS D 279      19.659  12.580   0.985  0.00  0.00      D     
ATOM   4374  C   LYS D 279      21.724  10.575  -3.512  0.00  0.00      D     
ATOM   4375  O   LYS D 279      21.476  10.630  -4.743  0.00  0.00      D     
ATOM   4376  N   GLU D 280      22.845  11.143  -2.906  0.00  0.00      D     
ATOM   4377  HN  GLU D 280      23.047  11.053  -1.933  0.00  0.00      D     
ATOM   4378  CA  GLU D 280      23.914  11.807  -3.659  0.00  0.00      D     
ATOM   4379  HA  GLU D 280      23.501  11.880  -4.654  0.00  0.00      D     
ATOM   4380  CB  GLU D 280      24.272  13.184  -3.053  0.00  0.00      D     
ATOM   4381  HB1 GLU D 280      24.823  13.810  -3.787  0.00  0.00      D     
ATOM   4382  HB2 GLU D 280      23.281  13.680  -2.970  0.00  0.00      D     
ATOM   4383  CG  GLU D 280      25.084  13.208  -1.747  0.00  0.00      D     
ATOM   4384  HG1 GLU D 280      25.903  12.490  -1.966  0.00  0.00      D     
ATOM   4385  HG2 GLU D 280      25.521  14.191  -1.472  0.00  0.00      D     
ATOM   4386  CD  GLU D 280      24.536  12.686  -0.390  0.00  0.00      D     
ATOM   4387  OE1 GLU D 280      24.650  13.500   0.629  0.00  0.00      D     
ATOM   4388  OE2 GLU D 280      23.935  11.580  -0.300  0.00  0.00      D     
ATOM   4389  C   GLU D 280      25.117  10.857  -3.738  0.00  0.00      D     
ATOM   4390  O   GLU D 280      26.071  11.074  -4.461  0.00  0.00      D     
ATOM   4391  N   THR D 281      24.957   9.684  -3.092  0.00  0.00      D     
ATOM   4392  HN  THR D 281      24.250   9.589  -2.395  0.00  0.00      D     
ATOM   4393  CA  THR D 281      25.957   8.580  -3.107  0.00  0.00      D     
ATOM   4394  HA  THR D 281      26.113   8.395  -4.160  0.00  0.00      D     
ATOM   4395  CB  THR D 281      27.289   8.940  -2.332  0.00  0.00      D     
ATOM   4396  HB  THR D 281      27.783   9.643  -3.037  0.00  0.00      D     
ATOM   4397  OG1 THR D 281      28.203   7.865  -2.205  0.00  0.00      D     
ATOM   4398  HG1 THR D 281      28.907   8.050  -2.832  0.00  0.00      D     
ATOM   4399  CG2 THR D 281      27.161   9.496  -0.931  0.00  0.00      D     
ATOM   4400 HG21 THR D 281      26.626  10.460  -1.069  0.00  0.00      D     
ATOM   4401 HG22 THR D 281      26.447   8.865  -0.360  0.00  0.00      D     
ATOM   4402 HG23 THR D 281      28.122   9.627  -0.389  0.00  0.00      D     
ATOM   4403  C   THR D 281      25.185   7.407  -2.701  0.00  0.00      D     
ATOM   4404  O   THR D 281      24.074   7.628  -2.225  0.00  0.00      D     
ATOM   4405  N   LEU D 282      25.686   6.131  -2.933  0.00  0.00      D     
ATOM   4406  HN  LEU D 282      26.660   6.035  -3.119  0.00  0.00      D     
ATOM   4407  CA  LEU D 282      24.894   4.913  -2.780  0.00  0.00      D     
ATOM   4408  HA  LEU D 282      23.905   5.202  -3.104  0.00  0.00      D     
ATOM   4409  CB  LEU D 282      25.313   3.838  -3.856  0.00  0.00      D     
ATOM   4410  HB1 LEU D 282      25.315   4.345  -4.844  0.00  0.00      D     
ATOM   4411  HB2 LEU D 282      26.348   3.492  -3.647  0.00  0.00      D     
ATOM   4412  CG  LEU D 282      24.309   2.704  -3.985  0.00  0.00      D     
ATOM   4413  HG  LEU D 282      23.407   3.163  -3.526  0.00  0.00      D     
ATOM   4414  CD1 LEU D 282      24.029   2.380  -5.500  0.00  0.00      D     
ATOM   4415 HD11 LEU D 282      23.058   1.850  -5.600  0.00  0.00      D     
ATOM   4416 HD12 LEU D 282      23.872   3.240  -6.187  0.00  0.00      D     
ATOM   4417 HD13 LEU D 282      24.779   1.711  -5.974  0.00  0.00      D     
ATOM   4418  CD2 LEU D 282      24.846   1.429  -3.308  0.00  0.00      D     
ATOM   4419 HD21 LEU D 282      25.888   1.121  -3.538  0.00  0.00      D     
ATOM   4420 HD22 LEU D 282      24.820   1.685  -2.227  0.00  0.00      D     
ATOM   4421 HD23 LEU D 282      24.096   0.610  -3.343  0.00  0.00      D     
ATOM   4422  C   LEU D 282      25.018   4.404  -1.356  0.00  0.00      D     
ATOM   4423  O   LEU D 282      26.111   4.259  -0.838  0.00  0.00      D     
ATOM   4424  N   TYR D 283      23.885   4.153  -0.667  0.00  0.00      D     
ATOM   4425  HN  TYR D 283      23.020   4.151  -1.162  0.00  0.00      D     
ATOM   4426  CA  TYR D 283      23.882   3.706   0.756  0.00  0.00      D     
ATOM   4427  HA  TYR D 283      24.909   3.542   1.047  0.00  0.00      D     
ATOM   4428  CB  TYR D 283      23.217   4.792   1.651  0.00  0.00      D     
ATOM   4429  HB1 TYR D 283      22.150   4.896   1.361  0.00  0.00      D     
ATOM   4430  HB2 TYR D 283      23.220   4.463   2.712  0.00  0.00      D     
ATOM   4431  CG  TYR D 283      23.885   6.090   1.644  0.00  0.00      D     
ATOM   4432  CD1 TYR D 283      23.180   7.211   1.247  0.00  0.00      D     
ATOM   4433  HD1 TYR D 283      22.316   7.067   0.615  0.00  0.00      D     
ATOM   4434  CE1 TYR D 283      23.715   8.482   1.366  0.00  0.00      D     
ATOM   4435  HE1 TYR D 283      23.225   9.319   0.892  0.00  0.00      D     
ATOM   4436  CZ  TYR D 283      24.981   8.686   1.922  0.00  0.00      D     
ATOM   4437  OH  TYR D 283      25.404  10.036   2.028  0.00  0.00      D     
ATOM   4438  HH  TYR D 283      24.775  10.477   1.452  0.00  0.00      D     
ATOM   4439  CD2 TYR D 283      25.063   6.286   2.374  0.00  0.00      D     
ATOM   4440  HD2 TYR D 283      25.468   5.407   2.852  0.00  0.00      D     
ATOM   4441  CE2 TYR D 283      25.639   7.608   2.511  0.00  0.00      D     
ATOM   4442  HE2 TYR D 283      26.538   7.781   3.085  0.00  0.00      D     
ATOM   4443  C   TYR D 283      23.119   2.420   0.916  0.00  0.00      D     
ATOM   4444  O   TYR D 283      22.179   2.098   0.188  0.00  0.00      D     
ATOM   4445  N   CYS D 284      23.423   1.657   1.987  0.00  0.00      D     
ATOM   4446  HN  CYS D 284      24.288   1.766   2.470  0.00  0.00      D     
ATOM   4447  CA  CYS D 284      22.515   0.725   2.505  0.00  0.00      D     
ATOM   4448  HA  CYS D 284      21.588   0.632   1.957  0.00  0.00      D     
ATOM   4449  CB  CYS D 284      23.263  -0.623   2.521  0.00  0.00      D     
ATOM   4450  HB1 CYS D 284      23.233  -0.923   1.451  0.00  0.00      D     
ATOM   4451  HB2 CYS D 284      24.304  -0.404   2.839  0.00  0.00      D     
ATOM   4452  SG  CYS D 284      22.527  -1.917   3.573  0.00  0.00      D     
ATOM   4453  HG1 CYS D 284      22.926  -2.988   2.902  0.00  0.00      D     
ATOM   4454  C   CYS D 284      22.133   1.159   3.921  0.00  0.00      D     
ATOM   4455  O   CYS D 284      23.022   1.614   4.641  0.00  0.00      D     
ATOM   4456  N   ILE D 285      20.857   1.100   4.218  0.00  0.00      D     
ATOM   4457  HN  ILE D 285      20.166   0.741   3.595  0.00  0.00      D     
ATOM   4458  CA  ILE D 285      20.423   1.401   5.554  0.00  0.00      D     
ATOM   4459  HA  ILE D 285      21.238   1.716   6.190  0.00  0.00      D     
ATOM   4460  CB  ILE D 285      19.299   2.447   5.510  0.00  0.00      D     
ATOM   4461  HB  ILE D 285      18.483   2.182   4.804  0.00  0.00      D     
ATOM   4462  CG2 ILE D 285      18.697   2.570   6.942  0.00  0.00      D     
ATOM   4463 HG21 ILE D 285      19.454   2.928   7.673  0.00  0.00      D     
ATOM   4464 HG22 ILE D 285      17.888   3.331   6.940  0.00  0.00      D     
ATOM   4465 HG23 ILE D 285      18.214   1.625   7.271  0.00  0.00      D     
ATOM   4466  CG1 ILE D 285      19.994   3.853   5.153  0.00  0.00      D     
ATOM   4467 HG11 ILE D 285      20.661   4.126   5.998  0.00  0.00      D     
ATOM   4468 HG12 ILE D 285      20.643   3.765   4.256  0.00  0.00      D     
ATOM   4469  CD  ILE D 285      18.999   4.986   5.064  0.00  0.00      D     
ATOM   4470  HD1 ILE D 285      18.192   4.645   4.381  0.00  0.00      D     
ATOM   4471  HD2 ILE D 285      18.556   5.344   6.018  0.00  0.00      D     
ATOM   4472  HD3 ILE D 285      19.357   5.895   4.534  0.00  0.00      D     
ATOM   4473  C   ILE D 285      19.873   0.083   6.122  0.00  0.00      D     
ATOM   4474  O   ILE D 285      19.185  -0.664   5.463  0.00  0.00      D     
ATOM   4475  N   ASP D 286      20.358  -0.248   7.325  0.00  0.00      D     
ATOM   4476  HN  ASP D 286      21.008   0.302   7.845  0.00  0.00      D     
ATOM   4477  CA  ASP D 286      19.872  -1.353   8.102  0.00  0.00      D     
ATOM   4478  HA  ASP D 286      18.821  -1.452   7.876  0.00  0.00      D     
ATOM   4479  CB  ASP D 286      20.562  -2.669   7.695  0.00  0.00      D     
ATOM   4480  HB1 ASP D 286      20.150  -3.027   6.728  0.00  0.00      D     
ATOM   4481  HB2 ASP D 286      21.600  -2.308   7.534  0.00  0.00      D     
ATOM   4482  CG  ASP D 286      20.573  -3.707   8.741  0.00  0.00      D     
ATOM   4483  OD1 ASP D 286      19.556  -4.447   8.955  0.00  0.00      D     
ATOM   4484  OD2 ASP D 286      21.560  -3.821   9.500  0.00  0.00      D     
ATOM   4485  C   ASP D 286      19.939  -0.878   9.563  0.00  0.00      D     
ATOM   4486  O   ASP D 286      20.974  -0.369  10.026  0.00  0.00      D     
ATOM   4487  N   GLY D 287      18.787  -1.038  10.321  0.00  0.00      D     
ATOM   4488  HN  GLY D 287      17.954  -1.272   9.825  0.00  0.00      D     
ATOM   4489  CA  GLY D 287      18.738  -0.821  11.749  0.00  0.00      D     
ATOM   4490  HA1 GLY D 287      19.575  -1.423  12.070  0.00  0.00      D     
ATOM   4491  HA2 GLY D 287      17.814  -1.090  12.239  0.00  0.00      D     
ATOM   4492  C   GLY D 287      18.951   0.622  12.117  0.00  0.00      D     
ATOM   4493  O   GLY D 287      18.157   1.547  11.932  0.00  0.00      D     
ATOM   4494  N   ALA D 288      20.128   0.919  12.745  0.00  0.00      D     
ATOM   4495  HN  ALA D 288      20.825   0.209  12.815  0.00  0.00      D     
ATOM   4496  CA  ALA D 288      20.473   2.289  13.291  0.00  0.00      D     
ATOM   4497  HA  ALA D 288      19.641   2.943  13.076  0.00  0.00      D     
ATOM   4498  CB  ALA D 288      20.857   2.363  14.777  0.00  0.00      D     
ATOM   4499  HB1 ALA D 288      20.980   3.443  15.010  0.00  0.00      D     
ATOM   4500  HB2 ALA D 288      19.994   2.101  15.426  0.00  0.00      D     
ATOM   4501  HB3 ALA D 288      21.774   1.816  15.084  0.00  0.00      D     
ATOM   4502  C   ALA D 288      21.750   2.807  12.479  0.00  0.00      D     
ATOM   4503  O   ALA D 288      22.230   3.886  12.788  0.00  0.00      D     
ATOM   4504  N   LEU D 289      22.234   2.029  11.473  0.00  0.00      D     
ATOM   4505  HN  LEU D 289      21.801   1.160  11.249  0.00  0.00      D     
ATOM   4506  CA  LEU D 289      23.446   2.360  10.762  0.00  0.00      D     
ATOM   4507  HA  LEU D 289      23.865   3.198  11.299  0.00  0.00      D     
ATOM   4508  CB  LEU D 289      24.432   1.239  11.063  0.00  0.00      D     
ATOM   4509  HB1 LEU D 289      24.683   1.321  12.142  0.00  0.00      D     
ATOM   4510  HB2 LEU D 289      23.924   0.271  10.865  0.00  0.00      D     
ATOM   4511  CG  LEU D 289      25.914   1.338  10.419  0.00  0.00      D     
ATOM   4512  HG  LEU D 289      25.816   1.128   9.332  0.00  0.00      D     
ATOM   4513  CD1 LEU D 289      26.503   2.758  10.599  0.00  0.00      D     
ATOM   4514 HD11 LEU D 289      27.533   2.758  10.184  0.00  0.00      D     
ATOM   4515 HD12 LEU D 289      25.968   3.553  10.036  0.00  0.00      D     
ATOM   4516 HD13 LEU D 289      26.571   3.072  11.662  0.00  0.00      D     
ATOM   4517  CD2 LEU D 289      26.779   0.253  10.984  0.00  0.00      D     
ATOM   4518 HD21 LEU D 289      27.846   0.374  10.697  0.00  0.00      D     
ATOM   4519 HD22 LEU D 289      26.868   0.336  12.088  0.00  0.00      D     
ATOM   4520 HD23 LEU D 289      26.470  -0.755  10.633  0.00  0.00      D     
ATOM   4521  C   LEU D 289      23.288   2.775   9.296  0.00  0.00      D     
ATOM   4522  O   LEU D 289      22.773   1.979   8.550  0.00  0.00      D     
ATOM   4523  N   LEU D 290      23.673   3.955   8.903  0.00  0.00      D     
ATOM   4524  HN  LEU D 290      23.942   4.692   9.518  0.00  0.00      D     
ATOM   4525  CA  LEU D 290      23.838   4.310   7.444  0.00  0.00      D     
ATOM   4526  HA  LEU D 290      22.977   3.871   6.961  0.00  0.00      D     
ATOM   4527  CB  LEU D 290      23.924   5.795   7.239  0.00  0.00      D     
ATOM   4528  HB1 LEU D 290      22.999   6.186   7.713  0.00  0.00      D     
ATOM   4529  HB2 LEU D 290      24.764   6.260   7.799  0.00  0.00      D     
ATOM   4530  CG  LEU D 290      23.959   6.362   5.764  0.00  0.00      D     
ATOM   4531  HG  LEU D 290      24.915   6.112   5.256  0.00  0.00      D     
ATOM   4532  CD1 LEU D 290      22.729   5.891   4.964  0.00  0.00      D     
ATOM   4533 HD11 LEU D 290      22.580   6.545   4.078  0.00  0.00      D     
ATOM   4534 HD12 LEU D 290      22.764   4.823   4.662  0.00  0.00      D     
ATOM   4535 HD13 LEU D 290      21.808   6.074   5.558  0.00  0.00      D     
ATOM   4536  CD2 LEU D 290      24.113   7.862   5.782  0.00  0.00      D     
ATOM   4537 HD21 LEU D 290      23.204   8.478   5.946  0.00  0.00      D     
ATOM   4538 HD22 LEU D 290      24.807   8.137   6.605  0.00  0.00      D     
ATOM   4539 HD23 LEU D 290      24.745   8.223   4.943  0.00  0.00      D     
ATOM   4540  C   LEU D 290      25.195   3.786   6.885  0.00  0.00      D     
ATOM   4541  O   LEU D 290      26.252   4.169   7.355  0.00  0.00      D     
ATOM   4542  N   THR D 291      25.212   2.911   5.897  0.00  0.00      D     
ATOM   4543  HN  THR D 291      24.312   2.648   5.559  0.00  0.00      D     
ATOM   4544  CA  THR D 291      26.429   2.266   5.340  0.00  0.00      D     
ATOM   4545  HA  THR D 291      27.277   2.520   5.958  0.00  0.00      D     
ATOM   4546  CB  THR D 291      26.338   0.746   5.490  0.00  0.00      D     
ATOM   4547  HB  THR D 291      25.375   0.389   5.067  0.00  0.00      D     
ATOM   4548  OG1 THR D 291      26.344   0.425   6.910  0.00  0.00      D     
ATOM   4549  HG1 THR D 291      25.429   0.185   7.073  0.00  0.00      D     
ATOM   4550  CG2 THR D 291      27.528  -0.037   4.858  0.00  0.00      D     
ATOM   4551 HG21 THR D 291      28.560   0.243   5.162  0.00  0.00      D     
ATOM   4552 HG22 THR D 291      27.519  -1.083   5.232  0.00  0.00      D     
ATOM   4553 HG23 THR D 291      27.409   0.006   3.755  0.00  0.00      D     
ATOM   4554  C   THR D 291      26.655   2.618   3.883  0.00  0.00      D     
ATOM   4555  O   THR D 291      26.064   2.162   2.922  0.00  0.00      D     
ATOM   4556  N   LYS D 292      27.562   3.530   3.650  0.00  0.00      D     
ATOM   4557  HN  LYS D 292      28.089   3.783   4.458  0.00  0.00      D     
ATOM   4558  CA  LYS D 292      28.238   3.776   2.431  0.00  0.00      D     
ATOM   4559  HA  LYS D 292      27.478   4.237   1.819  0.00  0.00      D     
ATOM   4560  CB  LYS D 292      29.468   4.834   2.533  0.00  0.00      D     
ATOM   4561  HB1 LYS D 292      30.303   4.373   3.102  0.00  0.00      D     
ATOM   4562  HB2 LYS D 292      29.852   4.878   1.492  0.00  0.00      D     
ATOM   4563  CG  LYS D 292      29.149   6.208   3.054  0.00  0.00      D     
ATOM   4564  HG1 LYS D 292      28.171   6.544   2.648  0.00  0.00      D     
ATOM   4565  HG2 LYS D 292      28.951   5.979   4.123  0.00  0.00      D     
ATOM   4566  CD  LYS D 292      30.195   7.248   2.815  0.00  0.00      D     
ATOM   4567  HD1 LYS D 292      29.812   8.101   3.413  0.00  0.00      D     
ATOM   4568  HD2 LYS D 292      31.172   6.992   3.278  0.00  0.00      D     
ATOM   4569  CE  LYS D 292      30.394   7.702   1.335  0.00  0.00      D     
ATOM   4570  HE1 LYS D 292      30.508   6.882   0.593  0.00  0.00      D     
ATOM   4571  HE2 LYS D 292      29.441   8.214   1.082  0.00  0.00      D     
ATOM   4572  NZ  LYS D 292      31.443   8.700   1.244  0.00  0.00      D     
ATOM   4573  HZ1 LYS D 292      32.378   8.247   1.303  0.00  0.00      D     
ATOM   4574  HZ2 LYS D 292      31.362   9.237   0.357  0.00  0.00      D     
ATOM   4575  HZ3 LYS D 292      31.360   9.424   1.985  0.00  0.00      D     
ATOM   4576  C   LYS D 292      28.682   2.562   1.604  0.00  0.00      D     
ATOM   4577  O   LYS D 292      29.003   1.495   2.118  0.00  0.00      D     
ATOM   4578  N   SER D 293      28.622   2.659   0.283  0.00  0.00      D     
ATOM   4579  HN  SER D 293      28.245   3.418  -0.243  0.00  0.00      D     
ATOM   4580  CA  SER D 293      28.745   1.394  -0.458  0.00  0.00      D     
ATOM   4581  HA  SER D 293      29.483   0.755   0.004  0.00  0.00      D     
ATOM   4582  CB  SER D 293      27.494   0.613  -0.530  0.00  0.00      D     
ATOM   4583  HB1 SER D 293      27.237   0.228   0.480  0.00  0.00      D     
ATOM   4584  HB2 SER D 293      26.645   1.260  -0.838  0.00  0.00      D     
ATOM   4585  OG  SER D 293      27.525  -0.517  -1.392  0.00  0.00      D     
ATOM   4586  HG1 SER D 293      27.527  -0.246  -2.312  0.00  0.00      D     
ATOM   4587  C   SER D 293      29.292   1.772  -1.828  0.00  0.00      D     
ATOM   4588  O   SER D 293      29.132   2.915  -2.283  0.00  0.00      D     
ATOM   4589  N   SER D 294      29.980   0.873  -2.500  0.00  0.00      D     
ATOM   4590  HN  SER D 294      30.137  -0.065  -2.201  0.00  0.00      D     
ATOM   4591  CA  SER D 294      30.619   1.250  -3.831  0.00  0.00      D     
ATOM   4592  HA  SER D 294      30.708   2.320  -3.947  0.00  0.00      D     
ATOM   4593  CB  SER D 294      32.090   0.783  -3.839  0.00  0.00      D     
ATOM   4594  HB1 SER D 294      32.656   1.103  -2.939  0.00  0.00      D     
ATOM   4595  HB2 SER D 294      32.183  -0.318  -3.953  0.00  0.00      D     
ATOM   4596  OG  SER D 294      32.813   1.299  -4.964  0.00  0.00      D     
ATOM   4597  HG1 SER D 294      33.749   1.170  -4.791  0.00  0.00      D     
ATOM   4598  C   SER D 294      29.695   0.739  -4.914  0.00  0.00      D     
ATOM   4599  O   SER D 294      28.454   0.644  -4.718  0.00  0.00      D     
ATOM   4600  N   GLU D 295      30.290   0.155  -6.033  0.00  0.00      D     
ATOM   4601  HN  GLU D 295      31.276   0.227  -6.164  0.00  0.00      D     
ATOM   4602  CA  GLU D 295      29.509  -0.360  -7.092  0.00  0.00      D     
ATOM   4603  HA  GLU D 295      28.723   0.311  -7.405  0.00  0.00      D     
ATOM   4604  CB  GLU D 295      30.361  -0.547  -8.388  0.00  0.00      D     
ATOM   4605  HB1 GLU D 295      31.028  -1.394  -8.120  0.00  0.00      D     
ATOM   4606  HB2 GLU D 295      29.858  -0.907  -9.311  0.00  0.00      D     
ATOM   4607  CG  GLU D 295      31.287   0.687  -8.777  0.00  0.00      D     
ATOM   4608  HG1 GLU D 295      30.557   1.523  -8.831  0.00  0.00      D     
ATOM   4609  HG2 GLU D 295      32.011   0.921  -7.968  0.00  0.00      D     
ATOM   4610  CD  GLU D 295      32.115   0.560  -9.985  0.00  0.00      D     
ATOM   4611  OE1 GLU D 295      32.253  -0.564 -10.475  0.00  0.00      D     
ATOM   4612  OE2 GLU D 295      32.793   1.538 -10.357  0.00  0.00      D     
ATOM   4613  C   GLU D 295      28.841  -1.772  -6.740  0.00  0.00      D     
ATOM   4614  O   GLU D 295      29.516  -2.756  -6.439  0.00  0.00      D     
ATOM   4615  N   TYR D 296      27.507  -1.786  -6.766  0.00  0.00      D     
ATOM   4616  HN  TYR D 296      27.054  -0.926  -6.988  0.00  0.00      D     
ATOM   4617  CA  TYR D 296      26.712  -2.766  -6.083  0.00  0.00      D     
ATOM   4618  HA  TYR D 296      27.379  -3.125  -5.313  0.00  0.00      D     
ATOM   4619  CB  TYR D 296      25.489  -1.905  -5.491  0.00  0.00      D     
ATOM   4620  HB1 TYR D 296      25.941  -1.059  -4.930  0.00  0.00      D     
ATOM   4621  HB2 TYR D 296      24.843  -1.502  -6.300  0.00  0.00      D     
ATOM   4622  CG  TYR D 296      24.551  -2.855  -4.687  0.00  0.00      D     
ATOM   4623  CD1 TYR D 296      24.567  -2.823  -3.305  0.00  0.00      D     
ATOM   4624  HD1 TYR D 296      25.235  -2.185  -2.745  0.00  0.00      D     
ATOM   4625  CE1 TYR D 296      23.771  -3.718  -2.544  0.00  0.00      D     
ATOM   4626  HE1 TYR D 296      23.705  -3.626  -1.470  0.00  0.00      D     
ATOM   4627  CZ  TYR D 296      22.884  -4.584  -3.233  0.00  0.00      D     
ATOM   4628  OH  TYR D 296      22.067  -5.534  -2.576  0.00  0.00      D     
ATOM   4629  HH  TYR D 296      22.303  -5.535  -1.645  0.00  0.00      D     
ATOM   4630  CD2 TYR D 296      23.649  -3.705  -5.343  0.00  0.00      D     
ATOM   4631  HD2 TYR D 296      23.632  -3.732  -6.422  0.00  0.00      D     
ATOM   4632  CE2 TYR D 296      22.886  -4.629  -4.623  0.00  0.00      D     
ATOM   4633  HE2 TYR D 296      22.215  -5.301  -5.138  0.00  0.00      D     
ATOM   4634  C   TYR D 296      26.340  -3.936  -7.024  0.00  0.00      D     
ATOM   4635  O   TYR D 296      25.688  -3.736  -8.052  0.00  0.00      D     
ATOM   4636  N   LYS D 297      26.515  -5.211  -6.539  0.00  0.00      D     
ATOM   4637  HN  LYS D 297      27.005  -5.409  -5.693  0.00  0.00      D     
ATOM   4638  CA  LYS D 297      25.820  -6.401  -6.979  0.00  0.00      D     
ATOM   4639  HA  LYS D 297      25.097  -6.104  -7.724  0.00  0.00      D     
ATOM   4640  CB  LYS D 297      26.803  -7.417  -7.699  0.00  0.00      D     
ATOM   4641  HB1 LYS D 297      27.371  -6.882  -8.490  0.00  0.00      D     
ATOM   4642  HB2 LYS D 297      27.503  -7.779  -6.916  0.00  0.00      D     
ATOM   4643  CG  LYS D 297      26.108  -8.656  -8.292  0.00  0.00      D     
ATOM   4644  HG1 LYS D 297      25.532  -9.220  -7.528  0.00  0.00      D     
ATOM   4645  HG2 LYS D 297      25.450  -8.304  -9.115  0.00  0.00      D     
ATOM   4646  CD  LYS D 297      27.097  -9.729  -8.799  0.00  0.00      D     
ATOM   4647  HD1 LYS D 297      26.609 -10.491  -9.443  0.00  0.00      D     
ATOM   4648  HD2 LYS D 297      27.900  -9.192  -9.347  0.00  0.00      D     
ATOM   4649  CE  LYS D 297      27.848 -10.408  -7.604  0.00  0.00      D     
ATOM   4650  HE1 LYS D 297      28.592  -9.687  -7.203  0.00  0.00      D     
ATOM   4651  HE2 LYS D 297      27.096 -10.548  -6.799  0.00  0.00      D     
ATOM   4652  NZ  LYS D 297      28.457 -11.675  -7.937  0.00  0.00      D     
ATOM   4653  HZ1 LYS D 297      27.723 -12.188  -8.465  0.00  0.00      D     
ATOM   4654  HZ2 LYS D 297      29.313 -11.601  -8.523  0.00  0.00      D     
ATOM   4655  HZ3 LYS D 297      28.682 -12.359  -7.187  0.00  0.00      D     
ATOM   4656  C   LYS D 297      25.230  -7.013  -5.769  0.00  0.00      D     
ATOM   4657  O   LYS D 297      25.800  -6.913  -4.669  0.00  0.00      D     
ATOM   4658  N   GLY D 298      23.931  -7.503  -5.765  0.00  0.00      D     
ATOM   4659  HN  GLY D 298      23.286  -7.520  -6.525  0.00  0.00      D     
ATOM   4660  CA  GLY D 298      23.475  -8.122  -4.497  0.00  0.00      D     
ATOM   4661  HA1 GLY D 298      23.329  -7.365  -3.740  0.00  0.00      D     
ATOM   4662  HA2 GLY D 298      24.084  -8.964  -4.202  0.00  0.00      D     
ATOM   4663  C   GLY D 298      22.107  -8.658  -4.758  0.00  0.00      D     
ATOM   4664  O   GLY D 298      21.639  -8.670  -5.938  0.00  0.00      D     
ATOM   4665  N   PRO D 299      21.462  -9.266  -3.782  0.00  0.00      D     
ATOM   4666  CD  PRO D 299      22.135  -9.813  -2.477  0.00  0.00      D     
ATOM   4667  HD1 PRO D 299      22.400  -9.073  -1.691  0.00  0.00      D     
ATOM   4668  HD2 PRO D 299      22.960 -10.483  -2.802  0.00  0.00      D     
ATOM   4669  CA  PRO D 299      20.211  -9.997  -4.014  0.00  0.00      D     
ATOM   4670  HA  PRO D 299      20.275 -10.329  -5.039  0.00  0.00      D     
ATOM   4671  CB  PRO D 299      20.270 -11.201  -3.072  0.00  0.00      D     
ATOM   4672  HB1 PRO D 299      20.688 -12.096  -3.580  0.00  0.00      D     
ATOM   4673  HB2 PRO D 299      19.278 -11.578  -2.745  0.00  0.00      D     
ATOM   4674  CG  PRO D 299      21.057 -10.793  -1.820  0.00  0.00      D     
ATOM   4675  HG1 PRO D 299      21.628 -11.562  -1.257  0.00  0.00      D     
ATOM   4676  HG2 PRO D 299      20.418 -10.122  -1.206  0.00  0.00      D     
ATOM   4677  C   PRO D 299      18.933  -9.168  -3.766  0.00  0.00      D     
ATOM   4678  O   PRO D 299      18.490  -9.095  -2.605  0.00  0.00      D     
ATOM   4679  N   ILE D 300      18.388  -8.582  -4.837  0.00  0.00      D     
ATOM   4680  HN  ILE D 300      18.708  -8.828  -5.749  0.00  0.00      D     
ATOM   4681  CA  ILE D 300      17.371  -7.631  -4.763  0.00  0.00      D     
ATOM   4682  HA  ILE D 300      17.194  -7.398  -3.724  0.00  0.00      D     
ATOM   4683  CB  ILE D 300      17.699  -6.478  -5.695  0.00  0.00      D     
ATOM   4684  HB  ILE D 300      17.865  -6.786  -6.750  0.00  0.00      D     
ATOM   4685  CG2 ILE D 300      16.519  -5.466  -5.828  0.00  0.00      D     
ATOM   4686 HG21 ILE D 300      15.881  -5.106  -4.993  0.00  0.00      D     
ATOM   4687 HG22 ILE D 300      16.846  -4.525  -6.318  0.00  0.00      D     
ATOM   4688 HG23 ILE D 300      15.805  -5.853  -6.586  0.00  0.00      D     
ATOM   4689  CG1 ILE D 300      18.983  -5.649  -5.259  0.00  0.00      D     
ATOM   4690 HG11 ILE D 300      19.926  -6.097  -5.639  0.00  0.00      D     
ATOM   4691 HG12 ILE D 300      19.012  -4.721  -5.870  0.00  0.00      D     
ATOM   4692  CD  ILE D 300      19.183  -5.320  -3.780  0.00  0.00      D     
ATOM   4693  HD1 ILE D 300      18.234  -5.107  -3.242  0.00  0.00      D     
ATOM   4694  HD2 ILE D 300      19.592  -6.227  -3.286  0.00  0.00      D     
ATOM   4695  HD3 ILE D 300      19.863  -4.465  -3.580  0.00  0.00      D     
ATOM   4696  C   ILE D 300      16.088  -8.268  -5.228  0.00  0.00      D     
ATOM   4697  O   ILE D 300      16.065  -9.053  -6.142  0.00  0.00      D     
ATOM   4698  N   THR D 301      14.974  -7.986  -4.500  0.00  0.00      D     
ATOM   4699  HN  THR D 301      14.953  -7.425  -3.675  0.00  0.00      D     
ATOM   4700  CA  THR D 301      13.663  -8.404  -4.999  0.00  0.00      D     
ATOM   4701  HA  THR D 301      13.833  -9.043  -5.853  0.00  0.00      D     
ATOM   4702  CB  THR D 301      13.089  -9.338  -3.978  0.00  0.00      D     
ATOM   4703  HB  THR D 301      13.751 -10.216  -3.819  0.00  0.00      D     
ATOM   4704  OG1 THR D 301      11.830  -9.807  -4.440  0.00  0.00      D     
ATOM   4705  HG1 THR D 301      11.904  -9.828  -5.397  0.00  0.00      D     
ATOM   4706  CG2 THR D 301      13.017  -8.726  -2.540  0.00  0.00      D     
ATOM   4707 HG21 THR D 301      12.913  -9.576  -1.833  0.00  0.00      D     
ATOM   4708 HG22 THR D 301      13.898  -8.090  -2.307  0.00  0.00      D     
ATOM   4709 HG23 THR D 301      12.141  -8.044  -2.484  0.00  0.00      D     
ATOM   4710  C   THR D 301      12.658  -7.342  -5.517  0.00  0.00      D     
ATOM   4711  O   THR D 301      12.013  -7.551  -6.565  0.00  0.00      D     
ATOM   4712  N   ASP D 302      12.623  -6.169  -4.854  0.00  0.00      D     
ATOM   4713  HN  ASP D 302      13.107  -6.207  -3.983  0.00  0.00      D     
ATOM   4714  CA  ASP D 302      11.942  -4.972  -5.311  0.00  0.00      D     
ATOM   4715  HA  ASP D 302      11.363  -5.240  -6.183  0.00  0.00      D     
ATOM   4716  CB  ASP D 302      10.983  -4.456  -4.215  0.00  0.00      D     
ATOM   4717  HB1 ASP D 302      11.468  -4.117  -3.275  0.00  0.00      D     
ATOM   4718  HB2 ASP D 302      10.392  -3.657  -4.712  0.00  0.00      D     
ATOM   4719  CG  ASP D 302       9.970  -5.584  -3.794  0.00  0.00      D     
ATOM   4720  OD1 ASP D 302       9.571  -6.458  -4.618  0.00  0.00      D     
ATOM   4721  OD2 ASP D 302       9.406  -5.329  -2.757  0.00  0.00      D     
ATOM   4722  C   ASP D 302      12.951  -3.844  -5.782  0.00  0.00      D     
ATOM   4723  O   ASP D 302      13.832  -3.509  -5.050  0.00  0.00      D     
ATOM   4724  N   VAL D 303      12.728  -3.301  -6.947  0.00  0.00      D     
ATOM   4725  HN  VAL D 303      11.997  -3.735  -7.467  0.00  0.00      D     
ATOM   4726  CA  VAL D 303      13.438  -2.046  -7.308  0.00  0.00      D     
ATOM   4727  HA  VAL D 303      13.889  -1.639  -6.416  0.00  0.00      D     
ATOM   4728  CB  VAL D 303      14.519  -2.104  -8.396  0.00  0.00      D     
ATOM   4729  HB  VAL D 303      14.121  -2.468  -9.367  0.00  0.00      D     
ATOM   4730  CG1 VAL D 303      15.256  -0.790  -8.530  0.00  0.00      D     
ATOM   4731 HG11 VAL D 303      16.094  -0.877  -9.254  0.00  0.00      D     
ATOM   4732 HG12 VAL D 303      14.647  -0.011  -9.037  0.00  0.00      D     
ATOM   4733 HG13 VAL D 303      15.645  -0.378  -7.575  0.00  0.00      D     
ATOM   4734  CG2 VAL D 303      15.608  -3.132  -7.976  0.00  0.00      D     
ATOM   4735 HG21 VAL D 303      15.996  -2.835  -6.979  0.00  0.00      D     
ATOM   4736 HG22 VAL D 303      15.019  -4.073  -7.939  0.00  0.00      D     
ATOM   4737 HG23 VAL D 303      16.380  -3.241  -8.768  0.00  0.00      D     
ATOM   4738  C   VAL D 303      12.424  -0.902  -7.721  0.00  0.00      D     
ATOM   4739  O   VAL D 303      11.618  -1.029  -8.632  0.00  0.00      D     
ATOM   4740  N   PHE D 304      12.517   0.299  -7.105  0.00  0.00      D     
ATOM   4741  HN  PHE D 304      13.271   0.364  -6.455  0.00  0.00      D     
ATOM   4742  CA  PHE D 304      11.809   1.513  -7.183  0.00  0.00      D     
ATOM   4743  HA  PHE D 304      10.898   1.312  -7.729  0.00  0.00      D     
ATOM   4744  CB  PHE D 304      11.486   2.067  -5.771  0.00  0.00      D     
ATOM   4745  HB1 PHE D 304      12.395   2.219  -5.150  0.00  0.00      D     
ATOM   4746  HB2 PHE D 304      11.046   3.086  -5.799  0.00  0.00      D     
ATOM   4747  CG  PHE D 304      10.638   1.212  -4.888  0.00  0.00      D     
ATOM   4748  CD1 PHE D 304       9.253   1.501  -4.661  0.00  0.00      D     
ATOM   4749  HD1 PHE D 304       8.908   2.391  -5.166  0.00  0.00      D     
ATOM   4750  CE1 PHE D 304       8.469   0.753  -3.762  0.00  0.00      D     
ATOM   4751  HE1 PHE D 304       7.413   0.972  -3.709  0.00  0.00      D     
ATOM   4752  CZ  PHE D 304       9.051  -0.354  -3.146  0.00  0.00      D     
ATOM   4753  HZ  PHE D 304       8.494  -1.028  -2.511  0.00  0.00      D     
ATOM   4754  CD2 PHE D 304      11.111   0.076  -4.239  0.00  0.00      D     
ATOM   4755  HD2 PHE D 304      12.150  -0.143  -4.436  0.00  0.00      D     
ATOM   4756  CE2 PHE D 304      10.399  -0.748  -3.418  0.00  0.00      D     
ATOM   4757  HE2 PHE D 304      10.930  -1.621  -3.067  0.00  0.00      D     
ATOM   4758  C   PHE D 304      12.579   2.538  -8.032  0.00  0.00      D     
ATOM   4759  O   PHE D 304      13.772   2.804  -7.886  0.00  0.00      D     
ATOM   4760  N   TYR D 305      11.910   3.197  -8.944  0.00  0.00      D     
ATOM   4761  HN  TYR D 305      11.009   2.827  -9.153  0.00  0.00      D     
ATOM   4762  CA  TYR D 305      12.436   4.151  -9.878  0.00  0.00      D     
ATOM   4763  HA  TYR D 305      13.459   4.305  -9.568  0.00  0.00      D     
ATOM   4764  CB  TYR D 305      12.389   3.593 -11.354  0.00  0.00      D     
ATOM   4765  HB1 TYR D 305      11.343   3.511 -11.719  0.00  0.00      D     
ATOM   4766  HB2 TYR D 305      12.815   4.433 -11.943  0.00  0.00      D     
ATOM   4767  CG  TYR D 305      13.231   2.422 -11.556  0.00  0.00      D     
ATOM   4768  CD1 TYR D 305      14.513   2.598 -12.075  0.00  0.00      D     
ATOM   4769  HD1 TYR D 305      14.943   3.585 -12.167  0.00  0.00      D     
ATOM   4770  CE1 TYR D 305      15.295   1.462 -12.248  0.00  0.00      D     
ATOM   4771  HE1 TYR D 305      16.305   1.508 -12.629  0.00  0.00      D     
ATOM   4772  CZ  TYR D 305      14.685   0.177 -12.137  0.00  0.00      D     
ATOM   4773  OH  TYR D 305      15.348  -1.009 -12.389  0.00  0.00      D     
ATOM   4774  HH  TYR D 305      14.770  -1.748 -12.185  0.00  0.00      D     
ATOM   4775  CD2 TYR D 305      12.641   1.228 -11.364  0.00  0.00      D     
ATOM   4776  HD2 TYR D 305      11.624   1.156 -11.007  0.00  0.00      D     
ATOM   4777  CE2 TYR D 305      13.373   0.089 -11.656  0.00  0.00      D     
ATOM   4778  HE2 TYR D 305      12.939  -0.873 -11.424  0.00  0.00      D     
ATOM   4779  C   TYR D 305      11.567   5.425  -9.879  0.00  0.00      D     
ATOM   4780  O   TYR D 305      10.367   5.386  -9.675  0.00  0.00      D     
ATOM   4781  N   LYS D 306      12.236   6.547 -10.091  0.00  0.00      D     
ATOM   4782  HN  LYS D 306      13.233   6.559 -10.079  0.00  0.00      D     
ATOM   4783  CA  LYS D 306      11.633   7.806 -10.171  0.00  0.00      D     
ATOM   4784  HA  LYS D 306      10.775   7.921  -9.525  0.00  0.00      D     
ATOM   4785  CB  LYS D 306      12.556   8.982  -9.908  0.00  0.00      D     
ATOM   4786  HB1 LYS D 306      12.896   8.810  -8.865  0.00  0.00      D     
ATOM   4787  HB2 LYS D 306      13.466   8.950 -10.545  0.00  0.00      D     
ATOM   4788  CG  LYS D 306      11.989  10.482 -10.039  0.00  0.00      D     
ATOM   4789  HG1 LYS D 306      12.893  11.091  -9.821  0.00  0.00      D     
ATOM   4790  HG2 LYS D 306      11.816  10.659 -11.122  0.00  0.00      D     
ATOM   4791  CD  LYS D 306      10.876  10.947  -9.100  0.00  0.00      D     
ATOM   4792  HD1 LYS D 306      10.020  10.289  -9.360  0.00  0.00      D     
ATOM   4793  HD2 LYS D 306      11.279  10.815  -8.073  0.00  0.00      D     
ATOM   4794  CE  LYS D 306      10.498  12.451  -9.438  0.00  0.00      D     
ATOM   4795  HE1 LYS D 306      11.272  13.136  -9.030  0.00  0.00      D     
ATOM   4796  HE2 LYS D 306      10.435  12.523 -10.545  0.00  0.00      D     
ATOM   4797  NZ  LYS D 306       9.232  12.909  -8.836  0.00  0.00      D     
ATOM   4798  HZ1 LYS D 306       9.136  13.944  -8.792  0.00  0.00      D     
ATOM   4799  HZ2 LYS D 306       8.443  12.659  -9.465  0.00  0.00      D     
ATOM   4800  HZ3 LYS D 306       9.063  12.542  -7.877  0.00  0.00      D     
ATOM   4801  C   LYS D 306      11.089   7.898 -11.620  0.00  0.00      D     
ATOM   4802  O   LYS D 306      11.660   7.338 -12.569  0.00  0.00      D     
ATOM   4803  N   GLU D 307       9.932   8.544 -11.704  0.00  0.00      D     
ATOM   4804  HN  GLU D 307       9.408   8.995 -10.986  0.00  0.00      D     
ATOM   4805  CA  GLU D 307       9.253   8.718 -12.922  0.00  0.00      D     
ATOM   4806  HA  GLU D 307       9.848   9.106 -13.735  0.00  0.00      D     
ATOM   4807  CB  GLU D 307       8.394   7.416 -13.195  0.00  0.00      D     
ATOM   4808  HB1 GLU D 307       9.181   6.634 -13.259  0.00  0.00      D     
ATOM   4809  HB2 GLU D 307       7.584   7.280 -12.447  0.00  0.00      D     
ATOM   4810  CG  GLU D 307       7.647   7.398 -14.605  0.00  0.00      D     
ATOM   4811  HG1 GLU D 307       7.302   6.365 -14.826  0.00  0.00      D     
ATOM   4812  HG2 GLU D 307       6.864   8.185 -14.653  0.00  0.00      D     
ATOM   4813  CD  GLU D 307       8.671   7.772 -15.632  0.00  0.00      D     
ATOM   4814  OE1 GLU D 307       8.532   8.963 -16.125  0.00  0.00      D     
ATOM   4815  OE2 GLU D 307       9.591   6.991 -16.080  0.00  0.00      D     
ATOM   4816  C   GLU D 307       8.515   9.952 -12.703  0.00  0.00      D     
ATOM   4817  O   GLU D 307       8.430  10.530 -11.658  0.00  0.00      D     
ATOM   4818  N   ASN D 308       7.973  10.570 -13.883  0.00  0.00      D     
ATOM   4819  HN  ASN D 308       8.103  10.114 -14.760  0.00  0.00      D     
ATOM   4820  CA  ASN D 308       7.480  11.922 -13.906  0.00  0.00      D     
ATOM   4821  HA  ASN D 308       6.821  11.971 -13.052  0.00  0.00      D     
ATOM   4822  CB  ASN D 308       8.594  12.995 -13.830  0.00  0.00      D     
ATOM   4823  HB1 ASN D 308       8.099  13.954 -14.093  0.00  0.00      D     
ATOM   4824  HB2 ASN D 308       9.063  13.021 -12.824  0.00  0.00      D     
ATOM   4825  CG  ASN D 308       9.682  12.733 -14.893  0.00  0.00      D     
ATOM   4826  OD1 ASN D 308       9.787  11.757 -15.648  0.00  0.00      D     
ATOM   4827  ND2 ASN D 308      10.605  13.701 -15.006  0.00  0.00      D     
ATOM   4828 HD21 ASN D 308      11.339  13.609 -15.679  0.00  0.00      D     
ATOM   4829 HD22 ASN D 308      10.512  14.494 -14.405  0.00  0.00      D     
ATOM   4830  C   ASN D 308       6.652  12.155 -15.177  0.00  0.00      D     
ATOM   4831  O   ASN D 308       5.878  13.081 -15.353  0.00  0.00      D     
ATOM   4832  N   SER D 309       6.731  11.201 -16.121  0.00  0.00      D     
ATOM   4833  HN  SER D 309       7.458  10.518 -16.114  0.00  0.00      D     
ATOM   4834  CA  SER D 309       5.761  11.057 -17.259  0.00  0.00      D     
ATOM   4835  HA  SER D 309       5.103  10.256 -16.955  0.00  0.00      D     
ATOM   4836  CB  SER D 309       4.831  12.233 -17.753  0.00  0.00      D     
ATOM   4837  HB1 SER D 309       4.152  12.621 -16.963  0.00  0.00      D     
ATOM   4838  HB2 SER D 309       5.502  13.069 -18.046  0.00  0.00      D     
ATOM   4839  OG  SER D 309       4.086  11.900 -18.868  0.00  0.00      D     
ATOM   4840  HG1 SER D 309       3.470  12.583 -19.144  0.00  0.00      D     
ATOM   4841  C   SER D 309       6.504  10.608 -18.531  0.00  0.00      D     
ATOM   4842  O   SER D 309       7.313  11.401 -19.092  0.00  0.00      D     
ATOM   4843  N   TYR D 310       6.295   9.322 -18.950  0.00  0.00      D     
ATOM   4844  HN  TYR D 310       5.660   8.688 -18.515  0.00  0.00      D     
ATOM   4845  CA  TYR D 310       7.083   8.644 -20.055  0.00  0.00      D     
ATOM   4846  HA  TYR D 310       7.688   9.341 -20.615  0.00  0.00      D     
ATOM   4847  CB  TYR D 310       8.016   7.538 -19.430  0.00  0.00      D     
ATOM   4848  HB1 TYR D 310       8.821   7.957 -18.789  0.00  0.00      D     
ATOM   4849  HB2 TYR D 310       7.369   6.945 -18.748  0.00  0.00      D     
ATOM   4850  CG  TYR D 310       8.574   6.540 -20.396  0.00  0.00      D     
ATOM   4851  CD1 TYR D 310       9.521   7.050 -21.341  0.00  0.00      D     
ATOM   4852  HD1 TYR D 310       9.872   8.059 -21.184  0.00  0.00      D     
ATOM   4853  CE1 TYR D 310       9.916   6.223 -22.424  0.00  0.00      D     
ATOM   4854  HE1 TYR D 310      10.707   6.546 -23.084  0.00  0.00      D     
ATOM   4855  CZ  TYR D 310       9.462   4.938 -22.559  0.00  0.00      D     
ATOM   4856  OH  TYR D 310       9.919   4.150 -23.609  0.00  0.00      D     
ATOM   4857  HH  TYR D 310      10.684   4.607 -23.968  0.00  0.00      D     
ATOM   4858  CD2 TYR D 310       8.095   5.240 -20.522  0.00  0.00      D     
ATOM   4859  HD2 TYR D 310       7.343   4.949 -19.804  0.00  0.00      D     
ATOM   4860  CE2 TYR D 310       8.490   4.420 -21.594  0.00  0.00      D     
ATOM   4861  HE2 TYR D 310       8.112   3.414 -21.695  0.00  0.00      D     
ATOM   4862  C   TYR D 310       6.185   8.128 -21.177  0.00  0.00      D     
ATOM   4863  O   TYR D 310       5.054   7.743 -20.898  0.00  0.00      D     
ATOM   4864  N   THR D 311       6.743   8.105 -22.513  0.00  0.00      D     
ATOM   4865  HN  THR D 311       7.732   8.198 -22.603  0.00  0.00      D     
ATOM   4866  CA  THR D 311       5.975   7.636 -23.616  0.00  0.00      D     
ATOM   4867  HA  THR D 311       5.347   6.784 -23.400  0.00  0.00      D     
ATOM   4868  CB  THR D 311       5.215   8.803 -24.274  0.00  0.00      D     
ATOM   4869  HB  THR D 311       5.850   9.711 -24.344  0.00  0.00      D     
ATOM   4870  OG1 THR D 311       4.105   9.213 -23.449  0.00  0.00      D     
ATOM   4871  HG1 THR D 311       4.503   9.662 -22.700  0.00  0.00      D     
ATOM   4872  CG2 THR D 311       4.619   8.418 -25.602  0.00  0.00      D     
ATOM   4873 HG21 THR D 311       5.282   8.493 -26.490  0.00  0.00      D     
ATOM   4874 HG22 THR D 311       4.317   7.350 -25.649  0.00  0.00      D     
ATOM   4875 HG23 THR D 311       3.748   9.043 -25.893  0.00  0.00      D     
ATOM   4876  C   THR D 311       6.924   7.033 -24.567  0.00  0.00      D     
ATOM   4877  O   THR D 311       7.816   7.706 -25.107  0.00  0.00      D     
ATOM   4878  N   THR D 312       6.782   5.758 -24.900  0.00  0.00      D     
ATOM   4879  HN  THR D 312       6.045   5.137 -24.643  0.00  0.00      D     
ATOM   4880  CA  THR D 312       7.577   5.149 -26.023  0.00  0.00      D     
ATOM   4881  HA  THR D 312       8.594   5.343 -25.713  0.00  0.00      D     
ATOM   4882  CB  THR D 312       7.311   3.614 -26.106  0.00  0.00      D     
ATOM   4883  HB  THR D 312       7.210   3.131 -25.110  0.00  0.00      D     
ATOM   4884  OG1 THR D 312       8.391   3.019 -26.746  0.00  0.00      D     
ATOM   4885  HG1 THR D 312       8.503   2.197 -26.263  0.00  0.00      D     
ATOM   4886  CG2 THR D 312       6.119   3.204 -26.973  0.00  0.00      D     
ATOM   4887 HG21 THR D 312       5.182   3.744 -26.721  0.00  0.00      D     
ATOM   4888 HG22 THR D 312       6.289   3.397 -28.053  0.00  0.00      D     
ATOM   4889 HG23 THR D 312       5.831   2.132 -26.918  0.00  0.00      D     
ATOM   4890  C   THR D 312       7.306   5.832 -27.376  0.00  0.00      D     
ATOM   4891  O   THR D 312       6.172   6.292 -27.613  0.00  0.00      D     
ATOM   4892  N   THR D 313       8.294   5.888 -28.289  0.00  0.00      D     
ATOM   4893  HN  THR D 313       9.235   5.599 -28.130  0.00  0.00      D     
ATOM   4894  CA  THR D 313       8.066   6.448 -29.676  0.00  0.00      D     
ATOM   4895  HA  THR D 313       7.252   7.157 -29.651  0.00  0.00      D     
ATOM   4896  CB  THR D 313       9.260   7.277 -30.073  0.00  0.00      D     
ATOM   4897  HB  THR D 313       9.180   7.563 -31.144  0.00  0.00      D     
ATOM   4898  OG1 THR D 313      10.466   6.483 -29.800  0.00  0.00      D     
ATOM   4899  HG1 THR D 313      10.661   5.886 -30.526  0.00  0.00      D     
ATOM   4900  CG2 THR D 313       9.330   8.588 -29.302  0.00  0.00      D     
ATOM   4901 HG21 THR D 313       9.889   8.518 -28.344  0.00  0.00      D     
ATOM   4902 HG22 THR D 313       9.877   9.384 -29.852  0.00  0.00      D     
ATOM   4903 HG23 THR D 313       8.307   8.938 -29.047  0.00  0.00      D     
ATOM   4904  C   THR D 313       7.815   5.411 -30.719  0.00  0.00      D     
ATOM   4905  O   THR D 313       7.525   5.635 -31.881  0.00  0.00      D     
ATOM   4906  N   ILE D 314       7.990   4.114 -30.335  0.00  0.00      D     
ATOM   4907  HN  ILE D 314       8.194   3.853 -29.395  0.00  0.00      D     
ATOM   4908  CA  ILE D 314       7.741   2.956 -31.191  0.00  0.00      D     
ATOM   4909  HA  ILE D 314       8.514   3.032 -31.941  0.00  0.00      D     
ATOM   4910  CB  ILE D 314       8.153   1.657 -30.417  0.00  0.00      D     
ATOM   4911  HB  ILE D 314       7.576   1.498 -29.481  0.00  0.00      D     
ATOM   4912  CG2 ILE D 314       7.803   0.341 -31.176  0.00  0.00      D     
ATOM   4913 HG21 ILE D 314       8.203  -0.481 -30.545  0.00  0.00      D     
ATOM   4914 HG22 ILE D 314       6.713   0.137 -31.248  0.00  0.00      D     
ATOM   4915 HG23 ILE D 314       8.294   0.260 -32.169  0.00  0.00      D     
ATOM   4916  CG1 ILE D 314       9.585   1.623 -29.867  0.00  0.00      D     
ATOM   4917 HG11 ILE D 314       9.737   2.595 -29.351  0.00  0.00      D     
ATOM   4918 HG12 ILE D 314       9.614   0.817 -29.103  0.00  0.00      D     
ATOM   4919  CD  ILE D 314      10.703   1.367 -30.863  0.00  0.00      D     
ATOM   4920  HD1 ILE D 314      10.703   0.317 -31.227  0.00  0.00      D     
ATOM   4921  HD2 ILE D 314      10.697   2.149 -31.651  0.00  0.00      D     
ATOM   4922  HD3 ILE D 314      11.726   1.451 -30.439  0.00  0.00      D     
ATOM   4923  C   ILE D 314       6.295   2.887 -31.720  0.00  0.00      D     
ATOM   4924  O   ILE D 314       5.374   3.088 -30.944  0.00  0.00      D     
ATOM   4925  N   LYS D 315       6.152   2.576 -32.982  0.00  0.00      D     
ATOM   4926  HN  LYS D 315       6.885   2.598 -33.658  0.00  0.00      D     
ATOM   4927  CA  LYS D 315       4.823   2.348 -33.587  0.00  0.00      D     
ATOM   4928  HA  LYS D 315       3.982   2.451 -32.917  0.00  0.00      D     
ATOM   4929  CB  LYS D 315       4.404   3.424 -34.591  0.00  0.00      D     
ATOM   4930  HB1 LYS D 315       5.227   3.630 -35.309  0.00  0.00      D     
ATOM   4931  HB2 LYS D 315       3.491   3.017 -35.076  0.00  0.00      D     
ATOM   4932  CG  LYS D 315       4.009   4.788 -33.973  0.00  0.00      D     
ATOM   4933  HG1 LYS D 315       4.750   5.226 -33.270  0.00  0.00      D     
ATOM   4934  HG2 LYS D 315       3.934   5.530 -34.796  0.00  0.00      D     
ATOM   4935  CD  LYS D 315       2.677   4.881 -33.180  0.00  0.00      D     
ATOM   4936  HD1 LYS D 315       2.778   4.090 -32.406  0.00  0.00      D     
ATOM   4937  HD2 LYS D 315       2.688   5.883 -32.699  0.00  0.00      D     
ATOM   4938  CE  LYS D 315       1.398   4.668 -33.991  0.00  0.00      D     
ATOM   4939  HE1 LYS D 315       1.393   3.640 -34.412  0.00  0.00      D     
ATOM   4940  HE2 LYS D 315       0.541   4.797 -33.296  0.00  0.00      D     
ATOM   4941  NZ  LYS D 315       1.297   5.536 -35.161  0.00  0.00      D     
ATOM   4942  HZ1 LYS D 315       1.345   6.494 -34.758  0.00  0.00      D     
ATOM   4943  HZ2 LYS D 315       1.927   5.532 -35.989  0.00  0.00      D     
ATOM   4944  HZ3 LYS D 315       0.349   5.522 -35.589  0.00  0.00      D     
ATOM   4945  C   LYS D 315       4.779   1.058 -34.265  0.00  0.00      D     
ATOM   4946  O   LYS D 315       5.297   0.929 -35.372  0.00  0.00      D     
ATOM   4947  N   PRO D 316       4.089  -0.054 -33.732  0.00  0.00      D     
ATOM   4948  CD  PRO D 316       3.685  -0.108 -32.327  0.00  0.00      D     
ATOM   4949  HD1 PRO D 316       2.727   0.453 -32.344  0.00  0.00      D     
ATOM   4950  HD2 PRO D 316       4.457   0.393 -31.705  0.00  0.00      D     
ATOM   4951  CA  PRO D 316       3.800  -1.319 -34.379  0.00  0.00      D     
ATOM   4952  HA  PRO D 316       4.761  -1.778 -34.559  0.00  0.00      D     
ATOM   4953  CB  PRO D 316       2.984  -2.146 -33.370  0.00  0.00      D     
ATOM   4954  HB1 PRO D 316       3.115  -3.247 -33.428  0.00  0.00      D     
ATOM   4955  HB2 PRO D 316       1.885  -2.000 -33.438  0.00  0.00      D     
ATOM   4956  CG  PRO D 316       3.443  -1.516 -32.025  0.00  0.00      D     
ATOM   4957  HG1 PRO D 316       4.395  -1.914 -31.614  0.00  0.00      D     
ATOM   4958  HG2 PRO D 316       2.668  -1.579 -31.232  0.00  0.00      D     
ATOM   4959  C   PRO D 316       2.984  -1.087 -35.645  0.00  0.00      D     
ATOM   4960  O   PRO D 316       2.245  -0.107 -35.737  0.00  0.00      D     
ATOM   4961  N   LEU D 317       3.090  -2.030 -36.649  0.00  0.00      D     
ATOM   4962  HN  LEU D 317       3.678  -2.820 -36.494  0.00  0.00      D     
ATOM   4963  CA  LEU D 317       2.172  -2.057 -37.784  0.00  0.00      D     
ATOM   4964  HA  LEU D 317       1.730  -1.073 -37.840  0.00  0.00      D     
ATOM   4965  CB  LEU D 317       2.906  -2.244 -39.109  0.00  0.00      D     
ATOM   4966  HB1 LEU D 317       3.170  -3.311 -39.273  0.00  0.00      D     
ATOM   4967  HB2 LEU D 317       2.132  -2.067 -39.886  0.00  0.00      D     
ATOM   4968  CG  LEU D 317       4.133  -1.366 -39.329  0.00  0.00      D     
ATOM   4969  HG  LEU D 317       4.786  -1.505 -38.441  0.00  0.00      D     
ATOM   4970  CD1 LEU D 317       4.872  -1.735 -40.616  0.00  0.00      D     
ATOM   4971 HD11 LEU D 317       4.160  -1.821 -41.464  0.00  0.00      D     
ATOM   4972 HD12 LEU D 317       5.586  -0.924 -40.875  0.00  0.00      D     
ATOM   4973 HD13 LEU D 317       5.464  -2.667 -40.495  0.00  0.00      D     
ATOM   4974  CD2 LEU D 317       3.690   0.127 -39.362  0.00  0.00      D     
ATOM   4975 HD21 LEU D 317       4.499   0.837 -39.639  0.00  0.00      D     
ATOM   4976 HD22 LEU D 317       2.960   0.215 -40.195  0.00  0.00      D     
ATOM   4977 HD23 LEU D 317       3.252   0.405 -38.379  0.00  0.00      D     
ATOM   4978  C   LEU D 317       1.145  -3.155 -37.592  0.00  0.00      D     
ATOM   4979  O   LEU D 317       0.471  -3.482 -38.563  0.00  0.00      D     
ATOM   4980  N   GLU D 318       1.140  -3.731 -36.378  0.00  0.00      D     
ATOM   4981  HN  GLU D 318       1.682  -3.340 -35.638  0.00  0.00      D     
ATOM   4982  CA  GLU D 318       0.605  -5.052 -36.158  0.00  0.00      D     
ATOM   4983  HA  GLU D 318       1.075  -5.793 -36.787  0.00  0.00      D     
ATOM   4984  CB  GLU D 318       0.863  -5.586 -34.740  0.00  0.00      D     
ATOM   4985  HB1 GLU D 318       0.576  -4.798 -34.011  0.00  0.00      D     
ATOM   4986  HB2 GLU D 318       0.137  -6.390 -34.495  0.00  0.00      D     
ATOM   4987  CG  GLU D 318       2.294  -6.160 -34.456  0.00  0.00      D     
ATOM   4988  HG1 GLU D 318       2.998  -5.312 -34.318  0.00  0.00      D     
ATOM   4989  HG2 GLU D 318       2.264  -6.829 -33.569  0.00  0.00      D     
ATOM   4990  CD  GLU D 318       2.814  -7.040 -35.560  0.00  0.00      D     
ATOM   4991  OE1 GLU D 318       3.990  -6.793 -35.916  0.00  0.00      D     
ATOM   4992  OE2 GLU D 318       2.161  -7.911 -36.064  0.00  0.00      D     
ATOM   4993  C   GLU D 318      -0.927  -5.045 -36.349  0.00  0.00      D     
ATOM   4994  O   GLU D 318      -1.614  -4.101 -35.957  0.00  0.00      D     
ATOM   4995  N   HSE D 319      -1.557  -6.187 -36.774  0.00  0.00      D     
ATOM   4996  HN  HSE D 319      -1.052  -7.037 -36.910  0.00  0.00      D     
ATOM   4997  CA  HSE D 319      -3.043  -6.367 -36.725  0.00  0.00      D     
ATOM   4998  HA  HSE D 319      -3.462  -5.532 -37.267  0.00  0.00      D     
ATOM   4999  CB  HSE D 319      -3.515  -7.730 -37.319  0.00  0.00      D     
ATOM   5000  HB1 HSE D 319      -4.614  -7.832 -37.449  0.00  0.00      D     
ATOM   5001  HB2 HSE D 319      -3.008  -7.928 -38.287  0.00  0.00      D     
ATOM   5002  ND1 HSE D 319      -1.999  -9.549 -36.636  0.00  0.00      D     
ATOM   5003  CG  HSE D 319      -3.290  -9.042 -36.615  0.00  0.00      D     
ATOM   5004  CE1 HSE D 319      -2.165 -10.761 -36.130  0.00  0.00      D     
ATOM   5005  HE1 HSE D 319      -1.334 -11.465 -36.107  0.00  0.00      D     
ATOM   5006  NE2 HSE D 319      -3.429 -10.928 -35.774  0.00  0.00      D     
ATOM   5007  HE2 HSE D 319      -3.811 -11.742 -35.336  0.00  0.00      D     
ATOM   5008  CD2 HSE D 319      -4.152  -9.863 -36.030  0.00  0.00      D     
ATOM   5009  HD2 HSE D 319      -5.218  -9.753 -35.878  0.00  0.00      D     
ATOM   5010  C   HSE D 319      -3.635  -6.153 -35.305  0.00  0.00      D     
ATOM   5011  O   HSE D 319      -2.909  -6.326 -34.297  0.00  0.00      D     
ATOM   5012  N   HSE D 320      -4.906  -5.739 -35.198  0.00  0.00      D     
ATOM   5013  HN  HSE D 320      -5.352  -5.549 -36.069  0.00  0.00      D     
ATOM   5014  CA  HSE D 320      -5.631  -5.673 -33.874  0.00  0.00      D     
ATOM   5015  HA  HSE D 320      -6.505  -5.097 -34.141  0.00  0.00      D     
ATOM   5016  CB  HSE D 320      -6.015  -7.103 -33.330  0.00  0.00      D     
ATOM   5017  HB1 HSE D 320      -6.714  -7.482 -34.106  0.00  0.00      D     
ATOM   5018  HB2 HSE D 320      -5.081  -7.696 -33.230  0.00  0.00      D     
ATOM   5019  ND1 HSE D 320      -7.765  -6.588 -31.515  0.00  0.00      D     
ATOM   5020  CG  HSE D 320      -6.551  -7.167 -31.905  0.00  0.00      D     
ATOM   5021  CE1 HSE D 320      -7.912  -6.985 -30.278  0.00  0.00      D     
ATOM   5022  HE1 HSE D 320      -8.765  -6.683 -29.670  0.00  0.00      D     
ATOM   5023  NE2 HSE D 320      -6.814  -7.635 -29.823  0.00  0.00      D     
ATOM   5024  HE2 HSE D 320      -6.496  -7.882 -28.908  0.00  0.00      D     
ATOM   5025  CD2 HSE D 320      -6.053  -7.861 -30.930  0.00  0.00      D     
ATOM   5026  HD2 HSE D 320      -5.103  -8.381 -30.906  0.00  0.00      D     
ATOM   5027  C   HSE D 320      -5.045  -4.812 -32.898  0.00  0.00      D     
ATOM   5028  O   HSE D 320      -4.859  -3.606 -33.087  0.00  0.00      D     
ATOM   5029  N26 LIG L   1       5.658 -20.531   5.333  0.00  0.00      LIG   
ATOM   5030  C27 LIG L   1       6.246 -19.885   6.356  0.00  0.00      LIG   
ATOM   5031  C28 LIG L   1       6.653 -18.517   6.251  0.00  0.00      LIG   
ATOM   5032  C25 LIG L   1       5.362 -19.773   4.218  0.00  0.00      LIG   
ATOM   5033  C24 LIG L   1       5.682 -18.393   4.122  0.00  0.00      LIG   
ATOM   5034  C23 LIG L   1       6.325 -17.760   5.158  0.00  0.00      LIG   
ATOM   5035  C1  LIG L   1      10.574 -14.338  -2.308  0.00  0.00      LIG   
ATOM   5036  C2  LIG L   1       9.648 -13.951  -3.219  0.00  0.00      LIG   
ATOM   5037  C3  LIG L   1       9.210 -14.689  -4.276  0.00  0.00      LIG   
ATOM   5038  C4  LIG L   1       9.869 -15.907  -4.497  0.00  0.00      LIG   
ATOM   5039  C5  LIG L   1      10.866 -16.350  -3.711  0.00  0.00      LIG   
ATOM   5040  C6  LIG L   1      11.182 -15.580  -2.534  0.00  0.00      LIG   
ATOM   5041  C10 LIG L   1      11.713 -17.373  -4.142  0.00  0.00      LIG   
ATOM   5042  C9  LIG L   1      12.697 -17.861  -3.346  0.00  0.00      LIG   
ATOM   5043  C8  LIG L   1      12.998 -17.144  -2.168  0.00  0.00      LIG   
ATOM   5044  C7  LIG L   1      12.225 -16.111  -1.710  0.00  0.00      LIG   
ATOM   5045  O55 LIG L   1       4.586 -20.244   3.123  0.00  0.00      LIG   
ATOM   5046  C22 LIG L   1       6.774 -16.331   5.096  0.00  0.00      LIG   
ATOM   5047  N21 LIG L   1       7.610 -16.122   3.982  0.00  0.00      LIG   
ATOM   5048  C19 LIG L   1       7.803 -14.840   3.600  0.00  0.00      LIG   
ATOM   5049  O20 LIG L   1       7.154 -14.011   4.159  0.00  0.00      LIG   
ATOM   5050  C16 LIG L   1       8.856 -14.578   2.569  0.00  0.00      LIG   
ATOM   5051  C17 LIG L   1       8.455 -15.182   1.209  0.00  0.00      LIG   
ATOM   5052  C18 LIG L   1       9.565 -15.052   0.197  0.00  0.00      LIG   
ATOM   5053  N13 LIG L   1       9.683 -13.633  -0.020  0.00  0.00      LIG   
ATOM   5054  C14 LIG L   1      10.165 -12.896   1.229  0.00  0.00      LIG   
ATOM   5055  C15 LIG L   1       9.186 -13.101   2.342  0.00  0.00      LIG   
ATOM   5056  C11 LIG L   1      10.844 -13.515  -1.014  0.00  0.00      LIG   
ATOM   5057  C12 LIG L   1      11.087 -12.066  -1.429  0.00  0.00      LIG   
ATOM   5058 H271 LIG L   1       6.598 -20.541   7.144  0.00  0.00      LIG   
ATOM   5059 H281 LIG L   1       7.315 -18.136   7.020  0.00  0.00      LIG   
ATOM   5060 H241 LIG L   1       5.524 -17.931   3.154  0.00  0.00      LIG   
ATOM   5061 H221 LIG L   1       7.351 -16.148   6.006  0.00  0.00      LIG   
ATOM   5062 H222 LIG L   1       5.956 -15.615   5.209  0.00  0.00      LIG
[truncated: 1,980 more chars]
